# Supplementary material for: System-Level and Granger Network Analysis of Integrated Proteomic and Metabolomic Dynamics Identifies Key Points of Grape Berry Development at the Interface of Primary and Secondary Metabolism
Source: Front Plant Sci. 2017 Jun 30;8:1066. doi: 10.3389/fpls.2017.01066 (PMC5491621; doi:10.3389/fpls.2017.01066)
Supplement: Table S1 — Metabolite information. [file DataSheet1.XLSX]

## Sheet: Sheet1
Supplementary Table S1. The qualitative and quantitative information of annotated metabolites from developing grape berry. Candidates from GC-MS data were normalized to fresh weight and the peak area of dodecane (C12). All the retention times (RTs), retention indexes (RI) and quantification masses (QuanMasses) of the candidate that showed more than one derivatives were listed in the table. Than a…
Significance level is shown with lowercase letters according to Duncan's test (p < 0.05).
Name	Class	RT (min)	RI	QuanMasses or MS2 fragments																																					Average
					EL27	EL27	EL27	EL29	EL29	EL29	EL30	EL30	EL30	EL31	EL31	EL31	EL32	EL32	EL32	EL33	EL33	EL33	EL34	EL34	EL34	EL35	EL35	EL35	EL36	EL36	EL36	EL37	EL37	EL37	EL37.5	EL37.5	EL37.5	EL38	EL38	EL38	EL27	EL29	EL30	EL31	EL32	EL33	EL34	EL35	EL36
Pyruvic acid	Organic acid	6.243	1105	147	0.00504884	0.00526086	0.00662495	0.00625778	0.00833587	0.00541251	0.00655404	0.00564429	0.00736197	0.00621326	0.00792164	0.0108392	0.0024122	0.00189007	0.00227324	0.00234134	0.00247833	0.00304485	0.00330617	0.00231256	0.00255703	0.00373784	0.00322952	0.00322879	0.00102229	0.00117546	0.00110164	0.0012404	0.000816091	0.00102623	0.00107902	0.0012741	0.00093961	0.00109818	0.00114381	0.00119545	0.00564488	0.00666872	0.0065201	0.00832469	0.00219183	0.00262151	0.00272526	0.00339871	0.0010998
Valine	Amino acid	6.22, 8.05	1105.6, 1229.4	72, 144	0.0110672	0.0129185	0.013238	0.0166592	0.0147059	0.0137562	0.0136202	0.0132888	0.0127072	0.0195558	0.032607	0.0278712	0.0226449	0.0167499	0.0168025	0.0110887	0.0116878	0.00762682	0.00633501	0.00392964	0.00366774	0.0107061	0.0104717	0.00632282	0.0130013	0.0135876	0.0102142	0.0133207	0.0126539	0.00875344	0.0164977	0.0185465	0.0154535	0.0191809	0.0221801	0.0194428	0.0124079	0.0150405	0.0132054	0.026678	0.0187324	0.0101345	0.00464413	0.00916687	0.0122677
Alanine	Amino acid	6.39, 10.14	1117.4, 1371.5	116, 188	0.011884	0.0139784	0.0137991	0.0220826	0.019342	0.0166743	0.0151479	0.019118	0.0151347	0.0306145	0.0291279	0.0365623	0.0398993	0.0298691	0.019733	0.0170323	0.0232842	0.0173752	0.0133344	0.00691687	0.00799632	0.0356606	0.0367441	0.0177228	0.0610825	0.0625013	0.046422	0.113194	0.0900227	0.0576461	0.187302	0.218169	0.203876	0.238959	0.242996	0.280664	0.0132205	0.0193663	0.0164669	0.0321016	0.0298338	0.0192306	0.00941587	0.0300425	0.0566686
Acetoacetic acid	Organic acid	6.608	1132	89	0.00360163	0.00446697	0.0051715	0.00486477	0.00438645	0.00408028	0.00456824	0.00349766	0.00405603	0.00410298	0.00407209	0.00437097	0.00606179	0.00576962	0.00502008	0.00630007	0.00547948	0.00613278	0.00535346	0.00473328	0.00447413	0.00453684	0.00457045	0.00437075	0.00499145	0.0041756	0.00391026	0.00440912	0.00343675	0.00400094	0.00412839	0.00439163	0.00321323	0.00371222	0.00381982	0.00339129	0.00441336	0.00444383	0.00404064	0.00418202	0.00561717	0.00597078	0.00485363	0.00449268	0.00435911
Glycine	Amino acid	6.67, 9.379	1133.7, 1319.7	102, 174	0.00724576	0.00790231	0.00840239	0.0156342	0.0103626	0.0102072	0.00714352	0.008103	0.00786926	0.0126372	0.0118263	0.0099104	0.0141704	0.0163011	0.0112623	0.0244818	0.0332975	0.00784404	0.0719136	0.00839899	0.00631615	0.0063349	0.0102668	0.00982602	0.00497469	0.00922254	0.0225298	0.00460694	0.00539151	0.00631048	0.0078893	0.00912591	0.0177095	0.0240614	0.0106046	0.0140385	0.00785015	0.012068	0.00770526	0.011458	0.0139113	0.0218745	0.0288762	0.00880926	0.0122423
Unknown 1	Others	7.068	1163.1	184	0.0002087	0.000379089	0.000400199	0.00061051	0.000608269	0.000437339	0.000226698	0.000285217	0.000216099	0.000468328	0.000378553	0.000351274	0.000186961	0.000207789	0.000178623	0.00023673	0.000283199	0.000231636	0.000263194	0.00033902	0.000434737	0.000218371	0.000296718	0.000289081	0.000651011	0.00121462	0.000736677	0.000637146	0.000593587	0.000666843	0.00172672	0.0016028	0.00223125	0.00314985	0.0019344	0.00240854	0.000329329	0.00055204	0.000242671	0.000399385	0.000191124	0.000250522	0.00034565	0.000268057	0.000867435
Leucine	Amino acid	7.147	1168.4	86	0.00204237	0.00205136	0.00218278	0.00462958	0.00404459	0.0039227	0.0059005	0.00660776	0.00621578	0.00858921	0.0118073	0.0116724	0.00702546	0.00526585	0.00769882	0.00210878	0.00278838	0.00195218	0.00132125	0.000741689	0.000683558	0.00262063	0.00251679	0.00155089	0.00294163	0.00317135	0.00261765	0.00317496	0.00301173	0.00191462	0.00381023	0.00511547	0.00422464	0.00493822	0.00541708	0.0055543	0.00209217	0.00419896	0.00624135	0.0106896	0.00666337	0.00228311	0.0009155	0.00222944	0.00291021
Proline	Amino acid	7.41, 9.23, 13.16	1186, 1309.6, 1592	70, 142, 142	0.0084721	0.00968306	0.00959138	0.0243498	0.0248257	0.0226965	0.0283627	0.0331532	0.0312459	0.0514884	0.0524941	0.0587971	0.0362296	0.0368732	0.0305393	0.0224402	0.0187712	0.0129302	0.00958829	0.00392546	0.00370808	0.0182104	0.0173072	0.0115605	0.0192274	0.0196599	0.0224529	0.0244201	0.0211226	0.0083328	0.0289781	0.0358722	0.0330753	0.0456478	0.0770574	0.0602652	0.00924884	0.0239573	0.0309206	0.0542599	0.0345474	0.0180472	0.00574061	0.0156927	0.0204467
Unknown 2	Others	7.437	1188.1	281	0.00743764	0.00875189	0.00715905	0.0198514	0.0243373	0.0191398	0.0108633	0.00568612	0.00758224	0.00968671	0.00933032	0.0111751	0.0287008	0.0209894	0.0206027	0.0224221	0.0187215	0.025883	0.0150012	0.0153857	0.0170365	0.00838131	0.00885969	0.00740963	0.011152	0.0130628	0.0108522	0.0105904	0.00954766	0.0104272	0.0267927	0.0250246	0.0234965	0.030807	0.0282209	0.0312772	0.00778286	0.0211095	0.00804389	0.010064	0.023431	0.0223422	0.0158078	0.00821688	0.011689
Serine	Amino acid	8.63, 10.19, 13.14	1269, 1371.4, 1590.6	132, 204, 114	0.0057501	0.00728158	0.00723058	0.00941004	0.0103684	0.00986499	0.0126348	0.00693038	0.00645118	0.0776991	0.0609502	0.0750014	0.0533088	0.0412368	0.045637	0.043683	0.0560836	0.0197859	0.0106444	0.00600408	0.00584754	0.0277329	0.0247741	0.0180036	0.0136604	0.0309712	0.0256776	0.0147139	0.0166302	0.01687	0.0144588	0.0253385	0.0181119	0.0113073	0.0280838	0.0114012	0.00675409	0.00988116	0.00867211	0.0712169	0.0467275	0.0398508	0.00749866	0.0235035	0.0234364
Ethanolamine	Amine	8.7775	1278.9	174	0.0193914	0.0340158	0.037678	0.0198792	0.0119258	0.010218	0.00968059	0.00967049	0.01001	0.024306	0.00815835	0.00934919	0.014104	0.0161011	0.0250242	0.0230247	0.024717	0.0313865	0.00390869	0.00487385	0.00570136	0.0102249	0.00693993	0.00784126	0.0098109	0.017138	0.00546449	0.00482978	0.00705754	0.003522	0.00306672	0.00399595	0.00382628	0.00324069	0.00361223	0.00346427	0.0303617	0.0140077	0.00978702	0.0139378	0.0184098	0.0263761	0.00482797	0.00833537	0.0108045
Threonine	Amino acid	9.19, 10.58	1306.6, 1400.9	117, 117	0.0100665	0.0117317	0.011775	0.0212133	0.0196167	0.0175695	0.026257	0.0262256	0.0236365	0.044069	0.0406875	0.0391619	0.0398137	0.0421757	0.0311456	0.0384018	0.0456186	0.0274672	0.0208017	0.0203125	0.0185749	0.0271085	0.0229423	0.0220697	0.0190788	0.0282492	0.0203434	0.0146511	0.0170904	0.0165165	0.0215424	0.0269687	0.022183	0.0230254	0.0265081	0.0201202	0.0111911	0.0194665	0.025373	0.0413061	0.0377117	0.0371625	0.0198964	0.0240401	0.0225571
Isoleucine	Amino acid	9.231	1306.8	158	0.001424	0.00170382	0.00163678	0.00247984	0.00242466	0.0021603	0.00227066	0.00269658	0.00230543	0.00258923	0.00381479	0.00328151	0.00201704	0.00150097	0.00163388	0.00157996	0.000911072	0.000662664	0.000502731	0.000313422	0.000334256	0.000757124	0.000701638	0.000551455	0.000721925	0.000856964	0.000661049	0.000608883	0.000584878	0.000610092	0.000848374	0.00110875	0.000876392	0.000839718	0.00117919	0.00085434	0.0015882	0.00235493	0.00242422	0.00322851	0.00171729	0.00105123	0.000383469	0.000670073	0.000746646
Maleic acid	Organic acid	9.31	1315	147	0.111894	0.100658	0.108527	0.386798	0.383808	0.407286	0.431298	0.632558	0.588178	0.90593	0.828535	0.734551	0.226013	0.303157	0.32026	0.348875	0.478456	0.350985	0.528112	0.649488	0.622809	0.278013	0.272405	0.393541	0.340457	0.702613	0.586084	0.144639	0.286931	0.237244	0.227521	0.189549	0.215487	0.245004	0.179964	0.233114	0.107026	0.392631	0.550678	0.823005	0.283143	0.392772	0.600136	0.314653	0.543051
Succinic acid	Organic acid	9.421	1322.5	247	0.000430825	0.000421863	0.000448581	0.000841962	0.000961484	0.000880604	0.00178348	0.00112667	0.00115926	0.00444046	0.00441828	0.00554406	0.00412662	0.00173706	0.00562067	0.0017069	0.0016288	0.00166533	0.000978421	0.00118858	0.00133352	0.000787901	0.000707342	0.000681813	0.00149261	0.000958207	0.000716583	0.000670698	0.000872929	0.000429752	0.000470182	0.000305231	0.000239064	0.000394964	0.000363969	0.000266556	0.000433757	0.000894684	0.00135647	0.00480093	0.00382812	0.00166701	0.00116684	0.000725685	0.0010558
Glyceric acid	Organic acid	9.765	1345.8	189	0.0236332	0.0285768	0.0295888	0.0321654	0.0248826	0.0229343	0.0762793	0.0795396	0.0738218	0.124765	0.0773875	0.149278	0.105275	0.146239	0.0849907	0.0429393	0.0484638	0.0372239	0.0172877	0.0146122	0.0206342	0.0199257	0.0185492	0.0246313	0.00792357	0.024324	0.0222008	0.00769033	0.00691943	0.0172683	0.0107784	0.0167688	0.00718318	0.00745676	0.00931594	0.00991572	0.0272663	0.0266608	0.0765469	0.117143	0.112168	0.0428757	0.0175113	0.0210354	0.0181495
Fumaric acid	Organic acid	9.883	1353.8	245	0.0048288	0.00485171	0.0053659	0.0186886	0.0195734	0.019503	0.0200154	0.0313169	0.0304668	0.0362735	0.0383974	0.0353405	0.00591381	0.00611311	0.0079144	0.00572342	0.00789405	0.00687752	0.00941948	0.010342	0.0102789	0.00772704	0.00766205	0.00882162	0.00577713	0.0117858	0.0096932	0.0029061	0.00447184	0.00382904	0.00408773	0.00395163	0.00382206	0.00470132	0.00419443	0.00476795	0.00501547	0.019255	0.0272664	0.0366705	0.0066471	0.00683166	0.0100135	0.00807024	0.00908536
Acid like 1	Others	10.278	1380.6	249	0.000314009	0.000345879	0.000363839	0.000686254	0.000696756	0.00050785	0.000993863	0.000931938	0.000830111	0.00214002	0.00138896	0.00104798	0.00187225	0.00226843	0.00173725	0.002946	0.00351579	0.00205448	0.00155059	0.00181257	0.00143294	0.00133801	0.00119847	0.00119584	0.000654024	0.00094417	0.000820751	0.000531442	0.000608555	0.000481612	0.000349767	0.000281235	0.000245663	0.00030827	0.00028299	0.000221833	0.000341242	0.000630287	0.000918637	0.00152566	0.00195931	0.00283876	0.0015987	0.00124411	0.000806315
Malic-acid, 1-methylester	Others	10.558	1399.5	89	0.0116174	0.0126936	0.0122435	0.023383	0.0230403	0.0174462	0.0333331	0.034379	0.0296895	0.0657896	0.0463017	0.0341512	0.0652034	0.0845781	0.0594703	0.116931	0.131272	0.0788377	0.0623184	0.0730008	0.0588101	0.0537782	0.0467456	0.0483777	0.0260756	0.0357403	0.0314391	0.0220883	0.0241402	0.0200645	0.0150918	0.0126227	0.0103242	0.0135099	0.0110854	0.00883402	0.0121848	0.0212898	0.0324672	0.0487475	0.0697506	0.109014	0.0647098	0.0496338	0.031085
Unknown 3	Others	10.6942	1409.6	131	0.00315282	0.00276254	0.00279603	0.00163271	0.00141539	0.00130015	0.00287912	0.00247624	0.00219525	0.011644	0.0101371	0.0116517	0.0145574	0.0126687	0.014626	0.00674167	0.00647884	0.00521848	0.00200934	0.00188582	0.0031983	0.00415192	0.00337227	0.00355107	0.00404435	0.0048733	0.00289968	0.00363719	0.00369891	0.00317511	0.00362127	0.00305724	0.00257627	0.00289475	0.00267395	0.00231857	0.0029038	0.00144942	0.00251687	0.0111443	0.0139507	0.00614633	0.00236449	0.00369175	0.00393911
Butanoic acid, 2,4-dihydroxy-	Others	10.959	1425.8	103	0.00283133	0.00264004	0.0028339	0.00355246	0.00306948	0.00299713	0.00438791	0.00747628	0.0044492	0.00275884	0.00185056	0.00216566	0.00210495	0.00241331	0.00172873	0.00164982	0.00183411	0.00143495	0.0014736	0.0014097	0.00120286	0.00110726	0.00113443	0.00108355	0.0011096	0.00139317	0.00193152	0.000928552	0.000960172	0.00106047	0.0011245	0.00128559	0.0011205	0.00100142	0.00106579	0.000940363	0.00276842	0.00320636	0.0054378	0.00225835	0.00208233	0.00163962	0.00136205	0.00110841	0.0014781
Aspartic acid	Amino acid	10.995	1431.8	160	0.00460867	0.00511652	0.00461131	0.00606229	0.00553047	0.00516806	0.00437126	0.00545046	0.00383551	0.0131394	0.00930844	0.0119565	0.0199293	0.022036	0.017046	0.00841301	0.0118157	0.0111041	0.0117677	0.00863519	0.00887336	0.016685	0.0142118	0.0113152	0.0137296	0.0216979	0.0150172	0.00994061	0.0124269	0.0104467	0.00938349	0.00874912	0.0080599	0.00981689	0.00780771	0.0074799	0.00477883	0.00558694	0.00455241	0.0114681	0.0196704	0.0104443	0.00975875	0.0140707	0.0168149
Alanine like	Others	11.0783	1438	174	6.2606e-05	9.52157e-05	0.000102648	8.95503e-05	7.5643e-05	6.02254e-05	7.32009e-05	7.63103e-05	6.84101e-05	0.000202039	0.000256964	0.000221579	0.000457155	0.000347866	0.00037308	0.000198858	0.00023897	0.00030056	0.000327617	0.000144818	0.000180198	0.000396599	0.000367593	0.000283928	0.000793206	0.000805692	0.000416428	0.000645883	0.000671288	0.000464949	0.0018752	0.00217362	0.00199251	0.00310915	0.00290466	0.0028261	8.68232e-05	7.51395e-05	7.26404e-05	0.000226861	0.0003927	0.000246129	0.000217544	0.000349373	0.000671775
Glutamine	Amino acid	11.76, 12.60, 15.20, 15.59	1488.3, 1550.4, 1757.8, 1789.6	155, 155, 227, 156	0.0360206	0.036523	0.0377262	0.073511	0.0522691	0.0514238	0.0549577	0.0482269	0.0421137	0.178124	0.125628	0.126342	0.15067	0.0891935	0.20928	0.0596093	0.0557831	0.0579785	0.021146	0.0082897	0.00871633	0.0809248	0.0771299	0.0271339	0.145894	0.121545	0.0766818	0.121018	0.148883	0.0413365	0.174597	0.164164	0.11692	0.117582	0.182051	0.145887	0.0367566	0.059068	0.0484328	0.143365	0.149714	0.0577903	0.0127174	0.0617295	0.114707
Malic acid	Organic acid	12.0208	1504.4	233	0.661103	0.720085	0.732692	1.09877	1.06321	1.03457	1.13652	1.10032	1.10265	1.54051	1.3612	1.25254	1.65248	1.75064	1.58092	2.31448	1.8635	1.80078	1.90425	1.71529	1.52328	1.72574	1.62762	1.6423	1.38252	1.47503	1.35823	1.1	1.05267	1.13069	1.0487	0.983362	0.759638	0.826988	0.822047	0.76167	0.704627	1.06552	1.11316	1.38475	1.66135	1.99292	1.71427	1.66522	1.40526
Erythrirol	Sugar alcohol	12.342	1531.5	217	0.00143905	0.00146273	0.00155687	0.00252553	0.00233247	0.00222033	0.00350647	0.00376956	0.00348533	0.00375031	0.0029611	0.00298861	0.00362831	0.00406084	0.00326878	0.00288027	0.00287212	0.00260134	0.00122756	0.00138314	0.00136307	0.00124343	0.00149023	0.00163191	0.00164273	0.00201158	0.00136353	0.00100662	0.00120497	0.00148163	0.00231678	0.00289501	0.0026613	0.00211536	0.00190364	0.00198888	0.00148622	0.00235945	0.00358712	0.00323334	0.00365265	0.00278458	0.00132459	0.00145519	0.00167262
Methionine	Amino acid	12.369	1533.6	176	0.00204816	0.00216417	0.00221585	0.00324673	0.00317652	0.00267464	0.00206122	0.00250775	0.00220854	0.00196936	0.00288998	0.00287766	0.00111568	0.000696174	0.00164093	0.000494804	0.00030842	0.000254725	9.87908e-05	5.81609e-05	6.78432e-05	0.000230303	0.000276616	0.000105291	0.000353995	0.000155726	0.00022138	0.000333617	0.000305988	0.000274843	0.000479493	0.000684783	0.000429001	0.000520318	0.00078437	0.000722739	0.00214273	0.00303263	0.00225917	0.002579	0.00115093	0.00035265	7.49316e-05	0.00020407	0.0002437
Folic acid like	Others	12.41	1536.6	156	0.0521752	0.0577225	0.0609778	0.0998098	0.0839127	0.0791359	0.0943819	0.0763047	0.0754482	0.241699	0.197267	0.202471	0.199749	0.158606	0.244227	0.100269	0.120657	0.120919	0.0725571	0.0455004	0.0503476	0.113017	0.107395	0.0569518	0.166328	0.181672	0.11354	0.130714	0.154155	0.0789488	0.242834	0.212369	0.224618	0.275512	0.248329	0.266749	0.0569585	0.0876195	0.0820449	0.213812	0.200861	0.113948	0.056135	0.0924546	0.153847
Glutamic acid	Amino acid	12.5, 13.69	1539.8, 1634.7	84, 246	0.0647847	0.0761643	0.0764982	0.0811731	0.0803172	0.0733007	0.0526145	0.0551828	0.0355413	0.05378	0.0470849	0.0496115	0.0853332	0.0782599	0.0686641	0.0409102	0.044101	0.0405989	0.0287906	0.0178474	0.0154148	0.0401143	0.0391269	0.0270174	0.0396709	0.0344653	0.0309615	0.0335592	0.0239435	0.0284154	0.028472	0.0269003	0.0247963	0.0202493	0.0236598	0.0231339	0.0724824	0.0782636	0.0477795	0.0501588	0.077419	0.04187	0.0206842	0.0354195	0.0350326
Butanoic acid, 4-amino-	Others	12.5025	1543.4	304	0.0018308	0.0016763	0.00168821	0.0059698	0.00324505	0.00285768	0.00373012	0.00356754	0.00328837	0.00332546	0.00519554	0.00710293	0.00530466	0.00345137	0.00407587	0.00247507	0.00255776	0.00162536	0.0012309	0.00135265	0.0010471	0.00515092	0.00248449	0.00281383	0.00365486	0.00266197	0.0026014	0.00255904	0.0033556	0.000977181	0.00457721	0.00708605	0.00461961	0.00711746	0.00637777	0.00733641	0.00173177	0.00402418	0.00352868	0.00520798	0.0042773	0.0022194	0.00121022	0.00348308	0.00297274
Phenylalanine	Amino acid	12.67, 13.76	1556.1, 1640.4	120, 218	0.0217085	0.0234701	0.0238033	0.0546313	0.0492738	0.0453168	0.0444603	0.0585262	0.0541749	0.0288492	0.0226111	0.0351132	0.022645	0.0183012	0.0284781	0.00716637	0.00698986	0.00601354	0.00425323	0.000927091	0.000735142	0.00564342	0.00540872	0.00382112	0.00396278	0.004548	0.00446252	0.00248118	0.00243269	0.00181858	0.0030416	0.0045946	0.00340377	0.00311545	0.00453191	0.00301197	0.0229939	0.0497406	0.0523872	0.0288579	0.0231414	0.00672326	0.00197182	0.00495775	0.00432443
Acid like 2	Others	12.825	1567.3	89	0.00116252	0.00113595	0.00123602	0.00232408	0.00223511	0.00216382	0.00229504	0.00248963	0.00243193	0.00341135	0.00283695	0.00263863	0.00310402	0.003332	0.00323362	0.00371729	0.00336911	0.00308861	0.00374368	0.00320639	0.00277447	0.00296806	0.00284564	0.00269152	0.00253669	0.00242457	0.00226782	0.00196534	0.00186674	0.00172925	0.00140101	0.00133686	0.000968569	0.0010114	0.00104264	0.000885161	0.00117816	0.002241	0.00240553	0.00296231	0.00322321	0.00339167	0.00324151	0.00283507	0.00240969
Oxaloacetate like	Others	12.893	1572.3	247	0.000954948	0.000938018	0.000986393	0.000431621	0.000447604	0.000379818	0.00079681	0.000597761	0.000558462	0.000923689	0.000718416	0.000751049	0.00145735	0.00191787	0.000990864	0.00210424	0.00218954	0.00123372	0.00136175	0.00140728	0.00116004	0.00112495	0.00108813	0.000999764	0.000574541	0.00072624	0.000655087	0.000524	0.000446154	0.000497386	0.000463282	0.000507777	0.000463487	0.000482591	0.000438672	0.000394696	0.000959786	0.000419681	0.000651011	0.000797718	0.00145536	0.0018425	0.00130969	0.00107095	0.000651956
Threonic acid	Sugar acid	13.0392	1583.2	292	0.00249495	0.0032342	0.00329936	0.0022866	0.00237507	0.00218583	0.0125106	0.0100518	0.00935018	0.0316247	0.0178989	0.0219231	0.0267149	0.0381187	0.0253856	0.0254128	0.0274075	0.018941	0.0144094	0.0140073	0.0124186	0.0137729	0.010556	0.0139504	0.010102	0.0126069	0.0128064	0.00738451	0.0087002	0.00676614	0.00631287	0.0064632	0.00577288	0.00481652	0.00520587	0.00347262	0.0030095	0.0022825	0.0106375	0.0238156	0.030073	0.0239204	0.0136118	0.0127598	0.0118384
Asparagine	Amino acid	13.37, 14.39	1604.8, 1688.3	159, 116	0.08214	0.0717684	0.0685911	0.0769021	0.0793442	0.0736674	0.0117181	0.0126945	0.0113327	0.00217688	0.00884353	0.00474051	0.00732342	0.0040498	0.00331942	0.00156149	0.00129094	0.000885504	0.000364397	0.00041273	0.000571004	0.00108017	0.00147455	0.000599152	0.00117361	0.00114569	0.000752339	0.00098968	0.00102183	0.00127805	0.0010645	0.000970168	0.000675543	0.000641321	0.000979494	0.000726014	0.0741665	0.0766379	0.0119151	0.00525364	0.00489754	0.00124598	0.000449377	0.00105129	0.00102388
Histidine like	Others	13.484	1614	154	0.00218844	0.00225942	0.00233527	0.00190017	0.00192433	0.00179969	0.0012551	0.00115035	0.00112042	0.00067673	0.000617286	0.000664788	0.000739167	0.000566506	0.00067312	0.000455605	0.000414594	0.000369412	0.000263653	0.000235609	0.000244157	0.000395024	0.000365453	0.000292759	0.00049874	0.000495688	0.00028674	0.000367489	0.000426888	0.000268143	0.000507883	0.000633991	0.000368948	0.000528457	0.000589198	0.000520175	0.00226104	0.00187473	0.00117529	0.000652934	0.000659597	0.000413204	0.000247806	0.000351078	0.000427056
2,3-Dihydroxybutanedioic acid like	Others	13.571	1624.9	117	0.0110983	0.010645	0.011144	0.0127337	0.0117236	0.0109007	0.0156511	0.016453	0.0161125	0.0113864	0.00865262	0.0100778	0.0102254	0.00816423	0.00922933	0.00502244	0.00487247	0.00505592	0.00123135	0.00101784	0.00130288	0.00234546	0.00235148	0.00227973	0.0053939	0.00435961	0.00378231	0.00417024	0.00386494	0.00410067	0.00662056	0.00559589	0.00534636	0.00623946	0.00517369	0.00634142	0.0109624	0.011786	0.0160722	0.0100389	0.00920631	0.00498361	0.00118402	0.00232556	0.00451194
Arginine or ornithine like	Others	13.6317	1629.8	142	0.0239855	0.0323916	0.0325763	0.0952516	0.106769	0.103609	0.0460795	0.0708164	0.0590896	0.0132846	0.0165991	0.0170793	0.0215595	0.00959728	0.0186809	0.00440066	0.00229186	0.00422193	0.000692636	0.000174174	0.000657919	0.00283363	0.00266146	0.00114232	0.0039156	0.00217015	0.00168412	0.0025357	0.0035928	0.00146025	0.00356994	0.00374147	0.0027673	0.00280792	0.00498584	0.00364317	0.0296511	0.101876	0.0586618	0.0156544	0.0166125	0.00363815	0.000508243	0.00221247	0.00258996
Unknown 4	Others	13.91	1648.8	129	0.00482248	0.00569873	0.005771	0.00409391	0.00386144	0.00361027	0.00181356	0.00191174	0.00181239	0.00173558	0.00181195	0.00184222	0.00236288	0.00225855	0.002285	0.00199112	0.00200332	0.00138266	0.00171845	0.00169082	0.00148071	0.00200733	0.001918	0.00182482	0.00149906	0.00182493	0.0015879	0.00117489	0.00112739	0.00133367	0.00164271	0.00162075	0.001399	0.00154586	0.0013875	0.00130069	0.00543074	0.00385521	0.0018459	0.00179658	0.00230214	0.00179237	0.00162999	0.00191672	0.0016373
Tartaric acid	Organic acid	14.0908	1663.6	292	0.418741	0.543648	0.60623	0.403347	0.309945	0.396345	0.6038	0.578668	0.549883	0.744886	0.668527	0.665504	0.779189	0.87508	0.667015	0.972704	0.87013	0.76429	0.907661	0.840492	0.732644	0.784765	0.769457	0.731938	0.631511	0.687295	0.650714	0.56686	0.472751	0.572244	0.546267	0.591253	0.485499	0.522119	0.491111	0.505735	0.522873	0.369879	0.57745	0.692972	0.773761	0.869041	0.826932	0.762054	0.656506
Xylose	Sugar	14.26, 14.37	1677.8, 1686.6	103, 103	0.0380804	0.0459495	0.0462976	0.100635	0.0959483	0.0910233	0.0659626	0.0728892	0.0716118	0.0341149	0.0342691	0.0370227	0.0405782	0.0381747	0.0358787	0.0378764	0.0395089	0.0287908	0.0255601	0.0346287	0.0309389	0.0259594	0.0234967	0.0256849	0.0242925	0.0278128	0.0237754	0.0183525	0.0170235	0.0212397	0.0207493	0.0193414	0.0149265	0.0194045	0.0153946	0.0168013	0.0434425	0.0958688	0.0701545	0.0351356	0.0382105	0.0353921	0.0303759	0.025047	0.0252936
Arabinose	Sugar	14.4425	1692.4	217	0.0062486	0.00660785	0.00674534	0.00697503	0.00627589	0.00594105	0.00550895	0.00565085	0.00469758	0.0034123	0.00290763	0.00395015	0.00344522	0.00307564	0.00296952	0.00203654	0.00202538	0.00171655	0.00118892	0.00140716	0.00143537	0.00134267	0.00119	0.00135608	0.00135489	0.00153864	0.00134465	0.000935947	0.000903071	0.00111987	0.00118611	0.00115858	0.000846952	0.00116239	0.000874105	0.000902883	0.00653393	0.00639732	0.00528579	0.00342336	0.00316346	0.00192616	0.00134382	0.00129625	0.00141273
Ribose	Sugar	14.63	1707.7	103	0.00989802	0.0105581	0.0105657	0.0168493	0.0153877	0.0145621	0.0130487	0.0142458	0.0138254	0.00970025	0.00950965	0.00957177	0.0110599	0.0101116	0.00989833	0.0091386	0.00832739	0.00758769	0.0047278	0.00510155	0.00551494	0.00686158	0.00652849	0.00656215	0.00782376	0.00833204	0.00635546	0.00710396	0.00623481	0.00676978	0.00818285	0.00744106	0.00620807	0.00806456	0.00783379	0.00795464	0.0103406	0.0155997	0.0137066	0.00959389	0.0103566	0.00835122	0.00511477	0.00665074	0.00750375
Rhamnose	Sugar	15.05, 15.12	1742.3, 1748	117, 117	0.0325368	0.0316537	0.0323707	0.0283656	0.0280116	0.0267176	0.0219353	0.0238091	0.0231904	0.00827848	0.00818129	0.0091047	0.00977912	0.00761405	0.00817074	0.00550557	0.00545448	0.00522978	0.00485609	0.00468894	0.00457814	0.00755524	0.00631729	0.0065003	0.00658713	0.00798177	0.0069359	0.0053609	0.00538746	0.00550175	0.00935416	0.0110595	0.00966673	0.00975784	0.00913393	0.00846932	0.0321871	0.0276983	0.0229783	0.00852149	0.0085213	0.00539661	0.00470772	0.00679095	0.00716827
Putrescine	Amine	15.1842	1753	214	0.000699861	0.000803285	0.000820839	0.00224243	0.00223101	0.00207976	0.0013477	0.00135174	0.00120719	0.00067925	0.000588142	0.000580024	0.000472734	0.000355829	0.00058032	0.000316071	0.000283466	0.000232076	0.000130893	0.00011738	0.000131715	0.000237317	0.000158021	0.000170184	0.000290864	0.000317039	8.97917e-05	0.000203894	0.000195732	0.000117826	0.000120958	0.000137772	7.50641e-05	8.36156e-05	0.00011682	0.00010502	0.000774662	0.0021844	0.00130221	0.000615806	0.000469627	0.000277204	0.000126663	0.000188507	0.000232565
Ornithine	Amino acid	15.28, 16.17	1764.8, 1836.8	186, 142	0.0221924	0.028853	0.0315078	0.102484	0.116746	0.101086	0.0649615	0.0784593	0.0723974	0.0346478	0.039025	0.0357906	0.028227	0.0166547	0.0272797	0.00841704	0.00557356	0.00789507	0.00173406	0.000711652	0.00162166	0.00460003	0.0050259	0.00211405	0.00851346	0.00590583	0.00401702	0.00534777	0.00638386	0.00223098	0.00652239	0.00573869	0.00500158	0.00617821	0.00766184	0.00551293	0.0275177	0.106772	0.0719394	0.0364878	0.0240538	0.00729522	0.00135579	0.00391333	0.00614544
Sugar like 1	Others	15.3525	1766.8	217	0.0261779	0.0217605	0.0231653	0.0113992	0.0133283	0.0126565	0.00818229	0.00945298	0.00900905	0.00254738	0.0028738	0.00190428	0.00207035	0.00184142	0.00150435	0.00203015	0.00229571	0.00164609	0.000710553	0.00284831	0.00226146	0.000615501	0.000341633	0.000495529	0.000683651	0.000300438	0.000519082	0.000301079	0.00030684	0.000376367	0.00074211	0.000860404	0.000942474	0.000229984	0.00069225	0.000199825	0.0237012	0.0124613	0.00888144	0.00244182	0.00180537	0.00199065	0.00194011	0.000484221	0.000501057
Sugar like 2	Others	15.765	1804.7	217	0.0421355	0.0332571	0.0357104	0.0555137	0.0587348	0.070905	0.0980657	0.0848212	0.090806	0.173963	0.0939974	0.0992012	0.121868	0.110835	0.100084	0.0986929	0.10387	0.0820217	0.0572307	0.0475276	0.0491294	0.0727753	0.0614752	0.0651709	0.107636	0.0823443	0.0670852	0.0614057	0.100771	0.0812087	0.074718	0.0908935	0.0746895	0.0867558	0.0923651	0.112553	0.0370343	0.0617179	0.091231	0.122387	0.110929	0.0948615	0.0512959	0.0664738	0.0856885
Shikimic acid	Organic acid	16.0842	1829.4	204	0.00704683	0.00804472	0.00814723	0.0195028	0.0182138	0.0170757	0.0208253	0.0214793	0.0206775	0.018749	0.0163329	0.0188327	0.0221339	0.0168244	0.0194024	0.0130952	0.0131915	0.00947202	0.00563117	0.010296	0.0122396	0.00843481	0.00831241	0.00898046	0.0107875	0.0115539	0.00828383	0.00943597	0.00854669	0.0093146	0.0157204	0.0131845	0.0141904	0.0141109	0.0138264	0.0120242	0.00774626	0.0182641	0.020994	0.0179715	0.0194536	0.0119196	0.00938894	0.00857589	0.0102084
Arginine	Amino acid	16.2075	1840.5	256	0.00600151	0.00808131	0.00757488	0.0258443	0.0217396	0.0260216	0.0131687	0.0189612	0.0175795	0.00659116	0.00752358	0.00745286	0.00616911	0.00292072	0.00637141	0.00102691	0.000748448	0.00164005	0.000272927	7.99375e-05	0.000337236	0.00100806	0.0012386	0.000443631	0.00195507	0.00137782	0.000807163	0.00124579	0.0019194	0.000713897	0.0021812	0.00152781	0.001172	0.00170536	0.00233223	0.00160104	0.00721923	0.0245351	0.0165698	0.0071892	0.00515374	0.00113847	0.000230033	0.000896763	0.00138002
Citric acid	Organic acid	16.2342	1847	273	0.129443	0.135642	0.137649	0.197487	0.196673	0.188392	0.170726	0.186225	0.172915	0.195	0.153473	0.155835	0.18639	0.18788	0.190927	0.22572	0.213265	0.204772	0.231679	0.237546	0.221725	0.19789	0.187266	0.183357	0.30223	0.238255	0.213287	0.176722	0.207234	0.111729	0.221546	0.129293	0.10824	0.201953	0.129016	0.110495	0.134245	0.194184	0.176622	0.168103	0.188399	0.214586	0.230317	0.189504	0.251257
Lysine	Amino acid	16.4842	1865.4	174	0.0038972	0.00432736	0.00433748	0.00955541	0.0101447	0.00832348	0.00441048	0.00435732	0.00419385	0.000576472	0.000698412	0.000918968	0.000735	0.000524653	0.00118287	8.27774e-05	0.000134463	0.000236908	5.8618e-05	3.15617e-05	6.63037e-05	6.1726e-05	0.000109307	5.80762e-05	0.000130792	0.000137201	6.57311e-05	8.06388e-05	6.07916e-05	5.88161e-05	8.15618e-05	7.7202e-05	4.99347e-05	7.28767e-05	0.000115909	5.35119e-05	0.00418735	0.00934122	0.00432055	0.000731284	0.000814173	0.000151383	5.21611e-05	7.63698e-05	0.000111241
Ascorbic acid	Organic acid	16.5425	1874.9	316	0.000892427	0.00125262	0.00111573	0.00238793	0.00252643	0.00242838	0.00271595	0.00246789	0.00237809	0.00405358	0.00274835	0.00308126	0.00411115	0.00256731	0.00384397	0.00276422	0.00269581	0.00220946	0.00110886	0.00169324	0.00186314	0.00153115	0.00157895	0.00135748	0.00244528	0.00266403	0.00226031	0.00183786	0.00196267	0.00196591	0.00257747	0.00250784	0.00201428	0.00251558	0.00270608	0.0021354	0.00108693	0.00244758	0.00252064	0.0032944	0.00350747	0.0025565	0.00155508	0.00148919	0.00245654
Acid like 3	Others	16.7467	1889.1	159	0.00204731	0.00227659	0.00235537	0.0021558	0.0022619	0.00207886	0.00107719	0.00120819	0.00116928	0.00109234	0.00100619	0.00104622	0.00119158	0.00105328	0.00129912	0.000775916	0.000988829	0.000801441	0.000876468	0.00116293	0.000979971	0.00130884	0.00109765	0.00117101	0.000919799	0.00100015	0.000915732	0.000679474	0.00072235	0.000703588	0.00114265	0.000946796	0.00106437	0.000800789	0.00075474	0.000752969	0.00222643	0.00216552	0.00115155	0.00104825	0.00118133	0.000855395	0.00100646	0.0011925	0.000945227
Tyrosine	Amino acid	16.8533	1898.7	179	0.00109373	0.00130999	0.00132568	0.00210223	0.00204683	0.00163669	0.00149584	0.00126099	0.00124746	0.000570191	0.000724099	0.000858106	0.000831531	0.000627262	0.000926333	6.79162e-05	0.000135618	0.000181993	0.000113552	0.000107732	0.000144324	0.000151501	0.000203161	0.000107184	0.000189965	0.000146006	0.000133465	0.000133342	0.000102806	0.000142737	0.000213834	0.000209458	0.000193666	0.000222171	0.000246263	0.000184983	0.00124313	0.00192859	0.00133476	0.000717466	0.000795042	0.000128509	0.000121869	0.000153949	0.000156479
Fructose	Sugar	16.97, 17.09	1909.4, 1919.7	307, 307	0.744348	0.90415	0.932892	1.08265	1.03697	1.00094	1.01704	0.943149	0.95395	1.23495	1.14578	1.19886	1.77993	1.7178	1.26288	1.82152	1.63325	1.80184	1.62199	1.43747	1.34721	1.91342	1.80203	1.75687	1.77366	1.65078	1.48315	1.58219	1.31043	1.59928	2.49969	2.51188	1.55865	1.81677	2.42521	1.89965	0.860463	1.04018	0.971381	1.1932	1.58687	1.7522	1.46889	1.8241	1.63587
Glucose	Sugar	17.26, 17.46	1935.5, 1953.6	319, 319	0.46595	0.568922	0.575476	0.719496	0.690119	0.663813	0.762428	0.685241	0.704021	1.11505	1.02835	1.07808	1.54676	1.45262	1.1692	1.5565	1.35762	1.54718	1.34728	1.1038	1.01471	1.26273	1.27938	1.19925	1.25955	1.05599	0.982745	1.01934	0.779386	1.0122	0.586439	0.71846	0.91583	1.0499	0.52492	1.06809	0.536783	0.691142	0.71723	1.07383	1.38953	1.4871	1.15526	1.24712	1.09943
Gallic acid	Organic acid	17.735	1978.2	281	0.0189803	0.0248911	0.0303168	0.0254655	0.0260455	0.0232029	0.0239101	0.017493	0.0202393	0.0150076	0.0184843	0.0194764	0.00409378	0.00324779	0.00388492	0.00322307	0.00240096	0.00323995	0.00328791	0.00198226	0.00162202	0.00153431	0.00164888	0.00133677	0.000691113	0.000523325	0.000561668	0.000375727	0.000222203	0.000354987	0.000284054	0.000371529	0.000226875	0.000308654	0.00030255	0.000260986	0.0247294	0.0249047	0.0205475	0.0176561	0.00374216	0.00295466	0.0022974	0.00150666	0.000592035
Sugar beta-D-Galactopyranoside, 1-isopropyl-, 1-thio-	Others	17.8925	1996.6	361	0.000457014	0.000578347	0.000529006	0.000823595	0.000797758	0.000791782	0.000839171	0.0009792	0.000842555	0.00228771	0.00174322	0.00179971	0.00526898	0.00481889	0.00294497	0.00476718	0.00444479	0.00413829	0.00371684	0.00305607	0.00240354	0.00424782	0.00408718	0.00347917	0.00485878	0.00330532	0.00304583	0.00274488	0.00205589	0.0022914	0.00222817	0.0024145	0.00168246	0.00160286	0.0019177	0.00171492	0.000521456	0.000804378	0.000886975	0.00194355	0.00434428	0.00445009	0.00305882	0.00393806	0.00373664
Gluconic acid	Sugar acid	18.3533	2037.2	292	0.00222467	0.00204421	0.0020633	0.00149104	0.0016606	0.00156329	0.00373365	0.00369806	0.00361937	0.0040816	0.00357449	0.00356041	0.0047412	0.00446321	0.00506444	0.00325401	0.00310905	0.00276656	0.000779264	0.000852813	0.000812106	0.000575082	0.000556049	0.000659076	0.00108731	0.000669283	0.000671411	0.000351942	0.000325272	0.000296074	0.000210502	0.000217086	0.000186181	0.000205436	0.00015515	0.00017788	0.00211072	0.00157165	0.00368369	0.00373883	0.00475628	0.00304321	0.000814728	0.000596736	0.000809336
Galactonic acid	Sugar acid	18.5392	2061.3	292	0.00755555	0.00923332	0.00935885	0.00608356	0.00912778	0.00868595	0.0632852	0.0477599	0.0444588	0.124404	0.0968881	0.108001	0.116309	0.118625	0.120715	0.0890515	0.0683234	0.0711955	0.0191206	0.0190281	0.0204702	0.0143846	0.0130596	0.0188075	0.0185359	0.0127908	0.0125415	0.00834921	0.00634673	0.00784679	0.00649139	0.00597338	0.00543825	0.00539497	0.000984279	0.00522345	0.00871591	0.00796576	0.0518346	0.109764	0.11855	0.0761901	0.0195397	0.0154173	0.0146227
Unknown 5	Others	18.6483	2070.9	204	0.0117601	0.0164597	0.0171898	0.0336161	0.0328266	0.030219	0.0501676	0.0449355	0.0463818	0.167507	0.138531	0.144477	0.198523	0.213589	0.145511	0.268197	0.233569	0.277288	0.237854	0.176936	0.153781	0.128794	0.1514	0.138937	0.197547	0.129556	0.123161	0.0931379	0.0667498	0.0829984	0.0909263	0.0944438	0.076723	0.0863612	0.0856881	0.0870742	0.0151365	0.0322206	0.0471616	0.150172	0.185875	0.259684	0.189524	0.13971	0.150088
Galactaric acid	Sugar acid	18.855	2086.7	333	0.00457115	0.00594101	0.00597928	0.00139145	0.00135987	0.0013438	0.000918147	0.00104158	0.000958037	0.000646048	0.000494206	0.000580611	0.000443999	0.000358275	0.00060677	0.00029259	0.000214572	0.000217782	0.000185594	0.000174745	0.000161978	0.000190774	0.000190658	0.000108251	0.000280923	0.000192209	0.000139806	0.000118349	7.91863e-05	8.34467e-05	0.000137818	0.00014261	0.000203252	0.000182532	0.000133004	0.000222269	0.00549715	0.00136504	0.000972589	0.000573622	0.000469682	0.000241648	0.000174105	0.000163228	0.000204312
Unknown 6	Others	19.2433	2129.6	220	0.00194334	0.00132319	0.0020701	0.00229316	0.00253803	0.00302527	0.00266738	0.00171126	0.00168936	0.00157748	0.00137767	0.00139641	0.00112638	0.00159444	0.0010072	0.00277404	0.00274238	0.00315032	0.00329294	0.00388041	0.00413042	0.00133049	0.00185863	0.00186873	0.00509578	0.00355308	0.00285978	0.00167051	0.00115203	0.00141705	0.00234965	0.00224278	0.00250499	0.00354473	0.00253039	0.00278301	0.00177888	0.00261882	0.00202267	0.00145052	0.00124267	0.00288891	0.00376792	0.00168595	0.00383621
myo-Inositol	Sugar alcohol	19.28	2133.2	432	0.0560651	0.0582577	0.0600736	0.0771004	0.0813446	0.0781669	0.0615264	0.0628606	0.0618169	0.0274037	0.0285735	0.0248229	0.0174046	0.0115893	0.0145264	0.0127148	0.0107473	0.0102397	0.00794353	0.0086895	0.00634725	0.00506361	0.00438936	0.00396295	0.0069788	0.0032142	0.00320129	0.0019404	0.00117157	0.00146468	0.00129934	0.00115065	0.00094316	0.00111367	0.00115407	0.00109878	0.0581321	0.0788706	0.062068	0.0269334	0.0145068	0.0112339	0.00766009	0.00447198	0.00446476
Caffeic acid	Organic acid	19.5058	2151	219	0.0347224	0.0363773	0.0364059	0.017397	0.016289	0.0140364	0.013616	0.0118414	0.0132153	0.00737504	0.00932386	0.0093722	0.00335504	0.0032909	0.00293173	0.00397455	0.00335863	0.00417577	0.00474811	0.00344206	0.00245838	0.00323029	0.00322401	0.00241548	0.00121226	0.00068345	0.000883383	0.000315683	0.0001928	0.000270101	0.000200972	0.000179081	0.000130777	0.000152408	0.000149309	0.000123317	0.0358352	0.0159075	0.0128909	0.00869037	0.00319255	0.00383632	0.00354952	0.00295659	0.000926364
Tryptophan, N-acetyl-	Others	20.4008	2242.8	202	0.0890338	0.0987976	0.0982883	0.0690059	0.0639449	0.0611658	0.0408186	0.0486452	0.0467637	0.0107448	0.0141838	0.0147648	0.00597848	0.00426844	0.00699626	0.00202874	0.00162536	0.00275495	0.00237594	0.00159441	0.00119319	0.00145784	0.00170316	0.000949408	0.0026813	0.00131866	0.00141456	0.000459158	0.000316877	0.000300989	0.000363585	0.000328723	0.000167275	0.000187362	0.000266459	0.000209448	0.0953732	0.0647055	0.0454091	0.0132311	0.00574773	0.00213635	0.00172118	0.00137014	0.00180484
Spermidine	Amine	20.7475	2280.1	144	0.00208333	0.00252639	0.00259498	0.00287795	0.00269618	0.00269919	0.00238679	0.00242483	0.00228196	0.00198581	0.00170406	0.00175622	0.00192121	0.0011519	0.00207733	0.00133782	0.00110844	0.000917449	0.000489872	0.000372357	0.00036383	0.000468152	0.000386251	0.000293273	0.000500595	0.000338636	0.000355184	0.000156106	6.6825e-05	8.89826e-05	5.7393e-05	0.00010533	5.70428e-05	4.38013e-05	6.06969e-05	5.28203e-05	0.00240157	0.00275777	0.00236452	0.00181536	0.00171682	0.00112124	0.000408686	0.000382559	0.000398138
Unknown 7	Others	21.2742	2340.3	167	0.00411398	0.00475816	0.00490371	0.0045413	0.00386833	0.00427047	0.00410852	0.0037577	0.00414965	0.00363378	0.00358219	0.00392533	0.00446319	0.0038545	0.00365999	0.00404292	0.00321539	0.00409659	0.00339002	0.00263136	0.00207901	0.00178361	0.00186823	0.00164854	0.00217723	0.00130765	0.00143214	0.000770473	0.000244657	0.000390679	0.000161623	0.000191098	0.000118093	0.00012421	0.000139828	0.000113476	0.00459195	0.0042267	0.00400529	0.00371377	0.00399256	0.00378496	0.00270013	0.00176679	0.00163901
Unknown 8	Others	21.3708	2347	204	0.0117957	0.0112546	0.0112533	0.0107349	0.0100843	0.00972221	0.00738278	0.00766274	0.00760517	0.00291419	0.0022701	0.00453329	0.0021305	0.00175994	0.00176152	0.000729778	0.000647427	0.000544276	0.000239355	0.000338262	0.000368891	0.000177308	0.000133751	0.000164788	0.000159795	0.000122428	0.000122377	5.7966e-05	2.58754e-05	2.81102e-05	0	8.74743e-06	0	0	0	0	0.0114345	0.0101805	0.00755023	0.00323919	0.00188399	0.000640494	0.000315503	0.000158616	0.000134867
Unknown 9	Others	22.0967	2426.8	204	0.0614723	0.0574006	0.0579447	0.020651	0.0188692	0.0184088	0.0109303	0.0101759	0.0103317	0.00246043	0.00211911	0.00172863	0.000837381	0.000485814	0.000760672	0.00027901	0.000318288	0.000322876	8.99475e-05	0.000125529	0.000187025	6.14867e-05	6.75351e-05	7.147e-05	0.000101103	4.97321e-05	3.81666e-05	0	0	0	0	0	0	0	0	0	0.0589392	0.0193097	0.0104793	0.00210272	0.000694622	0.000306725	0.000134167	6.68306e-05	6.30007e-05
Unknown 10	Others	23.0275	2534.7	204	0.0162241	0.0148584	0.0147892	0.00220637	0.00206702	0.00194642	0.00130498	0.00101334	0.00104507	0.000260537	0.000263132	0.000177599	0.000130877	8.86904e-05	9.44623e-05	8.26042e-05	7.97499e-05	5.8967e-05	0	0	0	0	0	0	0	0	0	0	0	0	0	0	0	0	0	0	0.0152906	0.00207327	0.00112113	0.000233756	0.000104676	7.37737e-05	0	0	0
Unknown 11	Others	23.1983	2554.4	204	0.0152678	0.014434	0.0154464	0.00765737	0.00677969	0.00652247	0.00523735	0.00534758	0.00514259	0.00152036	0.00106655	0.00138125	0.00143317	0.0015136	0.00117328	0.000890991	0.00096703	0.000814378	0.000666961	0.000885846	0.000768879	0.000545717	0.000432682	0.000581257	0.000451621	0.000456269	0.000407596	0.000151339	8.39228e-05	0.000105858	7.7797e-05	7.64979e-05	3.66764e-05	2.74229e-05	2.88855e-05	2.85078e-05	0.0150494	0.00698651	0.0052425	0.00132272	0.00137335	0.0008908	0.000773895	0.000519885	0.000438495
4-Hydroxyphenyl-beta-glucopyranoside like	Others	23.8	2626	254	0.00269534	0.00269324	0.00265489	0.00122192	0.00105056	0.000984827	0.000616515	0.000685271	0.000672762	0.000252132	0.000199414	0.000221771	0.000191796	0.0001658	0.000143465	0.000148803	0.000180489	0.000138479	7.54155e-05	8.43128e-05	0.000124419	6.71666e-05	5.60862e-05	5.23051e-05	7.78772e-05	8.07487e-05	5.72093e-05	4.73403e-05	2.76742e-05	1.92937e-05	0	0	0	0	0	0	0.00268116	0.00108577	0.000658183	0.000224439	0.00016702	0.000155924	9.47157e-05	5.85193e-05	7.1945e-05
Unknown 12	Others	24.3125	2690	204	0.0666685	0.0630404	0.0630043	0.0135202	0.0137244	0.0127372	0.00747997	0.00684142	0.00659929	0.00124923	0.00146446	0.00082151	0.000709417	0.000484285	0.000579873	0.000387886	0.000447138	0.000400941	0.000292209	0.000340457	0.000350217	0.000245211	0.000253708	0.000229196	0.000396665	0.000346431	0.000322252	0.000211805	8.72308e-05	0.000106833	0	0	0	0	0	0	0.0642378	0.0133273	0.00697356	0.0011784	0.000591192	0.000411988	0.000327628	0.000242705	0.000355116
Sucrose	Sugar	24.469	2715.1	361	0.141894	0.183439	0.192987	0.156904	0.149134	0.137774	0.130854	0.136951	0.103353	0.208703	0.170647	0.199947	0.37719	0.318092	0.284709	0.296405	0.250424	0.303849	0.217382	0.199263	0.168976	0.285132	0.280587	0.250919	0.558431	0.467498	0.431233	0.410844	0.230027	0.313155	0.171305	0.193825	0.102303	0.0967134	0.111734	0.106452	0.172773	0.147938	0.123719	0.193099	0.326664	0.283559	0.195207	0.272213	0.485721
Phenyl-sugar derivative like salicin	Others	24.7	2743.9	157	0.00377421	0.00568393	0.00664226	0.00381123	0.00310418	0.00303393	0.000524717	0.000523505	0.000450715	0.000880456	0.00136399	0.00192206	0.00422943	0.00304233	0.00328599	0.0028888	0.0020994	0.0028488	0.0080892	0.00791521	0.00603331	0.0122231	0.0111774	0.00901788	0.0262351	0.028306	0.0214273	0.0188031	0.00763598	0.0115189	0.00369263	0.00412484	0.00256857	0.00267176	0.00215385	0.00200816	0.0053668	0.00331645	0.000499646	0.00138884	0.00351925	0.00261233	0.00734591	0.0108061	0.0253228
Sugar like 3	Others	25.081	2791.3	361	0.00358696	0.0068221	0.00719895	0.00398012	0.00361117	0.00225494	0.000460987	0.000427401	0.000366626	0.000675286	0.00152353	0.00176363	0.00571069	0.00427389	0.0040302	0.00430406	0.00305515	0.00401683	0.0127049	0.0130723	0.00977211	0.0171735	0.0161436	0.0124247	0.0330053	0.0411394	0.0306854	0.0308439	0.01313	0.0191537	0.00975786	0.0109399	0.00580075	0.00537555	0.00491434	0.00379503	0.00586934	0.00328208	0.000418338	0.00132081	0.00467159	0.00379201	0.0118498	0.0152473	0.0349434
Quinic acid, caffeoyl-	Others	25.08, 25.92	2786.1, 2902.6	307, 307	0.0316746	0.0295658	0.0284819	0.00900279	0.00740364	0.00835182	0.00771241	0.00904077	0.00815116	0.00278133	0.00292278	0.00193116	0.00501689	0.00732381	0.00359669	0.0183331	0.0138594	0.00684961	0.0140287	0.0298285	0.0183714	0.0145785	0.0144943	0.00805127	0.0111434	0.0193762	0.0156789	0.011316	0.00730559	0.00643114	0.00170851	0.00170382	0.00123802	0.000618112	0.000713961	0.000621087	0.0299074	0.00825275	0.00830145	0.00254509	0.00531246	0.013014	0.0207429	0.0123747	0.0153995
Epicatechin	Flavan-3-ol	25.89, 26.07	2898.2, 2922.3	368, 368	0.195388	0.228774	0.224475	0.118073	0.105566	0.0964953	0.0548786	0.0539165	0.0511128	0.0281616	0.0234281	0.0201253	0.0364958	0.0222907	0.034845	0.0415336	0.0368121	0.047534	0.0596829	0.0809309	0.0512462	0.0489776	0.0326204	0.0360971	0.0846864	0.0684155	0.049425	0.0217878	0.0231567	0.0158348	0.0309757	0.023996	0.0117354	0.00810608	0.00693552	0.00574468	0.216212	0.106711	0.0533027	0.023905	0.0312105	0.0419599	0.0639533	0.0392317	0.067509
Phytic acid like	Others	26.275	2944	204	0.00698931	0.00523324	0.00529846	0.00361294	0.00381341	0.00365205	0.0029551	0.00336861	0.00317304	0.00143534	0.00072317	0.000833011	0.00187439	0.00192428	0.0020182	0.00158113	0.00171748	0.00102874	0.000681826	0.00108272	0.000749978	0.000490616	0.000561927	0.000463787	0.000672105	0.00064074	0.000554586	0.000437854	0.000240691	0.000294022	0.00013375	0.000180486	5.73182e-05	5.59964e-05	5.37881e-05	4.93453e-05	0.00584034	0.0036928	0.00316558	0.000997174	0.00193896	0.00144245	0.000838174	0.000505443	0.000622477
Unknown 13	Others	27.545	3120.2	217	0.0122714	0.0136493	0.0130152	0.00326393	0.00323577	0.00283906	0.00107371	0.00102977	0.000943479	0.000195667	0.000129266	0.000137918	0	0	0	0	0	0	0	0	0	0	0	0	0	0	0	0	0	0	0	0	0	0	0	0	0.0129786	0.00311292	0.00101565	0.000154284	0	0	0	0	0
Unknown 14	Others	27.8025	3156.7	191	0.00745578	0.00658607	0.0061505	0.00371334	0.00385722	0.00327127	0.00210264	0.00228108	0.00196875	0.000686618	0.000471705	0.000377785	0.000544899	0.000339609	0.000490193	0.000209344	0.000210788	0.000208141	9.77429e-05	9.94488e-05	0.00013659	9.7847e-05	8.36372e-05	9.30805e-05	0.000192382	0.000177954	0.000102749	6.80605e-05	7.53206e-05	6.99476e-05	0	0	0	0	0	0	0.00673078	0.00361394	0.00211749	0.000512036	0.000458234	0.000209424	0.000111261	9.15216e-05	0.000157695
Unknown 15	Others	27.9867	3182.8	204	0.0275971	0.0241168	0.0228243	0.00412376	0.00349713	0.00288323	0.00160986	0.00137219	0.00121177	0.000368833	0.000242945	0.000256172	0.00027652	0.000171464	0.000169011	7.0588e-05	8.88963e-05	6.50977e-05	0	0	0	0	0	0	0	0	0	0	0	0	0	0	0	0	0	0	0.0248461	0.00350137	0.00139794	0.000289317	0.000205665	7.48606e-05	0	0	0
Unknown 16	Others	29.17	3358.6	91	0.00640416	0.00607944	0.00574861	0.000784553	0.000661152	0.000579769	0.000350308	0.000251533	0.000229408	0	0	0	0	0	0	0	0	0	0	0	0	0	0	0	0	0	0	0	0	0	0	0	0	0	0	0	0.0060774	0.000675158	0.000277083	0	0	0	0	0	0
Secologanin like	Others	30.065	3500	217	0	0	0	0	0	0	0.000203872	0.000194782	0.000136613	0.000947785	0.000300156	0.000761801	0.00166202	0.00177937	0.00203837	0.000841712	0.000868019	0.000232552	0.000243826	0.000251835	0.000151377	9.3068e-05	0.000176536	7.94004e-05	0.000365621	0.000308613	0.00044291	0.000368893	0.000328129	0.00021843	3.66321e-05	7.37549e-05	2.36448e-05	0	0	0	0	0	0.000178422	0.000669914	0.00182659	0.000647428	0.00021568	0.000116335	0.000372381
Oleanolic acid, 3-acetoxy- (3-beta-)-	Others	30.9292	3618	203	0.00354595	0.00273365	0.00298071	0.00120562	0.00101122	0.00121491	0.00436992	0.00378921	0.00331223	0.00146249	0.000761811	0.000772493	0.000877731	0.000583099	0.000607933	0.000798357	0.000618668	0.000366663	0.000160847	0.000196363	0.000130938	0.000118352	0.000146091	9.76832e-05	0.000304772	0.000311831	0.000239155	0.00017411	0.000137403	0.000164377	0	0	0	0	0	0	0.00308677	0.00114392	0.00382379	0.00099893	0.000689588	0.000594563	0.000162716	0.000120709	0.000285253
1. Del-3,5-O-diglucoside	Anthocyanin	9.9		465, 303	0	0	0	0	0	0	0	0	0	0	0	0	0	0	0	0	0	0	0	0	0	0	0	0	3.99444e-06	6.17271e-06	3.95087e-06	0.000415832	0.000249304	0.000131813	0.00125443	0.00285044	0.00259676	0.00286556	0.00156426	0.00294544	0	0	0	0	0	0	0	0	4.70601e-06
2. Cyanidin-3, 5-O-diglucoside	Anthocyanin	11.5		449, 287	0	0	0	0	0	0	0	0	0	0	0	0	0	0	0	0	0	0	0	0	0	3.90287e-05	9.16973e-05	4.88613e-05	0.000576912	0.000275222	0.00023147	0.00426344	0.00294707	0.00178125	0.00394022	0.00652964	0.00579612	0.0075833	0.00597931	0.00851772	0	0	0	0	0	0	0	5.98624e-05	0.000361201
3. Procyanidin B2	Proanthocyanidin	12.07		427, 409, 291, 247	0.125911	0.0982419	0.0747998	0.0189575	0.0456074	0.0565758	0.0857125	0.0439627	0.0462991	0.0395213	0.035007	0.0302072	0.0446276	0.0346153	0.0256455	0.0330187	0.0102525	0.0287247	0.0130984	0.0258023	0.0133564	0.0180063	0.0183297	0.0188484	0.0254146	0.00808266	0.017119	0.0169586	0.016757	0.0136881	0.0155499	0.0215387	0.018283	0.0174422	0.0111155	0.0137278	0.0996509	0.0403802	0.0586581	0.0349118	0.0349628	0.0239987	0.017419	0.0183948	0.0168721
4. Petunidin-3, 5-O-diglucoside	Anthocyanin	12.5		479, 317	0	0	0	0	0	0	0	0	0	0	0	0	0	0	0	0	0	0	0	0	0	0	0	0	0	0	0	0.000324892	0.000230857	0.00013701	0.000814795	0.00156447	0.00154229	0.00163814	0.000961748	0.00189852	0	0	0	0	0	0	0	0	0
5. Dihydroquercetin-3-O-hexoside	Flavanonol glycoside	12.5		449, 305	0	0	0	0	0	0	0	0	0	0	0	0	0	0	0	0	0	0	0	0	0	0	0	0	0	0	0	6.58877e-05	5.28096e-05	2.18002e-05	5.28382e-05	7.32261e-05	8.70805e-05	0.000103802	8.79846e-05	0.000135001	0	0	0	0	0	0	0	0	0
6. Peonidin-3, 5-O-digucoside	Anthocyanin	14.25		463, 301	0	0	0	0	0	0	0	0	0	0	0	0	0	0	0	0	0	0	0	0	0	0	0	0	0.000769686	0.000439935	0.000368712	0.00618265	0.00400967	0.0030045	0.00519087	0.0073591	0.00757713	0.00907934	0.00738442	0.00965982	0	0	0	0	0	0	0	0	0.000526111
7. Malvidin-3, 5-O-diglucoside	Anthocyanin	14.7		493, 331	0	0	0	0	0	0	0	0	0	0	0	0	0	0	0	0	0	0	0	0	0	0	0	0	0	0	0	0	0	0	0.00149662	0.00262191	0.00279672	0.0030264	0.00165218	0.00300523	0	0	0	0	0	0	0	0	0
8. Delphinidin-3-O-glucoside	Anthocyanin	14.9		303	0	0	0	0	0	0	0	0	0	0	0	0	0	0	0	0	0	0	0	0	0	0	0	0	0	0	0	0.00125246	0.000849435	0.000491475	0.00225598	0.00255455	0.00312995	0.00348869	0.00308055	0.00381403	0	0	0	0	0	0	0	0	0
9. Procyanidin B like	Proanthocyanidin	15.58		427, 289, 291, 409	0.00110466	0.00254474	0.00186783	0.00114413	0.00319913	0.00399143	0.00193639	0.00205538	0.00262362	0.00490256	0.00290177	0.00230949	0.00171212	0.00141586	0.00320481	0.00486942	0.00133422	0.00956243	0.00491428	0.00964756	0.00531614	0.00625733	0.00598467	0.00752368	0.00982374	0.00326094	0.00706275	0.00485893	0.00689611	0.00463459	0.00723132	0.0110663	0.00832545	0.00807033	0.00476961	0.00611747	0.00183907	0.00277823	0.00220513	0.00337127	0.00211093	0.00525536	0.00662599	0.00658856	0.00671581
10. MDHQ-hexoside	Flavanonol glycoside	15.91		463, 319, 301	0	0	0	0	0	0	0	0	0	0	0	0	0	0	0	0	0	0	0	0	0	0	0	0	0	0	0	0.000111076	7.2583e-05	5.10427e-05	9.85321e-05	0.000147825	0.000135028	0.000159434	0.000123402	0.000188001	0	0	0	0	0	0	0	0	0
11. Delphinidin-3-O-acetylglucoside-5-O-glucoside	Anthocyanin	16.3		507, 303, 465	0	0	0	0	0	0	0	0	0	0	0	0	0	0	0	0	0	0	0	0	0	0	0	0	0	0	0	0	0	0	0.000673365	0.0012128	0.00148386	0.00139186	0.000680679	0.00129453	0	0	0	0	0	0	0	0	0
12. Procyanidin B5	Proanthocyanidin	16.61		427, 409, 291, 247	0.0161726	0.0152357	0.00909614	0.00411834	0.00923297	0.0117958	0.0129253	0.00847276	0.0094937	0.00879866	0.00887647	0.00911443	0.00767507	0.00711123	0.00479315	0.00732766	0.00305492	0.00859974	0.00575858	0.00730803	0.00452634	0.00645918	0.00522733	0.00591619	0.00549855	0.00301305	0.00548896	0.00319678	0.00368969	0.0040083	0.00464549	0.00579566	0.00591731	0.00430256	0.00302926	0.00345642	0.0135015	0.00838236	0.0102973	0.00892985	0.00652648	0.00632744	0.00586432	0.00586757	0.00466685
13. Lut/Kae/Cy-methylGlu-hexoside	Flavonoid	16.7		477, 287, 449	0	0	0	0	0	0	0	0	0	0	0	0	0	0	0	0	0	0	0	0	0	0	0	0	0	0	0	0.000893201	0.000494665	0.000302308	0.000840932	0.00119721	0.00106771	0.00134957	0.000965479	0.00111437	0	0	0	0	0	0	0	0	0
14. Cyanidin-3-O-glucoside	Anthocyanin	16.88		287	0	0	0	0	0	0	0	0	0	0	0	0	0	0	0	0	0	0	0	0	0	0	0	0	0.000917779	0.000631268	0.00042952	0.0092198	0.00553596	0.00281385	0.00320709	0.00271481	0.00365091	0.0045906	0.00501367	0.00631639	0	0	0	0	0	0	0	0	0.000659522
15. Cyanidin-3-O-acetylglucoside-5-O-glucoside	Anthocyanin	17.73		491, 287, 449	0	0	0	0	0	0	0	0	0	0	0	0	0	0	0	0	0	0	0	0	0	0	0	0	0	0	0	0.00229754	0.00138001	0.00091191	0.00229526	0.00312737	0.00324422	0.0039564	0.00292158	0.00343092	0	0	0	0	0	0	0	0	0
16. Pn-methylGlu-hexoside	Anthocyanin	18.46		491, 301, 463	0	0	0	0	0	0	0	0	0	0	0	0	0	0	0	0	0	0	0	0	0	0	0	0	0.000292823	0.000187557	0.000159555	0.00229909	0.00138684	0.000912295	0.0022967	0.0031272	0.00322548	0.0039881	0.00295212	0.00346559	0	0	0	0	0	0	0	0	0.000213312
17. Mv-methylGlu-glucoside	Anthocyanin	18.46		521, 331, 317, 493	0	0	0	0	0	0	0	0	0	0	0	0	0	0	0	0	0	0	0	0	0	0	0	0	0	0	0	0.000153021	8.70739e-05	4.15039e-05	0.000427073	0.000718703	0.000786561	0.000937467	0.000460656	0.000752792	0	0	0	0	0	0	0	0	0
18. Peonidin-3-O-glucoside	Anthocyanin	19.65		301	0	0	0	0	0	0	0	0	0	0	0	0	0	0	0	0	0	0	0	0	0	0	0	0	6.21635e-06	1.74239e-05	4.99503e-06	0.000817201	0.000338453	0.000156768	0.000146244	0.000172603	0.000171377	0.000273524	0.000226493	0.000579764	0	0	0	0	0	0	0	0	9.54508e-06
19. Peonidin-3-O-acetylglucoside-5-O-glucoside	Anthocyanin	20.32		505, 301, 463	0	0	0	0	0	0	0	0	0	0	0	0	0	0	0	0	0	0	0	0	0	0	0	0	0	0	0	0.000207068	0.000134233	7.72341e-05	0.000202154	0.000282004	0.000349793	0.000438414	0.000319387	0.000394868	0	0	0	0	0	0	0	0	0
20. Myricetin-3-O-glucuronide	Flavonol glucuronide	22.69		319	0.00206749	0.00247355	0.0010715	0.000240976	0.000852273	0.000935216	0.000293142	0.000292904	0.000360758	0.000188517	0.000290832	0.000110444	7.48469e-05	5.42134e-05	5.819e-05	6.59886e-05	4.27193e-05	4.61212e-05	2.33182e-05	1.65367e-05	7.36182e-06	2.0849e-05	2.19812e-05	3.63177e-05	1.54957e-05	2.70776e-05	2.21416e-05	1.58715e-05	8.71739e-06	2.11055e-05	3.74136e-05	0.000161689	0.000150582	7.72311e-05	0.000145585	3.19209e-05	0.00187084	0.000676155	0.000315601	0.000196598	6.24168e-05	5.16097e-05	1.57389e-05	2.63826e-05	2.15716e-05
21. Myricetin-3-O-glucoside	Flavonol glycoside	22.85		319	6.79049e-05	0.000151953	0.000398296	5.26849e-05	0.000168443	0.000193896	0.000378516	0.000387349	0.000475989	0.000555756	0.000481048	0.000289705	0.000128514	9.69426e-05	9.32792e-05	6.21039e-05	4.00847e-05	7.46611e-05	6.62313e-05	9.57069e-05	4.20695e-05	2.39478e-05	3.64087e-05	3.62014e-05	3.58135e-05	5.3198e-05	3.29419e-05	9.90323e-05	5.93661e-05	6.62129e-05	0.000423969	0.000888145	0.000882435	0.000791835	0.000881157	0.000751647	0.000206051	0.000138341	0.000413951	0.00044217	0.000106245	5.89499e-05	6.80026e-05	3.21859e-05	4.06511e-05
22. Delphinidin-3-O-acetylglucoside	Anthocyanin	23		303	1.52332e-06	2.15551e-06	2.05921e-06	5.28523e-07	2.98578e-06	3.49937e-06	1.25632e-06	2.91278e-06	2.51588e-06	3.40888e-07	1.7525e-06	1.66722e-06	1.74685e-06	1.41926e-06	3.17613e-06	5.58016e-07	7.80867e-07	1.6329e-06	2.60225e-05	5.38042e-07	9.14754e-06	2.04025e-06	5.19958e-06	1.25893e-06	6.79969e-06	1.62359e-05	1.45815e-05	0.00038975	0.000196798	0.000128258	0.000675973	0.000802058	0.00116267	0.00128947	0.00116341	0.000862068	1.91268e-06	2.33789e-06	2.22833e-06	1.25354e-06	2.11408e-06	9.90595e-07	1.19027e-05	2.83292e-06	1.2539e-05
23. Lut/Kae/Cy-methylGlu	Flavonoid	23.21		287	0	0	0	0	0	0	0	0	0	0	0	0	0	0	0	0	0	0	0	0	0	0	0	0	0	0	0	0.000873596	0.000291058	0.000253613	0.000325722	0.0003086	0.000303038	0.000484986	0.000549519	0.000419836	0	0	0	0	0	0	0	0	0
24. Cyanidin-3-O-coumarylglucoside	Anthocyanin	23.74		287	0	0	0	0	0	0	0	0	0	0	0	0	0	0	0	0	0	0	0	0	0	0	0	0	0	0	0	9.7068e-05	6.76909e-05	4.25625e-05	0.000157767	0.000191742	0.000148083	0.000186933	0.000255666	0.000226422	0	0	0	0	0	0	0	0	0
25. Delphinidin-3-O-coumarylglucoside-5-O-glucoside	Anthocyanin	24.13		611, 303, 465	0	0	0	0	0	0	0	0	0	0	0	0	0	0	0	0	0	0	0	0	0	0	0	0	0	0	0	0.00395843	0.00204823	0.00141358	0.0237901	0.0321748	0.0357611	0.0349244	0.0233449	0.0362135	0	0	0	0	0	0	0	0	0
26. Laricitrin 3-O-glucuronide	Flavonol glucuronide	24.8		319	0	0	0	0	0	0	0	0	0	0	0	0	0	0	0	0	0	0	0	0	0	0	0	0	0	0	0	0	0	0	9.63285e-05	0.000251692	0.000185151	0.000245166	0.000165408	0.000243417	0	0	0	0	0	0	0	0	0
27. Cyanidin-3-O-acetylglucoside	Anthocyanin	25.04		287	0	0	0	0	0	0	0	0	0	0	0	0	0	0	0	0	0	0	0	0	0	0	0	0	0	0	0	0.00161952	0.000812158	0.00044398	0.000717543	0.000654519	0.00100913	0.00132399	0.00122276	0.00140146	0	0	0	0	0	0	0	0	0
28. Epicatechin gallate	Flavan-3-ol	25.17		273, 151, 291	0.00579658	0.00621523	0.002094	0.00110164	0.00520821	0.00638741	0.00489979	0.00380681	0.00424469	0.0044648	0.00383865	0.00406014	0.00134881	0.00120302	0.00107686	0.00191712	0.000892882	0.00267726	0.00311234	0.0033169	0.0022599	0.00331408	0.00201272	0.0028343	0.00253005	0.00326124	0.00239294	0.00105717	0.00110231	0.00121409	0.00262591	0.00260214	0.00240838	0.00178843	0.00107632	0.00140001	0.00470194	0.00423242	0.0043171	0.0041212	0.00120956	0.00182909	0.00289638	0.00272037	0.00272808
29. Petunidin-3-O-coumarylglucoside-5-O-glucoside	Anthocyanin	25.76		625, 317, 479	0	0	0	0	0	0	0	0	0	0	0	0	0	0	0	0	0	0	0	0	0	0	0	0	0	0	0	0.00133817	0.000712424	0.00048005	0.00676879	0.00935128	0.0105423	0.010749	0.00639695	0.0132765	0	0	0	0	0	0	0	0	0
30. Cyanidin-3-O-coumarylglucoside-5-O-glucoside	Anthocyanin	26.1		595, 287, 449	0	0	0	0	0	0	0	0	0	0	0	0	0	0	0	0	0	0	0	0	0	0.000280122	0.000408373	0.000270913	0.00334783	0.0075684	0.00193748	0.0213584	0.0134799	0.0100046	0.0424925	0.0522871	0.0522832	0.0538298	0.0524319	0.0668311	0	0	0	0	0	0	0	0.000319803	0.00428457
31. Quercetin 3-O-glucuronide	Flavonol glucuronide	26.4		303	0.0225416	0.0201855	0.00932858	0.00516464	0.0137101	0.0168928	0.0150563	0.012991	0.0153991	0.008781	0.0108721	0.00691725	0.00307517	0.00333568	0.00161846	0.00416787	0.00276842	0.00429618	0.00231009	0.00637043	0.00492537	0.0023243	0.00160482	0.00236746	0.00189082	0.00151764	0.00203473	0.00120998	0.00127949	0.00117685	0.00119328	0.0014575	0.00146585	0.000578257	0.000839602	0.000417673	0.0173519	0.0119225	0.0144821	0.00885677	0.00267644	0.00374416	0.0045353	0.00209886	0.0018144
32. Malvidin-3-O-coumarylglucoside-5-O-glucoside	Anthocyanin	27.84		639, 611, 493, 331, 303	0	0	0	0	0	0	0	0	0	0	0	0	0	0	0	0	0	0	0	0	0	0	0	0	0	0	0	0.00117633	0.000536265	0.000361375	0.00601947	0.00828779	0.00884935	0.0101112	0.00603638	0.0100485	0	0	0	0	0	0	0	0	0
33. Pg-3-O-Cou-Glc-5-O-Glc	Anthocyanin	28.11		579, 271, 433	0	0	0	0	0	0	0	0	0	0	0	0	0	0	0	0	0	0	0	0	0	0	0	0	0	0	0	0	0	0	0.00039248	0.0005638	0.000582958	0.000580681	0.000640332	0.000737024	0	0	0	0	0	0	0	0	0
34. Peonidin-3-O-coumarylglucoside-5-O-glucoside	Anthocyanin	28.37		609, 301, 463	0	0	0	0	0	0	0	0	0	0	0	0	0	0	0	0	0	0	0	0	0	0	0	0	0.00100147	0.00219767	0.000677763	0.00663847	0.00370897	0.00298458	0.0106889	0.0131459	0.0146284	0.0176287	0.0163469	0.020976	0	0	0	0	0	0	0	0	0.0012923
35. Lut/Kae/Cy-(GlcCou)-methylGlu	Flavonoid	28.76		287, 477, 595, 623	0	0	0	0	0	0	0	0	0	0	0	0	0	0	0	0	0	0	0	0	0	0	0	0	0.000521477	0.00155652	0.000356258	0.00407515	0.00185123	0.00147684	0.00762812	0.00893717	0.00877164	0.010539	0.00933082	0.00944295	0	0	0	0	0	0	0	0	0.000811418
36. Isorhamnetin-3-O-glucuronide	Flavonol glucuronide	28.96		303	0.00183664	0.00323828	0.00176771	0.000491969	0.00139607	0.00162227	0.000585345	0.00048242	0.000575501	0.000299148	0.000767683	0.000293976	0.000175546	0.000161334	0.000101349	0.000365655	0.000218772	0.000248296	0.000148316	0.00105688	0.000965637	3.55322e-05	4.08726e-05	0.00010344	9.34579e-05	0.000122151	9.78463e-05	0.000114979	5.63513e-05	6.35084e-05	0.000168082	0.000492368	0.000409981	0.000205714	0.000384028	0.000220626	0.00228087	0.0011701	0.000547755	0.000453602	0.000146076	0.000277574	0.000723612	5.99481e-05	0.000104485
37. Delphinidin-3-O-coumarylglucoside	Anthocyanin	29.27		303	0	0	0	0	0	0	0	0	0	0	0	0	0	0	0	0	0	0	0	0	0	0	0	0	0	0	0	0.00111615	0.000631652	0.000381473	0.00698924	0.00642858	0.008546	0.0120644	0.00751576	0.0119179	0	0	0	0	0	0	0	0	0
38. Cinchonain Ia	Flavonolignan	29.32		343, 313, 301	0.0041502	0.00380919	0.00281541	0.00163617	0.00395054	0.00449533	0.00250012	0.00209293	0.00274906	0.00197739	0.00187436	0.00129442	0.00133654	0.00187502	0.00068811	0.00150296	0.00100521	0.00158995	0.00101604	0.00246045	0.00177774	0.00101168	0.00102639	0.00141363	0.000733367	0.00115759	0.00112304	0.000651184	0.000755546	0.000600917	0.00098401	0.00110483	0.000915948	0.000551652	0.000732072	0.000419318	0.0035916	0.00336068	0.00244737	0.00171539	0.00129989	0.00136604	0.00175141	0.00115057	0.00100467
39. Kaempferol-3-O-glucuronide	Flavonol glucuronide	29.42		287	0.0171793	0.0146036	0.00908376	0.00702424	0.0150055	0.018216	0.0152439	0.0129	0.0145461	0.00765569	0.0109165	0.00654917	0.003552	0.00249281	0.00121044	0.00288187	0.00164336	0.0025134	0.000133438	0.00111712	0.00168735	0.000123216	0.000123528	0.000483369	0.000529833	0.000212275	0.000194403	9.43914e-05	0.000102704	0.000226728	0.000205954	0.000354819	0.000293802	9.67188e-05	0.000185624	2.81111e-05	0.0136222	0.0134152	0.01423	0.00837377	0.00241842	0.00234621	0.000979303	0.000243371	0.00031217
40. Pn-(Glc-Cou)-methylGlu	Anthocyanin	30.29		609, 301, 491, 637	0	0	0	0	0	0	0	0	0	0	0	0	0	0	0	0	0	0	0	0	0	0	0	0	0	0	0	0.00108229	0.00044606	0.000386976	0.00162832	0.00209238	0.00198622	0.00277286	0.00295734	0.00260976	0	0	0	0	0	0	0	0	0
41. Cyanidin-3-O-coumarylglucoside	Anthocyanin	30.67		287	0	0	0	0	0	0	0	0	0	0	0	0	0	0	0	0	0	0	0	0	0	0	0	0	0	0	0	0.00569871	0.00334922	0.00195043	0.00759116	0.00612382	0.00796415	0.0126237	0.0144465	0.0132259	0	0	0	0	0	0	0	0	0
42. Petunidin-3-O-coumarylglucoside	Anthocyanin	30.98		317	0	0	0	0	0	0	0	0	0	0	0	0	0	0	0	0	0	0	0	0	0	0	0	0	0	0	0	0	0	0	0.000579975	0.000465633	0.000572519	0.000971433	0.00109133	0.00111251	0	0	0	0	0	0	0	0	0
43. Isorhramnetin-3-O-glucoside	Flavonol glycoside	31.2		317	0.000634614	0.000743844	0.000425064	0.000187226	0.000496086	0.000625457	0.000759426	0.000644113	0.000710977	0.00052012	0.000468239	0.000195644	0.00012708	9.60649e-05	6.03006e-05	0.000148154	8.68243e-05	0.000105267	2.01018e-05	9.02407e-05	0.000101826	1.08721e-05	1.54684e-05	3.83207e-05	2.71587e-05	4.30986e-05	2.2875e-05	1.89581e-05	1.33117e-05	7.90552e-06	2.06608e-05	5.88842e-05	4.16497e-05	2.40922e-05	4.39656e-05	2.87852e-05	0.000601174	0.000436256	0.000704839	0.000394668	9.44818e-05	0.000113415	7.07227e-05	2.15537e-05	3.10441e-05
44. Phloretin	Dihydrochalcone	31.38		107, 169, 149, 127	0.000626383	0.000596636	0.000455378	0.000338659	0.00060934	0.00080415	0.00100258	0.000736393	0.000738465	0.000876109	0.000916286	0.000787241	0.00068985	0.000667852	0.000367934	0.000694494	0.000336723	0.00044148	0.00027635	0.000618204	0.000323548	0.000183163	0.000251373	0.000417551	0.000298932	0.000382851	0.000308944	0.000264118	0.000199673	0.000251423	0.000189404	0.00033165	0.000310096	0.000195258	0.000180946	0.000205671	0.000559466	0.00058405	0.000825811	0.000859878	0.000575212	0.000490899	0.000406034	0.000284029	0.000330242
45. Cinchonain Ib	Flavonolignan	31.52		343, 301, 313	0.00152148	0.00130474	0.000687802	0.000402647	0.00100459	0.00129837	0.000949881	0.000749662	0.000841376	0.000531765	0.000598772	0.000354459	0.0002293	0.000310945	0.000128741	0.000289075	0.000212191	0.000280702	0.000151253	0.000397825	0.000357877	0.000130608	0.000145793	0.000238069	9.45228e-05	0.000190358	0.000156603	0.000101361	0.00011411	8.11797e-05	0.000174087	0.000186081	0.000191024	0.000109409	0.000147291	6.86487e-05	0.00117134	0.000901867	0.000846973	0.000494999	0.000222995	0.000260656	0.000302319	0.00017149	0.000147161
46. Pelargonidin-3-(6''-coumaryl)-glucoside	Anthocyanin	31.91		271	0	0	0	0	0	0	0	0	0	0	0	0	0	0	0	0	0	0	0	0	0	0	0	0	9.00737e-05	7.0921e-05	6.01771e-05	0.000105606	0.000109551	8.0235e-05	0.000104205	0.000154153	0.000140645	0.000177702	0.000249158	0.000214237	0	0	0	0	0	0	0	0	7.37239e-05
47. Peonidin-3-O-coumarylglucoside	Anthocyanin	32.23		301	0	0	0	0	0	0	0	0	0	0	0	0	0	0	0	0	0	0	0	0	0	0	0	0	0	0	0	0.000441326	0.000195786	0.000135735	0.00039879	0.000305887	0.000383606	0.000769605	0.000843089	0.000931565	0	0	0	0	0	0	0	0	0
48. Malvidin-3-O-coumarylglucoside	Anthocyanin	32.23		331	0	0	0	0	0	0	0	0	0	0	0	0	0	0	0	0	0	0	0	0	0	0	0	0	0	0	0	0	0	0	0.000188332	0.000177989	0.000231188	0.000391828	0.000388914	0.000395213	0	0	0	0	0	0	0	0	0
49. Dihydrokaempferide-3-Glu	Flavanonol glucuronide	35.83		289	0.00369089	0.00573538	0.00344781	0.000906304	0.00273812	0.00315669	0.000593179	0.000467298	0.000441191	0.00016566	0.000432718	0.000214729	9.78034e-05	6.93322e-05	8.22106e-05	4.1329e-05	2.29346e-05	2.75819e-05	2.83105e-05	4.00902e-05	4.23789e-05	1.85159e-05	1.75651e-05	4.2588e-05	1.66572e-05	1.65407e-05	1.71887e-06	1.79263e-05	8.17876e-06	1.16339e-05	1.17902e-05	3.40294e-05	2.84411e-05	2.57658e-05	2.40363e-05	1.87209e-05	0.00429136	0.00226704	0.000500556	0.000271036	8.31154e-05	3.06152e-05	3.69265e-05	2.6223e-05	1.16389e-05
[truncated: 39 more columns]
