# Supplementary material for: System-Level and Granger Network Analysis of Integrated Proteomic and Metabolomic Dynamics Identifies Key Points of Grape Berry Development at the Interface of Primary and Secondary Metabolism
Source: Front Plant Sci. 2017 Jun 30;8:1066. doi: 10.3389/fpls.2017.01066 (PMC5491621; doi:10.3389/fpls.2017.01066)
Supplement: Table S2 — Absolute quantification of 29 metabolite candidates. [file DataSheet2.XLSX]

## Sheet: Sheet1
Supplementary Table S2. Absolute amount (pmol/mg FW) of 29 metabolites (averaged over 3 biological replicates) in developing grape berry. The highest amounts of predominant components were in red.
	EL27	EL29	EL30	EL31	EL32	EL33	EL34	EL35	EL36	EL37	EL37.5	EL38
Alanine	344.544	563.098	462.678	1037.27	951.595	552.574	213.758	968.954	1532.54	2403.5	5743.77	7222
Arginine	6822.15	22906.5	15505.3	6798.84	4910.5	1188.19	324.778	950.097	992.468	934.148	1158.82	1322.38
Ascorbic acid	241.314	326.421	321.817	368.495	382.382	339.296	254.302	260.306	338.603	311.771	335.868	320.909
Asparagine	3084.26	3190.12	592.595	328.641	315.807	175.003	124.054	154.158	196.484	201.35	189.755	170.17
Aspartic acid	152.653	166.694	151.996	218.815	296.219	215.858	191.382	237.066	253.197	200.256	181.083	168.669
Citric acid	1358.2	1842.79	1691.52	1633.22	1794.81	2013.27	2082.66	1782.31	2243.47	1547.78	1450.64	1384.13
Fructose	10382.1	12529.5	11704	14347.3	19033.9	21008.2	17612.9	21847.6	22502	20604.9	30090.9	28125.5
Fumaric acid	231.136	405.566	489.635	602.235	258.727	269.138	276.775	263.533	273.985	209.814	213.66	206.042
Gluconic acid	368.5	348.865	470.52	479.866	546.781	450.362	270.836	269.552	348.547	321.267	316.689	287.997
Glucose	5845.95	7623.06	7947.64	12101.5	15783.1	16902.3	13097.8	14148.2	14901.6	12637.6	9893.14	11891.7
Glutamic acid	960.013	1035.27	656.966	687.941	1024.22	590.064	317.987	502.885	720.473	606.288	572.727	486.021
Glutamine	1381.39	2133.93	1772.33	4937.76	5151.2	2097.38	570.012	2210.54	4273.35	3874.77	5626.82	5494.51
Glycine	71.8891	98.5953	71.3563	94.3965	109.365	158.128	195.773	77.2182	127.363	95.3699	124.812	140.488
Isoleucine	63.159	70.3321	68.0764	73.4768	66.6085	65.9149	53.3401	57.6819	96.5893	95.9503	98.3874	90.0917
Leucine	34.1105	50.3049	63.9765	96.2001	67.7069	37.3637	24.396	34.7831	43.9207	42.3783	55.1119	59.9809
Lysine	150.176	186.66	152.609	135.697	137.75	140.101	118.347	125.158	101.838	101.686	102.454	93.3997
Malic acid	19142	28843.5	30111.8	37408.1	44836.1	53747.8	46229.8	44924.9	39128	30510.5	25967.7	22431.7
Methionine	85.5706	98.1094	87.5615	92.2759	79.2532	74.6169	61.087	65.7516	91.8624	92.5605	95.4471	88.8042
Ornithine	253.645	658.034	477.924	303.046	242.15	163.646	114.52	133.436	140.259	132.538	139.122	133.055
Phenylalanine	271.02	466.798	480.415	316.65	277.565	166.586	114.851	141.682	144.116	128.698	140.254	129.228
Proline	86.5447	146.929	171.691	263.925	187.72	125.817	69.4023	110.854	145.627	135.499	196.126	306.714
Pyruvic acid	185.896	206.082	198.86	225.309	146.305	157.286	139.934	154.656	30.2941	28.7504	30.3033	30.7376
Serine	167.432	215.954	195.482	1080.7	735.699	642.011	173.002	402.858	401.504	298.159	344.078	304.24
Succinic acid	172.732	196.114	202.329	308.86	281.901	225.2	183.581	178.865	223.434	211.716	203.562	186.384
Sucrose	1702.79	1403.47	1139.92	1924.33	3443.89	2939.64	1976.93	2840.88	5262.58	3346.64	1491.89	936.856
Threonic acid	105.584	104.372	170.385	282.489	335.777	288.218	188.639	185.757	194.337	156.965	144.899	121.901
Threonine	214.024	320.975	390.487	589.494	545.971	542.789	316.536	371.782	359.039	277.178	372.423	361.415
Tyrosine	141.06	151.936	143.227	144.248	146.255	150.201	127.384	134.685	112.705	112.713	113.847	103.788
Valine	76.0653	89.6057	80.0816	144.507	106.978	66.9536	38.009	60.3953	96.5627	93.0729	120.128	134.579
