# Supplementary material for: System-Level and Granger Network Analysis of Integrated Proteomic and Metabolomic Dynamics Identifies Key Points of Grape Berry Development at the Interface of Primary and Secondary Metabolism
Source: Front Plant Sci. 2017 Jun 30;8:1066. doi: 10.3389/fpls.2017.01066 (PMC5491621; doi:10.3389/fpls.2017.01066)
Supplement: Table S3 — Protein sequencing information. [file DataSheet3.XLSX]

## Sheet: Sheet1
Supplementary Table S3. Sequence information of identified protein candidates.
Accession	Description	ΣCoverage	Σ# Proteins	Σ# Unique Peptides	Σ# Peptides	Σ# PSMs	Score EL 27_R1	Coverage EL 27_R1	# Peptides EL 27_R1	# PSM EL 27_R1	Score EL 27_R2	Coverage EL 27_R2	# Peptides EL 27_R2	# PSM EL 27_R2	Score EL 27_R3	Coverage EL 27_R3	# Peptides EL 27_R3	# PSM EL 27_R3	Score EL 29_R1	Coverage EL 29_R1	# Peptides EL 29_R1	# PSM EL 29_R1	Score EL 29_R2	Coverage EL 29_R2	# Peptides EL 29_R2	# PSM EL 29_R2	Score EL 29_R3	Coverage EL 29_R3	# Peptides EL 29_R3	# PSM EL 29_R3	Score EL 30_R1	Coverage EL 30_R1	# Peptides EL 30_R1	# PSM EL 30_R1	Score EL 30_R2	Coverage EL 30_R2	# Peptides EL 30_R2	# PSM EL 30_R2	Score EL 30_R3	Coverage EL 30_R3	# Peptides EL 30_R3	# PSM EL 30_R3	Score EL 31_R1	Coverage EL 31_R1	# Peptides EL 31_R1	# PSM EL 31_R1	Score EL 31_R2	Coverage EL 31_R2	# Peptides EL 31_R2
F6HZK2	Putative uncharacterized protein OS=Vitis vinifera GN=VIT_07s0005g03410 PE=4 SV=1 - [F6HZK2_VITVI]	84.36	1	22	32	1258																																					72.0802	56.76	15	21	20.9763	22.01	5
	Sequence	# PSMs	# Proteins	# Protein Groups	Protein Group Accessions	Modifications	MH+ [Da]	q-Value	PEP	A2	G2	M2	S2	Y2	_2	XCorr A2	XCorr G2	XCorr M2	XCorr S2	XCorr Y2	XCorr _2	Probability A2	Probability G2	Probability M2	Probability S2	Probability Y2	Probability _2	B2	H2	N2	T2	Z2	`2	XCorr B2	XCorr H2	XCorr N2	XCorr T2	XCorr Z2	XCorr `2	Probability B2	Probability H2	Probability N2	Probability T2	Probability Z2	Probability `2	C2	I2	O2	U2
	IQSEAGVTEVFDHNNEQFQCAGVAVVR	338	2	2	F6HZK3;F6HZK2	C20(Carbamidomethyl)	3004.42	0	1.14336e-10			High	High	High	High			6.54065	6.22684	6.40337	5.53455			0	0	0	0			High	High	High	High			5.61383	6.59217	6.09968	5.35803			0	0	0	0			High	High
	GLQGILISGCPETFQSFQESQEGQQGR	33	1	1	F6HZK2	C10(Carbamidomethyl)	2981.41	0	4.20794e-07			High	High	High	High			4.37998	3.60313	2.56834	3.92194			0	0	0	0				High	High					3.73127	3.05322					0	0				High	High
	RFYLAGNPQNEFQQQQQQQQEQQQGSEGQQQQQEGGGSEGR	13	1	1	F6HZK2		4693.11	0	1.36388e-09			High						7.09616						0									High						5.95686						0				High
	AMPVQVIASAYQASNNEAK	67	1	1	F6HZK2		1991.99	0	4.26203e-09			High	High	High	High			4.02218	5.05458	5.29882	5.20415			0	0	0	0			High	High	High	High			3.16933	4.7424	4.54219	5.2508			0	0	0	0			High	High
	IREVEEGDAFAVPTGFGHYIYNNGNR	32	1	1	F6HZK2		2925.39	0	3.77801e-10			High	High	High	High			4.71491	5.30779	4.43475	4.34499			0	0	0	0			High	High	High	High			4.8966	5.53688	5.43404	5.40206			0	0	0	0			High	High
	EQEGQQGQQGQQGQQGQQGQQFLGDQHQK	53	1	1	F6HZK2		3237.47	0	7.23927e-08			High	High	High	High			3.68403	4.97226	4.19695	5.24788			0	0	0	0			High	High	High	High			4.34336	5.0409	4.79149	4.49311			0	0	0	0			High	High
	TDENAMINTLAGNLSLMR	81	1	1	F6HZK2	M6(Oxidation)	1979.95	0	2.35035e-09			High	High	High	High			2.40246	4.29832	4.63011	4.08469			0	0	0	0				High	High	High				3.87279	4.67514	3.49443				0	0	0				High
	TDENAMINTLAGNLSLMR	66	1	1	F6HZK2		1963.96	0	1.01783e-08			High	High	High	High			3.62855	4.56376	4.91078	4.96718			0	0	0	0			High	High	High	High			3.08139	3.39637	5.14406	2.47892			0	0	0	0			High	High
	HNRQESTIGAPGSSR	36	1	1	F6HZK2		1596.78	0	6.81732e-06			High	High					2.54109	2.99769					0	0						High	High					3.0374	2.84074					0	0					High
	QLVVVSVLDVSNEANQLDFQPR	54	1	1	F6HZK2		2470.29	0	3.78095e-08			High	High	High	High			3.44367	4.62073	3.63441	3.90456			0	0	0	0			High	High	High	High			3.60569	3.86572	4.41911	3.98794			0	0	0	0			High	High
	ARDSGFEYVAIK	33	2	2	F6HZK3;F6HZK2		1355.7	0	4.68043e-05			High	High	High	High			3.55696	2.62943	3.71873	3.18174			0	0	0	0			High	High	High	High			2.53445	2.76782	3.2621	2.70938			0	0	0	0			High	High
	DSGFEYVAIK	43	2	2	F6HZK3;F6HZK2		1128.56	0	0.000827244			High	High	High	High			2.27476	2.68138	2.68573	2.84571			0	0	0	0			High	High	High	High			2.61538	2.47226	2.56017	2.52379			0	0	0	0			High	High
	VEGGLQALLPPR	119	1	1	F6HZK2		1249.73	0	0.000117147			High	High	High	High			2.69807	3.0384	3.17298	3.25376			0	0	0	0				High	High	High				2.88405	2.84616	3.44872				0	0	0				High
	SRQQNECSISR	23	1	1	F6HZK2	C7(Carbamidomethyl)	1364.63	0	3.0301e-16			High	High					2.85326	2.33466					0	0					High	High	High				2.55502	2.004	2.58461				0	0	0				High	High
	GNGYEETICSLR	24	2	2	F6HZK3;F6HZK2	C9(Carbamidomethyl)	1398.63	0	0.0011			High	High	High	High			2.44468	2.00325	2.58493	2.04785			0	0	0	0				High	High	High				2.38575	2.41782	2.11728				0	0	0			High	High
	LYQGALVLPYYNVNANSVIYAIR	29	1	1	F6HZK2		2614.41	0	2.35702e-06			High	High	High	High			3.15543	3.31964	4.22066	2.48633			0	0	0	0			High	High	High				2.71435	3.36158	2.72589				0	0	0				High	High
	SSVTGYDLPVLQK	35	1	1	F6HZK2		1406.75	0	0.000150227			High	High	High	High			3.11496	2.97235	3.11993	3.11252			0	0	0	0				High	High	High				3.26909	2.83561	2.97003				0	0	0			High	High
	AMPVQVIASAYQASNNEAK	37	1	1	F6HZK2	M2(Oxidation)	2007.98	0	2.82634e-10			High		High	High			4.75949		4.69842	5.62152			0		0	0				High	High	High				3.81964	3.52281	5.86699				0	0	0			High	High
	ARDSGFEYVAIKTDENAMINTLAGNLSLMR	3	1	1	F6HZK2		3300.63	0	1.08818e-06			High						4.73895						0							High						3.93785						0
	EVEEGDAFAVPTGFGHYIYNNGNR	36	1	1	F6HZK2		2656.21	0	1.40935e-13			High	High	High	High			3.00409	3.16735	2.90566	2.85215			0	0	0	0			High	High	High	High			3.25179	2.95646	2.46774	2.31399			0	0	0	0			High	High
	LKQNIGDPWRADVYTPR	2	2	2	F6HZK3;F6HZK2		2029.06	0	3.91863e-05			High						2.62215						0
	DSGFEYVAIKTDENAMINTLAGNLSLMR	11	1	1	F6HZK2	M16(Oxidation)	3089.49	0	0.00263853			High	High					2.60138	2.63562					0	0						High						2.86971						0						High
	YTIEPNGLLLPSYVNAPQLLYFVQGR	7	1	1	F6HZK2		2965.59	0	3.72651e-06			High	High					2.49498	3.06585					0	0					High	High					2.02593	3.50263					0	0
	HNRQESTIGAPGSSRSE	8	1	1	F6HZK2		1812.86	0	0.000196384			High						2.2685						0							High						2.38737						0					High
	LTAQKPSNR	12	1	1	F6HZK2		1014.57	0	7.93342e-05				High	High					2.26521	2.35155					0	0				High	High	High				2.3298	2.03086	2.34914				0	0	0
	TDENAMINTLAGNLSLMR	24	1	1	F6HZK2	M6(Oxidation); M17(Oxidation)	1995.95	0	7.32075e-07				High	High	High				3.45687	3.27618	3.52877				0	0	0				High	High	High				4.35845	4.11839	3.81219				0	0	0				High
	DSGFEYVAIKTDENAMINTLAGNLSLMR	6	1	1	F6HZK2	M16(Oxidation); M27(Oxidation)	3105.49	0	5.8634e-07				High						2.93641						0						High						3.54849						0						High
	GQESSGDNIFSGFDAQQLAEAFNVDVQLIRK	2	2	2	F6HZK3;F6HZK2		3383.65	0	7.42827e-07																																								High
	FYLAGNPQNEFQQQQQQQQEQQQGSEGQQQQQEGGGSEGR	6	1	1	F6HZK2		4537.01	0	4.42437e-06				High	High					4.75952	4.86652					0	0						High						4.258						0					High
	IQVVQQQGQTVANEEVQQGQVLVIPQNFAALIK	7	1	1	F6HZK2		3617.97	0	3.10449e-05				High						2.90555						0						High						2.63308						0						High
	ARDSGFEYVAIKTDENAMINTLAGNLSLMR	1	1	1	F6HZK2	M18(Oxidation); M29(Oxidation)	3332.63	0	0.00265003																						High						2.70927						0
	GQESSGDNIFSGFDAQQLAEAFNVDVQLIR	2	2	2	F6HZK3;F6HZK2		3255.55	0	6.52222e-05					High						4.2252						0
	QESTIGAPGSSR	2	1	1	F6HZK2		1189.58	0.000169	0.00306566																							High						2.51863						0
	LKQNIGDPWR	8	2	2	F6HZK3;F6HZK2		1226.67	0.000216	0.00538105																						High		High				2.22493		2.41172				0		0
	QNIGDPWR	1	2	2	F6HZK3;F6HZK2		985.485	0.000612	0.00947891
	KLQGQNDR	3	2	2	F6HZK3;F6HZK2		958.506	0.002352	0.0581106																								High						2.15422						0				High
	VEGGLQALLPPRGQQER	1	1	1	F6HZK2		1848.01	0.006268	0.062582
F6GSG7	Putative uncharacterized protein OS=Vitis vinifera GN=VIT_17s0000g10430 PE=3 SV=1 - [F6GSG7_VITVI]	84.27	2	23	28	876	65.4573	55.49	14	21	99.5196	68.84	16	31	93.182	73.89	17	30	55.9932	50.74	10	17	59.396	51.93	13	19	75.5563	58.46	13	23	66.5996	49.55	12	20	77.0889	51.04	12	24	61.1103	48.96	11	20	66.7638	56.68	13	22	56.3793	48.96	11
	Sequence	# PSMs	# Proteins	# Protein Groups	Protein Group Accessions	Modifications	MH+ [Da]	q-Value	PEP	A2	G2	M2	S2	Y2	_2	XCorr A2	XCorr G2	XCorr M2	XCorr S2	XCorr Y2	XCorr _2	Probability A2	Probability G2	Probability M2	Probability S2	Probability Y2	Probability _2	B2	H2	N2	T2	Z2	`2	XCorr B2	XCorr H2	XCorr N2	XCorr T2	XCorr Z2	XCorr `2	Probability B2	Probability H2	Probability N2	Probability T2	Probability Z2	Probability `2	C2	I2	O2	U2
	EYKPELHIVSNASCTTNCLAPLAK	64	1	1	F6GSG7	C14(Carbamidomethyl); C18(Carbamidomethyl)	2716.35	0	2.97243e-16	High	High	High	High	High	High	5.45335	4.44379	3.21639	4.46761	3.5113	3.77618	0	0	0	0	0	0	High	High	High	High	High	High	4.89922	4.57127	3.76878	5.25051	4.68397	3.80663	0	0	0	0	0	0	High	High	High	High
	GILGYTEDDVVSTDFIGDNR	71	1	1	F6GSG7		2186.03	0	2.80678e-16	High	High	High	High	High	High	5.05383	4.47566	4.80623	4.85128	5.07772	4.90693	0	0	0	0	0	0	High	High	High	High	High	High	4.73043	5.09621	5.28312	4.67764	5.10191	4.11774	0	0	0	0	0	0	High	High	High	High
	FGIVEGLMTTVHSITATQK	98	2	1	F6GSG7		2033.08	0	2.98433e-16	High	High	High	High	High	High	3.46532	4.4962	4.59347	3.21661	4.08803	2.43871	0	0	0	0	0	0	High	High	High	High	High	High	4.623	4.35208	3.89469	3.40602	3.87432	3.48342	0	0	0	0	0	0	High	High	High	High
	VIDLIVHMASCK	38	1	1	F6GSG7	M8(Oxidation); C11(Carbamidomethyl)	1401.72	0	1.678e-05	High	High	High	High	High	High	3.31579	3.25129	3.05476	2.80874	2.86889	3.12492	0	0	0	0	0	0	High	High	High	High	High	High	2.50404	3.03982	2.4019	2.53543	2.83338	2.67135	0	0	0	0	0	0	High	High	High	High
	FGIVEGLMTTVHSITATQK	89	2	1	F6GSG7	M8(Oxidation)	2049.07	0	4.80984e-09	High	High	High	High	High	High	3.18935	4.22401	3.99459	4.59026	4.40484	4.04361	0	0	0	0	0	0	High	High	High	High	High	High	4.59416	4.98355	4.4179	3.33023	3.80345	3.95682	0	0	0	0	0	0	High	High	High	High
	IVAWYDNEWGYSSR	36	1	1	F6GSG7		1745.79	0	3.03201e-06	High	High	High	High	High	High	3.15422	3.67763	3.86202	3.61893	3.09216	3.07786	0	0	0	0	0	0	High	High	High	High	High	High	3.62977	3.07495	3.67045	3.78241	4.30887	3.3117	0	0	0	0	0	0	High	High	High	High
	VIDLIVHMASCK	38	1	1	F6GSG7	C11(Carbamidomethyl)	1385.73	0	1.74416e-06	High	High	High	High	High	High	3.13512	3.23846	3.17943	3.63477	3.67462	3.624	0	0	0	0	0	0	High	High	High	High	High	High	3.1194	3.14427	3.38898	2.64405	3.08265	3.20051	0	0	0	0	0	0	High	High	High	High
	VVISAPSKDAPMFVVGVNEK	12	1	1	F6GSG7	M12(Oxidation)	2103.12	0	3.42145e-06	High		High				3.12939		2.71169				0		0				High		High	High			3.078		2.63375	3.47367			0		0	0			High			High
	LTGMAFRVPTVDVSVVDLTVR	23	1	1	F6GSG7	M4(Oxidation)	2291.24	0	0.000217741	High		High	High	High		3.01875		3.62787	4.54582	2.77575		0		0	0	0		High	High	High	High	High		5.1179	3.64377	4.34916	4.43459	2.76694		0	0	0	0	0		High		High	High
	AASFNIIPSSTGAAK	48	3	2	F6HG44;F6GSG7		1434.76	0	4.61167e-05	High	High	High	High	High	High	2.80782	2.66572	2.90455	2.44884	3.45079	2.57629	0	0	0	0	0	0	High	High	High	High	High	High	2.86859	2.2485	2.39856	2.43559	3.17182	2.78821	0	0	0	0	0	0	High	High	High	High
	VPTVDVSVVDLTVR	61	2	2	F6HG44;F6GSG7		1498.85	0	2.91545e-06	High	High	High	High	High	High	2.78302	3.33751	3.34711	3.26864	3.44025	3.35664	0	0	0	0	0	0	High	High	High	High	High	High	2.6965	3.13807	3.15209	3.40451	3.64323	3.60648	0	0	0	0	0	0	High	High	High	High
	VVISAPSKDAPMFVVGVNEK	17	1	1	F6GSG7		2087.12	0	2.80678e-16	High		High				2.74366		3.56228				0		0				High		High	High			2.71264		4.24541	2.69183			0		0	0			High		High	High
	DSNTLLFGEKPVTVFGIR	72	2	1	F6GSG7		1993.08	0	9.5497e-09	High	High	High	High	High	High	2.64705	2.83229	3.16037	3.72246	3.35132	2.85493	0	0	0	0	0	0	High	High	High	High	High	High	3.45628	3.82764	2.70025	3.31232	3.71436	3.89502	0	0	0	0	0	0	High	High	High	High
	DAPMFVVGVNEK	28	1	1	F6GSG7		1305.65	0	0.000265441	High	High		High	High	High	2.38521	2.64332		2.47111	2.1852	2.17222	0	0		0	0	0	High	High	High	High			2.20386	2.35814	2.40448	2.11421			0	0	0	0			High	High	High
	YDSVHGQWK	24	3	1	F6GSG7		1119.52	0	0.00229336	High	High	High			High	2.38135	2.16786	2.04317			2.24967	0	0	0			0		High	High	High	High			2.28908	2.03507	2.29716	2.24104			0	0	0	0		High	High		High
	AGIALNEK	25	1	1	F6GSG7		815.462	0	0.0026091	High	High	High	High	High	High	2.29035	2.23723	2.41661	2.14069	2.15323	2.30263	0	0	0	0	0	0	High	High	High		High	High	2.3835	2.08045	2.12117		2.00233	2.23255	0	0	0		0	0	High			High
	VALQRDDVELVAVNDPFITTDYMTYMFK	11	1	1	F6GSG7		3294.61	0	5.17753e-10			High						2.73269						0				High		High	High			5.60276		3.96026	3.2859			0		0	0			High		High	High
	VALQRDDVELVAVNDPFITTDYMTYMFK	14	1	1	F6GSG7	M23(Oxidation); M26(Oxidation)	3326.59	0	2.80678e-16			High	High					3.50042	3.07244					0	0			High		High	High			4.51984		5.50039	5.21354			0		0	0			High		High	High
	LTGMAFRVPTVDVSVVDLTVR	16	1	1	F6GSG7		2275.25	0	2.80678e-16			High	High					4.07002	3.77716					0	0			High	High	High	High			3.81391	3.38365	4.27336	3.58566			0	0	0	0			High		High	High
	VALQRDDVELVAVNDPFITTDYMTYMFK	7	1	1	F6GSG7	M26(Oxidation)	3310.6	0	1.0098e-14																			High		High				3.39889		3.70769				0		0				High
	NPEEIPWGETGAEFVVESTGVFTDKDKAAAHLK	7	2	1	F6GSG7		3572.76	0	0.000442721			High						4.19726						0				High						2.84629						0						High		High	High
	DDVELVAVNDPFITTDYMTYMFK	3	1	1	F6GSG7		2727.26	0	3.68669e-06																			High				High		2.20564				2.86383		0				0
	NPEEIPWGETGAEFVVESTGVFTDKDK	9	2	1	F6GSG7		2981.41	0	2.71234e-06			High		High				2.32997		2.35901				0		0		High			High	High		2.1992			2.27295	2.47535		0			0	0				High
	YDSVHGQWKHHELK	3	2	1	F6GSG7		1763.86	0	3.52611e-07			High						2.85753						0						High						2.75645						0				High
	VPTVDVSVVDLTVRLEK	9	2	2	F6HG44;F6GSG7		1869.07	0	2.89544e-06																					High	High					3.56039	4.39084					0	0			High			High
	DDVELVAVNDPFITTDYMTYMFK	8	1	1	F6GSG7	M18(Oxidation); M21(Oxidation)	2759.24	0	2.34346e-06				High						3.81555						0
	IGINGFGR	6	4	3	F6HG44;F6GSG7;D7T0U8		833.463	0	0.000995887																																						High
	VKDSNTLLFGEKPVTVFGIR	9	2	1	F6GSG7		2220.24	0	7.94026e-06		High						3.85451						0										High						2.90524						0
	NPEEIPWGETGAEFVVESTGVFTDK	2	2	1	F6GSG7		2738.29	0	5.9736e-06					High						2.99308						0
	DAPMFVVGVNEK	8	1	1	F6GSG7	M4(Oxidation)	1321.65	0	0.00183601				High	High					2.15927	2.74526					0	0				High						2.01389						0
	MKGILGYTEDDVVSTDFIGDNR	6	1	1	F6GSG7	M1(Oxidation)	2461.16	0	1.87613e-07																					High	High					3.32055	4.45184					0	0
	DDVELVAVNDPFITTDYMTYMFK	2	1	1	F6GSG7	M18(Oxidation)	2743.25	0	3.64744e-09
	AAIKEESEGKMK	4	1	1	F6GSG7		1320.68	0.000164	0.00245698			High						2.32889						0						High						2.04046						0						High
	KVVISAPSK	2	2	1	F6GSG7		928.583	0.000169	0.00460864																							High						2.16669						0
	DAPMFVVGVNEKEYKPELHIVSNASCTTNCLAPLAK	1	1	1	F6GSG7	C26(Carbamidomethyl); C30(Carbamidomethyl)	4002.97	0.00117	0.00758796																					High						3.4817						0
	VINDRFGIVEGLMTTVHSITATQK	1	1	1	F6GSG7		2630.39	0.001756	0.00967399																					High						2.57258						0
	SSIFDAK	4	4	3	D7T0U8;F6HG44;F6GSG7		767.394	0.003299	0.0174169	High				High	High	2.3449				2.02898	2.05186	0				0	0
A5AKD8	Peptidyl-prolyl cis-trans isomerase OS=Vitis vinifera GN=VIT_18s0001g14400 PE=3 SV=1 - [A5AKD8_VITVI]	79.65	1	9	10	441	50.0129	65.12	7	17	47.5262	65.12	8	16	43.603	56.98	6	14	40.7686	66.86	8	14	29.1416	42.44	5	10	38.1835	56.98	6	13	38.8835	62.79	7	13	30.0499	42.44	5	10	27.7496	36.05	4	9	36.7497	60.47	7	13	32.773	61.63	7
	Sequence	# PSMs	# Proteins	# Protein Groups	Protein Group Accessions	Modifications	MH+ [Da]	q-Value	PEP	A2	G2	M2	S2	Y2	_2	XCorr A2	XCorr G2	XCorr M2	XCorr S2	XCorr Y2	XCorr _2	Probability A2	Probability G2	Probability M2	Probability S2	Probability Y2	Probability _2	B2	H2	N2	T2	Z2	`2	XCorr B2	XCorr H2	XCorr N2	XCorr T2	XCorr Z2	XCorr `2	Probability B2	Probability H2	Probability N2	Probability T2	Probability Z2	Probability `2	C2	I2	O2	U2
	HTGPGILSMANAGPGTNGSQFFICTAK	35	1	1	A5AKD8	C24(Carbamidomethyl)	2734.31	0	2.80678e-16	High	High	High	High	High	High	4.12772	4.0108	4.46888	4.55969	3.05873	3.94669	0	0	0	0	0	0	High	High	High		High	High	4.10531	3.45927	5.18445		3.8085	3.41027	0	0	0		0	0	High	High	High	High
	HTGPGILSMANAGPGTNGSQFFICTAK	31	1	1	A5AKD8	M9(Oxidation); C24(Carbamidomethyl)	2750.3	0	3.0301e-16	High	High	High	High	High		3.82622	3.7865	4.59753	4.5473	4.53429		0	0	0	0	0		High	High	High	High		High	3.94794	4.00562	3.34237	3.93658		3.18081	0	0	0	0		0	High	High	High	High
	VFFDMSVGGVPAGR	72	1	1	A5AKD8	M5(Oxidation)	1454.71	0	3.4574e-16	High	High	High	High	High	High	3.63234	2.90733	3.64813	3.73904	3.42808	3.25771	0	0	0	0	0	0	High	High	High	High	High	High	3.7062	3.56477	3.5072	3.55335	3.42589	3.89515	0	0	0	0	0	0	High	High	High	High
	VFFDMSVGGVPAGR	68	1	1	A5AKD8		1438.72	0	7.2532e-09	High	High	High	High	High	High	3.43531	4.61543	3.15883	3.59778	3.15657	2.77435	0	0	0	0	0	0	High	High	High	High	High	High	3.71348	2.84804	3.11414	2.80792	2.90207	3.19754	0	0	0	0	0	0	High	High	High	High
	VIPGFMCQGGDFTAGNGTGGESIYGSK	32	1	1	A5AKD8	C7(Carbamidomethyl)	2707.21	0	1.58364e-08	High	High	High	High			3.34864	3.87484	3.54445	3.545			0	0	0	0			High		High	High			3.2578		2.98836	3.16515			0		0	0			High		High	High
	VIPGFMCQGGDFTAGNGTGGESIYGSK	26	1	1	A5AKD8	M6(Oxidation); C7(Carbamidomethyl)	2723.21	0	1.94582e-05	High		High	High			3.03706		2.70853	2.98312			0		0	0			High		High	High			2.32901		3.00484	3.27012			0		0	0			High		High	High
	IVMELFADTTPR	40	1	1	A5AKD8	M3(Oxidation)	1408.71	0	3.4574e-16	High	High	High	High	High	High	2.8772	3.0134	2.88627	2.83497	3.08709	3.01982	0	0	0	0	0	0	High	High	High	High	High	High	2.83636	3.05343	3.01404	3.26164	3.22987	3.13978	0	0	0	0	0	0	High	High	High	High
	IVMELFADTTPR	50	1	1	A5AKD8		1392.72	0	2.51596e-05	High	High	High	High	High	High	2.72795	2.34625	4.05733	2.64685	2.99581	3.10329	0	0	0	0	0	0	High	High	High	High	High	High	2.8758	2.78345	2.37149	3.21929	3.03359	3.15754	0	0	0	0	0	0	High	High	High	High
	FADENFIHK	37	1	1	A5AKD8		1120.54	0	7.85805e-05	High		High	High	High	High	2.4757		2.03294	2.66925	2.55749	2.33808	0		0	0	0	0	High		High	High	High	High	2.77108		2.18371	2.62758	3.03857	2.18962	0		0	0	0	0	High		High	High
	VIEGLDVVK	24	1	1	A5AKD8		971.577	0	0.000157608	High	High		High		High	2.46342	2.4023		2.31978		2.03656	0	0		0		0	High	High		High		High	2.26915	2.39529		2.25933		2.20677	0	0		0		0	High	High		High
	AIEKVGSSSGSTAK	2	1	1	A5AKD8		1321.7	0	3.01237e-13	High						2.03857						0																										High
	AVVVSDCGQLS	8	1	1	A5AKD8	C7(Carbamidomethyl)	1134.55	0.00072	0.00647052		High						2.0777						0						High						2.04993						0							High	High
	SGKPLHYK	3	3	1	A5AKD8		929.52	0.000741	0.0154384		High						2.02612						0					High						2.04771						0
	HVVFGK	13	5	3	A5AKD8;A5B709;D7SJX8		686.398	0.001005	0.0326118			High						2.35036						0				High		High				2.05263		2.25715				0		0						High	High
F6I0H8	Putative uncharacterized protein OS=Vitis vinifera GN=VIT_04s0044g00710 PE=4 SV=1 - [F6I0H8_VITVI]	74.85	1	31	31	710	31.6784	30.27	10	11	47.4773	38.45	14	16	40.7959	31.08	11	13	61.8639	43.35	16	20	56.8156	40.7	15	19	56.7905	37.83	13	19	45.8147	39.67	13	15	44.9307	36.81	13	15	53.9527	37.22	14	18	60.1861	40.7	15	19	68.9012	45.6	16
	Sequence	# PSMs	# Proteins	# Protein Groups	Protein Group Accessions	Modifications	MH+ [Da]	q-Value	PEP	A2	G2	M2	S2	Y2	_2	XCorr A2	XCorr G2	XCorr M2	XCorr S2	XCorr Y2	XCorr _2	Probability A2	Probability G2	Probability M2	Probability S2	Probability Y2	Probability _2	B2	H2	N2	T2	Z2	`2	XCorr B2	XCorr H2	XCorr N2	XCorr T2	XCorr Z2	XCorr `2	Probability B2	Probability H2	Probability N2	Probability T2	Probability Z2	Probability `2	C2	I2	O2	U2
	VQLLEIAQVPDEHVNEFK	70	1	1	F6I0H8		2108.1	0	1.24434e-07	High	High	High	High	High	High	3.73032	4.22932	3.91194	3.72991	4.46665	3.70718	0	0	0	0	0	0	High	High	High	High	High	High	4.08312	3.92739	4.02178	2.88764	5.03556	4.3444	0	0	0	0	0	0	High	High	High	High
	IKTPTDEVVVPYDTLAPTPEDSVETK	34	1	1	F6I0H8		2844.44	0	7.0783e-05	High	High	High	High	High	High	3.59286	2.62458	4.04934	2.88505	4.23399	4.33777	0	0	0	0	0	0	High	High	High	High	High	High	2.74785	3.02169	3.61249	3.83704	3.24352	3.45565	0	0	0	0	0	0	High	High	High	High
	VAGDVWFGSGVILK	38	1	1	F6I0H8		1447.79	0	6.73121e-07	High	High	High	High	High	High	3.17173	2.89971	3.02279	3.28607	3.56608	3.04296	0	0	0	0	0	0	High	High	High	High	High	High	2.80239	2.54195	3.38909	3.26666	3.45962	4.53388	0	0	0	0	0	0	High	High	High	High
	SNIEIHTFNQSQYPR	52	1	1	F6I0H8		1833.9	0	1.42007e-06	High	High	High		High	High	3.01956	4.18319	3.36569		4.48805	3.70014	0	0	0		0	0	High	High	High		High	High	3.34836	3.2721	3.2296		3.65759	4.38484	0	0	0		0	0	High	High	High
	VLQLETAAGAAIR	35	1	1	F6I0H8		1312.76	0	9.89242e-06	High	High	High	High	High	High	2.85504	3.06569	3.40453	2.96291	2.32847	3.0867	0	0	0	0	0	0	High	High	High	High	High	High	2.29415	3.40078	3.42365	2.67171	3.10868	3.21086	0	0	0	0	0	0	High		High	High
	NKNEYCMEVTPK	48	1	1	F6I0H8	C6(Carbamidomethyl)	1512.68	0	9.8688e-10	High	High	High	High	High	High	2.84895	2.6353	2.8509	2.46688	3.43869	3.10933	0	0	0	0	0	0	High	High	High	High	High	High	3.48348	2.96389	3.14979	2.16238	3.45555	2.79117	0	0	0	0	0	0	High	High	High	High
	FFDNAIGINVPR	33	1	1	F6I0H8		1362.72	0	3.5186e-05	High		High	High	High	High	2.72588		2.38598	3.15742	2.50523	2.37492	0		0	0	0	0	High		High	High	High	High	2.20559		2.51526	2.37328	2.33146	2.59213	0		0	0	0	0	High	High	High	High
	SAVAGLDQISENEKSGFINLVSR	9	1	1	F6I0H8		2434.26	0	2.09032e-07	High		High				2.69425		4.07709				0		0						High	High					4.68581	3.69287					0	0					High
	IFNTNNLWVNLNAIK	34	1	1	F6I0H8		1773.97	0	2.98433e-16	High	High		High	High	High	2.41091	2.50648		3.60009	2.75879	3.41424	0	0		0	0	0	High	High	High	High	High	High	3.98196	3.32423	2.81867	2.32258	3.23528	2.90413	0	0	0	0	0	0	High	High	High	High
	SGFINLVSR	35	1	1	F6I0H8		992.552	0	0.000172364	High	High	High	High	High	High	2.20013	2.45851	2.69733	2.29455	2.76129	2.8532	0	0	0	0	0	0	High	High	High	High	High	High	2.49644	2.29748	2.144	2.17974	2.56812	2.14539	0	0	0	0	0	0	High	High	High	High
	VPLLLMNSFNTHDDTLK	63	1	1	F6I0H8		1958.01	0	3.28467e-16		High	High	High	High	High		3.2772	2.81048	4.31329	4.90409	3.50242		0	0	0	0	0	High	High	High	High	High	High	3.66822	3.19513	3.71872	2.48415	4.57635	4.74362	0	0	0	0	0	0	High	High	High	High
	ATSDLLLVQSDLYTLSDGFVVR	20	1	1	F6I0H8		2412.27	0	3.19065e-16			High	High	High				2.95621	2.82302	3.87419				0	0	0		High		High		High		3.30208		3.83133		4.53388		0		0		0
	TPTDEVVVPYDTLAPTPEDSVETKK	20	1	1	F6I0H8		2731.36	0	3.74493e-06				High	High					4.49265	3.94613					0	0		High		High		High		2.94009		4.60615		4.38206		0		0		0		High		High	High
	YLSGEAQHIEWSK	33	1	1	F6I0H8		1547.75	0	1.30545e-06		High	High	High	High	High		4.05079	3.08526	3.37574	3.77005	3.27104		0	0	0	0	0		High	High	High	High	High		3.30006	2.97662	2.57934	3.20367	3.50253		0	0	0	0	0		High	High	High
	LNGGLGTTMGCTGPK	25	1	1	F6I0H8	C11(Carbamidomethyl)	1463.7	0	3.02681e-07		High	High		High	High		2.69148	2.77211		2.95906	2.71655		0	0		0	0			High		High	High			2.94927		3.22965	2.74506			0		0	0		High	High
	LNGGLGTTMGCTGPK	12	1	1	F6I0H8	M9(Oxidation); C11(Carbamidomethyl)	1479.69	0	8.97212e-07				High						2.21854						0						High						2.21682						0					High
	VVVDDFSPLPSK	22	1	1	F6I0H8		1302.69	0	0.000121855		High			High	High		2.22053			2.43602	2.96068		0			0	0		High			High	High		2.44967			2.72564	2.55962		0			0	0
	VPLLLMNSFNTHDDTLK	14	1	1	F6I0H8	M6(Oxidation)	1974	0	1.13344e-06				High	High					2.60069	3.0052					0	0																					High
	KNPENPVIELGPEFK	23	1	1	F6I0H8		1710.91	0	9.44857e-06		High			High	High		2.73468			3.17688	2.68385		0			0	0			High		High	High			2.88962		3.78859	3.18252			0		0	0				High
	TPTDEVVVPYDTLAPTPEDSVETK	6	1	1	F6I0H8		2603.26	0	0.000126575					High						3.82804						0							High						2.57417						0		High
	LEIPNGAVVANK	10	1	1	F6I0H8		1224.7	0	0.000773711					High						2.19646						0							High						2.38216						0
	LVEADALKMEIIPNPK	6	1	1	F6I0H8		1780.99	0	2.43671e-11			High						2.75547						0						High						3.70912						0						High
	EYVFVANSDNLGAVVDLK	12	1	1	F6I0H8		1953	0	1.60899e-05				High	High					3.03661	4.48563					0	0				High		High				3.94868		4.06636				0		0					High
	NPENPVIELGPEFK	1	1	1	F6I0H8		1582.81	0	4.07414e-09
	DGWYPPGHGDVFPALMNSGK	1	1	1	F6I0H8		2144.99	0	1.93376e-13
	SAVAGLDQISENEK	1	1	1	F6I0H8		1460.72	0	2.18965e-06																								High						3.67475						0
	KNPENPVIELGPEFKK	1	1	1	F6I0H8		1839	0	0.000709269																								High						2.73808						0
	GGTLISYEGK	2	1	1	F6I0H8		1024.53	0.00031	0.00493719
	RLVEADALK	13	1	1	F6I0H8		1014.59	0.00033	0.00177032																				High			High	High		2.19889			2.25831	2.17992		0			0	0		High
	SIPSIIELDSLK	2	1	1	F6I0H8		1314.75	0.000346	0.000155478
	ILNHLIK	12	1	1	F6I0H8		850.551	0.000485	0.00977101			High		High				2.07956		2.28882				0		0				High		High	High			2.14775		2.41515	2.15225			0		0	0
	VGNFLSR	15	1	1	F6I0H8		792.436	0.000766	0.0149779				High	High					2.0188	2.20225					0	0		High	High			High		2.02078	2.24576			2.06021		0	0			0			High	High	High
	IVQKYEK	8	1	1	F6I0H8		907.525	0.002198	0.0434017																			High						2.199						0									High
A5B118	Fructose-bisphosphate aldolase OS=Vitis vinifera GN=VIT_08s0007g03830 PE=3 SV=1 - [A5B118_VITVI]	73.46	3	24	24	791	61.7554	61.73	15	18	70.1512	54.75	12	20	76.4022	62.29	16	22	69.457	57.26	15	20	61.8076	60.61	15	20	75.7977	57.26	15	23	66.0492	57.54	15	20	66.1369	57.26	15	21	62.2242	57.26	15	20	73.3493	57.26	15	22	71.7553	60.61	16
	Sequence	# PSMs	# Proteins	# Protein Groups	Protein Group Accessions	Modifications	MH+ [Da]	q-Value	PEP	A2	G2	M2	S2	Y2	_2	XCorr A2	XCorr G2	XCorr M2	XCorr S2	XCorr Y2	XCorr _2	Probability A2	Probability G2	Probability M2	Probability S2	Probability Y2	Probability _2	B2	H2	N2	T2	Z2	`2	XCorr B2	XCorr H2	XCorr N2	XCorr T2	XCorr Z2	XCorr `2	Probability B2	Probability H2	Probability N2	Probability T2	Probability Z2	Probability `2	C2	I2	O2	U2
	GTVVLTGTDGETTTQGLDGLGER	58	1	1	A5B118		2277.12	0	3.42099e-16	High	High	High	High	High	High	4.69661	4.19242	4.66479	4.8283	3.78934	4.22627	0	0	0	0	0	0	High	High	High	High	High	High	4.80406	4.70631	4.63434	4.48039	4.98871	4.66643	0	0	0	0	0	0	High	High	High	High
	IGPTEPSELAIHENAYGLAR	41	1	1	A5B118		2138.09	0	5.8744e-10	High	High	High	High	High	High	4.6063	4.95843	4.60845	4.36152	4.64379	3.94052	0	0	0	0	0	0	High	High	High	High	High	High	4.90342	2.83184	4.84054	4.40341	4.93789	4.53641	0	0	0	0	0	0	High	High	High	High
	ALNDHHVLLEGTLLKPNMVTPGSEAK	68	1	1	A5B118		2784.47	0	9.47313e-08	High	High	High	High	High	High	4.40773	5.40028	4.27919	3.95554	4.64795	5.63051	0	0	0	0	0	0	High	High	High	High	High	High	4.42454	4.56792	4.2673	3.95519	4.62038	5.89989	0	0	0	0	0	0	High	High	High	High
	EGGVLPGIKVDKGTVVLTGTDGETTTQGLDGLGER	11	1	1	A5B118		3469.81	0	1.47016e-07	High		High				4.28494		6.24405				0		0						High						5.86538						0				High		High
	YHDELIANAAYIGTPGK	48	1	1	A5B118		1832.92	0	4.55741e-07	High	High	High	High	High	High	4.1923	3.38897	3.68823	4.40566	5.47729	4.42574	0	0	0	0	0	0	High	High	High	High	High	High	3.61548	4.08002	4.52065	4.58895	5.20917	4.36818	0	0	0	0	0	0	High	High	High	High
	YAMICQENGLVPIVEPEILVDGPHDIEK	36	1	1	A5B118	C5(Carbamidomethyl)	3178.58	0	5.00111e-09	High	High	High	High	High	High	3.84573	4.49578	4.57328	3.29702	3.85152	4.41508	0	0	0	0	0	0	High	High	High	High	High	High	4.07534	3.25032	3.65506	4.80876	4.5725	3.34096	0	0	0	0	0	0	High	High	High	High
	GILAADESTGTIGKR	38	3	1	A5B118		1488.8	0	2.96647e-12	High	High	High	High	High	High	3.30957	2.49672	3.08125	2.66464	2.30993	2.57096	0	0	0	0	0	0	High	High	High	High	High	High	3.45929	2.73087	2.80738	3.11362	2.04858	2.88422	0	0	0	0	0	0	High	High	High	High
	LGEGAAESLHVKDYKY	21	1	1	A5B118		1779.89	0	2.80678e-16	High		High				3.25449		3.58033				0		0						High	High					3.96591	3.17735					0	0			High		High	High
	LGEGAAESLHVK	68	1	1	A5B118		1210.64	0	2.79946e-10	High	High	High	High	High	High	3.18611	3.10054	3.04821	2.82901	2.99972	3.16166	0	0	0	0	0	0	High	High	High	High	High	High	2.68414	3.39153	3.16561	3.57123	2.9401	3.69429	0	0	0	0	0	0	High	High	High	High
	KVSPEVVAEYTVR	63	1	1	A5B118		1476.81	0	1.1584e-06	High	High	High		High	High	3.13623	3.04189	3.67126		4.31193	3.30664	0	0	0		0	0	High	High	High	High	High	High	2.88911	3.40458	3.478	3.79121	3.61367	4.16674	0	0	0	0	0	0	High	High	High	High
	LASINVENVEGNR	35	1	1	A5B118		1414.73	0	1.66546e-06	High	High	High	High	High	High	3.11857	2.44644	2.80533	2.81731	2.68004	2.48777	0	0	0	0	0	0	High	High	High	High	High	High	2.79336	3.14473	2.39633	2.97797	3.2493	2.59912	0	0	0	0	0	0	High	High	High	High
	YAMICQENGLVPIVEPEILVDGPHDIEK	34	1	1	A5B118	M3(Oxidation); C5(Carbamidomethyl)	3194.57	0	1.54521e-08	High	High	High	High	High	High	3.06452	4.1201	3.95444	3.73329	2.97939	4.44302	0	0	0	0	0	0	High	High	High	High	High		3.39979	3.70271	3.56344	4.32917	3.59229		0	0	0	0	0		High	High	High	High
	ANSEATLGTYKGDAK	33	1	1	A5B118		1525.75	0	7.62624e-05	High	High		High	High	High	2.76851	2.78557		3.37092	2.79781	3.25668	0	0		0	0	0	High	High	High	High	High	High	3.02339	2.96792	2.62749	2.77385	3.34229	3.031	0	0	0	0	0	0	High	High	High	High
	AWSGKEENVVK	33	1	1	A5B118		1246.64	0	1.89619e-05	High		High	High	High	High	2.3307		2.26347	3.04299	3.113	2.98551	0		0	0	0	0	High	High	High	High	High	High	2.73912	2.31098	2.56032	2.57355	2.58495	2.27974	0	0	0	0	0	0	High	High	High	High
	TASGKPFVDVMK	19	1	1	A5B118	M11(Oxidation)	1295.67	0	3.78112e-07	High	High			High	High	2.00808	2.00035			2.6955	2.09582	0	0			0	0		High	High		High	High		2.68141	2.74732		2.12729	2.45039		0	0		0	0	High	High		High
	ALNDHHVLLEGTLLKPNMVTPGSEAK	28	1	1	A5B118	M18(Oxidation)	2800.47	0	1.2772e-08			High						3.45573						0				High	High	High	High			4.65412	3.07262	4.82716	3.8895			0	0	0	0			High		High	High
	VDKGTVVLTGTDGETTTQGLDGLGER	18	1	1	A5B118		2619.31	0	3.68506e-08			High	High		High			3.67186	4.22367		4.13596			0	0		0	High		High	High		High	3.9528		3.23389	3.82336		4.53455	0		0	0		0	High		High	High
	CKANSEATLGTYK	11	1	1	A5B118	C1(Carbamidomethyl)	1442.69	0	3.67302e-05			High						2.45474						0						High	High					2.1366	2.40593					0	0			High		High	High
	GILAADESTGTIGK	33	3	1	A5B118		1332.7	0	2.04037e-05		High	High	High	High	High		3.11489	3.21086	2.98224	3.38593	3.09832		0	0	0	0	0		High	High	High	High	High		2.77332	2.41727	2.63249	2.96158	2.9427		0	0	0	0	0		High	High	High
	VSPEVVAEYTVR	32	1	1	A5B118		1348.71	0	5.19114e-05		High	High	High	High	High		2.57969	2.53351	2.68753	3.11179	2.69018		0	0	0	0	0		High	High	High	High	High		2.22582	2.18343	2.67763	2.79474	2.92658		0	0	0	0	0		High	High	High
	TASGKPFVDVMK	21	1	1	A5B118		1279.67	0	0.000216695		High			High			2.66743			2.58819			0			0			High	High		High	High		2.01474	2.60366		2.48628	2.48676		0	0		0	0		High	High
	ANSEATLGTYK	21	1	1	A5B118		1154.57	0	1.44611e-07		High			High	High		2.30251			2.24803	2.1458		0			0	0		High			High			2.62614			2.39585			0			0			High		High
	TVPAAVPAIVFLSGGQSEEEATLNLNAMNK	2	1	1	A5B118		3071.58	0	0.000653177																					High						2.00532						0
	ALQQSTLK	4	3	1	A5B118		888.515	0.000137	0.0160926					High						2.2713						0
	CKANSEATLGTYKGDAK	4	1	1	A5B118	C1(Carbamidomethyl)	1813.87	0.000145	0.00458639			High						2.32896						0						High	High					2.04332	2.82568					0	0
	EGGVLPGIKVDK	10	1	1	A5B118		1211.7	0.000305	0.00294311	High	High			High		2.34902	2.45513			2.32021		0	0			0					High	High	High				2.08169	2.57142	2.08577				0	0	0				High
	GKYHDELIANAAYIGTPGK	1	1	1	A5B118		2018.03	0.001686	0.0192654																								High						2.75119						0
F6GTT2	ATP synthase subunit beta OS=Vitis vinifera GN=VIT_17s0000g02900 PE=3 SV=1 - [F6GTT2_VITVI]	72.74	2	2	27	960	72.5222	44.04	17	23	106.874	62.64	21	33	114.159	61.91	22	36	94.6628	50.9	19	32	86.3515	43.5	17	28	86.8408	47.11	18	29	78.3393	47.29	18	25	87.415	51.81	19	28	73.7674	47.29	18	25	84.8781	47.11	18	28	79.7187	41.16	16
	Sequence	# PSMs	# Proteins	# Protein Groups	Protein Group Accessions	Modifications	MH+ [Da]	q-Value	PEP	A2	G2	M2	S2	Y2	_2	XCorr A2	XCorr G2	XCorr M2	XCorr S2	XCorr Y2	XCorr _2	Probability A2	Probability G2	Probability M2	Probability S2	Probability Y2	Probability _2	B2	H2	N2	T2	Z2	`2	XCorr B2	XCorr H2	XCorr N2	XCorr T2	XCorr Z2	XCorr `2	Probability B2	Probability H2	Probability N2	Probability T2	Probability Z2	Probability `2	C2	I2	O2	U2
	EAPSFVDQATEQQILVTGIK	62	3	2	F6GTT2;F6HFL0		2174.14	0	1.0127e-05	High	High	High	High	High	High	5.10704	3.67765	3.80106	4.76241	3.97296	2.84102	0	0	0	0	0	0	High	High	High	High	High	High	5.11308	4.80768	4.39345	3.96178	3.53626	4.65486	0	0	0	0	0	0	High	High	High	High
	IPSAVGYQPTLATDLGGLQER	70	4	2	F6GTT2;F6HFL0		2186.15	0	6.42209e-09	High	High	High	High	High	High	4.41857	4.83499	4.049	4.41357	4.46522	4.08963	0	0	0	0	0	0	High	High	High	High	High	High	5.07876	4.05531	4.67964	4.26965	4.2389	4.63271	0	0	0	0	0	0	High	High	High	High
	FTQANSEVSALLGR	36	4	2	F6GTT2;F6HFL0		1492.78	0	3.36667e-07	High	High	High	High	High	High	3.82055	3.46887	3.35443	3.42732	3.58332	3.65746	0	0	0	0	0	0	High	High	High	High	High	High	3.62652	2.91865	3.77651	3.45697	4.02523	3.91291	0	0	0	0	0	0	High	High	High	High
	CALVYGQMNEPPGAR	28	3	2	F6GTT2;F6HFL0	C1(Carbamidomethyl)	1662.77	0	1.79251e-07	High	High	High			High	3.78804	3.08003	3.14631			3.36301	0	0	0			0	High	High	High		High	High	3.63592	4.03617	3.67011		3.29764	2.99297	0	0	0		0	0	High	High	High
	LVLEVAQHLGENMVR	61	3	2	F6GTT2;F6HFL0	M13(Oxidation)	1723.92	0	7.91916e-08	High	High	High	High	High		3.75296	3.13478	3.2181	3.79273	3.03825		0	0	0	0	0		High	High	High	High	High	High	3.18367	3.14015	2.9172	4.00769	3.81831	2.6957	0	0	0	0	0	0	High	High	High	High
	MLSPHILGEEHYNTAR	57	3	2	F6GTT2;F6HFL0		1867.91	0	8.50703e-09	High	High	High		High	High	3.62873	3.95615	3.69879		2.61906	4.03778	0	0	0		0	0	High	High	High	High	High	High	3.63508	3.50012	4.21816	2.92339	3.55914	3.92916	0	0	0	0	0	0	High	High	High
	CALVYGQMNEPPGAR	15	3	2	F6GTT2;F6HFL0	C1(Carbamidomethyl); M8(Oxidation)	1678.77	0	6.32493e-07	High						3.22657						0						High		High				3.35216		3.07011				0		0				High		High
	VGLTGLTVAEHFR	61	4	2	F6GTT2;F6HFL0		1399.77	0	3.0301e-16	High	High	High	High	High	High	3.20004	2.86384	3.27198	2.43004	3.40035	2.84907	0	0	0	0	0	0	High	High	High	High	High	High	3.08183	3.54514	3.15627	2.63964	3.11246	3.02243	0	0	0	0	0	0	High	High	High	High
	QISELGIYPAVDPLDSTSR	36	3	2	F6GTT2;F6HFL0		2061.05	0	3.19065e-16	High	High	High	High	High	High	3.15618	4.282	4.00271	4.09329	3.24833	2.67511	0	0	0	0	0	0	High	High	High	High	High	High	3.00077	3.28298	3.62046	2.95346	3.70703	3.90487	0	0	0	0	0	0	High	High	High	High
	IGLFGGAGVGK	36	7	3	Q0ZJ13;F6GTT2;F6HFL0		975.562	0	0.00180108	High	High	High	High	High	High	3.12701	2.87856	3.02589	2.89007	2.82242	2.73085	0	0	0	0	0	0	High	High	High	High	High	High	2.80804	3.00153	2.9204	2.71773	2.70872	2.37069	0	0	0	0	0	0	High	High	High	High
	AHGGFSVFAGVGER	60	3	2	F6GTT2;F6HFL0		1390.69	0	8.76991e-07	High	High	High		High	High	3.11276	3.19352	3.34397		2.83543	2.82561	0	0	0		0	0	High	High	High	High	High	High	2.70777	2.88687	2.90229	3.32094	3.14413	3.03589	0	0	0	0	0	0	High	High	High	High
	VVDLLAPYQR	37	3	2	F6GTT2;F6HFL0		1173.66	0	0.000481445	High	High	High	High	High	High	2.71815	2.71096	2.55062	3.06242	2.55138	2.38392	0	0	0	0	0	0	High	High	High	High	High	High	2.87591	2.59446	2.82939	2.46074	2.72957	2.62608	0	0	0	0	0	0	High	High	High	High
	TDHFLPIHR	41	3	2	F6GTT2;F6HFL0		1135.6	0	4.52723e-08	High	High	High	High	High	High	2.71536	2.99834	3.0117	2.62832	3.44499	3.13862	0	0	0	0	0	0	High	High	High	High	High	High	3.31198	2.88021	3.33642	2.32242	3.12074	3.07564	0	0	0	0	0	0	High	High	High	High
	IINVIGEPIDER	36	3	2	F6GTT2;F6HFL0		1367.76	0	0.00130551	High	High	High	High	High	High	2.564	2.84659	2.61077	2.9891	2.57821	2.53286	0	0	0	0	0	0	High	High	High	High	High	High	2.49696	2.5084	2.48917	2.58932	2.73575	2.29829	0	0	0	0	0	0	High	High	High	High
	EGNDLYREMIESGVIK	3	3	2	F6GTT2;F6HFL0		1852.91	0	7.46476e-07	High						2.4697						0																								High		High
	LVLEVAQHLGENMVR	53	3	2	F6GTT2;F6HFL0		1707.92	0	2.50061e-06	High	High	High	High	High	High	2.38445	3.68007	2.42958	2.35125	4.33843	3.81156	0	0	0	0	0	0	High	High	High		High	High	4.67537	3.81376	3.94003		4.73737	3.82041	0	0	0		0	0	High	High	High
	TIAMDGTEGLVR	31	3	2	F6GTT2;F6HFL0	M4(Oxidation)	1278.64	0	0.000236313	High		High	High	High		2.35399		2.56924	2.10396	2.09604		0		0	0	0		High	High	High	High	High	High	2.61909	2.62523	2.46251	2.85855	2.25388	2.3855	0	0	0	0	0	0	High	High	High	High
	VLNTGSPITVPVGR	34	4	2	F6GTT2;F6HFL0		1409.81	0	0.000218179	High	High	High	High	High	High	2.31743	2.22242	2.47395	2.65802	2.46336	2.49135	0	0	0	0	0	0	High	High	High	High	High	High	2.70024	2.4536	2.1473	2.50783	2.41972	2.59153	0	0	0	0	0	0	High	High	High	High
	TVLIMELINNVAK	29	3	2	F6GTT2;F6HFL0		1457.84	0	3.42225e-06	High				High	High	2.24254				2.19968	2.64908	0				0	0	High	High	High	High	High	High	3.68302	3.36246	3.39476	3.4006	3.04422	2.84492	0	0	0	0	0	0	High	High	High	High
	ESITSFQGVLDGKYDDLSEQSFYMVGGIEEVIAK	2	3	2	F6GTT2;F6HFL0	M24(Oxidation)	3770.81	0	3.12064e-05																			High						4.81516						0						High
	TVLIMELINNVAK	17	3	2	F6GTT2;F6HFL0	M5(Oxidation)	1473.83	0	4.37594e-06		High	High					2.3728	2.33765					0	0				High	High		High			3.9527	2.97921		2.88372			0	0		0			High	High	High	High
	MLSPHILGEEHYNTAR	40	3	2	F6GTT2;F6HFL0	M1(Oxidation)	1883.91	0	5.25339e-08		High	High	High	High	High		2.5782	3.06655	2.77875	3.50794	2.73272		0	0	0	0	0	High	High	High		High	High	3.16962	2.6989	2.54636		3.39101	3.53386	0	0	0		0	0	High	High	High	High
	ITDEFTGAGAIGQVCQVIGAVVDVR	17	1	1	F6GTT2	C15(Carbamidomethyl)	2575.32	0	3.28467e-16					High						2.19367						0		High	High	High		High		2.8395	3.10303	2.9534		2.55828		0	0	0		0		High			High
	TIAMDGTEGLVR	27	3	2	F6GTT2;F6HFL0		1262.64	0	4.25703e-05		High	High	High		High		2.15251	2.72169	2.70104		2.61031		0	0	0		0	High		High	High	High	High	2.82691		2.96563	2.83462	2.47334	2.16793	0		0	0	0	0	High	High	High	High
	NLQDIIAILGMDELSEDDKLTVAR	6	3	2	F6GTT2;F6HFL0	M11(Oxidation)	2688.38	0	0.000191318			High						2.78843						0				High		High				2.57866		2.26883				0		0
	EGNDLYREMIESGVIK	9	3	2	F6GTT2;F6HFL0	M9(Oxidation)	1868.91	0	0.000812369			High						2.47116						0				High			High			2.23608			2.25055			0			0			High			High
	FDEGLPPILTALEVLDNSIR	13	3	2	F6GTT2;F6HFL0		2212.19	0	3.78584e-08					High						2.8077						0		High				High	High	2.15537				2.85406	2.33836	0				0	0
	FTQANSEVSALLGRIPSAVGYQPTLATDLGGLQER	4	4	2	F6GTT2;F6HFL0		3659.91	0	1.14143e-09			High						3.01764						0						High						4.97342						0				High		High
	GDIKTDHFLPIHR	1	1	1	F6GTT2		1548.83	0	0.000321918																																					High
	ESITSFQGVLDGK	20	3	2	F6GTT2;F6HFL0		1380.7	0	5.69659e-05		High			High	High		2.88223			3.19675	3.15956		0			0	0		High			High	High		3.1054			3.37857	2.82281		0			0	0		High
	YDDLSEQSFYMVGGIEEVIAK	11	3	2	F6GTT2;F6HFL0		2393.12	0	3.19065e-16		High			High			2.57882			3.06134			0			0			High			High			2.75532			2.46814			0			0			High
	DAEGQDVLLFIDNIFR	3	3	2	F6GTT2;F6HFL0		1864.95	0	3.19065e-16
	NLQDIIAILGMDELSEDDKLTVAR	1	3	2	F6GTT2;F6HFL0		2672.38	0	3.19065e-16
	ESITSFQGVLDGKYDDLSEQSFYMVGGIEEVIAK	1	3	2	F6GTT2;F6HFL0		3754.81	0	5.53202e-11
	YDDLSEQSFYMVGGIEEVIAK	1	3	2	F6GTT2;F6HFL0	M11(Oxidation)	2409.12	0.000235	5.69659e-05
	GSITSVQAIYVPADDLTDPAPATTFAHLDATTVLSR	1	3	2	F6GTT2;F6HFL0		3714.9	0.000373	0.00319878																																					High
F6HFL0	ATP synthase subunit beta OS=Vitis vinifera GN=VIT_01s0011g04490 PE=3 SV=1 - [F6HFL0_VITVI]	72.35	3	2	27	953	72.5222	43.81	17	23	101.365	57.81	20	31	108.786	56.37	20	34	94.6628	50.63	19	32	86.3515	43.27	17	28	86.8408	46.86	18	29	78.3393	47.04	18	25	84.312	47.04	18	27	73.7674	47.04	18	25	84.8781	46.86	18	28	79.7187	40.93	16
	Sequence	# PSMs	# Proteins	# Protein Groups	Protein Group Accessions	Modifications	MH+ [Da]	q-Value	PEP	A2	G2	M2	S2	Y2	_2	XCorr A2	XCorr G2	XCorr M2	XCorr S2	XCorr Y2	XCorr _2	Probability A2	Probability G2	Probability M2	Probability S2	Probability Y2	Probability _2	B2	H2	N2	T2	Z2	`2	XCorr B2	XCorr H2	XCorr N2	XCorr T2	XCorr Z2	XCorr `2	Probability B2	Probability H2	Probability N2	Probability T2	Probability Z2	Probability `2	C2	I2	O2	U2
	EAPSFVDQATEQQILVTGIK	62	3	2	F6GTT2;F6HFL0		2174.14	0	1.0127e-05	High	High	High	High	High	High	5.10704	3.67765	3.80106	4.76241	3.97296	2.84102	0	0	0	0	0	0	High	High	High	High	High	High	5.11308	4.80768	4.39345	3.96178	3.53626	4.65486	0	0	0	0	0	0	High	High	High	High
	IPSAVGYQPTLATDLGGLQER	70	4	2	F6GTT2;F6HFL0		2186.15	0	6.42209e-09	High	High	High	High	High	High	4.41857	4.83499	4.049	4.41357	4.46522	4.08963	0	0	0	0	0	0	High	High	High	High	High	High	5.07876	4.05531	4.67964	4.26965	4.2389	4.63271	0	0	0	0	0	0	High	High	High	High
	FTQANSEVSALLGR	36	4	2	F6GTT2;F6HFL0		1492.78	0	3.36667e-07	High	High	High	High	High	High	3.82055	3.46887	3.35443	3.42732	3.58332	3.65746	0	0	0	0	0	0	High	High	High	High	High	High	3.62652	2.91865	3.77651	3.45697	4.02523	3.91291	0	0	0	0	0	0	High	High	High	High
	CALVYGQMNEPPGAR	28	3	2	F6GTT2;F6HFL0	C1(Carbamidomethyl)	1662.77	0	1.79251e-07	High	High	High			High	3.78804	3.08003	3.14631			3.36301	0	0	0			0	High	High	High		High	High	3.63592	4.03617	3.67011		3.29764	2.99297	0	0	0		0	0	High	High	High
	LVLEVAQHLGENMVR	61	3	2	F6GTT2;F6HFL0	M13(Oxidation)	1723.92	0	7.91916e-08	High	High	High	High	High		3.75296	3.13478	3.2181	3.79273	3.03825		0	0	0	0	0		High	High	High	High	High	High	3.18367	3.14015	2.9172	4.00769	3.81831	2.6957	0	0	0	0	0	0	High	High	High	High
	MLSPHILGEEHYNTAR	57	3	2	F6GTT2;F6HFL0		1867.91	0	8.50703e-09	High	High	High		High	High	3.62873	3.95615	3.69879		2.61906	4.03778	0	0	0		0	0	High	High	High	High	High	High	3.63508	3.50012	4.21816	2.92339	3.55914	3.92916	0	0	0	0	0	0	High	High	High
	CALVYGQMNEPPGAR	15	3	2	F6GTT2;F6HFL0	C1(Carbamidomethyl); M8(Oxidation)	1678.77	0	6.32493e-07	High						3.22657						0						High		High				3.35216		3.07011				0		0				High		High
	VGLTGLTVAEHFR	61	4	2	F6GTT2;F6HFL0		1399.77	0	3.0301e-16	High	High	High	High	High	High	3.20004	2.86384	3.27198	2.43004	3.40035	2.84907	0	0	0	0	0	0	High	High	High	High	High	High	3.08183	3.54514	3.15627	2.63964	3.11246	3.02243	0	0	0	0	0	0	High	High	High	High
	QISELGIYPAVDPLDSTSR	36	3	2	F6GTT2;F6HFL0		2061.05	0	3.19065e-16	High	High	High	High	High	High	3.15618	4.282	4.00271	4.09329	3.24833	2.67511	0	0	0	0	0	0	High	High	High	High	High	High	3.00077	3.28298	3.62046	2.95346	3.70703	3.90487	0	0	0	0	0	0	High	High	High	High
	IGLFGGAGVGK	36	7	3	Q0ZJ13;F6GTT2;F6HFL0		975.562	0	0.00180108	High	High	High	High	High	High	3.12701	2.87856	3.02589	2.89007	2.82242	2.73085	0	0	0	0	0	0	High	High	High	High	High	High	2.80804	3.00153	2.9204	2.71773	2.70872	2.37069	0	0	0	0	0	0	High	High	High	High
	AHGGFSVFAGVGER	60	3	2	F6GTT2;F6HFL0		1390.69	0	8.76991e-07	High	High	High		High	High	3.11276	3.19352	3.34397		2.83543	2.82561	0	0	0		0	0	High	High	High	High	High	High	2.70777	2.88687	2.90229	3.32094	3.14413	3.03589	0	0	0	0	0	0	High	High	High	High
	VVDLLAPYQR	37	3	2	F6GTT2;F6HFL0		1173.66	0	0.000481445	High	High	High	High	High	High	2.71815	2.71096	2.55062	3.06242	2.55138	2.38392	0	0	0	0	0	0	High	High	High	High	High	High	2.87591	2.59446	2.82939	2.46074	2.72957	2.62608	0	0	0	0	0	0	High	High	High	High
	TDHFLPIHR	41	3	2	F6GTT2;F6HFL0		1135.6	0	4.52723e-08	High	High	High	High	High	High	2.71536	2.99834	3.0117	2.62832	3.44499	3.13862	0	0	0	0	0	0	High	High	High	High	High	High	3.31198	2.88021	3.33642	2.32242	3.12074	3.07564	0	0	0	0	0	0	High	High	High	High
	IINVIGEPIDER	36	3	2	F6GTT2;F6HFL0		1367.76	0	0.00130551	High	High	High	High	High	High	2.564	2.84659	2.61077	2.9891	2.57821	2.53286	0	0	0	0	0	0	High	High	High	High	High	High	2.49696	2.5084	2.48917	2.58932	2.73575	2.29829	0	0	0	0	0	0	High	High	High	High
	EGNDLYREMIESGVIK	3	3	2	F6GTT2;F6HFL0		1852.91	0	7.46476e-07	High						2.4697						0																								High		High
	LVLEVAQHLGENMVR	53	3	2	F6GTT2;F6HFL0		1707.92	0	2.50061e-06	High	High	High	High	High	High	2.38445	3.68007	2.42958	2.35125	4.33843	3.81156	0	0	0	0	0	0	High	High	High		High	High	4.67537	3.81376	3.94003		4.73737	3.82041	0	0	0		0	0	High	High	High
	TIAMDGTEGLVR	31	3	2	F6GTT2;F6HFL0	M4(Oxidation)	1278.64	0	0.000236313	High		High	High	High		2.35399		2.56924	2.10396	2.09604		0		0	0	0		High	High	High	High	High	High	2.61909	2.62523	2.46251	2.85855	2.25388	2.3855	0	0	0	0	0	0	High	High	High	High
	VLNTGSPITVPVGR	34	4	2	F6GTT2;F6HFL0		1409.81	0	0.000218179	High	High	High	High	High	High	2.31743	2.22242	2.47395	2.65802	2.46336	2.49135	0	0	0	0	0	0	High	High	High	High	High	High	2.70024	2.4536	2.1473	2.50783	2.41972	2.59153	0	0	0	0	0	0	High	High	High	High
	TVLIMELINNVAK	29	3	2	F6GTT2;F6HFL0		1457.84	0	3.42225e-06	High				High	High	2.24254				2.19968	2.64908	0				0	0	High	High	High	High	High	High	3.68302	3.36246	3.39476	3.4006	3.04422	2.84492	0	0	0	0	0	0	High	High	High	High
	ESITSFQGVLDGKYDDLSEQSFYMVGGIEEVIAK	2	3	2	F6GTT2;F6HFL0	M24(Oxidation)	3770.81	0	3.12064e-05																			High						4.81516						0						High
	TVLIMELINNVAK	17	3	2	F6GTT2;F6HFL0	M5(Oxidation)	1473.83	0	4.37594e-06		High	High					2.3728	2.33765					0	0				High	High		High			3.9527	2.97921		2.88372			0	0		0			High	High	High	High
	MLSPHILGEEHYNTAR	40	3	2	F6GTT2;F6HFL0	M1(Oxidation)	1883.91	0	5.25339e-08		High	High	High	High	High		2.5782	3.06655	2.77875	3.50794	2.73272		0	0	0	0	0	High	High	High		High	High	3.16962	2.6989	2.54636		3.39101	3.53386	0	0	0		0	0	High	High	High	High
	TIAMDGTEGLVR	27	3	2	F6GTT2;F6HFL0		1262.64	0	4.25703e-05		High	High	High		High		2.15251	2.72169	2.70104		2.61031		0	0	0		0	High		High	High	High	High	2.82691		2.96563	2.83462	2.47334	2.16793	0		0	0	0	0	High	High	High	High
	NLQDIIAILGMDELSEDDKLTVAR	6	3	2	F6GTT2;F6HFL0	M11(Oxidation)	2688.38	0	0.000191318			High						2.78843						0				High		High				2.57866		2.26883				0		0
	EGNDLYREMIESGVIK	9	3	2	F6GTT2;F6HFL0	M9(Oxidation)	1868.91	0	0.000812369			High						2.47116						0				High			High			2.23608			2.25055			0			0			High			High
	FDEGLPPILTALEVLDNSIR	13	3	2	F6GTT2;F6HFL0		2212.19	0	3.78584e-08					High						2.8077						0		High				High	High	2.15537				2.85406	2.33836	0				0	0
	FTQANSEVSALLGRIPSAVGYQPTLATDLGGLQER	4	4	2	F6GTT2;F6HFL0		3659.91	0	1.14143e-09			High						3.01764						0						High						4.97342						0				High		High
	ESITSFQGVLDGK	20	3	2	F6GTT2;F6HFL0		1380.7	0	5.69659e-05		High			High	High		2.88223			3.19675	3.15956		0			0	0		High			High	High		3.1054			3.37857	2.82281		0			0	0		High
	YDDLSEQSFYMVGGIEEVIAK	11	3	2	F6GTT2;F6HFL0		2393.12	0	3.19065e-16		High			High			2.57882			3.06134			0			0			High			High			2.75532			2.46814			0			0			High
	IINVIGEPIDERGEIKTDHFLPIHR	1	2	1	F6HFL0		2911.58	0	3.0301e-16																																							High
	ITDEFTGAGAIGSVCQVIGAVVDVR	10	2	1	F6HFL0	C15(Carbamidomethyl)	2534.29	0	9.16209e-06				High	High					2.92449	3.44931					0	0						High						2.72314						0
	DAEGQDVLLFIDNIFR	3	3	2	F6GTT2;F6HFL0		1864.95	0	3.19065e-16
	NLQDIIAILGMDELSEDDKLTVAR	1	3	2	F6GTT2;F6HFL0		2672.38	0	3.19065e-16
	ESITSFQGVLDGKYDDLSEQSFYMVGGIEEVIAK	1	3	2	F6GTT2;F6HFL0		3754.81	0	5.53202e-11
	YDDLSEQSFYMVGGIEEVIAK	1	3	2	F6GTT2;F6HFL0	M11(Oxidation)	2409.12	0.000235	5.69659e-05
	GSITSVQAIYVPADDLTDPAPATTFAHLDATTVLSR	1	3	2	F6GTT2;F6HFL0		3714.9	0.000373	0.00319878																																					High
F6HZK3	Putative uncharacterized protein OS=Vitis vinifera GN=VIT_07s0005g03420 PE=4 SV=1 - [F6HZK3_VITVI]	71.85	1	19	29	1325																																					92.9674	50.2	15	28	30.3323	25.98	7
	Sequence	# PSMs	# Proteins	# Protein Groups	Protein Group Accessions	Modifications	MH+ [Da]	q-Value	PEP	A2	G2	M2	S2	Y2	_2	XCorr A2	XCorr G2	XCorr M2	XCorr S2	XCorr Y2	XCorr _2	Probability A2	Probability G2	Probability M2	Probability S2	Probability Y2	Probability _2	B2	H2	N2	T2	Z2	`2	XCorr B2	XCorr H2	XCorr N2	XCorr T2	XCorr Z2	XCorr `2	Probability B2	Probability H2	Probability N2	Probability T2	Probability Z2	Probability `2	C2	I2	O2	U2
	THENAMINTLAGNLSLLR	77	1	1	F6HZK3		1968.03	0	3.19065e-16			High	High	High	High			5.37068	5.68621	5.60284	5.82583			0	0	0	0			High	High	High	High			5.42825	5.49598	5.85302	5.4439			0	0	0	0			High	High
	IREVEEGDVFAVPVGTGHFIYNNGDR	52	1	1	F6HZK3		2890.41	0	2.69659e-12			High	High	High	High			5.14665	5.23515	5.58409	5.74807			0	0	0	0			High	High	High	High			5.92825	5.31347	6.11732	5.91569			0	0	0	0			High	High
	IQSEAGVTEVFDHNNEQFQCAGVAVVR	338	2	2	F6HZK3;F6HZK2	C20(Carbamidomethyl)	3004.42	0	1.14336e-10			High	High	High	High			6.54065	6.22684	6.40337	5.53455			0	0	0	0			High	High	High	High			5.61383	6.59217	6.09968	5.35803			0	0	0	0			High	High
	AMPLQVISSAYQVSNNQAR	55	1	1	F6HZK3		2077.05	0	1.55058e-06			High	High	High	High			4.66329	4.99159	5.46587	4.80784			0	0	0	0			High	High	High	High			4.66838	4.72825	5.20404	4.69946			0	0	0	0			High	High
	QLIVVSVLDTSNDANQLDFQPR	56	1	1	F6HZK3		2472.28	0	2.80678e-16			High	High	High	High			4.06651	3.706	4.14526	3.47852			0	0	0	0			High	High	High	High			4.39506	3.85817	3.90039	3.411			0	0	0	0			High	High
	LHQGAMVLPYYNVNAHSILYAIR	29	1	1	F6HZK3		2643.39	0	8.04447e-11			High	High	High	High			5.32389	4.41417	4.73857	5.12207			0	0	0	0			High	High	High	High			5.06464	5.70458	3.86215	4.50012			0	0	0	0			High	High
	RFYLAGNPQNEFQQQQQQQQGSEGQQQQQEGGGSEGR	44	1	1	F6HZK3		4179.89	0	3.6148e-07			High	High	High	High			7.38012	8.30124	7.63554	7.45852			0	0	0	0			High	High	High	High			3.41407	7.55879	5.36314	5.93833			0	0	0	0			High	High
	GLLLPSYVNAPQLMYFVQGR	73	1	1	F6HZK3		2266.21	0	1.51661e-08			High	High	High	High			2.9544	3.98566	4.17095	4.60637			0	0	0	0			High	High	High	High			3.71288	3.50977	3.65011	3.1324			0	0	0	0			High	High
	THENAMINTLAGNLSLLR	49	1	1	F6HZK3	M6(Oxidation)	1984.03	0	3.19065e-16			High	High	High	High			3.47806	4.98986	4.58473	4.01565			0	0	0	0			High	High	High	High			2.65851	5.07914	3.88937	4.45799			0	0	0	0			High	High
	GLLLPSYVNAPQLMYFVQGR	56	1	1	F6HZK3	M14(Oxidation)	2282.2	0	3.79538e-07			High	High	High	High			3.65737	4.28168	3.3286	2.78846			0	0	0	0			High	High	High	High			3.28418	2.99845	3.93361	2.91591			0	0	0	0			High	High
	VEGGLQAVLPPR	144	1	1	F6HZK3		1235.71	0	6.17821e-05			High	High	High	High			2.69852	3.48944	3.30187	3.06469			0	0	0	0			High	High	High	High			2.90279	2.86537	3.57093	3.1082			0	0	0	0			High	High
	ARDSGFEYVAIK	33	2	2	F6HZK3;F6HZK2		1355.7	0	4.68043e-05			High	High	High	High			3.55696	2.62943	3.71873	3.18174			0	0	0	0			High	High	High	High			2.53445	2.76782	3.2621	2.70938			0	0	0	0			High	High
	DSGFEYVAIK	43	2	2	F6HZK3;F6HZK2		1128.56	0	0.000827244			High	High	High	High			2.27476	2.68138	2.68573	2.84571			0	0	0	0			High	High	High	High			2.61538	2.47226	2.56017	2.52379			0	0	0	0			High	High
	HNRQESTIAPPGSSR	42	1	1	F6HZK3		1636.82	0	0.00597244			High	High	High	High			2.49158	2.99728	2.99267	2.99669			0	0	0	0			High	High	High	High			2.42703	2.71836	2.79503	2.46068			0	0	0	0			High	High
	EVEEGDVFAVPVGTGHFIYNNGDR	37	1	1	F6HZK3		2621.23	0	1.58391e-06			High	High	High	High			3.79553	3.22989	2.22836	2.29495			0	0	0	0				High	High	High				3.23536	2.66961	2.59644				0	0	0			High	High
	GNGYEETICSLR	24	2	2	F6HZK3;F6HZK2	C9(Carbamidomethyl)	1398.63	0	0.0011			High	High	High	High			2.44468	2.00325	2.58493	2.04785			0	0	0	0				High	High	High				2.38575	2.41782	2.11728				0	0	0			High	High
	SSVTGYDLPILR	34	1	1	F6HZK3		1320.72	0	5.58754e-05				High	High	High				2.85542	2.59197	2.30814				0	0	0			High	High	High	High			2.33811	2.51504	2.35543	2.45832			0	0	0	0			High	High
	DSGFEYVAIKTHENAMINTLAGNLSLLR	10	1	1	F6HZK3		3077.57	0	2.80678e-16			High						4.48833						0						High	High					6.11726	4.85652					0	0					High	High
	AMPLQVISSAYQVSNNQAR	31	1	1	F6HZK3	M2(Oxidation)	2093.04	0	3.19065e-16			High	High	High	High			4.17423	4.61206	4.91423	4.49974			0	0	0	0				High	High	High				5.07464	4.96504	4.5343				0	0	0			High	High
	SSVTGYDLPILRK	22	1	1	F6HZK3		1448.81	0	0.00113691			High	High	High	High			2.7744	2.57198	3.21444	2.95767			0	0	0	0			High	High	High	High			2.47277	2.33296	2.33449	2.63205			0	0	0	0			High	High
	LKQNIGDPWRADVYTPR	2	2	2	F6HZK3;F6HZK2		2029.06	0	3.91863e-05			High						2.62215						0
	LHQGAMVLPYYNVNAHSILYAIR	14	1	1	F6HZK3	M6(Oxidation)	2659.38	0	3.42099e-16				High						4.87918						0						High						4.44348						0					High	High
	FYLAGNPQNEFQQQQQQQQGSEGQQQQQEGGGSEGR	16	1	1	F6HZK3		4023.79	0	6.05343e-08				High	High	High				6.70348	4.75964	4.03996				0	0	0				High	High	High				3.09423	5.7699	4.01118				0	0	0				High
	GQESSGDNIFSGFDAQQLAEAFNVDVQLIRK	2	2	2	F6HZK3;F6HZK2		3383.65	0	7.42827e-07																																								High
	IQVVQQQGQNVFNEEVQQGQVLIIPQNFAALIK	3	1	1	F6HZK3		3721.01	0	3.60915e-05				High						2.31727						0																								High
	DSGFEYVAIKTHENAMINTLAGNLSLLR	2	1	1	F6HZK3	M16(Oxidation)	3093.57	0	9.4601e-08																						High						3.97324						0
	QESTIAPPGSSR	6	1	1	F6HZK3		1229.61	0	7.15554e-08						High						2.29496						0				High		High				2.14263		2.03651				0		0				High
	GQESSGDNIFSGFDAQQLAEAFNVDVQLIR	2	2	2	F6HZK3;F6HZK2		3255.55	0	6.52222e-05					High						4.2252						0
	VEGGLQAVLPPRGQQER	6	1	1	F6HZK3		1833.99	0.000173	0.00301634																																								High
	LKQNIGDPWR	8	2	2	F6HZK3;F6HZK2		1226.67	0.000216	0.00538105																						High		High				2.22493		2.41172				0		0
	QNIGDPWR	1	2	2	F6HZK3;F6HZK2		985.485	0.000612	0.00947891
	LNAQRPSNR	10	1	1	F6HZK3		1055.57	0.001065	0.0152223				High						2.42093						0							High						2.5255						0					High
	KLQGQNDR	3	2	2	F6HZK3;F6HZK2		958.506	0.002352	0.0581106																								High						2.15422						0				High
	LSAHQGR	1	1	1	F6HZK3		768.411	0.002477	0.0605381																																								High
E0CR49	Protein disulfide-isomerase OS=Vitis vinifera GN=VIT_18s0001g02510 PE=3 SV=1 - [E0CR49_VITVI]	71.14	1	31	32	607	23.8866	25.85	8	9	40.067	27.05	10	13	34.6177	25.05	8	11	39.3129	26.85	10	13	32.9236	24.85	9	12	27.8107	15.83	7	10	42.4389	30.26	11	15	36.7293	30.06	12	14	25.7718	22.85	8	9	33.5081	29.46	10	12	32.2352	29.06	10
	Sequence	# PSMs	# Proteins	# Protein Groups	Protein Group Accessions	Modifications	MH+ [Da]	q-Value	PEP	A2	G2	M2	S2	Y2	_2	XCorr A2	XCorr G2	XCorr M2	XCorr S2	XCorr Y2	XCorr _2	Probability A2	Probability G2	Probability M2	Probability S2	Probability Y2	Probability _2	B2	H2	N2	T2	Z2	`2	XCorr B2	XCorr H2	XCorr N2	XCorr T2	XCorr Z2	XCorr `2	Probability B2	Probability H2	Probability N2	Probability T2	Probability Z2	Probability `2	C2	I2	O2	U2
	FVEESSVPIVTLFNKDPSNHPFVIK	35	1	1	E0CR49		2843.5	0	1.5481e-05	High		High	High		High	3.27279		3.15533	2.86317		2.30256	0		0	0		0	High	High	High	High		High	3.56619	2.25963	2.82735	3.22417		2.47364	0	0	0	0		0	High		High	High
	AASILSSHDPPIILAK	40	1	1	E0CR49		1632.93	0	1.45193e-06	High	High	High	High	High	High	3.21322	2.50934	2.97004	3.74727	2.70918	3.361	0	0	0	0	0	0	High	High	High	High	High	High	3.11061	3.57997	3.17426	2.79414	2.7978	3.97712	0	0	0	0	0	0	High	High	High	High
	VVVADTLQEIVFNSGK	51	1	1	E0CR49		1718.93	0	2.98433e-16	High	High		High	High	High	2.7492	4.29253		4.79401	4.53624	2.88108	0	0		0	0	0	High	High		High	High	High	3.23708	3.26162		3.24906	3.73869	4.67197	0	0		0	0	0	High	High		High
	YHEVAEQYKGK	23	1	1	E0CR49		1351.66	0	1.08854e-10	High		High				2.72241		3.32513				0		0				High		High	High			3.01669		3.35946	2.76914			0		0	0					High	High
	VDANDDANKELASEFEIR	9	1	1	E0CR49		2035.96	0	1.455e-05	High						2.61504						0									High		High				2.27556		3.72382				0		0				High
	AMLFLDHSSELFDAFK	54	1	1	E0CR49		1870.9	0	1.78918e-09	High	High	High	High	High	High	2.59383	3.83158	4.28904	3.47156	4.55562	3.5343	0	0	0	0	0	0	High	High	High	High	High	High	3.92699	2.20396	3.0119	2.48665	3.91748	3.3298	0	0	0	0	0	0	High	High	High	High
	EADGIVEYLKK	32	1	1	E0CR49		1264.68	0	0.000229135	High	High	High		High	High	2.31565	2.20587	2.44498		2.37431	2.73928	0	0	0		0	0	High	High	High	High	High	High	2.24759	2.13415	2.6545	2.53873	2.42013	2.07259	0	0	0	0	0	0	High	High		High
	LDATANDIPNDTFDVK	35	1	1	E0CR49		1748.84	0	7.27549e-06	High	High	High	High	High	High	2.00872	2.6336	3.00356	4.1113	3.45721	2.83642	0	0	0	0	0	0	High	High		High	High	High	3.36332	2.47092		2.60682	2.67282	2.20503	0	0		0	0	0	High	High	High	High
	AMLFLDHSSELFDAFK	65	1	1	E0CR49	M2(Oxidation)	1886.9	0	2.80678e-16		High	High	High	High	High		3.61368	3.04119	3.41026	4.25423	2.74085		0	0	0	0	0	High	High	High	High	High	High	3.54852	3.05528	4.31752	3.71247	3.59028	2.84383	0	0	0	0	0	0	High	High	High	High
	FRSDYDFVHTSDAK	19	1	1	E0CR49		1687.77	0	8.36683e-05			High						3.13464						0				High	High	High	High		High	3.08026	3.01408	3.47601	3.28187		2.52785	0	0	0	0		0	High		High	High
	SKYHEVAEQYK	43	1	1	E0CR49		1381.67	0	8.98326e-05		High	High		High	High		3.22614	2.58872		2.82297	3.04972		0	0		0	0	High	High	High	High	High	High	2.76784	2.68998	2.56144	2.51104	3.18465	2.76702	0	0	0	0	0	0			High	High
	EYQDGKVLPYK	5	1	1	E0CR49		1339.69	0	1.67175e-05			High						2.65133						0																						High
	SAEDASSLIVDNK	6	1	1	E0CR49		1348.66	0	4.03855e-06						High						3.4286						0						High						3.95074						0
	YLKPNLEPDHIAPWVK	36	1	1	E0CR49		1920.04	0	5.41812e-05			High		High	High			3.28968		2.60155	3.04588			0		0	0		High	High	High	High	High		2.55561	2.53631	2.80681	3.66655	2.64607		0	0	0	0	0				High
	DPSNHPFVIK	6	1	1	E0CR49		1153.6	0	0.000419669		High				High		2.2579				2.60641		0				0		High				High		2.34512				2.50926		0				0
	IVIVGVFPK	15	1	1	E0CR49		971.629	0	8.77008e-05		High			High			2.2453			2.33628			0			0			High		High				2.11422		2.08857				0		0
	FVEESSVPIVTLFNK	23	1	1	E0CR49		1708.92	0	2.09539e-07		High		High	High	High		3.51585		3.65809	2.61592	2.05597		0		0	0	0		High			High	High		2.39607			2.61265	2.49855		0			0	0		High		High
	YHEVAEQYK	4	1	1	E0CR49		1166.55	0	0.00216796																																						High
	DDQVPLIVIQTNDGQK	10	1	1	E0CR49		1782.92	0	2.69686e-07		High			High			2.40758			2.60307			0			0						High	High					2.78525	3.47365					0	0
	NVLVEFYAPWCGHCK	30	1	1	E0CR49	C11(Carbamidomethyl); C14(Carbamidomethyl)	1879.86	0	0.000104598		High	High	High	High	High		2.14157	3.74982	4.05492	2.97836	2.94631		0	0	0	0	0			High	High	High	High			3.24606	3.529	3.45791	3.36517			0	0	0	0		High	High	High
	SEPIPEVNNEPVKVVVADTLQEIVFNSGK	2	1	1	E0CR49		3151.65	0	0.000242331			High						2.77028						0																									High
	GESSVTGPLVR	22	1	1	E0CR49		1101.59	0	4.24224e-15			High	High	High	High			2.38084	3.20619	2.01681	2.22768			0	0	0	0			High	High	High	High			2.52875	2.1843	2.34933	2.41687			0	0	0	0			High	High
	HDFIVVEFYAPWCGHCK	3	1	1	E0CR49	C13(Carbamidomethyl); C16(Carbamidomethyl)	2164.98	0	3.82427e-06				High						3.51533						0																								High
	SAEDASSLIVDNKIVIVGVFPK	1	1	1	E0CR49		2301.27	0	0.000185646																						High						4.54684						0
	LDATANDIPNDTFDVKGYPTLYFK	1	1	1	E0CR49		2718.33	0	2.75822e-11
	KSEPIPEVNNEPVK	5	1	1	E0CR49		1579.83	0	3.46982e-08					High						2.89639						0							High						2.93376						0
	LAPILDEVAISFENDADVVIAK	8	1	1	E0CR49		2342.25	0	3.19065e-16					High						2.09131						0						High						2.60684						0
	GINFLLGDLEASQGAFQYFGLK	1	1	1	E0CR49		2388.23	0	3.19065e-16
	EADGIVEYLK	1	1	1	E0CR49		1136.58	0.000172	0.0018602
	KIAPEYEK	4	2	2	A5C7J5;E0CR49		977.53	0.000173	0.00309577																			High						2.01526						0
	KQSGPASAEIK	9	1	1	E0CR49		1115.61	0.000283	0.000184165					High	High					2.26733	2.58173					0	0			High						2.21495						0						High
	SIEEYKGPR	7	1	1	E0CR49		1078.55	0.000429	0.00126827					High	High					2.0034	2.02846					0	0																					High	High
	EDIIEFIKK	2	1	1	E0CR49		1134.64	0.001805	0.0194917
D7TH48	Putative uncharacterized protein OS=Vitis vinifera GN=VIT_08s0007g02580 PE=4 SV=1 - [D7TH48_VITVI]	69.18	2	8	8	125					11.1663	46.58	4	4	6.69265	23.97	2	2	4.90596	19.86	2	2									5.34474	18.49	2	2	10.6439	27.4	4	4					5.86282	19.18	2	2	14.7201	30.14	4
	Sequence	# PSMs	# Proteins	# Protein Groups	Protein Group Accessions	Modifications	MH+ [Da]	q-Value	PEP	A2	G2	M2	S2	Y2	_2	XCorr A2	XCorr G2	XCorr M2	XCorr S2	XCorr Y2	XCorr _2	Probability A2	Probability G2	Probability M2	Probability S2	Probability Y2	Probability _2	B2	H2	N2	T2	Z2	`2	XCorr B2	XCorr H2	XCorr N2	XCorr T2	XCorr Z2	XCorr `2	Probability B2	Probability H2	Probability N2	Probability T2	Probability Z2	Probability `2	C2	I2	O2	U2
	GIGDGTVSYGMDDGDDIYMR	19	2	1	D7TH48		2136.89	0	3.7918e-10			High		High	High			3.73851		4.17714	2.53786			0		0	0	High		High		High		3.19011		3.4172		4.19086		0		0		0		High		High	High
	LFCDKDYPEKPPSVR	29	2	1	D7TH48	C3(Carbamidomethyl)	1850.91	0	4.77936e-12		High	High		High	High		2.96203	3.39319		3.54347	3.97561		0	0		0	0	High		High	High	High	High	3.15658		2.69641	3.18401	3.77645	3.03499	0		0	0	0	0	High		High	High
	SWTGTIIGPHNTVHEGR	12	1	1	D7TH48		1861.93	0	2.26578e-07				High						2.72058						0			High		High				2.5576		2.27838				0		0						High	High
	INMTCVNHETGVVEPK	12	1	1	D7TH48	M3(Oxidation); C5(Carbamidomethyl)	1843.87	0	3.4574e-16				High						2.3478						0			High			High			2.26199			2.77657			0			0						High
	EYTMEDILTQLKK	22	1	1	D7TH48		1611.83	0	4.09928e-05					High	High					2.4664	3.15412					0	0		High		High	High	High		3.11833		2.57927	2.83183	3.37807		0		0	0	0			High
	EYTMEDILTQLK	14	1	1	D7TH48		1483.74	0	7.56239e-06		High			High	High		2.3827			3.18535	2.13339		0			0	0		High			High	High		2.05087			3.86095	2.10052		0			0	0
	INMTCVNHETGVVEPK	9	1	1	D7TH48	C5(Carbamidomethyl)	1827.87	0	4.12319e-06			High						3.83103						0					High	High	High				3.383	3.5932	2.52437				0	0	0					High
	GIGDGTVSYGMDDGDDIYMR	2	2	1	D7TH48	M11(Oxidation)	2152.89	0	0.00615966																																								High
	EYTMEDILTQLKK	3	1	1	D7TH48	M4(Oxidation)	1627.82	0.000216	0.00353996																						High						2.60396						0
	KLVQPPEGTYF	2	2	1	D7TH48		1278.67	0.000273	0.00306573																				High						2.09175						0
	FGILANWQR	1	1	1	D7TH48		1104.59	0.00074	0.00672864				High						2.25924						0
A5BN09	Putative uncharacterized protein OS=Vitis vinifera GN=VITISV_043951 PE=3 SV=1 - [A5BN09_VITVI]	68.7	8	8	23	800	40.9257	47.21	11	13	64.5643	51.46	12	20	55.7876	55.7	15	17	57.641	41.38	9	18	40.5335	38.46	8	13	48.8593	44.3	10	16	44.0723	38.46	8	13	47.4884	41.38	9	15	48.6356	41.38	9	15	54.4639	47.21	10	16	56.7809	50.66	11
	Sequence	# PSMs	# Proteins	# Protein Groups	Protein Group Accessions	Modifications	MH+ [Da]	q-Value	PEP	A2	G2	M2	S2	Y2	_2	XCorr A2	XCorr G2	XCorr M2	XCorr S2	XCorr Y2	XCorr _2	Probability A2	Probability G2	Probability M2	Probability S2	Probability Y2	Probability _2	B2	H2	N2	T2	Z2	`2	XCorr B2	XCorr H2	XCorr N2	XCorr T2	XCorr Z2	XCorr `2	Probability B2	Probability H2	Probability N2	Probability T2	Probability Z2	Probability `2	C2	I2	O2	U2
	TTGIVLDSGDGVSHTVPIYEGYALPHAILR	55	12	2	A5BN09;A5B0L2		3151.64	0	2.98433e-16	High	High	High	High	High	High	5.97552	6.03828	5.53126	3.76357	5.43057	5.45864	0	0	0	0	0	0	High	High	High	High	High	High	6.11215	5.72095	5.3408	4.93887	5.72064	5.77769	0	0	0	0	0	0	High	High	High	High
	LAYVALDYEQELETAK	42	7	1	A5BN09		1855.94	0	1.93e-07	High	High	High	High	High	High	4.79885	4.68095	4.45736	4.92481	4.91537	4.66036	0	0	0	0	0	0	High	High	High	High	High	High	4.89013	4.59632	3.92874	4.87662	5.32674	4.32023	0	0	0	0	0	0	High	High	High	High
	NYELPDGQVITIGAER	40	6	1	A5BN09		1774.9	0	5.97891e-08	High	High	High	High	High	High	3.6741	4.20987	3.8293	4.39816	2.77062	4.06292	0	0	0	0	0	0	High	High	High	High	High	High	3.40012	3.08681	4.5084	4.55794	3.54517	2.04145	0	0	0	0	0	0	High	High	High	High
	SSSSVEKNYELPDGQVITIGAER	10	6	1	A5BN09		2479.23	0	2.80678e-16	High		High				3.40006		3.26709				0		0						High	High					4.44162	3.52313					0	0			High		High
	VAPEEHPVLLTEAPLNPK	70	11	3	A5BN09;A5B0L2;CON_P60712		1954.06	0	0.000227245	High	High	High	High	High	High	3.171	3.4867	3.7932	4.03848	4.01607	3.11392	0	0	0	0	0	0	High	High	High	High	High	High	3.17205	3.58231	3.73381	3.78031	4.00033	3.20265	0	0	0	0	0	0	High	High	High	High
	IWHHTFYNELR	61	8	3	A5B0L2;A5BN09;CON_P60712		1515.75	0	2.80678e-16	High	High	High	High	High	High	2.78046	2.82518	2.5756	2.90088	3.20468	3.21233	0	0	0	0	0	0	High	High	High	High	High	High	2.81981	2.453	3.52395	3.02302	3.0163	3.46634	0	0	0	0	0	0	High	High	High	High
	CPEVLFQPSLIGMEAAGIHETTYNSIMK	36	5	1	A5BN09	C1(Carbamidomethyl)	3136.52	0	4.39585e-07	High	High	High	High	High	High	2.75731	2.39802	3.73009	3.98114	5.39087	3.33103	0	0	0	0	0	0	High	High	High	High	High	High	2.45934	2.84501	3.28303	4.46483	3.62801	3.22909	0	0	0	0	0	0	High	High	High	High
	GYMFTTTAER	36	6	1	A5BN09	M3(Oxidation)	1192.53	0	0.000490077	High	High	High	High	High	High	2.61308	2.62319	2.36172	3.07671	2.67647	2.36658	0	0	0	0	0	0	High	High	High	High	High	High	2.77846	2.41823	2.58569	2.47961	2.49671	2.52038	0	0	0	0	0	0	High	High	High	High
	HTGVMVGMGQKDAYVGDEAQSKR	13	7	2	A5B0L2;A5BN09	M5(Oxidation); M8(Oxidation)	2496.16	0	1.09665e-05	High		High				2.55859		2.52942				0		0							High						3.27598						0			High		High	High
	GYMFTTTAER	27	6	1	A5BN09		1176.54	0	6.76906e-05	High	High	High	High	High	High	2.29498	2.01024	2.77541	2.1856	2.66781	2.47046	0	0	0	0	0	0	High	High	High	High		High	2.26147	2.23711	2.18524	2.59784		2.02206	0	0	0	0		0		High	High	High
	EITALAPSSMK	21	9	2	A5B0L2;A5BN09	M10(Oxidation)	1163.6	0	0.000133352	High			High	High		2.08711			2.2049	2.13151		0			0	0		High	High		High	High		2.53192	2.54852		2.45299	2.3234		0	0		0	0		High	High	High	High
	YPIEHGIVSNWDDMEK	61	7	2	A5B0L2;A5BN09		1932.88	0	1.23845e-07		High	High	High	High	High		3.76276	3.62142	4.74389	4.47834	4.38297		0	0	0	0	0	High	High	High	High	High	High	4.84859	3.86695	2.7549	3.07492	4.27338	5.2995	0	0	0	0	0	0		High		High
	KDLYGNIVLSGGSTMFPGIADR	28	8	2	A5B0L2;A5BN09	M15(Oxidation)	2327.17	0	1.07526e-05			High	High	High				5.0341	3.76217	4.06044				0	0	0		High		High	High	High	High	3.94612		4.08687	3.99786	5.07869	3.3984	0		0	0	0	0	High		High	High
	YPIEHGIVSNWDDMEK	59	7	2	A5B0L2;A5BN09	M14(Oxidation)	1948.88	0	3.3411e-06		High		High	High	High		3.52816		4.00753	4.70173	3.75308		0		0	0	0	High	High	High	High	High	High	3.93594	2.92627	3.12651	2.92864	4.03065	3.57108	0	0	0	0	0	0	High	High		High
	CPEVLFQPSLIGMEAAGIHETTYNSIMK	38	5	1	A5BN09	C1(Carbamidomethyl); M13(Oxidation)	3152.51	0	1.30653e-07		High	High	High	High			2.70456	3.04262	3.1752	3.98147			0	0	0	0		High	High	High	High	High	High	3.07274	2.55294	3.19187	4.04461	4.23239	2.25932	0	0	0	0	0	0		High	High	High
	FRCPEVLFQPSLIGMEAAGIHETTYNSIMK	13	5	1	A5BN09	C3(Carbamidomethyl)	3439.69	0	1.37421e-09			High						6.71221						0				High		High	High			2.50481		5.63841	5.58309			0		0	0			High		High
	GEYDESGPSIVHRK	10	4	2	A5B0L2;A5BN09		1573.76	0	0.000406205			High	High					2.50233	2.29613					0	0			High			High			2.04594			2.00467			0			0						High
	DLYGNIVLSGGSTMFPGIADR	20	8	2	A5B0L2;A5BN09	M14(Oxidation)	2199.08	0	1.05893e-06			High	High	High				2.94685	4.82109	3.86927				0	0	0				High	High	High				4.45799	3.87219	3.81788				0	0	0		High			High
	HTGVMVGMGQKDAYVGDEAQSK	9	7	2	A5B0L2;A5BN09	M5(Oxidation); M8(Oxidation)	2340.06	0	3.4574e-16																					High	High					2.66742	3.33392					0	0			High			High
	EITALAPSSMK	12	9	2	A5B0L2;A5BN09		1147.6	0	0.00111662			High		High				2.04454		2.04902				0		0					High						2.06744						0					High
	HTGVMVGMGQK	21	8	2	A5B0L2;A5BN09		1144.56	0	0.00302215				High		High				2.68823		2.58894				0		0			High	High	High				2.40311	2.58865	2.52503				0	0	0				High	High
	KDLYGNIVLSGGSTMFPGIADR	35	8	2	A5B0L2;A5BN09		2311.18	0	1.79036e-07				High	High	High				2.75158	4.15053	3.21333				0	0	0			High	High	High	High			4.20773	3.24033	4.29866	3.57829			0	0	0	0				High
	GEYDESGPSIVHR	9	4	2	A5B0L2;A5BN09		1445.66	0	2.47862e-07				High		High				2.16347		2.22617				0		0						High						2.56196						0
	DLYGNIVLSGGSTMFPGIADR	16	8	2	A5B0L2;A5BN09		2183.08	0	3.43522e-08			High	High	High				3.83276	2.54049	3.52944				0	0	0				High		High	High			3.22348		3.01813	2.8703			0		0	0				High
	HTGVMVGMGQKDAYVGDEAQSKR	8	7	2	A5B0L2;A5BN09		2464.17	0	3.0301e-16			High						3.42914						0						High						3.75401						0						High
	HTGVMVGMGQKDAYVGDEAQSKR	10	7	2	A5B0L2;A5BN09	M5(Oxidation)	2480.17	0	2.80678e-16			High						3.02						0						High	High					3.47567	2.95681					0	0					High
	FRCPEVLFQPSLIGMEAAGIHETTYNSIMK	5	5	1	A5BN09	C3(Carbamidomethyl); M15(Oxidation)	3455.69	0	0.000138287			High						2.96632						0						High	High					3.00973	2.75729					0	0
	HTGVMVGMGQKDAYVGDEAQSK	2	7	2	A5B0L2;A5BN09		2308.07	0	2.80678e-16																					High						4.33323						0						High
	LAYVALDYEQELETAKSSSSVEK	2	6	1	A5BN09		2560.27	0	9.21307e-07																					High						3.55938						0						High
	HTGVMVGMGQKDAYVGDEAQSK	3	7	2	A5B0L2;A5BN09	M8(Oxidation)	2324.07	0	2.80678e-16																					High	High					3.11611	2.75557					0	0
	CPEVLFQPSLIGMEAAGIHETTYNSIMK	5	5	1	A5BN09	C1(Carbamidomethyl); M13(Oxidation); M27(Oxidation)	3168.51	0	0.00381635				High						3.56218						0																								High
	HTGVMVGMGQK	2	8	2	A5B0L2;A5BN09	M5(Oxidation); M8(Oxidation)	1176.55	0	7.89818e-05				High						2.80853						0
	HTGVMVGMGQK	6	8	2	A5B0L2;A5BN09	M5(Oxidation)	1160.55	0	0.00101604				High	High					2.45436	2.35291					0	0					High						2.27319						0
	AVFPSIVGRPR	2	8	3	A5B0L2;A5BN09;CON_P60712		1198.71	0	0.00182926				High						2.3051						0
	LDLAGRDLTDALMK	1	11	2	A5BN09;A5B0L2	M13(Oxidation)	1547.81	0	0.000157181
	FRCPEVLFQPSLIGMEAAGIHETTYNSIMK	3	5	1	A5BN09	C3(Carbamidomethyl); M15(Oxidation); M29(Oxidation)	3471.67	0.000556	0.000493394																						High						3.15793						0
	VVAPPERK	7	9	2	A5B0L2;A5BN09		895.536	0.001486	0.0126543	High						2.0444						0
	LDLAGRDLTDALMK	1	11	2	A5BN09;A5B0L2		1531.82	0.002547	0.0259452			High						2.04008						0
	EKLAYVALDYEQELETAK	1	7	1	A5BN09		2113.07	0.004741	0.0966008																																								High
D7TWQ4	Putative uncharacterized protein OS=Vitis vinifera GN=VIT_14s0066g01320 PE=3 SV=1 - [D7TWQ4_VITVI]	68.67	2	16	16	419	40.5628	42.3	8	12	54.0931	57.7	12	16	45.499	42.82	8	14	60.5468	48.83	10	18	32.0898	36.55	7	10	61.8328	50.39	10	18	45.4504	44.65	9	15	50.6371	53.52	11	16	37.1194	43.08	9	11	46.0308	43.08	8	14	40.5007	50.13	10
	Sequence	# PSMs	# Proteins	# Protein Groups	Protein Group Accessions	Modifications	MH+ [Da]	q-Value	PEP	A2	G2	M2	S2	Y2	_2	XCorr A2	XCorr G2	XCorr M2	XCorr S2	XCorr Y2	XCorr _2	Probability A2	Probability G2	Probability M2	Probability S2	Probability Y2	Probability _2	B2	H2	N2	T2	Z2	`2	XCorr B2	XCorr H2	XCorr N2	XCorr T2	XCorr Z2	XCorr `2	Probability B2	Probability H2	Probability N2	Probability T2	Probability Z2	Probability `2	C2	I2	O2	U2
	GAIMDTQAVADACSSGHIAGYSGDVWYPQPAPK	31	2	1	D7TWQ4	C13(Carbamidomethyl)	3420.57	0	1.17118e-09	High	High	High		High	High	4.94224	4.17444	3.85849		4.11972	3.27971	0	0	0		0	0	High	High	High		High	High	4.58956	2.72986	5.5668		4.20644	3.91982	0	0	0		0	0	High	High	High	High
	GAIMDTQAVADACSSGHIAGYSGDVWYPQPAPK	23	2	1	D7TWQ4	M4(Oxidation); C13(Carbamidomethyl)	3436.56	0	3.4574e-16	High	High	High	High			4.87429	4.5374	4.98261	4.58662			0	0	0	0			High		High	High			5.02096		5.1149	4.61406			0		0	0			High			High
	NFLPGHHQVISGEWNVAGIAYR	22	2	1	D7TWQ4		2465.25	0	3.0301e-16	High		High	High			4.21203		3.96394	4.27921			0		0	0			High	High	High	High			5.17861	3.42583	4.82828	5.31594			0	0	0	0			High		High	High
	HIPDLHVLISTPFHPAYVTAER	51	2	1	D7TWQ4		2513.33	0	6.88209e-09	High	High	High	High			3.8615	3.05748	4.03177	3.39129			0	0	0	0			High	High	High	High		High	4.00447	3.86101	3.83562	3.13002		3.55555	0	0	0	0		0	High	High	High	High
	AAAAAGLTVAEVTGSNVVSVAEDELMR	14	2	1	D7TWQ4	M26(Oxidation)	2647.33	0	2.97243e-16	High		High	High			3.85568		3.21492	2.98875			0		0	0			High		High				2.326		3.35666				0		0				High			High
	CDIIVINMPLTEK	13	2	1	D7TWQ4	C1(Carbamidomethyl); M8(Oxidation)	1561.8	0	2.87034e-06	High						3.58327						0						High						2.76769						0						High		High	High
	YFKGEDFPAQHYIVK	37	2	1	D7TWQ4		1841.92	0	2.80678e-16	High		High		High		2.92596		3.66316		2.36386		0		0		0		High	High	High	High		High	2.65919	2.31253	4.11881	3.61696		2.97666	0	0	0	0		0	High	High	High	High
	YMPNQAMTPHISGTTIDAQLR	25	2	1	D7TWQ4		2345.14	0	4.36036e-06	High	High	High				2.60789	2.34435	2.41504				0	0	0				High	High	High			High	3.1812	3.17591	2.48406			2.3562	0	0	0			0	High	High	High
	YMPNQAMTPHISGTTIDAQLR	6	2	1	D7TWQ4	M2(Oxidation); M7(Oxidation)	2377.13	0	4.37604e-08	High	High		High			2.44007	2.46526		2.25748			0	0		0																							High
	DWLESQGHQYIVTDDKEGPDCELEK	20	1	1	D7TWQ4	C21(Carbamidomethyl)	2991.33	0	4.01414e-08		High			High	High		5.01474			6.1672	4.64993		0			0	0	High	High			High	High	5.69704	5.64467			7.45903	5.83602	0	0			0	0		High
	IKMDPELENQIGAK	28	2	1	D7TWQ4		1585.82	0	3.67555e-06		High			High			3.26692			2.83118			0			0		High	High				High	2.99407	3.06295				2.50009	0	0				0		High
	YMPNQAMTPHISGTTIDAQLR	22	2	1	D7TWQ4	M2(Oxidation)	2361.14	0	0.000304472		High	High	High	High			2.36819	2.62899	2.30125	2.90091			0	0	0	0		High				High		2.72396				3.31294		0				0		High	High	High	High
	MDPELENQIGAKFEEDVDVMLPK	2	2	1	D7TWQ4		2647.26	0	8.47475e-16																			High		High				2.46338		3.16105				0		0
	GEDFPAQHYIVK	19	2	1	D7TWQ4		1403.69	0	6.63441e-06		High			High	High		2.45416			2.25093	2.74809		0			0	0	High	High			High	High	2.34613	2.23311			2.46014	2.1361	0	0			0	0
	NLQLLLTAGIGSDHIDLK	16	2	1	D7TWQ4		1921.08	0	1.84641e-14			High		High				2.61144		3.87961				0		0		High	High	High				2.33425	4.10299	3.38829				0	0	0
	CDIIVINMPLTEK	22	2	1	D7TWQ4	C1(Carbamidomethyl)	1545.8	0	7.22419e-07		High			High	High		2.89001			2.95531	2.94027		0			0	0		High			High	High		2.5285			2.83309	2.78536		0			0	0	High	High
	YAAGVKDMLDR	7	2	1	D7TWQ4		1238.62	0	1.72805e-05			High						2.99035						0						High						2.94845						0				High		High
	AAAAAGLTVAEVTGSNVVSVAEDELMR	6	2	1	D7TWQ4		2631.33	0	1.41034e-07																					High						2.83373						0				High
	IKMDPELENQIGAK	9	2	1	D7TWQ4	M3(Oxidation)	1601.82	0	0.000309885		High						2.75754						0						High				High		2.32695				2.11815		0				0
	ANEYAAMNPNFVGCVEGALGIR	30	2	1	D7TWQ4	C14(Carbamidomethyl)	2353.11	0	1.79976e-10		High			High	High		2.55992			3.33677	2.53123		0			0	0		High			High			3.82844			2.598			0			0			High
	ANEYAAMNPNFVGCVEGALGIR	2	2	1	D7TWQ4	M7(Oxidation); C14(Carbamidomethyl)	2369.1	0	7.81845e-07
	DWLESQGHQYIVTDDK	1	1	1	D7TWQ4		1933.89	0	1.23308e-09																																						High
	GVLIVNNAR	13	2	1	D7TWQ4		955.568	0.000164	0.00281184	High	High	High	High			2.14689	2.14704	2.04513	2.16721			0	0	0	0					High			High			2.10951			2.23946			0			0			High	High
F6HG44	Putative uncharacterized protein OS=Vitis vinifera GN=VIT_01s0010g02460 PE=3 SV=1 - [F6HG44_VITVI]	68.24	1	13	19	380	18.7379	25.29	7	7	28.5542	25.29	6	9	29.9471	33.24	8	10	33.3477	30	7	11	25.985	32.35	8	9	35.019	35.59	9	12	19.2871	26.18	6	7	29.7734	34.41	9	10	25.6556	32.35	8	9	34.9203	34.41	9	12	19.4167	24.12	6
	Sequence	# PSMs	# Proteins	# Protein Groups	Protein Group Accessions	Modifications	MH+ [Da]	q-Value	PEP	A2	G2	M2	S2	Y2	_2	XCorr A2	XCorr G2	XCorr M2	XCorr S2	XCorr Y2	XCorr _2	Probability A2	Probability G2	Probability M2	Probability S2	Probability Y2	Probability _2	B2	H2	N2	T2	Z2	`2	XCorr B2	XCorr H2	XCorr N2	XCorr T2	XCorr Z2	XCorr `2	Probability B2	Probability H2	Probability N2	Probability T2	Probability Z2	Probability `2	C2	I2	O2	U2
	GILGYTEDDVVSTDFIGDSR	35	1	1	F6HG44		2159.02	0	1.90558e-07	High	High	High	High	High	High	3.22108	3.62447	3.69687	4.15892	3.96408	4.12929	0	0	0	0	0	0	High	High	High	High	High	High	3.91978	3.84883	3.77259	4.37551	5.66862	4.47173	0	0	0	0	0	0	High	High	High	High
	LTGMSFRVPTVDVSVVDLTVR	21	1	1	F6HG44		2291.24	0	3.03467e-13	High		High	High			2.96032		3.72066	4.47241			0		0	0			High	High	High	High			4.95252	3.5122	4.27644	4.35071			0	0	0	0			High		High	High
	AASFNIIPSSTGAAK	48	3	2	F6HG44;F6GSG7		1434.76	0	4.61167e-05	High	High	High	High	High	High	2.80782	2.66572	2.90455	2.44884	3.45079	2.57629	0	0	0	0	0	0	High	High	High	High	High	High	2.86859	2.2485	2.39856	2.43559	3.17182	2.78821	0	0	0	0	0	0	High	High	High	High
	VPTVDVSVVDLTVR	61	2	2	F6HG44;F6GSG7		1498.85	0	2.91545e-06	High	High	High	High	High	High	2.78302	3.33751	3.34711	3.26864	3.44025	3.35664	0	0	0	0	0	0	High	High	High	High	High	High	2.6965	3.13807	3.15209	3.40451	3.64323	3.60648	0	0	0	0	0	0	High	High	High	High
	AGIALNANFLK	35	1	1	F6HG44		1131.65	0	6.06818e-05	High		High	High	High	High	2.58187		3.463	3.15389	2.45284	2.3154	0		0	0	0	0	High	High	High	High	High	High	2.84319	2.72582	2.72623	2.76529	2.53577	2.17581	0	0	0	0	0	0	High	High	High	High
	FGIVEGLMTTVHAITATQK	52	1	1	F6HG44		2017.08	0	1.35606e-09		High		High	High	High		2.80369		3.08605	2.7548	2.98566		0		0	0	0	High	High	High	High	High	High	3.39954	4.62754	3.08946	2.35754	3.98572	3.09456	0	0	0	0	0	0	High	High	High	High
	EYKPDIDIVSNASCTTNCLAPLAK	6	1	1	F6HG44	C14(Carbamidomethyl); C18(Carbamidomethyl)	2680.3	0	0.000980913			High	High					2.33313	2.25729					0	0																					High
	VPTVDVSVVDLTVRLEK	9	2	2	F6HG44;F6GSG7		1869.07	0	2.89544e-06																					High	High					3.56039	4.39084					0	0			High			High
	FGIVEGLMTTVHAITATQK	23	1	1	F6HG44	M8(Oxidation)	2033.08	0	4.98335e-08				High	High	High				2.66457	2.96753	3.50066				0	0	0						High						2.34127						0
	LVSWYDNEWGYSSR	27	2	1	F6HG44		1761.79	0	3.19065e-16				High	High	High				2.66447	2.92756	3.07335				0	0	0		High	High		High			2.73155	3.03592		2.75962			0	0		0			High	High
	YDSVHGHWK	22	1	1	F6HG44		1128.52	0	0.000975047		High	High	High	High			2.14754	2.14087	2.224	2.37241			0	0	0	0			High	High		High			2.02101	2.09163		2.18676			0	0		0			High
	IGINGFGR	6	4	3	F6HG44;F6GSG7;D7T0U8		833.463	0	0.000995887																																						High
	DAPMFVMGVNEK	12	1	1	F6HG44		1337.62	0	0.00502005		High	High					2.1498	2.27871					0	0								High	High					2.21794	2.22723					0	0
	NPEEIPWAETGADYVVESTGVFTDKDKAAAHLK	1	1	1	F6HG44		3588.74	0	2.24445e-05																																							High
	NPEEIPWAETGADYVVESTGVFTDKDK	11	1	1	F6HG44		2997.4	0	6.89131e-06				High		High				2.26643		3.20804				0		0					High						2.30129						0					High
	KVIISAPSK	1	1	1	F6HG44		942.598	0.000187	7.85805e-05
	AAIKEESEGKLK	4	1	1	F6HG44		1302.73	0.000306	0.00430788	High		High				2.03885		2.61042				0		0
	SVTVFGVR	1	1	1	F6HG44		864.494	0.000759	0.0161632																				High						2.12861						0
	TLLFGEK	1	1	1	F6HG44		807.461	0.002529	0.0286311						High						2.11826						0
	SSIFDAK	4	4	3	D7T0U8;F6HG44;F6GSG7		767.394	0.003299	0.0174169	High				High	High	2.3449				2.02898	2.05186	0				0	0
A5C3B4	Putative uncharacterized protein OS=Vitis vinifera GN=VIT_14s0006g03230 PE=3 SV=1 - [A5C3B4_VITVI]	67.94	1	11	17	349	15.2694	21.37	4	6	33.1233	41.6	7	12	23.9013	35.5	7	10	31.4881	46.18	8	11	26.5835	36.64	7	10	22.5119	30.15	6	8	27.5668	42.37	7	9	26.3302	35.11	6	9	31.2121	49.24	9	11	28.4258	44.27	8	10	28.0546	46.18	8
	Sequence	# PSMs	# Proteins	# Protein Groups	Protein Group Accessions	Modifications	MH+ [Da]	q-Value	PEP	A2	G2	M2	S2	Y2	_2	XCorr A2	XCorr G2	XCorr M2	XCorr S2	XCorr Y2	XCorr _2	Probability A2	Probability G2	Probability M2	Probability S2	Probability Y2	Probability _2	B2	H2	N2	T2	Z2	`2	XCorr B2	XCorr H2	XCorr N2	XCorr T2	XCorr Z2	XCorr `2	Probability B2	Probability H2	Probability N2	Probability T2	Probability Z2	Probability `2	C2	I2	O2	U2
	IISSIEQKEESR	36	4	3	F6H0X3;A5AEH1;A5C3B4		1418.75	0	5.76573e-05	High	High	High	High	High	High	2.79324	2.34062	2.41841	2.03554	3.20438	3.15118	0	0	0	0	0	0	High	High	High	High	High	High	2.83894	2.56014	2.92451	3.14587	2.69783	3.07356	0	0	0	0	0	0	High	High	High	High
	SAQDIALAELAPTHPIR	70	1	1	A5C3B4		1802.98	0	2.57819e-09	High	High	High	High	High	High	2.7462	3.6282	3.6419	3.25505	3.56451	3.08253	0	0	0	0	0	0	High	High	High	High	High	High	3.05925	3.86538	2.69178	3.63144	3.70727	3.93226	0	0	0	0	0	0	High	High	High	High
	LAEQAERYEEMVEFMEK	12	3	2	F6H0X3;A5C3B4	M11(Oxidation); M15(Oxidation)	2163.96	0	1.31104e-08	High			High			2.7119			3.8384			0			0			High			High			3.28503			3.49914			0			0
	DSTLIMQLLR	54	11	9	F6H0X3;A5AX75;F6GZ62;A5AEH1;E0CRL1;A5C3B4;D7TJL0;F6HF87;F6H2P0	M6(Oxidation)	1205.65	0	0.000195607	High	High		High	High	High	2.38533	2.79091		2.17855	2.35867	2.09542	0	0		0	0	0	High	High		High	High	High	2.35196	2.62437		2.79889	2.56443	2.36635	0	0		0	0	0	High	High		High
	DSTLIMQLLR	20	11	9	F6H0X3;A5AX75;F6GZ62;A5AEH1;E0CRL1;A5C3B4;D7TJL0;F6H2P0;F6HF87		1189.66	0	0.00736904	High						2.14439						0						High	High	High			High	2.34409	2.44984	2.28812			2.15034	0	0	0			0	High	High	High	High
	DNLTLWTSDITDDAGDDIK	16	1	1	A5C3B4		2107.97	0	2.08799e-08		High						4.04328						0					High	High					4.36369	4.16554					0	0						High
	LAEQAERYEEMVEFMEK	14	3	2	F6H0X3;A5C3B4		2131.97	0	3.11593e-07			High						3.74947						0				High		High	High			2.87798		3.7818	4.38671			0		0	0					High	High
	ICDGILSLLESHLIPSAVIAESK	27	1	1	A5C3B4	C2(Carbamidomethyl)	2465.33	0	9.43653e-07		High	High	High	High			2.99215	2.45681	2.75062	3.18903			0	0	0	0		High	High		High	High	High	2.86363	2.89772		2.66415	3.18927	2.28554	0	0		0	0	0	High	High		High
	EAAESTLLAYK	33	1	1	A5C3B4		1195.62	0	0.000197645		High	High	High	High	High		2.75491	2.38657	2.33733	2.10772	2.4184		0	0	0	0	0	High	High	High	High	High	High	2.03665	2.42598	2.04559	2.72972	2.16761	2.36177	0	0	0	0	0	0	High	High	High	High
	GNEDHVAIIKDYR	10	1	1	A5C3B4		1529.77	0	0.00136457			High						2.55106						0							High						2.48068						0			High			High
	QAFDEAISELDTLGEESYK	14	1	1	A5C3B4		2144.99	0	3.19065e-16		High			High			3.71607			3.08868			0			0						High						3.88925						0			High
	DNLTLWTSDITDDAGDDIKEASKR	12	1	1	A5C3B4		2679.28	0	5.75089e-07			High						2.72129						0						High						3.44071						0						High	High
	MLLTESSREENVYMAK	4	1	1	A5C3B4		1900.91	0	0.000378015			High						3.15237						0																								High
	MLLTESSREENVYMAK	3	1	1	A5C3B4	M1(Oxidation); M14(Oxidation)	1932.9	0	3.4574e-16
	MLLTESSR	4	1	1	A5C3B4		936.481	0.000137	0.00783901																																						High
	IISSIEQK	3	7	6	E0CRL1;D7TJL0;F6H2P0;F6H0X3;A5AEH1;A5C3B4		917.53	0.000151	0.0166249					High						2.20511						0
	NLLSVAYK	5	8	5	F6H0X3;A5AX75;F6GZ62;A5AEH1;A5C3B4		907.524	0.000164	0.00281184				High						2.04253						0																							High	High
	MKGDYHR	3	9	5	F6H0X3;A5AX75;F6GZ62;A5AEH1;A5C3B4		906.425	0.000373	0.0064527																					High						2.13854						0				High
	GNEDHVAIIK	8	1	1	A5C3B4		1095.58	0.000389	0.00337906				High						2.59628						0																						High
	KEAAESTLLAYK	1	1	1	A5C3B4		1323.72	0.001805	0.018614
D7FBC0	Malate dehydrogenase OS=Vitis vinifera GN=VIT_07s0005g03360 PE=3 SV=1 - [D7FBC0_VITVI]	67.77	2	18	18	541	48.9707	52.11	12	16	49.7093	41.87	10	14	46.2575	44.58	10	14	56.3527	49.7	12	18	37.8248	55.12	11	12	53.3179	55.12	11	17	52.7956	58.13	13	16	48.3138	46.69	10	15	46.8666	55.12	11	15	44.2363	46.99	11	14	47.8922	46.99	12
	Sequence	# PSMs	# Proteins	# Protein Groups	Protein Group Accessions	Modifications	MH+ [Da]	q-Value	PEP	A2	G2	M2	S2	Y2	_2	XCorr A2	XCorr G2	XCorr M2	XCorr S2	XCorr Y2	XCorr _2	Probability A2	Probability G2	Probability M2	Probability S2	Probability Y2	Probability _2	B2	H2	N2	T2	Z2	`2	XCorr B2	XCorr H2	XCorr N2	XCorr T2	XCorr Z2	XCorr `2	Probability B2	Probability H2	Probability N2	Probability T2	Probability Z2	Probability `2	C2	I2	O2	U2
	SQASALENHAAANCK	37	2	1	D7FBC0	C14(Carbamidomethyl)	1571.72	0	2.97243e-16	High	High	High	High	High	High	4.8984	3.62066	3.87294	3.92371	4.19103	3.83906	0	0	0	0	0	0	High	High	High	High	High	High	4.53209	3.30191	3.86444	3.59134	4.65198	3.99237	0	0	0	0	0	0	High	High	High	High
	NVIIWGNHSSTQYPDVNHATVK	37	2	1	D7FBC0		2480.23	0	9.08824e-10	High	High	High	High	High	High	4.80288	4.47424	3.74589	4.22961	4.13135	4.20474	0	0	0	0	0	0	High	High	High	High	High	High	4.73094	4.98054	4.17272	3.96381	4.72794	3.84252	0	0	0	0	0	0	High	High	High	High
	GLVGDDAWLNGEFITTVQQR	55	2	1	D7FBC0		2219.11	0	1.58533e-10	High	High	High	High	High	High	4.09829	5.40976	4.56082	4.59836	4.78167	3.39155	0	0	0	0	0	0	High	High	High	High	High	High	4.68921	4.05576	4.40351	4.64457	3.72241	4.07449	0	0	0	0	0	0	High	High	High	High
	KLDLTAQELSEEKELAYSCLS	10	2	1	D7FBC0	C19(Carbamidomethyl)	2427.2	0	1.61805e-06	High		High				3.67669		3.58094				0		0				High		High	High			3.85845		4.08598	3.83397			0		0	0			High		High
	LNVQVSDVK	30	2	1	D7FBC0		1001.56	0	3.12795e-10	High	High	High	High	High	High	3.27738	2.74422	3.2406	3.14909	2.57649	2.96202	0	0	0	0	0	0		High	High	High	High	High		2.58381	3.16386	3.1799	2.85113	2.6631		0	0	0	0	0		High
	MELVDAAFPLLK	35	2	1	D7FBC0		1346.74	0	1.79058e-06	High	High	High	High	High	High	3.1428	2.59828	2.85503	2.57846	2.52151	2.85872	0	0	0	0	0	0	High	High	High	High	High	High	3.18299	2.70336	2.83972	2.88457	3.12214	3.05352	0	0	0	0	0	0	High	High	High	High
	VLVVANPANTNALILK	40	4	1	D7FBC0		1650	0	2.03544e-08	High	High	High	High	High	High	3.13719	3.5981	3.88247	4.50937	3.49243	3.77344	0	0	0	0	0	0	High	High	High	High	High	High	4.5599	3.98652	4.52661	4.34416	3.83177	3.93683	0	0	0	0	0	0	High	High	High	High
	VLVTGAAGQIGYALVPMIAR	36	3	1	D7FBC0	M17(Oxidation)	2016.13	0	2.17685e-05	High		High	High			2.96657		2.94136	3.30071			0		0	0			High	High	High	High			3.8421	2.00976	2.63717	3.41991			0	0	0	0			High		High	High
	VLVTGAAGQIGYALVPMIAR	48	3	1	D7FBC0		2000.14	0	1.72891e-08	High	High	High	High	High		2.73166	2.57264	3.77801	3.66503	3.06121		0	0	0	0	0		High	High	High	High	High	High	3.48679	2.46209	3.8191	3.73533	2.64722	2.3533	0	0	0	0	0	0	High	High	High	High
	IVQGLHIDEFSRK	14	2	1	D7FBC0		1541.84	0	0.000238584	High		High				2.63938		2.73427				0		0				High		High				2.85335		2.82337				0		0				High		High	High
	IVQGLHIDEFSR	36	2	1	D7FBC0		1413.75	0	3.44257e-16	High	High	High	High	High	High	2.42868	2.29731	2.68904	2.99641	3.30996	3.36631	0	0	0	0	0	0	High	High	High	High	High	High	2.50958	2.35281	2.8004	2.77055	3.06475	2.30983	0	0	0	0	0	0	High	High	High	High
	TPAGEKPVR	21	2	1	D7FBC0		954.536	0	0.000431187	High	High	High	High	High		2.26797	2.53868	2.20888	2.26476	2.46786		0	0	0	0	0				High		High				2.50685		2.28235				0		0		High		High	High
	MELVDAAFPLLK	33	2	1	D7FBC0	M1(Oxidation)	1362.73	0	0.00111511	High	High		High	High	High	2.22059	2.95417		2.88987	2.96797	2.40754	0	0		0	0	0	High	High		High	High	High	2.31708	3.00727		2.49503	2.83999	2.98419	0	0		0	0	0	High	High		High
	EFAPSIPEKNISCLTR	5	2	1	D7FBC0	C13(Carbamidomethyl)	1861.95	0	6.60584e-07	High						2.01572						0								High	High					2.24036	2.12579					0	0					High
	KLDLTAQELSEEK	42	2	1	D7FBC0		1503.79	0	3.22681e-06		High		High	High	High		4.02781		3.47543	4.25558	4.09224		0		0	0	0	High	High			High	High	3.80501	3.89834			4.05239	3.7825	0	0			0	0		High
	LSSALSAASAACDHIR	30	2	1	D7FBC0	C12(Carbamidomethyl)	1629.8	0	7.87483e-15		High		High	High	High		3.85962		3.62759	3.40328	3.87544		0		0	0	0		High	High		High	High		3.60072	2.84469		3.32047	3.52338		0	0		0	0		High		High
	GVMLGADQPVILHMLDIPPAAEALNGVK	2	2	1	D7FBC0	M3(Oxidation); M14(Oxidation)	2901.51	0	0.000810851
	GVMLGADQPVILHMLDIPPAAEALNGVK	12	2	1	D7FBC0		2869.53	0	2.55296e-06		High						2.79504						0										High						2.71667						0		High
	KKLDLTAQELSEEK	6	2	1	D7FBC0		1631.89	0	1.11394e-06		High						4.0678						0										High						3.77476						0
	GVMLGADQPVILHMLDIPPAAEALNGVK	4	2	1	D7FBC0	M3(Oxidation)	2885.53	0	0.000897631		High						2.33906						0
	ALGQVSER	7	2	1	D7FBC0		859.463	0	5.38216e-05																					High	High					2.25007	2.00599					0	0
	LDLTAQELSEEKELAYSCLS	1	2	1	D7FBC0	C18(Carbamidomethyl)	2299.11	0.002344	0.033488
D7UDY0	Peptidyl-prolyl cis-trans isomerase OS=Vitis vinifera GN=VIT_00s0260g00060 PE=4 SV=1 - [D7UDY0_VITVI]	67.57	2	10	10	135	5.16271	15.54	2	2	22.8815	57.43	6	7	8.82674	34.46	3	3	10.1237	35.81	4	4	10.3813	34.46	4	4	15.4744	42.57	5	5	8.39673	25.68	3	3	16.1141	57.43	6	6	12.9547	42.57	5	5	11.0617	34.46	4	4	7.88777	25.68	3
	Sequence	# PSMs	# Proteins	# Protein Groups	Protein Group Accessions	Modifications	MH+ [Da]	q-Value	PEP	A2	G2	M2	S2	Y2	_2	XCorr A2	XCorr G2	XCorr M2	XCorr S2	XCorr Y2	XCorr _2	Probability A2	Probability G2	Probability M2	Probability S2	Probability Y2	Probability _2	B2	H2	N2	T2	Z2	`2	XCorr B2	XCorr H2	XCorr N2	XCorr T2	XCorr Z2	XCorr `2	Probability B2	Probability H2	Probability N2	Probability T2	Probability Z2	Probability `2	C2	I2	O2	U2
	SGDVTDLQIGVK	31	1	1	D7UDY0		1231.65	0	2.5881e-05	High	High	High	High	High	High	3.10863	3.09285	3.05324	3.33089	3.02779	2.79826	0	0	0	0	0	0	High	High	High	High			3.02659	2.88815	3.30217	3.09477			0	0	0	0			High	High		High
	LGYGAQGSPPK	28	2	1	D7UDY0		1074.56	0	0.000167802	High	High		High	High	High	2.05408	2.44159		2.70782	2.49874	2.28641	0	0		0	0	0	High	High			High	High	2.68838	2.43729			2.72655	2.52209	0	0			0	0	High	High
	LTDGTVFDSSFERGDPIEFELGSGQVIK	12	2	1	D7UDY0		3043.5	0	2.15773e-06				High						4.80353						0			High		High	High	High		5.56237		4.1579	4.82047	3.13588		0		0	0	0		High			High
	GDPIEFELGSGQVIK	27	2	1	D7UDY0		1588.82	0	7.16265e-05		High		High	High	High		2.86229		2.8712	3.95123	4.00815		0		0	0	0	High	High			High	High	4.50109	3.82806			3.35863	3.48611	0	0			0	0		High		High
	IPGGATLIFDTELVAVNGK	11	2	1	D7UDY0		1915.05	0	1.47254e-05					High						3.82146						0		High	High			High		2.54382	2.01922			3.22044		0	0			0					High
	YKPESCDIQAHKGDK	5	1	1	D7UDY0	C6(Carbamidomethyl)	1775.84	0	0.000821923																			High	High					2.33229	2.73724					0	0
	LTDGTVFDSSFER	13	2	1	D7UDY0		1473.68	0	0.000495265				High	High					3.10442	2.25012					0	0			High						2.20416						0						High
	YKPESCDIQAHK	5	1	1	D7UDY0	C6(Carbamidomethyl)	1475.69	0	5.86442e-05				High						2.03008						0																						High
	GWDQGLLGMCVGEKR	1	1	1	D7UDY0	C10(Carbamidomethyl)	1705.82	0	0.000768355			High						2.30649						0
	GWDQGLLGMCVGEK	1	2	1	D7UDY0	M9(Oxidation); C10(Carbamidomethyl)	1565.71	0	0.004634																																								High
	GWDQGLLGMCVGEK	1	2	1	D7UDY0	C10(Carbamidomethyl)	1549.72	0	0.000156422
C5DB50	Putative 2,3-bisphosphoglycerate-independent phosphoglycerate mutase OS=Vitis vinifera GN=VIT_08s0056g00200 PE=4 SV=1 - [C5DB50_VITVI]	66.37	2	28	28	653	36.3312	33.63	11	13	40.7606	25.4	11	13	38.9732	35.06	12	13	36.848	35.06	11	12	20.233	18.6	7	7	30.8896	31.66	11	11	35.3904	29.7	10	12	40.516	43.47	14	14	41.6149	39.18	13	15	51.3824	46.33	15	17	39.0455	32.02	11
	Sequence	# PSMs	# Proteins	# Protein Groups	Protein Group Accessions	Modifications	MH+ [Da]	q-Value	PEP	A2	G2	M2	S2	Y2	_2	XCorr A2	XCorr G2	XCorr M2	XCorr S2	XCorr Y2	XCorr _2	Probability A2	Probability G2	Probability M2	Probability S2	Probability Y2	Probability _2	B2	H2	N2	T2	Z2	`2	XCorr B2	XCorr H2	XCorr N2	XCorr T2	XCorr Z2	XCorr `2	Probability B2	Probability H2	Probability N2	Probability T2	Probability Z2	Probability `2	C2	I2	O2	U2
	GVDAQIASGGGR	36	2	1	C5DB50		1087.55	0	2.97243e-16	High	High	High	High	High	High	4.0862	3.22212	3.49703	3.34573	3.73985	3.01664	0	0	0	0	0	0	High	High	High	High	High	High	3.39452	2.63401	3.19626	3.63563	3.08572	2.84422	0	0	0	0	0	0	High	High	High	High
	GWDAQVLGEAPHK	42	2	1	C5DB50		1407.7	0	0.000185389	High	High	High	High	High	High	3.55067	3.16022	3.54349	3.40813	3.34446	3.32325	0	0	0	0	0	0	High	High	High	High	High	High	3.47123	3.4619	3.23993	3.52083	3.25989	3.2908	0	0	0	0	0	0	High	High	High	High
	SGYFDPSMEEYVEIPSDSGITFNVKPK	33	2	1	C5DB50		3036.42	0	6.3057e-08	High		High	High	High	High	3.27927		2.85074	3.86178	3.96877	3.43429	0		0	0	0	0	High	High	High	High	High	High	2.72785	3.79296	3.2502	2.83474	3.83509	3.59343	0	0	0	0	0	0	High	High	High	High
	MYVTMDRYENDWEVVKR	25	2	1	C5DB50		2234.04	0	0.000152427	High		High	High	High	High	3.25018		3.25282	2.63022	3.47682	2.53779	0		0	0	0	0			High	High	High	High			3.39661	2.7879	3.32785	3.18091			0	0	0	0	High		High	High
	AHGSAVGLPTEDDMGNSEVGHNALGAGR	57	2	1	C5DB50		2719.25	0	6.19303e-09	High	High	High	High	High	High	3.00596	3.30876	3.91609	4.00812	4.55824	3.66505	0	0	0	0	0	0	High	High	High	High	High	High	4.33271	3.76432	4.11496	3.27867	4.18239	4.19037	0	0	0	0	0	0		High	High	High
	IDQLQLLLK	36	2	1	C5DB50		1083.68	0	0.000538716	High	High	High	High	High	High	2.85326	2.75338	2.93852	2.6313	3.11007	2.76859	0	0	0	0	0	0	High	High	High	High	High	High	3.18382	2.14007	3.21905	3.17005	2.42424	2.7687	0	0	0	0	0	0	High	High	High	High
	SGYFDPSMEEYVEIPSDSGITFNVKPK	23	2	1	C5DB50	M8(Oxidation)	3052.42	0	8.05938e-05	High		High	High	High	High	2.47861		3.06094	3.88568	2.93142	2.34213	0		0	0	0	0			High	High	High				3.70912	3.10567	3.14802				0	0	0		High		High	High
	ECFETGTLHLIGLLSDGGVHSR	41	2	1	C5DB50	C2(Carbamidomethyl)	2398.18	0	4.97125e-08	High	High	High	High	High	High	2.46954	3.55487	3.64802	3.58626	3.53956	3.52569	0	0	0	0	0	0	High	High	High	High	High	High	4.16529	3.36543	2.54391	3.79254	3.82281	3.60586	0	0	0	0	0	0		High	High	High
	TSGEYLVHNGVR	32	2	1	C5DB50		1331.67	0	2.75537e-05	High	High			High		2.3028	2.76716			2.68733		0	0			0			High	High	High	High	High		3.1756	2.59553	2.19716	2.54858	2.82794		0	0	0	0	0	High	High	High	High
	IQILTSHTLQPVPIAIGGPGLAAGVR	34	2	1	C5DB50		2579.5	0	3.42099e-16	High	High	High	High	High	High	2.27891	2.72001	3.74387	2.72056	3.78602	2.60188	0	0	0	0	0	0		High	High	High	High	High		3.23108	3.56895	2.68167	3.10809	3.17252		0	0	0	0	0	High	High	High	High
	SLEYEDFDKFDR	28	2	1	C5DB50		1563.7	0	0.000136419	High		High	High	High	High	2.12812		2.17219	2.67545	2.55626	2.62812	0		0	0	0	0		High			High	High		2.04407			2.23428	2.64275		0			0	0	High	High		High
	LVDFALDSGK	30	2	1	C5DB50		1064.56	0	0.00100632	High	High	High	High	High		2.09075	2.3984	2.38842	2.11434	2.21793		0	0	0	0	0			High	High	High	High	High		2.22075	2.73361	2.69277	2.33736	2.39177		0	0	0	0	0	High	High	High	High
	VHILTDGRDVLDGSSVGFVETLENDLAK	20	2	1	C5DB50		2999.53	0	3.94275e-11			High						5.07136						0				High		High	High			3.56687		4.26238	4.97653			0		0	0			High			High
	DVLDGSSVGFVETLENDLAK	27	2	1	C5DB50		2108.04	0	3.19065e-16		High	High	High	High			3.28381	3.53955	4.74877	3.64255			0	0	0	0		High	High	High	High	High	High	3.0591	2.27577	3.84092	3.18568	2.86267	2.9189	0	0	0	0	0	0		High	High	High
	RGWDAQVLGEAPHK	13	2	1	C5DB50		1563.8	0	8.70546e-05			High						2.80405						0				High		High			High	2.79445		2.75326			2.59719	0		0			0			High	High
	VHILTDGR	7	2	1	C5DB50		910.51	0	0.00153512					High						2.18074						0		High		High			High	2.5365		2.20696			2.32549	0		0			0
	EKGVDAQIASGGGR	13	2	1	C5DB50		1344.69	0	2.52889e-05																			High	High	High	High		High	2.21415	2.07325	2.33019	2.52057		2.26497	0	0	0	0		0	High		High
	AHGSAVGLPTEDDMGNSEVGHNALGAGR	11	2	1	C5DB50	M14(Oxidation)	2735.25	0	3.42099e-16				High						3.38438						0						High						3.48563						0			High			High
	VNLPNGDMVGHTGDIEATIVACK	17	2	1	C5DB50	C22(Carbamidomethyl)	2411.17	0	3.28467e-16			High		High	High			3.06344		3.02747	3.3244			0		0	0		High			High	High		3.0785			3.31864	3.20274		0			0	0
	IHYAGMLQYDGELK	32	2	1	C5DB50		1637.8	0	1.19074e-06		High			High	High		2.83123			3.4043	2.38469		0			0	0					High	High					3.4104	3.57389					0	0		High
	LPNHYLVSPPEIER	27	2	1	C5DB50		1663.88	0	1.62243e-05				High	High	High				2.6601	2.73537	2.62228				0	0	0					High	High					3.33269	2.80819					0	0		High
	IILDAIEQVGGIYVVTADHGNAEDMVK	14	2	1	C5DB50		2870.46	0	0.000284968					High	High					2.81833	2.7793					0	0		High	High		High	High		3.25829	3.22477		3.1076	2.8908		0	0		0	0				High
	SGQPLLDKTGK	13	2	1	C5DB50		1143.64	0	0.00131814			High			High			2.1437			2.05162			0			0			High						2.07798						0						High
	ILGMVVLDGWGEANPDQYNCIHVADTPTMDSLKK	10	2	1	C5DB50	C20(Carbamidomethyl)	3787.81	0	7.37581e-07			High						3.36762						0						High	High					3.58107	2.98907					0	0					High	High
	GWDAQVLGEAPHKFR	2	2	1	C5DB50		1710.87	0	3.29056e-16			High						3.1581						0						High						3.1909						0
	LVDFALDSGKIYEGEGFK	6	2	1	C5DB50		1988	0	5.41447e-07			High						2.59149						0						High						2.91266						0						High
	FGHVTFFWNGNR	2	2	1	C5DB50		1481.71	0	0.000341306																																							High
	MYVTMDRYENDWEVVKR	7	2	1	C5DB50	M1(Oxidation); M5(Oxidation)	2266.03	0	1.51318e-05				High						3.11116						0						High						2.68436						0						High
	VNLPNGDMVGHTGDIEATIVACK	1	2	1	C5DB50	M8(Oxidation); C22(Carbamidomethyl)	2427.16	0	3.4574e-16
	MYVTMDRYENDWEVVK	8	2	1	C5DB50		2077.94	0	0.00180587					High						3.34693						0						High						3.42858						0
	IILDAIEQVGGIYVVTADHGNAEDMVK	1	2	1	C5DB50	M25(Oxidation)	2886.45	0	1.68191e-07
	IHYAGMLQYDGELKLPNHYLVSPPEIER	2	2	1	C5DB50		3282.68	0.000448	0.00439888																																							High
	SAVEAVKK	2	2	1	C5DB50		831.493	0.001507	0.0113653					High						2.27611						0																						High
	MYVTMDRYENDWEVVKR	1	2	1	C5DB50	M5(Oxidation)	2250.04	0.004906	0.0590567			High						2.35119						0
D7T227	Putative uncharacterized protein OS=Vitis vinifera GN=VIT_16s0022g01770 PE=3 SV=1 - [D7T227_VITVI]	66.07	1	14	24	789	53.2455	29.89	12	16	56.6411	30.56	12	17	47.2257	30.56	11	15	52.7075	29.89	11	17	36.9426	23.15	8	12	60.0007	33.71	13	18	46.2438	32.13	11	15	49.1913	29.89	11	15	43.6125	28.09	9	14	59.8853	37.98	14	18	54.6471	37.53	12
	Sequence	# PSMs	# Proteins	# Protein Groups	Protein Group Accessions	Modifications	MH+ [Da]	q-Value	PEP	A2	G2	M2	S2	Y2	_2	XCorr A2	XCorr G2	XCorr M2	XCorr S2	XCorr Y2	XCorr _2	Probability A2	Probability G2	Probability M2	Probability S2	Probability Y2	Probability _2	B2	H2	N2	T2	Z2	`2	XCorr B2	XCorr H2	XCorr N2	XCorr T2	XCorr Z2	XCorr `2	Probability B2	Probability H2	Probability N2	Probability T2	Probability Z2	Probability `2	C2	I2	O2	U2
	KYGQDATNVGDEGGFAPNIQENKEGLELLK	22	2	2	D7T227;F6HKH3		3234.59	0	1.92643e-10	High		High				4.83261		5.85469				0		0				High		High	High			3.20525		5.7632	3.30724			0		0	0			High		High
	VQIVGDDLLVTNPK	34	2	2	D7T227;F6HKH3		1510.85	0	1.39061e-07	High	High	High	High	High	High	4.51297	4.40152	4.54727	4.17793	3.72463	3.31441	0	0	0	0	0	0		High	High	High	High	High		3.78202	3.88851	3.37884	4.31628	3.34087		0	0	0	0	0		High	High	High
	IEEELGSAAVYAGAK	36	1	1	D7T227		1507.77	0	5.69659e-05	High	High	High	High	High	High	4.33209	3.00753	3.29905	3.77424	3.89756	3.84092	0	0	0	0	0	0	High	High	High	High	High	High	3.51453	4.00326	3.25964	3.51561	3.69424	3.66837	0	0	0	0	0	0	High	High	High	High
	YGQDATNVGDEGGFAPNIQENKEGLELLK	31	2	2	D7T227;F6HKH3		3106.5	0	3.19065e-16	High		High	High	High	High	4.06234		3.20907	3.91906	4.12521	4.20626	0		0	0	0	0	High	High	High	High		High	4.76844	4.67454	4.97822	5.07015		4.43999	0	0	0	0		0	High		High	High
	KYGQDATNVGDEGGFAPNIQENK	26	2	2	D7T227;F6HKH3		2452.14	0	5.05975e-08	High	High			High	High	3.98916	2.82196			5.89147	5.07673	0	0			0	0	High	High	High		High	High	5.24967	5.33135	4.16138		5.52113	5.47728	0	0	0		0	0	High
	SGETEDTFIADLSVGLATGQIK	62	2	2	D7T227;F6HKH3		2252.13	0	1.45663e-10	High	High	High	High	High	High	3.85484	3.58333	3.75949	5.10379	4.49279	4.02605	0	0	0	0	0	0	High	High	High	High	High	High	5.3173	2.75668	4.15681	4.87961	4.30915	4.24632	0	0	0	0	0	0	High	High	High	High
	VNQIGSVTESIEAVK	36	1	1	D7T227		1573.84	0	5.15525e-06	High	High	High	High	High	High	3.33346	3.20126	3.62592	3.91337	3.78441	3.62853	0	0	0	0	0	0	High	High	High	High	High	High	3.11325	3.51122	3.97124	3.87363	3.23512	3.76551	0	0	0	0	0	0	High	High	High	High
	YGQDATNVGDEGGFAPNIQENK	48	2	2	D7T227;F6HKH3		2324.04	0	6.03692e-12	High	High		High	High	High	3.18052	4.581		4.54829	5.26498	5.06318	0	0		0	0	0	High	High			High	High	3.66474	4.80514			5.0137	5.0299	0	0			0	0		High
	MGVEVYHHLK	39	2	2	D7T227;F6HKH3		1212.62	0	7.84979e-05	High	High	High	High	High	High	3.0547	3.27	3.47944	3.52747	2.97141	2.9043	0	0	0	0	0	0	High	High	High	High	High	High	2.95728	3.20546	3.19465	2.7353	3.11618	3.1	0	0	0	0	0	0	High	High	High	High
	HIANLAGNK	68	2	2	D7T227;F6HKH3		937.521	0	7.40246e-05	High	High	High	High	High	High	2.96901	2.49445	2.76848	3.06317	2.86186	2.77373	0	0	0	0	0	0	High	High	High	High	High	High	2.51499	2.53231	2.66542	2.8197	2.79848	2.50292	0	0	0	0	0	0	High	High	High	High
	ACNALLLK	31	3	3	D7T227;F6HKH3;F6GTG3	C2(Carbamidomethyl)	902.513	0	0.00451778	High	High		High	High	High	2.93968	2.27972		2.16277	2.8292	2.42665	0	0		0	0	0	High	High	High		High	High	2.3642	2.4763	2.19036		2.72893	2.56555	0	0	0		0	0	High	High	High
	MGVEVYHHLK	37	2	2	D7T227;F6HKH3	M1(Oxidation)	1228.61	0	0.00104776	High	High	High	High	High	High	2.85095	2.33138	2.58044	2.49355	2.85718	3.36438	0	0	0	0	0	0	High	High	High	High	High	High	2.59552	2.73705	2.7888	2.75374	2.93755	2.9052	0	0	0	0	0	0	High	High	High	High
	AGWGVMASHR	33	2	2	D7T227;F6HKH3	M6(Oxidation)	1087.51	0	0.000837447	High	High	High	High	High	High	2.25326	2.0993	2.11043	2.23943	2.41935	2.20007	0	0	0	0	0	0		High		High	High	High		2.50116		2.36941	2.65958	2.00528		0		0	0	0	High	High
	AGWGVMASHR	56	2	2	D7T227;F6HKH3		1071.52	0	0.000160425	High	High	High	High	High	High	2.23682	2.69321	2.60375	2.26712	2.78835	2.73573	0	0	0	0	0	0	High	High	High	High	High	High	2.4419	2.39307	2.27249	2.49949	2.70691	2.73312	0	0	0	0	0	0	High	High	High	High
	LAMQEFMILPLGASSFK	26	1	1	D7T227		1882.98	0	1.65499e-07		High	High		High			2.91035	2.46867		3.22842			0	0		0		High		High		High	High	3.15523		3.07804		3.57451	2.00814	0		0		0	0	High
	LAMQEFMILPLGASSFK	27	1	1	D7T227	M3(Oxidation); M7(Oxidation)	1914.97	0	5.20742e-10			High	High	High	High			3.14459	4.07698	3.56886	2.41312			0	0	0	0				High	High	High				4.45588	4.10784	4.34484				0	0	0			High	High
	VVIGMDVAASEFYDNKDK	7	1	1	D7T227		2000.96	0	1.14319e-07																								High						4.10062						0
	AVENVNAIIAPALIGKDPTEQVK	32	1	1	D7T227		2390.33	0	2.21506e-11			High	High	High	High			2.54724	3.19481	3.27437	2.9746			0	0	0	0				High	High	High				2.61173	3.40004	3.48582				0	0	0
	LAMQEFMILPLGASSFK	34	1	1	D7T227	M3(Oxidation)	1898.97	0	4.7839e-08				High	High	High				3.05211	4.11804	3.31282				0	0	0					High	High					4.05774	4.37336					0	0				High
	YNQLLRIEEELGSAAVYAGAK	2	1	1	D7T227		2295.2	0	0.000264074			High						3.33139						0																								High
	AAVPSGASTGIYEALELR	29	1	1	D7T227		1804.95	0	2.60778e-10			High	High	High	High			3.28718	2.89318	3.09034	2.82906			0	0	0	0				High	High	High				2.34235	3.95525	3.35318				0	0	0			High
	SFVNDYPIVSIEDPFDQDDWEHYAK	21	1	1	D7T227		3029.35	0	1.41055e-07			High	High	High	High			3.26217	2.5109	2.86837	4.03658			0	0	0	0			High	High	High	High			3.01115	2.51776	4.62242	2.97916			0	0	0	0
	MTSEIGEKVQIVGDDLLVTNPK	3	1	1	D7T227		2386.26	0	0.000558689			High						3.2025						0						High						2.73027						0
	IDNFMVQQLDGTVNEWGWCK	14	1	1	D7T227	C19(Carbamidomethyl)	2440.11	0	6.43823e-06					High	High					3.78666	3.06012					0	0					High	High					3.13599	2.65535					0	0
	GNPTVEVDVTLSDGTFAR	8	1	1	D7T227		1877.93	0	5.24624e-15					High						3.03416						0						High	High					3.87179	3.34965					0	0
	AVENVNAIIAPALIGK	12	1	1	D7T227		1592.94	0	0.000239452						High						2.3008						0					High	High					3.43732	3.03748					0	0
	VVIGMDVAASEFYDNKDK	7	1	1	D7T227	M5(Oxidation)	2016.96	0	5.75081e-07						High						3.65729						0						High						4.0707						0
	VVIGMDVAASEFYDNK	6	1	1	D7T227		1757.84	0	4.76882e-08						High						3.40203						0
	FRAPVEPY	2	1	1	D7T227		978.505	0.000807	0.0278815				High						2.27731						0																								High
A5CAF6	Phosphoglycerate kinase OS=Vitis vinifera GN=VIT_19s0085g00370 PE=3 SV=1 - [A5CAF6_VITVI]	65.59	1	19	20	526	31.3809	28.68	8	11	45.9483	40.9	11	15	34.6588	31.42	9	12	47.3593	33.17	9	15	41.7321	36.91	10	15	46.8046	36.91	10	16	42.6821	39.4	10	16	38.6881	33.17	9	13	38.5508	36.91	10	13	42.2536	33.17	9	14	44.1882	33.17	9
	Sequence	# PSMs	# Proteins	# Protein Groups	Protein Group Accessions	Modifications	MH+ [Da]	q-Value	PEP	A2	G2	M2	S2	Y2	_2	XCorr A2	XCorr G2	XCorr M2	XCorr S2	XCorr Y2	XCorr _2	Probability A2	Probability G2	Probability M2	Probability S2	Probability Y2	Probability _2	B2	H2	N2	T2	Z2	`2	XCorr B2	XCorr H2	XCorr N2	XCorr T2	XCorr Z2	XCorr `2	Probability B2	Probability H2	Probability N2	Probability T2	Probability Z2	Probability `2	C2	I2	O2	U2
	GVTTIIGGGDSVAAVEK	37	1	1	A5CAF6		1573.84	0	3.4574e-16	High	High	High	High	High	High	4.25369	2.95909	3.88909	2.56766	2.58769	2.97648	0	0	0	0	0	0	High	High	High	High	High	High	2.84991	3.52312	2.46766	2.98234	2.26189	4.2891	0	0	0	0	0	0	High	High	High	High
	LASLADLYVNDAFGTAHR	122	2	2	A5CAF8;A5CAF6		1933.98	0	9.88025e-14	High	High	High	High	High	High	3.50244	3.11223	3.48458	3.68135	3.53182	3.2163	0	0	0	0	0	0	High	High	High	High	High	High	3.95893	3.63117	3.86598	3.63445	4.29026	4.10715	0	0	0	0	0	0	High	High	High	High
	IPEGGVLLLENVR	39	1	1	A5CAF6		1408.82	0	2.20876e-06	High	High	High	High	High	High	3.36783	2.97689	3.46467	3.58375	3.68023	3.41912	0	0	0	0	0	0	High	High	High	High	High	High	3.35386	3.13666	3.69352	3.23983	3.44814	3.43694	0	0	0	0	0	0	High	High	High	High
	ELDYLVGAVSNPK	34	1	1	A5CAF6		1404.74	0	2.80678e-16	High	High	High	High	High	High	3.09794	2.52536	2.25318	3.03898	3.20117	3.32954	0	0	0	0	0	0	High	High	High	High	High	High	3.48193	2.44113	3.48608	2.60844	3.17688	3.29482	0	0	0	0	0	0		High	High
	IGVIESLLGK	30	1	1	A5CAF6		1028.64	0	0.00142135	High	High	High	High	High	High	2.54277	2.2772	2.1643	2.50616	2.39572	2.29839	0	0	0	0	0	0	High	High	High		High	High	2.1264	2.43682	2.40379		2.51633	2.16356	0	0	0		0	0	High		High	High
	VVPASCIPDGWMGLDIGPDSIK	45	1	1	A5CAF6	C6(Carbamidomethyl)	2327.14	0	2.02009e-08	High	High	High	High	High	High	2.37315	2.95394	2.98427	3.13512	3.43698	2.84487	0	0	0	0	0	0	High	High	High		High	High	3.4823	3.6368	3.41246		2.77792	2.69765	0	0	0		0	0	High	High	High	High
	VDLNVPLDESLK	28	1	1	A5CAF6		1341.73	0	0.000590964	High	High	High		High		2.23603	2.17482	3.10503		2.4702		0	0	0		0		High	High		High	High	High	2.43776	2.4593		2.5291	2.52021	2.31792	0	0		0	0	0	High	High	High	High
	LSELLGVEVK	35	1	1	A5CAF6		1086.64	0	0.00259118	High	High	High		High	High	2.06489	2.64098	2.73457		2.75619	2.59897	0	0	0		0	0	High	High	High	High	High	High	3.11498	2.65909	2.87425	2.6914	2.81822	2.71562	0	0	0	0	0	0	High	High	High	High
	MSHISTGGGASLELLEGK	41	1	1	A5CAF6		1786.9	0	1.23313e-05		High		High		High		3.23749		2.86999		2.62962		0		0		0	High	High	High	High	High	High	3.93302	3.28351	3.13008	2.46465	3.82809	2.92736	0	0	0	0	0	0	High	High		High
	VDLNVPLDESLKITDDTR	17	1	1	A5CAF6		2043.06	0	5.30012e-05			High						2.72376						0				High		High	High			3.13112		3.24685	3.15917			0		0	0			High		High	High
	AQGYGVGSSLVEEDKLDLATSLLEK	17	1	1	A5CAF6		2622.35	0	1.08402e-15		High	High		High			2.47602	3.33741		2.25955			0	0		0		High		High			High	2.4951		3.0068			2.48238	0		0			0			High
	MSHISTGGGASLELLEGK	24	1	1	A5CAF6	M1(Oxidation)	1802.9	0	1.58257e-08		High		High	High			2.58581		3.72422	3.27202			0		0	0			High			High	High		3.27719			3.66891	3.04117		0			0	0		High
	VVPASCIPDGWMGLDIGPDSIK	6	1	1	A5CAF6	C6(Carbamidomethyl); M12(Oxidation)	2343.14	0	2.98433e-16		High						2.26828						0
	GVSLLLPADVVIADK	13	1	1	A5CAF6		1509.89	0	0.000238289				High	High	High				2.46201	2.02889	2.48666				0	0	0					High	High					2.64497	2.01361					0	0		High
	FALGTEAIAK	2	1	1	A5CAF6		1020.57	0	0.000484532																																						High
	GVSLLLPADVVIADKFAADANSK	12	1	1	A5CAF6		2314.27	0	1.67963e-06					High	High					4.57165	2.63434					0	0			High			High			3.6397			2.74976			0			0
	VDVLLLGGGMIFTFYK	2	1	1	A5CAF6	M10(Oxidation)	1788.96	0	4.01906e-05
	TIIWNGPMGVFEFDK	8	1	1	A5CAF6		1753.86	0	6.91422e-06					High						2.95559						0						High						2.53426						0
	TIIWNGPMGVFEFDKFALGTEAIAK	2	1	1	A5CAF6		2755.42	0	0.00124177					High						2.58709						0
	TLPGVLALDDA	9	1	1	A5CAF6		1084.59	0.000567	0.0020792				High		High				2.69368		2.39021				0		0																					High
	MANDCIGEEVKILVAK	2	1	1	A5CAF6	C5(Carbamidomethyl)	1789.91	0.000609	0.0056071																							High						2.25994						0
	KLADLSEK	1	1	1	A5CAF6		903.514	0.00115	0.00884079
D7SPB2	Putative uncharacterized protein OS=Vitis vinifera GN=VIT_04s0023g02050 PE=3 SV=1 - [D7SPB2_VITVI]	65.58	1	7	13	247	7.33416	13.95	2	3	13.0708	36.74	4	4	7.62731	22.33	3	3	10.868	29.3	4	4	5.17707	13.49	2	2	5.20276	13.49	2	2	9.34614	21.86	3	3	14.0714	35.35	5	5	8.43216	19.53	3	3	13.9931	27.91	4	5	16.9428	35.35	5
	Sequence	# PSMs	# Proteins	# Protein Groups	Protein Group Accessions	Modifications	MH+ [Da]	q-Value	PEP	A2	G2	M2	S2	Y2	_2	XCorr A2	XCorr G2	XCorr M2	XCorr S2	XCorr Y2	XCorr _2	Probability A2	Probability G2	Probability M2	Probability S2	Probability Y2	Probability _2	B2	H2	N2	T2	Z2	`2	XCorr B2	XCorr H2	XCorr N2	XCorr T2	XCorr Z2	XCorr `2	Probability B2	Probability H2	Probability N2	Probability T2	Probability Z2	Probability `2	C2	I2	O2	U2
	VLYSSVVYPHNYGFIPR	62	3	2	D7TQG4;D7SPB2		2011.04	0	3.19065e-16	High	High	High	High	High	High	2.7124	2.33252	3.78559	4.55997	3.53895	4.04855	0	0	0	0	0	0	High	High	High	High	High	High	2.83288	2.90003	4.03073	3.6999	3.88505	3.448	0	0	0	0	0	0	High	High	High	High
	TSGFPHHVVLNER	42	1	1	D7SPB2		1492.77	0	3.58482e-07	High			High	High	High	2.32628			2.6056	2.2681	2.96393	0			0	0	0		High	High	High	High	High		2.42758	2.17232	2.79414	3.09509	2.48078		0	0	0	0	0	High	High		High
	SIAAHPWHDLEIGPGAPSVFNCVVEIGK	22	1	1	D7SPB2	C22(Carbamidomethyl)	3000.5	0	1.10237e-05			High	High					4.27857	4.59412					0	0			High		High	High		High	3.94458		4.28859	4.76308		3.47254	0		0	0		0			High	High
	EVNVNDFLPADSAIEAIK	30	1	1	D7SPB2		1944.99	0	3.02549e-10		High	High	High	High	High		4.34229	3.30908	2.08659	2.96522	2.74788		0	0	0	0	0	High	High	High		High	High	3.76076	3.70841	2.69968		3.87762	2.31953	0	0	0		0	0	High
	YSMDLYASYIVESLRQ	9	1	1	D7SPB2		1937.93	0	3.19065e-16				High	High					3.24294	3.25725					0	0		High				High	High	2.53257				2.05017	2.81549	0				0	0
	IIAVCADDPEFR	31	1	1	D7SPB2	C5(Carbamidomethyl)	1405.68	0	0.000738151		High		High	High	High		2.67133		3.40907	2.80177	2.95037		0		0	0	0		High	High	High	High	High		2.9232	2.88483	2.20395	2.94948	2.54999		0	0	0	0	0		High		High
	YSMDLYASYIVESLRQ	8	1	1	D7SPB2	M3(Oxidation)	1953.92	0	4.53359e-12				High						2.45773						0																								High
	AIGLMPMIDQGEKDDK	17	4	2	D7TQG4;D7SPB2		1760.86	0	0.000182945					High	High					2.37351	2.77271					0	0		High			High	High		2.11214			3.56152	2.81336		0			0	0				High
	AIGLMPMIDQGEKDDKIIAVCADDPEFR	7	1	1	D7SPB2	C21(Carbamidomethyl)	3147.52	0	7.69003e-09			High						5.49372						0						High						4.86923						0						High	High
	FFEDYKKNENK	6	3	2	D7TQG4;D7SPB2		1461.7	0	0.00112146			High						2.10698						0																								High
	AIGLMPMIDQGEKDDKIIAVCADDPEFR	4	1	1	D7SPB2	M5(Oxidation); M7(Oxidation); C21(Carbamidomethyl)	3179.52	0	3.40849e-05																						High						3.0765						0
	VDRVLYSSVVYPHNYGFIPR	4	3	2	D7TQG4;D7SPB2		2381.24	0	3.4574e-16																						High						2.73105						0
	YSMDLYASYIVESLR	1	1	1	D7SPB2		1809.87	0	2.17205e-06
	FFEDYKK	3	3	2	D7TQG4;D7SPB2		976.477	0.003042	0.046485
	VKYELDK	1	5	2	D7TQG4;D7SPB2		894.493	0.00934	0.0972055																						High						2.23491						0
D7SKR5	Putative uncharacterized protein OS=Vitis vinifera GN=VIT_06s0004g03550 PE=3 SV=1 - [D7SKR5_VITVI]	64.4	2	11	15	299	19.7704	35.6	5	6	32.2928	42.8	6	9	26.9781	38	5	8	8.1391	18.4	3	3	5.71534	15.6	2	2					17.9487	27.6	5	6	16.8715	35.6	5	6	17.9318	42.8	7	7	16.8302	42.8	6	6	20.3246	42.4	6
	Sequence	# PSMs	# Proteins	# Protein Groups	Protein Group Accessions	Modifications	MH+ [Da]	q-Value	PEP	A2	G2	M2	S2	Y2	_2	XCorr A2	XCorr G2	XCorr M2	XCorr S2	XCorr Y2	XCorr _2	Probability A2	Probability G2	Probability M2	Probability S2	Probability Y2	Probability _2	B2	H2	N2	T2	Z2	`2	XCorr B2	XCorr H2	XCorr N2	XCorr T2	XCorr Z2	XCorr `2	Probability B2	Probability H2	Probability N2	Probability T2	Probability Z2	Probability `2	C2	I2	O2	U2
	QVFVTQMGLSDKDIVALSGAHTLGR	47	2	1	D7SKR5		2643.39	0	3.972e-08	High	High	High	High	High	High	4.6376	4.35407	3.55319	4.4691	4.29096	4.34874	0	0	0	0	0	0	High	High	High	High	High	High	4.70182	4.37926	4.17789	4.3303	3.25631	4.76087	0	0	0	0	0	0	High	High	High	High
	SGFEGPWTSNPLIFDNSYFK	38	2	1	D7SKR5		2306.08	0	2.80678e-16	High		High	High	High	High	3.47631		3.19081	4.11479	3.90972	2.91756	0		0	0	0	0	High	High	High	High	High	High	3.94206	2.8851	4.60034	2.96093	2.82948	3.60858	0	0	0	0	0	0	High	High	High	High
	KPEELAHGANNGLDIAVR	38	1	1	D7SKR5		1904	0	9.85877e-11	High	High	High	High	High	High	3.32792	2.8619	3.70372	3.58472	3.63525	3.75984	0	0	0	0	0	0	High		High	High	High	High	4.63338		4.19006	3.95621	3.86025	3.94915	0		0	0	0	0	High		High	High
	ALLSDPAFRPLVEK	35	1	1	D7SKR5		1555.88	0	0.00193017	High	High	High	High	High	High	3.01686	2.82575	2.26178	2.79767	3.15435	2.64838	0	0	0	0	0	0	High	High	High	High	High	High	2.76989	2.64374	2.44235	2.64372	2.7614	2.14288	0	0	0	0	0	0	High	High	High	High
	QVFVTQMGLSDKDIVALSGAHTLGR	28	2	1	D7SKR5	M7(Oxidation)	2659.39	0	2.66739e-06	High		High	High	High	High	2.73386		3.81705	4.06425	4.43981	4.35941	0		0	0	0	0	High		High	High			4.24999		3.88918	3.63079			0		0	0			High		High	High
	IAWHSAGTFDVK	32	1	1	D7SKR5		1331.67	0	9.62002e-05	High	High	High	High		High	2.57783	2.19662	2.1351	2.46238		2.27685	0	0	0	0		0	High	High	High			High	2.35309	2.25367	2.35528			2.21909	0	0	0			0		High	High	High
	YAADEDAFFEDYKEAHLK	38	1	1	D7SKR5		2161.97	0	5.31475e-08				High	High	High				2.81743	3.12736	2.96246				0	0	0	High	High	High	High	High		4.02474	2.67382	2.82974	2.9217	2.89148		0	0	0	0	0		High	High		High
	DIVALSGAHTLGR	7	2	1	D7SKR5		1309.72	0	0.00085825		High		High		High		3.18113		3.3457		2.58026		0		0		0			High			High			2.00368			2.58315			0			0				High
	EGLLQLPSDK	6	4	2	A9UFX7;D7SKR5		1099.6	0	5.27976e-05																					High						2.09711						0					High
	ELLSGEKEGLLQLPSDK	6	4	2	A9UFX7;D7SKR5		1856	0	5.56291e-05				High						3.34825						0
	QVFVTQMGLSDK	3	2	1	D7SKR5		1352.69	0	8.51733e-05
	YAADEDAFFEDYKEAHLKLSELGFADA	1	1	1	D7SKR5		3065.42	0	5.12899e-09																					High						3.33584						0
	YAADEDAFFEDYK	2	1	1	D7SKR5		1583.66	0	2.23238e-07																								High						2.32801						0
	NCAPIMLR	8	2	2	D7SKR5;F6I106	C2(Carbamidomethyl)	974.491	0.000137	0.00905654																					High		High				2.02121		2.00538				0		0			High
	TGGPFGTMK	1	5	2	D7SKR5;A9UFX7		895.434	0.000266	0.00135501
	SYPTVSEEYKK	9	1	1	D7SKR5		1330.65	0.000399	0.00700587				High		High				2.17418		2.58057				0		0					High	High					2.16189	2.46091					0	0
A5BYC0	Putative uncharacterized protein OS=Vitis vinifera GN=VIT_07s0151g00690 PE=4 SV=1 - [A5BYC0_VITVI]	63.9	1	11	11	70					23.2565	45.85	7	8	9.96072	21.46	4	4	8.84211	21.95	3	3					4.67339	12.68	2	2	8.72299	21.95	3	3	6.01559	16.59	2	2	8.41442	20.98	3	3	5.97335	12.68	2	2	8.21152	23.9	3
	Sequence	# PSMs	# Proteins	# Protein Groups	Protein Group Accessions	Modifications	MH+ [Da]	q-Value	PEP	A2	G2	M2	S2	Y2	_2	XCorr A2	XCorr G2	XCorr M2	XCorr S2	XCorr Y2	XCorr _2	Probability A2	Probability G2	Probability M2	Probability S2	Probability Y2	Probability _2	B2	H2	N2	T2	Z2	`2	XCorr B2	XCorr H2	XCorr N2	XCorr T2	XCorr Z2	XCorr `2	Probability B2	Probability H2	Probability N2	Probability T2	Probability Z2	Probability `2	C2	I2	O2	U2
	LLGASGEGGDRAQFTEYIQK	8	1	1	A5BYC0		2140.07	0	7.79939e-05			High						3.54574						0				High						3.92922						0						High
	HYHSGMTVEEAVDLVDK	17	1	1	A5BYC0		1929.9	0	3.42099e-16		High		High				3.58814		3.29915				0		0			High	High				High	3.59197	3.42543				3.00351	0	0				0		High		High
	DIGPSLYYIDYIASLHK	8	1	1	A5BYC0		1968.02	0	3.49415e-06		High						2.90145						0					High	High					3.42389	2.59016					0	0						High
	GAFGYGSYFSLAMMDR	3	1	1	A5BYC0	M13(Oxidation); M14(Oxidation)	1804.77	0	4.95083e-06				High						2.94409						0			High						2.4194						0
	SNEDKIMVLDSHK	5	1	1	A5BYC0		1515.75	0	0.000895154																			High						2.27793						0						High			High
	NGIPLTTAAAANFTR	4	1	1	A5BYC0		1517.81	0	9.50594e-16																																								High
	HYHSGMTVEEAVDLVDK	1	1	1	A5BYC0	M6(Oxidation)	1945.9	0	0.000861003				High						3.40325						0
	NPYAVNILLAGYDK	1	1	1	A5BYC0		1550.83	0	0.000862985																							High						2.60494						0
	LVVAPPNFVIK	8	1	1	A5BYC0		1196.74	0.000115	0.00635066		High	High	High				2.23341	2.04819	2.07006				0	0	0			High					High	2.25632					2.11936	0					0	High
	AQFTEYIQK	13	1	1	A5BYC0		1127.57	0.000151	0.0154816				High	High					2.09203	2.96017					0	0		High				High	High	2.49225				2.14601	2.23064	0				0	0	High	High
	NVALYQFR	1	1	1	A5BYC0		1010.54	0.000469	0.00373612
	IMVLDSHK	1	1	1	A5BYC0		942.508	0.001991	0.0505469					High						2.18502						0
F6HYI6	40S ribosomal protein S12 OS=Vitis vinifera GN=VIT_11s0037g00080 PE=3 SV=1 - [F6HYI6_VITVI]	63.31	1	4	7	172	18.2809	43.88	5	6	13.9956	45.32	4	4	24.0519	56.12	6	7	20.8517	51.8	5	7	9.86351	38.13	3	3	10.6684	31.65	3	4	10.5924	31.65	3	3	13.5102	38.13	3	4	17.4692	51.8	5	6	15.4028	52.52	5	5	8.51542	30.94	3
	Sequence	# PSMs	# Proteins	# Protein Groups	Protein Group Accessions	Modifications	MH+ [Da]	q-Value	PEP	A2	G2	M2	S2	Y2	_2	XCorr A2	XCorr G2	XCorr M2	XCorr S2	XCorr Y2	XCorr _2	Probability A2	Probability G2	Probability M2	Probability S2	Probability Y2	Probability _2	B2	H2	N2	T2	Z2	`2	XCorr B2	XCorr H2	XCorr N2	XCorr T2	XCorr Z2	XCorr `2	Probability B2	Probability H2	Probability N2	Probability T2	Probability Z2	Probability `2	C2	I2	O2	U2
	ALCADHNVSLISVPSAK	59	1	1	F6HYI6	C3(Carbamidomethyl)	1781.92	0	2.21587e-05	High	High	High	High	High	High	3.98443	3.8002	3.86349	3.21367	4.54618	4.01345	0	0	0	0	0	0	High	High	High	High	High	High	4.37151	4.00811	3.90008	3.44671	3.57205	3.58905	0	0	0	0	0	0	High	High	High	High
	HAAQLCVLAEDCNQPDYIK	26	1	1	F6HYI6	C6(Carbamidomethyl); C12(Carbamidomethyl)	2245.04	0	1.77771e-07	High		High	High	High	High	3.89357		3.65993	3.93389	3.40558	2.86923	0		0	0	0	0	High	High	High	High		High	3.87803	3.79682	3.32786	3.86667		2.47857	0	0	0	0		0	High	High	High	High
	TLGEWAGLCKIDSEGK	7	2	2	D7U865;F6HYI6	C9(Carbamidomethyl)	1763.87	0	3.0301e-16	High		High				3.33953		3.51679				0		0						High						3.12291						0				High		High
	TLGEWAGLCK	31	2	2	F6HYI6;D7U865	C9(Carbamidomethyl)	1134.56	0	0.000729449	High	High	High	High	High	High	2.47813	2.51411	2.66174	2.39802	2.27019	2.6803	0	0	0	0	0	0	High		High	High	High	High	2.62651		2.86514	2.66044	2.88743	2.0773	0		0	0	0	0	High	High	High	High
	DYGEETPGLHIVQEHVK	31	1	1	F6HYI6		1950.95	0	2.1526e-08		High		High	High	High		4.27808		2.90738	3.51088	2.97308		0		0	0	0	High	High				High	3.11958	3.43152				2.57333	0	0				0	High	High		High
	VVGCSCVVVK	7	2	2	D7U865;F6HYI6	C4(Carbamidomethyl); C6(Carbamidomethyl)	1106.57	0.000151	0.0242303				High	High					2.41678	2.82157					0	0																							High
	SLAHGGLVR	11	1	1	F6HYI6		909.526	0.000182	0.00156883	High			High			2.15302			2.12573			0			0						High	High					2.34019	2.16301					0	0		High	High
A5BVF4	Putative uncharacterized protein OS=Vitis vinifera GN=VITISV_027630 PE=4 SV=1 - [A5BVF4_VITVI]	63.14	2	8	18	340	20.8895	30.77	7	8	36.929	41.99	10	12	25.6835	25.32	6	8	27.3728	39.42	9	10	19.9988	33.01	7	7	27.72	38.78	9	10	27.816	32.69	7	9	31.6992	40.06	10	11	21.1022	27.24	6	7	21.44	32.69	7	8	23.8566	38.78	9
	Sequence	# PSMs	# Proteins	# Protein Groups	Protein Group Accessions	Modifications	MH+ [Da]	q-Value	PEP	A2	G2	M2	S2	Y2	_2	XCorr A2	XCorr G2	XCorr M2	XCorr S2	XCorr Y2	XCorr _2	Probability A2	Probability G2	Probability M2	Probability S2	Probability Y2	Probability _2	B2	H2	N2	T2	Z2	`2	XCorr B2	XCorr H2	XCorr N2	XCorr T2	XCorr Z2	XCorr `2	Probability B2	Probability H2	Probability N2	Probability T2	Probability Z2	Probability `2	C2	I2	O2	U2
	SKPETGEVIGVFESIQPSDTDLGAK	57	2	1	A5BVF4		2604.31	0	3.0111e-12	High	High	High	High	High	High	3.83343	4.41465	5.23872	4.36527	4.65554	3.88724	0	0	0	0	0	0	High	High	High	High	High	High	5.05789	3.88147	4.94797	3.99099	4.16113	4.22665	0	0	0	0	0	0	High	High	High	High
	RLTYDEIQSK	48	4	2	A5BVF4;A5BPG1		1252.65	0	6.29819e-05	High		High	High	High		2.67892		3.07884	2.83453	2.70472		0		0	0	0		High	High	High	High	High	High	2.3931	2.31594	2.72601	3.07325	2.39171	2.56036	0	0	0	0	0	0	High	High	High	High
	FCLEPTSFTVK	32	4	2	A5BVF4;A5BPG1	C2(Carbamidomethyl)	1328.66	0	2.68993e-05	High	High	High	High	High	High	2.61349	2.05963	2.3504	2.70697	2.66376	2.32341	0	0	0	0	0	0	High	High		High	High		2.40575	2.30534		2.31586	2.48563		0	0		0	0		High	High	High	High
	FGGEFLVPSYR	28	2	1	A5BVF4		1271.64	0	0.00025541	High		High	High	High	High	2.36053		2.83119	2.19548	2.44029	2.02282	0		0	0	0	0	High	High	High		High	High	2.41662	2.41446	2.03458		2.53653	2.71114	0	0	0		0	0	High		High	High
	GTGTANQCPTIDGGVDSFAFK	36	4	2	A5BVF4;A5BPG1	C8(Carbamidomethyl)	2142.98	0	1.12349e-08	High	High	High	High	High	High	2.33063	3.75648	3.01539	3.41887	3.54126	3.06857	0	0	0	0	0	0	High	High	High	High	High	High	3.83465	4.24346	2.3834	3.90584	3.60227	3.43489	0	0	0	0	0	0	High	High	High	High
	GGSTGYDNAVALPAGGR	25	4	2	A5BVF4;A5BPG1		1562.75	0	3.19065e-16		High		High	High			2.92808		3.82201	3.33567			0		0	0		High	High			High	High	3.66164	2.91851			3.25316	2.74229	0	0			0	0		High		High
	DGIDYAAVTVQLPGGER	29	4	2	A5BVF4;A5BPG1		1760.88	0	4.22119e-05		High	High	High	High	High		3.47717	2.6066	3.75944	2.82606	2.39783		0	0	0	0	0	High	High	High		High	High	3.18752	3.49663	2.83844		3.44789	3.00541	0	0	0		0	0				High
	KFCLEPTSFTVK	32	4	2	A5BVF4;A5BPG1	C3(Carbamidomethyl)	1456.75	0	3.0301e-16		High	High	High	High	High		3.02173	3.0139	3.06446	2.59731	2.10421		0	0	0	0	0	High	High	High	High	High	High	2.82538	2.77514	3.08632	2.86513	3.25396	3.03175	0	0	0	0	0	0	High	High	High
	GGSTGYDNAVALPAGGRGDEEELKK	13	2	1	A5BVF4		2491.21	0	8.43312e-05					High						2.74389						0		High				High	High	2.41278				2.61335	2.68802	0				0	0
	QLVASGKPDK	10	2	1	A5BVF4		1042.59	0	0.000963949		High	High		High			2.30313	2.14472		2.13007			0	0		0		High	High					2.16742	2.27878					0	0								High
	LTYTLDEIEGPFEVSSDGTVK	7	2	1	A5BVF4		2300.12	0	1.64365e-06				High	High					3.51579	3.8173					0	0						High						3.00805						0
	QLVASGKPDKFGGEFLVPSYR	4	2	1	A5BVF4		2295.21	0	3.0301e-16			High						3.51708						0						High						2.30857						0						High
	FCLEPTSFTVKAEGVSK	1	4	2	A5BVF4;A5BPG1	C2(Carbamidomethyl)	1899.96	0	1.31181e-05																					High						2.49791						0
	VPFLFTIK	10	4	2	A5BVF4;A5BPG1		964.586	0.000294	0.0256282	High				High		2.27916				2.00646		0				0				High		High				2.27544		2.11275				0		0
	IQGFWYGQLES	2	2	1	A5BVF4		1327.63	0.000679	0.0238505																																								High
	GSSFLDPK	2	4	2	A5BVF4;A5BPG1		850.431	0.001279	0.0165699
	NAPPEFQNTK	3	2	1	A5BVF4		1145.56	0.001362	0.0126543	High						2.18303						0
	GRGGSTGYDNAVALPAGGR	1	4	2	A5BVF4;A5BPG1		1775.88	0.009867	0.110988																				High						2.34093						0
A5CAF8	Phosphoglycerate kinase OS=Vitis vinifera GN=VIT_19s0085g00380 PE=3 SV=1 - [A5CAF8_VITVI]	62.97	1	23	24	450	45.6445	32.85	11	16	69.4476	49.58	16	23	63.8608	49.37	16	21	48.7183	39.96	12	16	41.8665	32.85	11	15	53.3025	39.33	11	18	43.4288	31.38	10	15	47.0259	37.24	11	16	42.0429	30.75	10	14	34.2376	27.2	8	12	40.9671	32.43	9
	Sequence	# PSMs	# Proteins	# Protein Groups	Protein Group Accessions	Modifications	MH+ [Da]	q-Value	PEP	A2	G2	M2	S2	Y2	_2	XCorr A2	XCorr G2	XCorr M2	XCorr S2	XCorr Y2	XCorr _2	Probability A2	Probability G2	Probability M2	Probability S2	Probability Y2	Probability _2	B2	H2	N2	T2	Z2	`2	XCorr B2	XCorr H2	XCorr N2	XCorr T2	XCorr Z2	XCorr `2	Probability B2	Probability H2	Probability N2	Probability T2	Probability Z2	Probability `2	C2	I2	O2	U2
	DVTTIIGGGDSVAAVEK	36	1	1	A5CAF8		1631.85	0	9.32769e-06	High	High	High	High	High	High	3.72726	3.38651	4.411	3.17861	4.72874	3.18126	0	0	0	0	0	0	High	High	High	High	High	High	3.54943	3.46754	3.34863	3.78524	3.0506	2.67791	0	0	0	0	0	0	High	High	High	High
	IVPASAIPDGWMGLDIGPDSIK	18	1	1	A5CAF8	M12(Oxidation)	2268.16	0	1.36673e-07	High	High					3.69878	3.44196					0	0					High	High					4.13496	2.53259					0	0					High	High		High
	LASIADLYVNDAFGTAHR	122	2	2	A5CAF8;A5CAF6		1933.98	0	9.88025e-14	High	High	High	High	High	High	3.50244	3.11223	3.48458	3.68135	3.53182	3.2163	0	0	0	0	0	0	High	High	High	High	High	High	3.95893	3.63117	3.86598	3.63445	4.29026	4.10715	0	0	0	0	0	0	High	High	High	High
	LSELLGIQIVK	35	1	1	A5CAF8		1212.76	0	0.000211088	High	High	High	High	High	High	3.23431	3.37912	2.15115	2.72471	2.80195	2.68992	0	0	0	0	0	0	High	High	High	High	High	High	2.05051	2.62898	2.72841	2.75836	3.10217	3.47642	0	0	0	0	0	0	High	High	High	High
	ELDYLVGAVSSPK	24	1	1	A5CAF8		1377.72	0	3.62029e-05	High	High	High				3.20405	3.41792	3.30074				0	0	0				High	High	High	High			3.26653	3.69656	2.53823	2.5052			0	0	0	0			High	High	High
	VDLNVPLDDNQKITDDTR	17	1	1	A5CAF8		2071.03	0	2.80678e-16	High		High				2.98673		3.00089				0		0				High		High	High			3.34323		3.55397	2.82823			0		0	0			High		High	High
	IVPASAIPDGWMGLDIGPDSIK	36	1	1	A5CAF8		2252.16	0	4.05126e-07	High	High	High		High		2.96212	2.99249	2.68171		3.81101		0	0	0		0		High	High			High	High	3.60944	3.68412			2.6578	2.35317	0	0			0	0	High	High
	IFNEALETTK	36	1	1	A5CAF8		1165.61	0	0.000572314	High	High	High	High	High	High	2.65438	2.90257	2.69684	2.13032	2.37254	2.45545	0	0	0	0	0	0	High	High	High	High	High	High	2.41224	2.632	2.62593	2.78696	2.68525	2.78443	0	0	0	0	0	0	High	High	High	High
	TVIWNGPMGVFEFDKFAEGTVAVAK	5	1	1	A5CAF8		2713.38	0	9.94085e-05	High						2.32769						0
	IGVIESLLEK	19	1	1	A5CAF8		1100.66	0	0.003573	High	High		High	High	High	2.09167	2.21645		2.17422	2.13215	2.21218	0	0		0	0	0	High		High	High	High	High	2.37636		2.04471	2.27289	2.22612	2.00296	0		0	0	0	0	High		High	High
	VGVADVMSHISTGGGASLELLEGK	29	1	1	A5CAF8		2327.19	0	3.22947e-09		High			High	High		3.05345			3.37756	2.92761		0			0	0	High	High					4.27533	4.31622					0	0					High	High
	GVSLLLPTDVVIADKFAPDANSK	12	1	1	A5CAF8		2370.29	0	3.48254e-16			High						2.66541						0				High	High					3.79788	2.42507					0	0					High	High	High
	AQGLSVGSSLVEEDKLSLATSLLEK	7	1	1	A5CAF8		2574.38	0	2.80678e-16																			High	High	High				3.66268	2.4374	3.76171				0	0	0				High
	FYKEEEKNEPEFAK	1	1	1	A5CAF8		1787.85	0	0.00204071																			High						2.70091						0
	GVSLLLPTDVVIADK	22	1	1	A5CAF8		1539.9	0	3.19065e-16		High		High	High	High		2.4563		2.88865	2.0052	2.32026		0		0	0	0	High	High			High		2.67274	2.25388			2.84028		0	0			0		High	High
	CDILLLGGGMIFTFYK	3	1	1	A5CAF8	C1(Carbamidomethyl); M10(Oxidation)	1863.94	0	3.38639e-06				High						2.52249						0			High						2.55297						0									High
	VGVADVMSHISTGGGASLELLEGKELPGVVALDEATPVPV	2	1	1	A5CAF8		3914.05	0	0.000120952																			High						2.29738						0						High
	VDLNVPLDDNQK	1	1	1	A5CAF8		1369.7	0	0.000196948																			High						2.29545						0
	FSLAPLVPR	9	1	1	A5CAF8		999.599	0	0.000157079						High						2.27896						0					High						2.31667						0		High	High
	TVIWNGPMGVFEFDK	4	1	1	A5CAF8		1739.85	0	8.71083e-05					High						2.82218						0			High						2.70053						0
	FAEGTVAVAK	2	1	1	A5CAF8		992.541	0	0.000299985		High						2.28207						0
	TVIWNGPMGVFEFDKFAEGTVAVAK	5	1	1	A5CAF8	M8(Oxidation)	2729.36	0	1.62531e-05																					High						2.36237						0
	SVGDLTGADLKGK	2	1	1	A5CAF8		1260.68	0.000288	0.00226752	High						2.8799						0																								High
	SVGDLTGADLK	1	1	1	A5CAF8		1075.56	0.000298	9.94085e-05	High						2.11406						0
	LAELSGKDVTTIIGGGDSVAAVEK	1	1	1	A5CAF8		2330.24	0.000872	0.0148847																																					High
	AHASTEGVTK	1	1	1	A5CAF8		1000.51	0.00249	0.0216769
F6HMK9	Putative uncharacterized protein OS=Vitis vinifera GN=VIT_00s0246g00200 PE=3 SV=1 - [F6HMK9_VITVI]	62.96	2	4	4	78	8.42214	51.85	3	3	9.38754	51.85	3	3	8.59729	51.85	3	3	4.9221	27.16	2	2					5.2519	35.8	2	2	5.71005	35.8	2	2									6.98321	46.91	3	3	7.00688	43.21	3
	Sequence	# PSMs	# Proteins	# Protein Groups	Protein Group Accessions	Modifications	MH+ [Da]	q-Value	PEP	A2	G2	M2	S2	Y2	_2	XCorr A2	XCorr G2	XCorr M2	XCorr S2	XCorr Y2	XCorr _2	Probability A2	Probability G2	Probability M2	Probability S2	Probability Y2	Probability _2	B2	H2	N2	T2	Z2	`2	XCorr B2	XCorr H2	XCorr N2	XCorr T2	XCorr Z2	XCorr `2	Probability B2	Probability H2	Probability N2	Probability T2	Probability Z2	Probability `2	C2	I2	O2	U2
	IYDTCIGCTQCVR	24	2	1	F6HMK9	C5(Carbamidomethyl); C8(Carbamidomethyl); C11(Carbamidomethyl)	1645.71	0	0.0016449	High	High	High	High			3.00184	2.62935	3.0833	2.38336			0	0	0	0			High		High	High			3.31231		3.23142	2.79073			0		0	0			High		High	High
	CESACPTDFLSVR	19	2	1	F6HMK9	C1(Carbamidomethyl); C5(Carbamidomethyl)	1541.67	0	9.72605e-12	High		High	High			2.96564		2.51193	2.44618			0		0	0			High		High	High			3.14661		3.24843	2.79281			0		0	0			High		High	High
	ACPTDVLEMIPWDGCK	20	2	1	F6HMK9	C2(Carbamidomethyl); C15(Carbamidomethyl)	1891.84	0	6.51078e-06	High	High	High				2.45465	3.0807	3.09391				0	0	0				High		High				2.92863		2.61779				0		0				High		High	High
	VYLWHETTR	10	2	1	F6HMK9		1204.61	0	0.000188814			High						2.17719						0						High	High					2.13025	2.02813					0	0
	ACPTDVLEMIPWDGCK	5	2	1	F6HMK9	C2(Carbamidomethyl); M9(Oxidation); C15(Carbamidomethyl)	1907.83	0	0.000297387				High						3.53155						0						High						2.00044						0						High
A5BEH3	Putative uncharacterized protein OS=Vitis vinifera GN=VIT_10s0003g00090 PE=4 SV=1 - [A5BEH3_VITVI]	62.81	1	5	5	87	8.32245	33.06	3	3	10.9151	52.89	4	4					6.39936	23.14	2	2	8.12643	33.06	3	3	7.82398	32.23	3	3	9.40008	42.98	4	4	8.49293	33.06	3	3	7.04069	33.06	3	3	7.02073	33.06	3	3	7.79207	33.06	3
	Sequence	# PSMs	# Proteins	# Protein Groups	Protein Group Accessions	Modifications	MH+ [Da]	q-Value	PEP	A2	G2	M2	S2	Y2	_2	XCorr A2	XCorr G2	XCorr M2	XCorr S2	XCorr Y2	XCorr _2	Probability A2	Probability G2	Probability M2	Probability S2	Probability Y2	Probability _2	B2	H2	N2	T2	Z2	`2	XCorr B2	XCorr H2	XCorr N2	XCorr T2	XCorr Z2	XCorr `2	Probability B2	Probability H2	Probability N2	Probability T2	Probability Z2	Probability `2	C2	I2	O2	U2
	DTPTVYDWLYSGETR	30	1	1	A5BEH3		1802.82	0	1.84957e-07	High	High	High	High	High	High	3.40426	2.67649	2.40011	2.07867	3.32105	3.28649	0	0	0	0	0	0	High	High		High	High	High	2.6219	3.58264		2.48312	2.20226	3.28123	0	0		0	0	0		High	High	High
	LWDDVVAGPQPDR	27	1	1	A5BEH3		1467.72	0	0.00015789	High	High	High	High	High	High	2.82017	2.24856	2.70625	2.73424	2.64584	2.57796	0	0	0	0	0	0	High	High	High	High		High	2.95401	2.8996	2.65094	2.55883		2.32438	0	0	0	0		0		High	High	High
	SVFHPGSNLATK	20	1	1	A5BEH3		1257.66	0	0.000150202	High	High			High	High	2.09802	2.15995			2.33086	2.23391	0	0			0	0	High		High		High	High	2.01332		2.29904		2.45788	2.2609	0		0		0	0		High	High	High
	SMSMPASPGTPATPMTPTTPTSAR	6	1	1	A5BEH3	M2(Oxidation); M4(Oxidation); M15(Oxidation)	2423.09	0	0.00137057				High						3.43539						0			High		High				3.32588		2.7214				0		0						High	High
	GMGSDYFDKPTK	4	1	1	A5BEH3	M2(Oxidation)	1361.6	0	0.000293848		High						2.31507						0						High						2.01069						0
A5AQ65	Putative uncharacterized protein OS=Vitis vinifera GN=VIT_07s0129g00170 PE=4 SV=1 - [A5AQ65_VITVI]	62.68	2	13	13	288	29.1835	44.57	8	9	36.3059	48.55	9	10	35.9521	48.19	8	10	35.8466	52.17	9	11	23.2012	37.32	7	8	25.909	43.48	8	8	31.9921	51.81	9	10	35.8031	55.07	10	11	33.4756	52.17	9	10	34.3432	47.46	9	11	20.7298	35.51	5
	Sequence	# PSMs	# Proteins	# Protein Groups	Protein Group Accessions	Modifications	MH+ [Da]	q-Value	PEP	A2	G2	M2	S2	Y2	_2	XCorr A2	XCorr G2	XCorr M2	XCorr S2	XCorr Y2	XCorr _2	Probability A2	Probability G2	Probability M2	Probability S2	Probability Y2	Probability _2	B2	H2	N2	T2	Z2	`2	XCorr B2	XCorr H2	XCorr N2	XCorr T2	XCorr Z2	XCorr `2	Probability B2	Probability H2	Probability N2	Probability T2	Probability Z2	Probability `2	C2	I2	O2	U2
	YTAGISVAKPDSCASIILGDKGDTIR	29	1	1	A5AQ65	C13(Carbamidomethyl)	2708.39	0	3.13932e-11	High	High	High		High	High	4.62809	4.40154	4.58714		5.44897	5.62837	0	0	0		0	0	High	High	High			High	5.84759	4.91232	4.40553			5.17857	0	0	0			0	High	High	High	High
	ADTGSNINTTLTFTEIIPSTK	34	2	1	A5AQ65		2224.14	0	1.14292e-10	High	High	High	High	High	High	4.12229	3.7801	4.195	2.42239	4.23449	3.83438	0	0	0	0	0	0	High	High	High		High	High	5.4135	4.44737	3.67954		3.67045	2.71719	0	0	0		0	0	High	High	High	High
	FSTNDNTFTVGGSYAIDPLTNVK	15	1	1	A5AQ65		2461.19	0	1.909e-07	High	High			High		3.50253	3.0481			3.28938		0	0			0		High	High			High		3.94435	2.79925			3.61316		0	0			0		High
	LNNHGNLGALLQHEIIPK	68	1	1	A5AQ65		1981.1	0	3.19065e-16	High	High	High	High	High	High	3.29448	3.6561	3.27633	3.78949	3.87418	3.61605	0	0	0	0	0	0	High	High	High	High	High	High	4.04782	3.08877	3.44684	2.88022	3.55621	2.90868	0	0	0	0	0	0	High	High	High	High
	GGLSTGDVAVQYK	35	2	1	A5AQ65		1294.66	0	1.05407e-14	High	High	High	High	High	High	3.01892	2.62876	3.2411	2.82776	3.30956	2.183	0	0	0	0	0	0	High	High	High	High	High		2.99561	2.33543	3.97283	2.97216	3.02355		0	0	0	0	0		High	High		High
	RFSTNDNTFTVGGSYAIDPLTNVK	5	1	1	A5AQ65		2617.29	0	6.74507e-07	High						2.67482						0						High						2.49746						0						High	High
	SILTLSGEFDTK	34	1	1	A5AQ65		1310.68	0	0.000277776	High	High	High	High	High	High	2.44888	2.17855	2.20421	3.04689	2.60763	2.01136	0	0	0	0	0	0	High	High	High	High	High	High	2.20065	2.66835	2.16301	2.24068	3.06821	3.17917	0	0	0	0	0	0	High	High	High
	KGGLSTGDVAVQYK	29	2	1	A5AQ65		1422.76	0	3.60985e-05		High	High		High	High		3.62872	3.54415		3.22046	2.69901		0	0		0	0	High	High	High	High	High	High	3.13708	3.53107	3.62688	2.06428	3.38626	3.0908	0	0	0	0	0	0		High	High
	FTVSTYSDTGVAITSTAVK	17	2	1	A5AQ65		1947.99	0	3.14173e-08		High			High			3.80607			3.31212			0			0		High	High					2.72574	4.62189					0	0					High	High
	GPGLFADIGK	17	2	1	A5AQ65		974.531	0	0.00049072		High			High			2.38245			2.54422			0			0			High			High	High		2.40039			2.58996	2.52022		0			0	0		High
	FGLALALKP	1	1	1	A5AQ65		929.583	0.000273	0.00375894																				High						2.01788						0
	ASYVHHLDSLK	1	1	1	A5AQ65		1269.66	0.000564	0.0125611
	SAAVGEISRR	3	1	1	A5AQ65		1045.57	0.001124	0.0172902	High				High		2.29369				2.21526		0				0
F6HKH3	Putative uncharacterized protein OS=Vitis vinifera GN=VIT_08s0007g03960 PE=3 SV=1 - [F6HKH3_VITVI]	61.7	1	11	21	743	62.7877	47.02	16	20	71.0979	45.41	15	22	57.6759	41.74	13	18	70.231	52.75	16	23	51.4298	42.2	12	16	72.2826	52.75	17	22	59.1456	51.15	15	19	69.5783	56.42	17	21	62.4085	50.92	14	19	66.0235	47.71	16	20	55.6306	46.79	14
	Sequence	# PSMs	# Proteins	# Protein Groups	Protein Group Accessions	Modifications	MH+ [Da]	q-Value	PEP	A2	G2	M2	S2	Y2	_2	XCorr A2	XCorr G2	XCorr M2	XCorr S2	XCorr Y2	XCorr _2	Probability A2	Probability G2	Probability M2	Probability S2	Probability Y2	Probability _2	B2	H2	N2	T2	Z2	`2	XCorr B2	XCorr H2	XCorr N2	XCorr T2	XCorr Z2	XCorr `2	Probability B2	Probability H2	Probability N2	Probability T2	Probability Z2	Probability `2	C2	I2	O2	U2
	KYGQDATNVGDEGGFAPNIQENKEGLELLK	22	2	2	D7T227;F6HKH3		3234.59	0	1.92643e-10	High		High				4.83261		5.85469				0		0				High		High	High			3.20525		5.7632	3.30724			0		0	0			High		High
	VQIVGDDLLVTNPK	34	2	2	D7T227;F6HKH3		1510.85	0	1.39061e-07	High	High	High	High	High	High	4.51297	4.40152	4.54727	4.17793	3.72463	3.31441	0	0	0	0	0	0		High	High	High	High	High		3.78202	3.88851	3.37884	4.31628	3.34087		0	0	0	0	0		High	High	High
	YGQDATNVGDEGGFAPNIQENKEGLELLK	31	2	2	D7T227;F6HKH3		3106.5	0	3.19065e-16	High		High	High	High	High	4.06234		3.20907	3.91906	4.12521	4.20626	0		0	0	0	0	High	High	High	High		High	4.76844	4.67454	4.97822	5.07015		4.43999	0	0	0	0		0	High		High	High
	KYGQDATNVGDEGGFAPNIQENK	26	2	2	D7T227;F6HKH3		2452.14	0	5.05975e-08	High	High			High	High	3.98916	2.82196			5.89147	5.07673	0	0			0	0	High	High	High		High	High	5.24967	5.33135	4.16138		5.52113	5.47728	0	0	0		0	0	High
	SGETEDTFIADLSVGLATGQIK	62	2	2	D7T227;F6HKH3		2252.13	0	1.45663e-10	High	High	High	High	High	High	3.85484	3.58333	3.75949	5.10379	4.49279	4.02605	0	0	0	0	0	0	High	High	High	High	High	High	5.3173	2.75668	4.15681	4.87961	4.30915	4.24632	0	0	0	0	0	0	High	High	High	High
	VNQIGTVTESIEAVK	37	1	1	F6HKH3		1587.86	0	4.70019e-06	High	High	High	High	High	High	3.47263	2.95966	3.68554	3.86574	4.57809	3.23474	0	0	0	0	0	0	High	High	High	High	High	High	3.29055	3.26928	4.15432	3.9405	3.72509	3.23833	0	0	0	0	0	0	High	High	High	High
	YGQDATNVGDEGGFAPNIQENK	48	2	2	D7T227;F6HKH3		2324.04	0	6.03692e-12	High	High		High	High	High	3.18052	4.581		4.54829	5.26498	5.06318	0	0		0	0	0	High	High			High	High	3.66474	4.80514			5.0137	5.0299	0	0			0	0		High
	MGVEVYHHLK	39	2	2	D7T227;F6HKH3		1212.62	0	7.84979e-05	High	High	High	High	High	High	3.0547	3.27	3.47944	3.52747	2.97141	2.9043	0	0	0	0	0	0	High	High	High	High	High	High	2.95728	3.20546	3.19465	2.7353	3.11618	3.1	0	0	0	0	0	0	High	High	High	High
	IEEELGADAVYAGANFR	40	1	1	F6HKH3		1824.88	0	1.85843e-07	High	High	High	High	High	High	3.03077	3.3114	3.67559	3.34639	3.49793	4.38515	0	0	0	0	0	0	High	High	High	High	High	High	2.432	4.53115	3.23831	2.48633	2.56196	3.20276	0	0	0	0	0	0	High	High	High	High
	GNPTVEVDIGLSNGAK	36	1	1	F6HKH3		1570.81	0	6.28402e-07	High	High	High	High	High	High	2.9719	3.23164	3.18629	3.29064	3.38803	3.05867	0	0	0	0	0	0	High	High	High	High	High	High	4.16067	3.20912	3.56354	3.27982	2.76758	3.41619	0	0	0	0	0	0	High	High	High	High
	HIANIAGNK	68	2	2	D7T227;F6HKH3		937.521	0	7.40246e-05	High	High	High	High	High	High	2.96901	2.49445	2.76848	3.06317	2.86186	2.77373	0	0	0	0	0	0	High	High	High	High	High	High	2.51499	2.53231	2.66542	2.8197	2.79848	2.50292	0	0	0	0	0	0	High	High	High	High
	ACNALLLK	31	3	3	D7T227;F6HKH3;F6GTG3	C2(Carbamidomethyl)	902.513	0	0.00451778	High	High		High	High	High	2.93968	2.27972		2.16277	2.8292	2.42665	0	0		0	0	0	High	High	High		High	High	2.3642	2.4763	2.19036		2.72893	2.56555	0	0	0		0	0	High	High	High
	SFVNEYPISSIEDPFDQDDWEHYTK	35	1	1	F6HKH3		3061.34	0	6.89766e-08	High	High	High	High	High	High	2.89245	2.38038	2.59224	2.37665	3.52943	2.7942	0	0	0	0	0	0	High	High	High	High	High	High	2.93368	2.53974	3.47163	4.27418	2.68007	3.38562	0	0	0	0	0	0	High	High	High	High
	MGVEVYHHLK	37	2	2	D7T227;F6HKH3	M1(Oxidation)	1228.61	0	0.00104776	High	High	High	High	High	High	2.85095	2.33138	2.58044	2.49355	2.85718	3.36438	0	0	0	0	0	0	High	High	High	High	High	High	2.59552	2.73705	2.7888	2.75374	2.93755	2.9052	0	0	0	0	0	0	High	High	High	High
	VSAAVPSGASTGIYEALELRDGGSDYLGK	2	1	1	F6HKH3		2883.44	0	3.4574e-16	High						2.47549						0
	VSAAVPSGASTGIYEALELR	53	1	1	F6HKH3		1991.05	0	1.38876e-09	High	High	High	High	High	High	2.36456	4.25782	3.58624	4.22348	4.47184	4.58914	0	0	0	0	0	0	High	High	High	High	High	High	3.29269	4.12425	4.4234	4.38407	4.2921	4.17507	0	0	0	0	0	0	High	High	High	High
	AGWGVMASHR	33	2	2	D7T227;F6HKH3	M6(Oxidation)	1087.51	0	0.000837447	High	High	High	High	High	High	2.25326	2.0993	2.11043	2.23943	2.41935	2.20007	0	0	0	0	0	0		High		High	High	High		2.50116		2.36941	2.65958	2.00528		0		0	0	0	High	High
	AGWGVMASHR	56	2	2	D7T227;F6HKH3		1071.52	0	0.000160425	High	High	High	High	High	High	2.23682	2.69321	2.60375	2.26712	2.78835	2.73573	0	0	0	0	0	0	High	High	High	High	High	High	2.4419	2.39307	2.27249	2.49949	2.70691	2.73312	0	0	0	0	0	0	High	High	High	High
	AVANVNTIIGPALIGK	20	1	1	F6HKH3		1550.94	0	0.000253748		High			High	High		2.0846			2.42984	3.19411		0			0	0	High	High			High	High	2.94206	3.39832			3.06439	2.98637	0	0			0	0		High
	EVVIGMDVAASEFYGTDK	15	1	1	F6HKH3	M6(Oxidation)	1946.9	0	1.67827e-08		High						3.79541						0						High						4.03625						0						High
	EVVIGMDVAASEFYGTDK	10	1	1	F6HKH3		1930.91	0	2.84652e-10					High	High					4.26746	3.18685					0	0					High	High					2.80421	3.9602					0	0
	TYDLNFKEENNDGSEK	5	1	1	F6HKH3		1902.84	0	0.000144752					High						3.1988						0			High			High			2.79332			3.50078			0			0
	YNQLLRIEEELGADAVYAGANFR	2	1	1	F6HKH3		2612.31	0	8.5636e-05			High						2.29661						0						High						2.25864						0
	LTCEIGEKVQIVGDDLLVTNPK	1	1	1	F6HKH3	C3(Carbamidomethyl)	2441.3	0.000236	0.00375287
D7TM77	Putative uncharacterized protein OS=Vitis vinifera GN=VIT_13s0019g04470 PE=4 SV=1 - [D7TM77_VITVI]	61.14	3	16	16	269	5.62784	8.13	2	2	12.6542	16.87	4	4	9.16765	8.13	2	3	7.93315	8.13	2	2	6.18888	8.13	2	2	14.5831	18.37	4	4	14.3817	27.41	5	5	16.5441	21.08	5	6	11.6495	21.99	4	4	24.5063	30.42	8	8	25.7019	25.9	7
	Sequence	# PSMs	# Proteins	# Protein Groups	Protein Group Accessions	Modifications	MH+ [Da]	q-Value	PEP	A2	G2	M2	S2	Y2	_2	XCorr A2	XCorr G2	XCorr M2	XCorr S2	XCorr Y2	XCorr _2	Probability A2	Probability G2	Probability M2	Probability S2	Probability Y2	Probability _2	B2	H2	N2	T2	Z2	`2	XCorr B2	XCorr H2	XCorr N2	XCorr T2	XCorr Z2	XCorr `2	Probability B2	Probability H2	Probability N2	Probability T2	Probability Z2	Probability `2	C2	I2	O2	U2
	AGCYASHVIIQR	44	2	1	D7TM77	C3(Carbamidomethyl)	1374.7	0	5.76389e-05	High	High	High	High	High	High	3.07796	2.85318	2.92739	3.39292	3.24819	2.77311	0	0	0	0	0	0	High	High	High	High	High	High	3.11758	3.08644	3.12652	3.52084	3.18469	3.10911	0	0	0	0	0	0	High	High	High	High
	VHGWETDNVEEIAIK	50	2	1	D7TM77		1739.86	0	9.32052e-07	High	High	High	High	High	High	2.54988	3.10176	3.59537	3.38118	3.61453	3.62856	0	0	0	0	0	0	High	High	High	High	High	High	3.54374	2.75813	3.29788	3.39639	4.39805	3.38456	0	0	0	0	0	0	High	High	High	High
	YNVEYIAGGATQNSIR	32	3	1	D7TM77		1755.87	0	1.31864e-08		High	High	High	High	High		3.10268	4.5506	4.27896	4.44419	4.42881		0	0	0	0	0	High	High	High	High	High	High	3.57001	3.25761	4.83413	3.96425	3.9616	3.67207	0	0	0	0	0	0		High	High	High
	SLIANLSAANCYK	27	3	1	D7TM77	C11(Carbamidomethyl)	1424.72	0	1.29244e-06			High	High	High	High			3.75256	2.92984	2.7162	2.9008			0	0	0	0	High		High	High	High		2.42285		2.74734	2.8982	3.0582		0		0	0	0				High	High
	ITVITQGADPVVVAEDGK	19	2	1	D7TM77		1811.98	0	7.92836e-07		High		High				2.76855		3.72008				0		0				High			High			2.63898			2.84445			0			0
	LVDTNGAGDAFVGGFLSQLVQEKPIEECVR	14	2	1	D7TM77	C28(Carbamidomethyl)	3248.62	0	3.28467e-16		High	High					2.55555	3.33874					0	0						High						3.39246						0					High	High	High
	ALPYMDYVFGNETEAR	20	3	1	D7TM77		1875.86	0	2.00091e-05					High	High					4.36337	3.58191					0	0					High	High					2.18775	3.53298					0	0			High	High
	ITVITQGADPVVVAEDGKVK	22	2	1	D7TM77		2039.14	0	3.0301e-16			High	High		High			3.21858	2.41814		3.67994			0	0		0			High		High	High			3.57459		2.37803	2.55669			0		0	0			High
	LAGVNVHYR	9	3	1	D7TM77		1028.56	0	0.000414261					High						2.29042						0						High						2.51462						0
	RPENWALVEK	10	3	1	D7TM77		1241.67	0	0.000997826			High		High				2.07135		2.35398				0		0						High						2.11614						0
	LAGVNVHYREDETAPTGTCAVCVVGGER	4	3	1	D7TM77	C19(Carbamidomethyl); C22(Carbamidomethyl)	3017.42	0	1.4948e-09			High						5.18997						0																								High
	RITVITQGADPVVVAEDGK	1	2	1	D7TM77		1968.08	0	2.98527e-11
	LNNAILAEDKHLPMYDEMASK	1	3	1	D7TM77		2403.17	0	3.08649e-05
	SGCTYPEKPDFS	13	2	1	D7TM77	C3(Carbamidomethyl)	1387.58	0.000151	0.00426136			High	High	High				2.06341	2.02408	2.88828				0	0	0				High	High	High	High			2.25501	2.12023	2.35448	2.02394			0	0	0	0
	HLPMYDEMASK	2	3	1	D7TM77		1321.59	0.000535	0.0051854
	SFPVILLPK	1	2	1	D7TM77		1013.64	0.003343	0.0434472																				High						2.07962						0
D7U7S6	Proteasome subunit beta type OS=Vitis vinifera GN=VIT_15s0048g00900 PE=3 SV=1 - [D7U7S6_VITVI]	60.99	2	9	9	137	12.9331	28.7	4	4	23.8821	43.05	6	7	11.1162	24.22	3	3	9.79915	24.22	3	3	6.89631	16.14	2	2	8.47641	24.66	3	3	16.2079	40.36	5	6	12.0289	30.94	4	4	11.7274	32.74	4	4	9.61304	20.63	3	3	14.06	34.53	5
	Sequence	# PSMs	# Proteins	# Protein Groups	Protein Group Accessions	Modifications	MH+ [Da]	q-Value	PEP	A2	G2	M2	S2	Y2	_2	XCorr A2	XCorr G2	XCorr M2	XCorr S2	XCorr Y2	XCorr _2	Probability A2	Probability G2	Probability M2	Probability S2	Probability Y2	Probability _2	B2	H2	N2	T2	Z2	`2	XCorr B2	XCorr H2	XCorr N2	XCorr T2	XCorr Z2	XCorr `2	Probability B2	Probability H2	Probability N2	Probability T2	Probability Z2	Probability `2	C2	I2	O2	U2
	GCVFTYDAVGSYEK	31	1	1	D7U7S6	C2(Carbamidomethyl)	1595.71	0	1.26065e-06	High	High	High	High	High	High	4.2501	3.61641	4.23746	3.06047	4.51121	3.98975	0	0	0	0	0	0	High		High	High	High	High	4.0454		3.82802	2.24118	3.82701	2.50682	0		0	0	0	0	High	High	High	High
	VGYSSQGSGSTLIMPFLDNQLK	29	1	1	D7U7S6		2342.17	0	3.28467e-16	High	High	High	High		High	3.79255	3.24687	3.81862	3.05903		2.67432	0	0	0	0		0	High	High				High	4.31417	3.97063				2.88873	0	0				0	High	High	High
	FFPYYSFNVLGGLDNEGK	24	2	1	D7U7S6		2066.98	0	5.91095e-05	High	High	High	High	High		2.69636	2.76439	2.49516	2.97475	3.82935		0	0	0	0	0		High	High	High	High			3.72294	2.73825	3.37443	2.98191			0	0	0	0			High	High	High	High
	MSTGYNILTR	6	1	1	D7U7S6	M1(Oxidation)	1171.58	0	0.000543926	High						2.19405						0								High	High					2.26739	2.19708					0	0
	CVMASSGFQADVR	2	2	1	D7U7S6	C1(Carbamidomethyl); M3(Oxidation)	1443.64	0	9.01301e-05																			High						3.71605						0
	DIYTGDKLEIVILNASGIR	14	1	1	D7U7S6		2090.15	0	0.000226894				High						2.71139						0			High	High			High		3.24949	3.04343			3.36611		0	0			0			High
	HLIYQHQHNK	11	1	1	D7U7S6		1317.68	0	0.00194491		High	High					2.38521	2.50311					0	0				High		High				2.53585		2.50222				0		0
	SPSPLLLPALDAVTPLSEPEAVDLVK	1	1	1	D7U7S6		2671.48	0	0.00231911		High						2.15743						0
	MSTGYNILTR	15	1	1	D7U7S6		1155.58	0	0.000263631			High		High				2.15678		2.47553				0		0			High	High			High		2.27661	2.4207			2.49813		0	0			0			High
	LADKCVMASSGFQADVR	2	2	1	D7U7S6	C5(Carbamidomethyl)	1854.88	0	3.0301e-16																																							High
	CVMASSGFQADVR	2	2	1	D7U7S6	C1(Carbamidomethyl)	1427.64	0	0.000565258					High						3.03572						0
D7TS57	Putative uncharacterized protein OS=Vitis vinifera GN=VIT_05s0051g00340 PE=3 SV=1 - [D7TS57_VITVI]	60.87	1	25	28	518	70.8161	44.17	19	25	84.405	52.17	23	28	84.4042	48.87	22	30	51.118	35.65	16	18	40.7895	24.7	12	15	44.1169	30.61	14	16	43.759	29.04	14	16	61.736	44.17	19	22	50.7378	29.91	16	19	47.2393	37.39	16	18	45.907	31.3	14
	Sequence	# PSMs	# Proteins	# Protein Groups	Protein Group Accessions	Modifications	MH+ [Da]	q-Value	PEP	A2	G2	M2	S2	Y2	_2	XCorr A2	XCorr G2	XCorr M2	XCorr S2	XCorr Y2	XCorr _2	Probability A2	Probability G2	Probability M2	Probability S2	Probability Y2	Probability _2	B2	H2	N2	T2	Z2	`2	XCorr B2	XCorr H2	XCorr N2	XCorr T2	XCorr Z2	XCorr `2	Probability B2	Probability H2	Probability N2	Probability T2	Probability Z2	Probability `2	C2	I2	O2	U2
	QVANATNDVAGDGTTCATVLTR	14	1	1	D7TS57	C16(Carbamidomethyl)	2235.07	0	9.9331e-10	High		High				3.90314		4.98132				0		0				High	High	High				5.13794	3.96949	4.28071				0	0	0				High		High
	NVVLEQSFGAPK	36	1	1	D7TS57		1288.69	0	2.97243e-16	High	High	High	High	High	High	3.79386	3.18856	3.76317	2.91878	2.92445	3.11143	0	0	0	0	0	0	High	High	High	High	High	High	3.56296	3.19007	3.59175	2.81508	3.00347	3.24415	0	0	0	0	0	0	High	High	High	High
	VTISKDDTVILDGAGDKK	9	1	1	D7TS57		1875.01	0	3.0301e-16	High		High				3.75591		3.97682				0		0				High		High	High			3.80731		3.05312	2.99639			0		0	0			High		High
	TLYNELEVVEGMK	26	1	1	D7TS57		1524.76	0	4.90245e-06	High	High			High	High	3.6249	3.08263			2.65087	2.38208	0	0			0	0	High	High			High	High	3.25138	2.86686			2.69941	3.29798	0	0			0	0	High	High
	LLEQDNPDLGYDAAKGEYVDMVK	15	1	1	D7TS57	M21(Oxidation)	2599.23	0	3.4574e-16	High		High	High			3.42248		3.47926	3.14077			0		0	0			High		High				3.05218		2.76088				0		0				High			High
	TLYNELEVVEGMKLDR	11	1	1	D7TS57		1908.97	0	1.92944e-06	High		High				3.34472		3.44123				0		0				High	High	High				3.18859	3.30913	3.11194				0	0	0				High		High
	SVAAGMNAMDLR	18	1	1	D7TS57	M6(Oxidation)	1251.58	0	2.36957e-07	High	High					3.29051	2.68642					0	0					High	High					2.57085	2.63639					0	0					High	High
	VGKEGVITISDGK	9	1	1	D7TS57		1302.73	0	7.54161e-05	High		High				3.15785		2.6251				0		0						High	High					2.77312	2.56746					0	0			High		High
	AAVEEGIVPGGGVALLYASK	36	1	1	D7TS57		1901.04	0	3.0301e-16	High	High	High	High	High	High	3.13466	3.76196	3.12996	2.0091	3.09833	3.85883	0	0	0	0	0	0	High		High	High	High	High	3.33784		2.53659	3.30395	3.72598	3.55306	0		0	0	0	0	High	High	High	High
	GYISPYFITNQK	33	1	1	D7TS57		1430.73	0	3.9815e-05	High	High	High	High	High	High	3.0188	2.34673	2.69764	2.73944	2.17784	2.71819	0	0	0	0	0	0	High	High	High	High	High	High	3.43226	2.403	3.06516	2.62805	2.27686	2.49821	0	0	0	0	0	0	High	High	High	High
	ISNIHAVVK	31	1	1	D7TS57		980.589	0	6.16007e-10	High	High	High	High	High	High	2.9286	2.83088	2.92153	2.73218	2.5019	2.68659	0	0	0	0	0	0	High		High	High	High	High	3.06053		3.32587	2.61286	2.44413	2.80222	0		0	0	0	0	High	High	High	High
	LLEQDNPDLGYDAAKGEYVDMVK	16	1	1	D7TS57		2583.23	0	1.5307e-07	High		High				2.60497		2.92445				0		0				High	High	High	High			3.68596	3.62942	2.53668	2.68185			0	0	0	0			High		High
	TPVFTIASNAGVEGAVVVGK	4	1	1	D7TS57		1916.06	0	5.19326e-07	High			High			2.56089			3.88627			0			0			High	High					4.1603	4.19427					0	0
	VTDALNATK	22	1	1	D7TS57		932.505	0	0.00024681	High		High		High		2.55097		2.65607		2.35955		0		0		0		High	High	High	High	High	High	2.25837	2.49458	2.05468	2.28192	2.35648	2.12444	0	0	0	0	0	0	High	High	High
	ELDKLPTSNFDQK	31	1	1	D7TS57		1534.78	0	3.0301e-16	High	High	High	High	High	High	2.53377	2.77146	2.28529	2.6868	2.37715	2.66609	0	0	0	0	0	0	High	High	High		High		2.61959	2.39701	2.35125		2.04621		0	0	0		0		High	High	High	High
	CELENPLVLIHEKK	7	1	1	D7TS57	C1(Carbamidomethyl)	1721.93	0	7.4782e-06	High						2.52944						0						High		High				2.78705		3.07617				0		0				High		High
	GISMAVDAVVTNLK	13	1	1	D7TS57		1417.77	0	0.000263317	High	High			High		2.519	2.29109			2.10943		0	0			0		High	High	High				2.78517	2.47405	2.26727				0	0	0				High	High	High
	TLYNELEVVEGMKLDR	17	1	1	D7TS57	M12(Oxidation)	1924.97	0	0.000604818	High	High		High			2.34734	2.22421		2.69216			0	0		0			High	High		High			3.044	2.13671		2.33935			0	0		0			High	High		High
	SVAAGMNAMDLR	18	1	1	D7TS57	M6(Oxidation); M9(Oxidation)	1267.58	0	0.00215744	High	High	High				2.12002	2.22699	2.2839				0	0	0					High				High		2.4488				2.25085		0				0	High	High		High
	MISTSEEIAQVGTISANGER	7	1	1	D7TS57		2093.02	0	4.65815e-08		High						3.2316						0					High	High					4.3421	3.329					0	0					High
	CELENPLVLIHEK	7	1	1	D7TS57	C1(Carbamidomethyl)	1593.83	0	0.000148275																			High	High					4.00252	3.47583					0	0						High
	IGVQIIQNALK	13	1	1	D7TS57		1196.74	0	3.66753e-05		High		High				3.23624		2.83981				0		0			High	High			High	High	3.65796	2.8692			2.46543	2.91898	0	0			0	0	High	High
	SVAAGMNAMDLR	28	1	1	D7TS57		1235.59	0	5.80963e-06		High	High		High	High		2.49456	2.57571		2.55242	2.69727		0	0		0	0	High	High	High	High	High	High	2.6201	2.41962	2.42253	2.03502	2.61051	2.48489	0	0	0	0	0	0	High	High
	TALVDAASVSSLMTTTEAVVVELPKDEK	8	1	1	D7TS57		2904.51	0	4.71998e-05					High						2.57189						0		High	High			High		2.34788	2.28908			2.6859		0	0			0
	AGIIDPLK	11	3	2	D7TS57;F6HY21		826.503	0	0.000658367				High						2.04905						0			High						2.11877						0						High
	MISTSEEIAQVGTISANGEREIGELIAK	1	1	1	D7TS57		2946.51	0	3.34147e-05																																					High
	LSGGVAVLK	7	2	2	D7TS57;F6GWA8		843.529	0	0.00372003																																						High
	AELDMLGTCK	18	1	1	D7TS57	C9(Carbamidomethyl)	1137.53	0	0.0005625		High			High	High		2.54051			2.13462	2.21819		0			0	0		High				High		2.54693				2.67599		0				0		High
	DRVTDALNATK	11	1	1	D7TS57		1203.63	0.000115	0.00497326		High	High		High	High		2.74011	2.19674		2.62115	2.68863		0	0		0	0	High	High					2.83868	2.57357					0	0						High		High
	TLYNELEVVEGMK	1	1	1	D7TS57	M12(Oxidation)	1540.76	0.000151	0.00119883
	VLEMALK	11	1	1	D7TS57	M4(Oxidation)	819.464	0.000454	0.00901567	High	High	High				2.47941	2.10502	2.21262				0	0	0				High	High		High			2.32997	2.0428		2.09297			0	0		0			High		High	High
	GVEELADAVR	24	1	1	D7TS57		1058.55	0.000768	0.00874947	High			High		High	2.13845			2.35667		2.09677	0			0		0	High	High	High	High		High	2.2595	2.04016	2.30214	2.04028		2.02345	0	0	0	0		0	High	High	High
	VTKDGVTVAK	4	3	2	D7TS57;F6HY21		1017.59	0.001461	0.0220345	High		High				2.36392		2.22928				0		0																						High		High
	VLEMALK	1	1	1	D7TS57		803.47	0.001461	0.0225988																																					High
A5ATG8	Putative uncharacterized protein OS=Vitis vinifera GN=VIT_08s0040g00980 PE=3 SV=1 - [A5ATG8_VITVI]	60.85	4	3	20	578	7.82052	9.84	3	3	17.235	14.09	5	6	19.9337	13.87	5	7	26.5851	22.82	8	10	20.9741	18.57	6	7	15.7146	17.67	6	6	33.1206	29.98	10	12	48.7531	39.6	12	17	35.5571	25.73	8	12	56.2626	43.62	13	20	56.623	45.64	14
	Sequence	# PSMs	# Proteins	# Protein Groups	Protein Group Accessions	Modifications	MH+ [Da]	q-Value	PEP	A2	G2	M2	S2	Y2	_2	XCorr A2	XCorr G2	XCorr M2	XCorr S2	XCorr Y2	XCorr _2	Probability A2	Probability G2	Probability M2	Probability S2	Probability Y2	Probability _2	B2	H2	N2	T2	Z2	`2	XCorr B2	XCorr H2	XCorr N2	XCorr T2	XCorr Z2	XCorr `2	Probability B2	Probability H2	Probability N2	Probability T2	Probability Z2	Probability `2	C2	I2	O2	U2
	NSSYFVEWIPNNVK	33	13	6	F6H1L2;F6GSK4;F6HLZ6;F6HKY1;A5ATG8;A5B344		1696.84	0	1.98947e-06	High	High	High	High	High		2.70148	3.29025	2.80208	2.91081	3.11004		0	0	0	0	0		High	High	High	High	High	High	3.46412	3.13099	2.95323	3.20631	3.44947	3.01885	0	0	0	0	0	0	High	High		High
	ALTVPELTQQMWDAK	23	8	3	F6GSK4;F6HLZ6;A5ATG8		1730.88	0	0.00139366	High	High		High	High	High	2.64934	2.77617		3.32706	2.35684	3.00197	0	0		0	0	0	High			High	High		2.55445			2.49258	2.03664		0			0	0		High	High	High	High
	AVLMDLEPGTMDSVR	34	6	2	F6HLZ6;A5ATG8		1633.79	0	2.18523e-05	High	High	High	High	High	High	2.4697	3.10145	2.51614	3.97186	4.21964	2.06027	0	0	0	0	0	0		High	High	High	High	High		2.71166	3.11063	2.02732	3.07502	2.66375		0	0	0	0	0		High	High	High
	LHFFMVGFAPLTSR	61	12	6	F6H1L2;F6GSK4;F6HLZ6;F6HKY1;A5ATG8;A5B344		1622.85	0	2.26619e-05		High	High	High	High	High		2.67174	3.09945	3.72199	4.05508	2.87517		0	0	0	0	0	High	High	High	High	High	High	3.51517	3.66001	3.4803	3.84039	3.4726	3.51502	0	0	0	0	0	0	High	High	High	High
	VSEQFTAMFR	40	12	6	F6H1L2;F6GSK4;F6HLZ6;F6HKY1;A5ATG8;A5B344		1215.58	0	4.00927e-05		High		High	High	High		2.97952		2.90089	3.25008	3.07921		0		0	0	0	High	High	High		High	High	2.20943	3.34571	2.70587		3.18642	3.2179	0	0	0		0	0	High	High		High
	LAVNLIPFPR	25	12	6	F6H1L2;F6GSK4;F6HLZ6;F6HKY1;A5ATG8;A5B344		1139.69	0	1.5315e-13		High	High	High	High			2.03585	2.36186	2.70631	2.4772			0	0	0	0		High	High	High		High		2.17478	2.56189	2.62377		2.91772		0	0	0		0				High	High
	LHFFMVGFAPLTSR	24	12	6	F6H1L2;F6GSK4;F6HLZ6;F6HKY1;A5ATG8;A5B344	M5(Oxidation)	1638.85	0	3.42099e-16		High		High		High		2.43711		3.40837		2.66949		0		0		0		High	High	High	High			2.42696	3.33875	2.63925	2.6704			0	0	0	0		High
	GHYTEGAELIDSVLDVVR	43	9	3	F6GSK4;F6HLZ6;A5ATG8		1973	0	3.13496e-12		High	High		High	High		3.28013	4.08049		3.59549	4.69262		0	0		0	0		High	High		High	High		3.90132	5.27823		4.85464	4.53715		0	0		0	0		High	High
	MMLTFSVFPSPK	34	10	5	F6H1L2;F6GSK4;F6HLZ6;F6HKY1;A5ATG8		1384.7	0	2.85564e-12		High	High	High	High	High		2.638	3.64314	3.22093	2.73214	2.79553		0	0	0	0	0		High	High	High	High	High		2.28298	2.63628	2.48981	3.19523	2.77009		0	0	0	0	0		High	High	High
	EILHVQGGQCGNQIGSK	54	3	2	F6H1L2;A5ATG8	C10(Carbamidomethyl)	1824.9	0	1.30259e-09		High	High	High	High	High		3.10122	3.42294	3.7435	3.56037	3.34874		0	0	0	0	0		High	High	High	High	High		2.86772	3.50182	2.9471	4.18988	3.01959		0	0	0	0	0		High	High	High
	FWEVVCDEHGIDPTGR	30	3	2	F6GSK4;A5ATG8	C6(Carbamidomethyl)	1916.86	0	5.71396e-16			High	High	High	High			3.46296	3.65846	3.68562	3.49132			0	0	0	0		High	High	High	High	High		3.18177	3.79375	3.09218	3.57029	3.97836		0	0	0	0	0			High	High
	EAENCDCLQGFQVCHSLGGGTGSGMGTLLISK	26	7	3	F6HLZ6;F6HKY1;A5ATG8	C5(Carbamidomethyl); C7(Carbamidomethyl); C14(Carbamidomethyl)	3383.51	0	5.8581e-09			High	High	High	High			3.3813	4.95872	3.45445	3.04251			0	0	0	0		High	High	High	High	High		3.05202	5.1444	4.15913	5.24097	3.25791		0	0	0	0	0			High	High
	VSEQFTAMFR	7	12	6	F6H1L2;F6GSK4;F6HLZ6;F6HKY1;A5ATG8;A5B344	M8(Oxidation)	1231.58	0	0.000285557																				High						2.73975						0
	FPGQLNSDLR	31	13	6	F6H1L2;F6GSK4;F6HLZ6;F6HKY1;A5ATG8;A5B344		1146.59	0	4.77757e-07			High	High	High	High			2.71465	2.27412	2.0531	2.30512			0	0	0	0		High	High	High	High	High		2.35029	2.24116	2.10096	2.33899	2.39865		0	0	0	0	0
	VNVYYNEASCGR	24	5	1	A5ATG8	C10(Carbamidomethyl)	1431.63	0	1.3752e-09			High	High	High				2.25432	2.21965	2.5251				0	0	0				High	High	High	High			2.20391	2.44406	2.55802	2.52984			0	0	0	0			High	High
	MMLTFSVFPSPK	32	10	5	F6H1L2;F6GSK4;F6HLZ6;F6HKY1;A5ATG8	M2(Oxidation)	1400.7	0	1.26253e-07			High	High	High	High			2.45053	2.73111	2.65213	2.50142			0	0	0	0			High		High	High			2.51974		2.75128	2.06166			0		0	0			High
	LTTPSFGDLNHLISATMSGVTCCLR	8	6	2	F6HKY1;A5ATG8	C22(Carbamidomethyl); C23(Carbamidomethyl)	2751.32	0	0.00038955			High						2.42384						0						High						2.53065						0
	EAENCDCLQGFQVCHSLGGGTGSGMGTLLISK	1	7	3	F6HLZ6;F6HKY1;A5ATG8	C5(Carbamidomethyl); C7(Carbamidomethyl); C14(Carbamidomethyl); M25(Oxidation)	3399.52	0	5.03329e-12																					High						3.72207						0
	AVLMDLEPGTMDSVR	5	6	2	F6HLZ6;A5ATG8	M4(Oxidation); M11(Oxidation)	1665.78	0	0.000205985				High						2.0521						0
	YVGTSDLQLER	5	1	1	A5ATG8		1280.65	0	0.000487536				High	High					2.21026	2.00837					0	0
	LTTPSFGDLNHLISATMSGVTCCLR	3	6	2	F6HKY1;A5ATG8	M17(Oxidation); C22(Carbamidomethyl); C23(Carbamidomethyl)	2767.32	0	1.53688e-05				High						2.46052						0
	MMLTFSVFPSPK	1	10	5	F6H1L2;F6GSK4;F6HLZ6;F6HKY1;A5ATG8	M1(Oxidation); M2(Oxidation)	1416.69	0	0.00055245				High						2.67762						0
	AVLMDLEPGTMDSVR	3	6	2	F6HLZ6;A5ATG8	M11(Oxidation)	1649.79	0	2.15788e-11																							High						2.07246						0
	GLSMASTFIGNSTSIQEMFR	1	4	2	F6GSK4;A5ATG8		2177.04	0	4.75649e-06
	SSVCDIAPR	2	1	1	A5ATG8	C4(Carbamidomethyl)	1004.48	0	0.00229443																								High						2.21832						0
	NMMCAADPR	22	13	6	F6H1L2;F6GSK4;F6HLZ6;F6HKY1;A5ATG8;A5B344	C4(Carbamidomethyl)	1065.43	0.000137	0.0107899		High	High		High			2.15375	2.33148		2.49699			0	0		0			High	High	High	High	High		2.34447	2.18089	2.05007	2.16346	2.29686		0	0	0	0	0	High		High	High
	ALTVPELTQQMWDAK	3	8	3	F6GSK4;F6HLZ6;A5ATG8	M11(Oxidation)	1746.88	0.000151	0.000855304
	FPGQLNSDLRK	1	13	6	F6H1L2;F6GSK4;F6HLZ6;F6HKY1;A5ATG8;A5B344		1274.68	0.001005	0.0343008
	MREILHVQGGQCGNQIGSK	1	3	2	F6H1L2;A5ATG8	M1(Oxidation); C12(Carbamidomethyl)	2128.04	0.001135	0.00369672
	NMMCAADPR	1	13	6	F6H1L2;F6GSK4;F6HLZ6;F6HKY1;A5ATG8;A5B344	M3(Oxidation); C4(Carbamidomethyl)	1081.42	0.001569	0.00967399																					High						2.17169						0
A5B126	Putative uncharacterized protein OS=Vitis vinifera GN=VITISV_007037 PE=3 SV=1 - [A5B126_VITVI]	60.77	3	7	7	54	6.31368	17.69	2	2									10.7247	26.15	2	3	5.70051	16.15	2	2	5.43557	16.92	2	2									6.86804	26.15	2	2
	Sequence	# PSMs	# Proteins	# Protein Groups	Protein Group Accessions	Modifications	MH+ [Da]	q-Value	PEP	A2	G2	M2	S2	Y2	_2	XCorr A2	XCorr G2	XCorr M2	XCorr S2	XCorr Y2	XCorr _2	Probability A2	Probability G2	Probability M2	Probability S2	Probability Y2	Probability _2	B2	H2	N2	T2	Z2	`2	XCorr B2	XCorr H2	XCorr N2	XCorr T2	XCorr Z2	XCorr `2	Probability B2	Probability H2	Probability N2	Probability T2	Probability Z2	Probability `2	C2	I2	O2	U2
	HGYIGEFEYVDDHR	20	3	1	A5B126		1736.77	0	3.19065e-16	High		High	High	High		4.29177		3.53562	3.22232	4.17424		0		0	0	0				High		High				3.76676		3.96466				0		0			High		High
	QFGYIVLTTSAGIMDHEEAR	14	3	1	A5B126		2238.09	0	4.95811e-15			High		High				3.55137		2.77881				0		0				High		High				3.45499		2.67593				0		0			High		High
	IVVELNGR	4	3	1	A5B126		899.531	0	0.000543387			High						2.17293						0
	FDVGVKDIEPWTAR	3	3	1	A5B126		1632.84	0	8.67865e-11			High						2.39311						0						High						2.72672						0
	VSVLNDALK	7	3	1	A5B126		958.557	0.000298	0.00040635	High		High	High			2.02191		2.00553	2.04733			0		0	0					High						2.04357						0							High
	FLLVMQK	5	3	1	A5B126		878.517	0.000465	0.00568953				High						2.05915						0							High						2.06117						0
	CGVISPR	1	3	1	A5B126	C1(Carbamidomethyl)	788.408	0.002245	0.0291395																							High						2.04442						0
D7FBB2	Putative uncharacterized protein OS=Vitis vinifera GN=VIT_03s0088g00570 PE=4 SV=1 - [D7FBB2_VITVI]	60.76	2	1	4	6
	Sequence	# PSMs	# Proteins	# Protein Groups	Protein Group Accessions	Modifications	MH+ [Da]	q-Value	PEP	A2	G2	M2	S2	Y2	_2	XCorr A2	XCorr G2	XCorr M2	XCorr S2	XCorr Y2	XCorr _2	Probability A2	Probability G2	Probability M2	Probability S2	Probability Y2	Probability _2	B2	H2	N2	T2	Z2	`2	XCorr B2	XCorr H2	XCorr N2	XCorr T2	XCorr Z2	XCorr `2	Probability B2	Probability H2	Probability N2	Probability T2	Probability Z2	Probability `2	C2	I2	O2	U2
	GFGAQGGSPER	3	3	2	D7FBB2;D7U2N2		1062.5	0	0.000157677																						High		High				2.07976		2.58418				0		0
	DQVEAVIDKINEVAR	1	2	1	D7FBB2		1698.9	0	3.14059e-05																								High						2.98232						0
	QAGSEFSEDKFVAK	1	3	2	D7U2N2;D7FBB2		1542.75	0.000266	0.00235859
	GVTVSDVR	1	3	2	D7U2N2;D7FBB2		832.452	0.001251	0.0235172																						High						2.02664						0
A5AY42	Putative uncharacterized protein OS=Vitis vinifera GN=VIT_13s0019g03860 PE=4 SV=1 - [A5AY42_VITVI]	60.71	1	11	11	152	22.1765	41.67	7	8	23.0111	51.19	8	8	24.3118	38.1	6	8	16.5393	35.71	6	6	9.63781	26.79	4	4	10.0532	29.76	4	4	10.5069	29.76	4	4	13.9619	28.57	5	5	5.82021	14.29	2	2	13.8448	30.36	5	5	11.9574	28.57	5
	Sequence	# PSMs	# Proteins	# Protein Groups	Protein Group Accessions	Modifications	MH+ [Da]	q-Value	PEP	A2	G2	M2	S2	Y2	_2	XCorr A2	XCorr G2	XCorr M2	XCorr S2	XCorr Y2	XCorr _2	Probability A2	Probability G2	Probability M2	Probability S2	Probability Y2	Probability _2	B2	H2	N2	T2	Z2	`2	XCorr B2	XCorr H2	XCorr N2	XCorr T2	XCorr Z2	XCorr `2	Probability B2	Probability H2	Probability N2	Probability T2	Probability Z2	Probability `2	C2	I2	O2	U2
	AFDEVNSTLQTK	37	1	1	A5AY42		1352.67	0	0.00137415	High	High	High	High	High	High	3.22456	2.99518	3.32237	2.93545	3.39212	2.90549	0	0	0	0	0	0	High	High	High	High	High	High	3.07946	2.89796	2.92759	2.59545	2.84304	3.15422	0	0	0	0	0	0	High	High	High	High
	YVDTVTPQYKPK	35	1	1	A5AY42		1438.76	0	0.00127937	High	High	High	High	High	High	3.10925	2.84136	2.76216	2.91638	3.35855	2.4258	0	0	0	0	0	0	High	High	High	High	High	High	2.82854	3.15061	2.12354	2.38194	2.95263	2.57067	0	0	0	0	0	0	High	High		High
	FDALLVELKEAEEK	16	1	1	A5AY42		1633.87	0	0.000300533	High		High				3.01107		3.73776				0		0				High		High	High			3.80352		3.75548	3.77613			0		0	0			High		High	High
	LVDMYKEAYESISVPK	9	1	1	A5AY42	M4(Oxidation)	1887.94	0	0.000276279	High		High				2.88055		2.16818				0		0				High			High			2.78123			2.57468			0			0			High			High
	FDALLVELK	5	1	1	A5AY42		1047.61	0	0.000376348	High						2.77719						0						High						2.89116						0									High
	LVDMYKEAYESISVPK	2	1	1	A5AY42		1871.94	0	5.55684e-06	High						2.71072						0																								High
	RAFDEVNSTLQTK	14	1	1	A5AY42		1508.77	0	6.44153e-05																			High	High			High		2.67069	2.99112			2.74991		0	0			0		High		High	High
	FSQEPEPIDWEYYR	16	1	1	A5AY42		1858.83	0	0.000667418		High			High			2.33996			2.87585			0			0		High	High			High		2.63653	2.87198			3.51913		0	0			0					High
	ISTMTANEYFEKHPELK	2	1	1	A5AY42	M4(Oxidation)	2053.99	0	8.89513e-06			High						2.51737						0				High						2.32003						0
	ISTMTANEYFEK	5	1	1	A5AY42	M4(Oxidation)	1449.66	0	0.000115566		High						2.3304						0
	LIVTEEARK	9	1	1	A5AY42		1058.62	0.000683	0.010956	High						2.32182						0							High				High		2.05027				2.18987		0				0	High		High	High
	IVDVAFK	2	1	1	A5AY42		791.466	0.003764	0.0126543	High						2.14137						0								High						2.00486						0
D7SW25	Putative uncharacterized protein OS=Vitis vinifera GN=VIT_07s0031g01230 PE=4 SV=1 - [D7SW25_VITVI]	60.71	1	6	6	139	15.9621	52.68	5	6	14.0214	52.68	4	5	11.1566	52.68	4	4	15.7183	35.71	4	6	11.5904	38.39	4	4	20.0032	52.68	5	7	16.1869	52.68	5	6	16.0248	52.68	5	6	11.7514	41.96	4	4	8.65064	41.07	3	3	9.16753	51.79	4
	Sequence	# PSMs	# Proteins	# Protein Groups	Protein Group Accessions	Modifications	MH+ [Da]	q-Value	PEP	A2	G2	M2	S2	Y2	_2	XCorr A2	XCorr G2	XCorr M2	XCorr S2	XCorr Y2	XCorr _2	Probability A2	Probability G2	Probability M2	Probability S2	Probability Y2	Probability _2	B2	H2	N2	T2	Z2	`2	XCorr B2	XCorr H2	XCorr N2	XCorr T2	XCorr Z2	XCorr `2	Probability B2	Probability H2	Probability N2	Probability T2	Probability Z2	Probability `2	C2	I2	O2	U2
	VSCLSIIDPGDSDIIK	35	1	1	D7SW25	C3(Carbamidomethyl)	1731.88	0	2.03435e-09	High	High	High	High	High	High	3.62958	3.0221	2.93073	2.86642	3.90344	2.79703	0	0	0	0	0	0	High	High	High	High	High	High	3.36957	3.25208	2.75739	3.02729	3.2773	2.85491	0	0	0	0	0	0	High	High	High	High
	KSEIEYYAMLAK	34	1	1	D7SW25		1445.74	0	1.42264e-05	High	High	High		High	High	2.83518	2.85458	3.52739		3.37399	3.66222	0	0	0		0	0	High	High	High		High	High	3.64343	2.72439	2.8272		3.09086	3.24011	0	0	0		0	0	High	High	High
	SEIEYYAMLAK	20	1	1	D7SW25		1317.64	0	0.000397153	High	High	High				2.54992	2.67351	2.40429				0	0	0					High	High	High				2.41602	2.35051	2.05331				0	0	0				High	High
	VGVHHFNGNNVDLGTACGK	37	1	1	D7SW25	C17(Carbamidomethyl)	1995.95	0	6.29291e-07	High	High	High	High	High	High	2.4483	2.586	4.41712	2.88224	2.73345	2.81236	0	0	0	0	0	0	High	High	High	High	High	High	2.369	3.02184	3.0424	2.82519	2.94226	3.10597	0	0	0	0	0	0	High	High	High	High
	LILISNNCPPLR	11	1	1	D7SW25	C8(Carbamidomethyl)	1409.79	0	1.86476e-05	High	High					2.06013	2.37945					0	0					High	High					2.08807	2.18991					0	0					High
	KTHESINNR	1	1	1	D7SW25		1098.56	0.000749	0.00486828																					High						2.05525						0
	KSEIEYYAMLAK	1	1	1	D7SW25	M9(Oxidation)	1461.73	0.008123	0.0715523
F6HI56	Putative uncharacterized protein OS=Vitis vinifera GN=VIT_07s0151g00640 PE=4 SV=1 - [F6HI56_VITVI]	60.14	1	32	32	588																																					39.5498	29	13	14	13.6306	9.43	5
	Sequence	# PSMs	# Proteins	# Protein Groups	Protein Group Accessions	Modifications	MH+ [Da]	q-Value	PEP	A2	G2	M2	S2	Y2	_2	XCorr A2	XCorr G2	XCorr M2	XCorr S2	XCorr Y2	XCorr _2	Probability A2	Probability G2	Probability M2	Probability S2	Probability Y2	Probability _2	B2	H2	N2	T2	Z2	`2	XCorr B2	XCorr H2	XCorr N2	XCorr T2	XCorr Z2	XCorr `2	Probability B2	Probability H2	Probability N2	Probability T2	Probability Z2	Probability `2	C2	I2	O2	U2
	GEGYMEMACPHVSQQQQGQGQSTGEQR	24	1	1	F6HI56	C9(Carbamidomethyl)	3008.27	0	6.62244e-13			High	High	High	High			4.91611	4.92431	4.35668	4.50106			0	0	0	0				High	High	High				4.46457	5.86154	5.14605				0	0	0			High	High
	AFSEELLSSALKVEQDR	31	1	1	F6HI56		1921.99	0	1.19442e-05			High	High	High	High			3.37849	3.71431	3.53362	3.37087			0	0	0	0			High	High		High			3.53373	3.85606		3.58745			0	0		0			High	High
	EESGMFPFPFGSTESK	19	1	1	F6HI56		1776.78	0	4.77933e-07					High	High					2.18712	2.08842					0	0				High	High	High				2.34508	2.52216	2.44218				0	0	0				High
	GMLFVVPAGHPLIVVAGNNR	47	1	1	F6HI56		2061.14	0	2.245e-10			High	High	High	High			3.88862	4.04243	3.06557	4.1436			0	0	0	0			High	High	High	High			3.1819	3.97642	3.47728	3.40378			0	0	0	0			High	High
	AFSEELLSSALK	23	1	1	F6HI56		1294.69	0	4.01073e-07				High	High	High				3.36383	3.412	3.04747				0	0	0				High	High	High				3.70585	3.6327	3.61736				0	0	0				High
	ASEQQIQALSQR	34	1	1	F6HI56		1358.7	0	0.000202963			High	High	High	High			3.17709	3.15613	2.98762	2.95458			0	0	0	0			High	High	High	High			3.18653	3.43844	2.86147	3.18258			0	0	0	0			High	High
	GTLSLVSQGK	26	1	1	F6HI56		989.563	0	4.63136e-11			High	High	High	High			2.79941	3.24142	3.05867	3.09706			0	0	0	0			High	High	High	High			2.77429	2.94768	2.82515	2.31796			0	0	0	0			High	High
	REQQQQSASPHYQR	18	1	1	F6HI56		1742.83	0	2.80451e-06			High	High					2.72376	3.85002					0	0					High	High					2.82696	2.73403					0	0					High	High
	AGTTIYMINR	23	1	1	F6HI56		1139.59	0	6.76217e-05			High	High	High	High			2.41583	2.09362	2.54724	2.17717			0	0	0	0			High	High	High	High			2.24522	2.47197	2.60981	2.29476			0	0	0	0			High	High
	NLEIVCFDVNAENNRR	10	1	1	F6HI56	C6(Carbamidomethyl)	1962.95	0	0.00210642																					High	High		High			2.21505	2.26279		2.10389			0	0		0				High
	EESGMFPFPFGSTESKR	16	1	1	F6HI56		1932.88	0	0.000858614			High	High	High	High			2.51812	2.76079	2.26857	2.66731			0	0	0	0																						High
	QNEWWFFPGPR	18	1	1	F6HI56		1463.69	0	0.000687679				High	High	High				2.36353	2.49604	2.65742				0	0	0				High						2.77894						0						High
	ELAFSIPAR	20	1	1	F6HI56		1003.56	0	0.000604278				High	High	High				2.39269	2.05767	2.19156				0	0	0			High		High	High			2.12459		2.07526	2.14186			0		0	0				High
	ASEQQIQALSQREESGMFPFPFGSTESK	24	1	1	F6HI56		3116.46	0	3.44257e-16			High	High	High	High			5.04091	4.92399	4.60178	5.25565			0	0	0	0			High	High	High	High			4.60402	3.9977	3.34498	3.3294			0	0	0	0			High	High
	ESLAGDKNIVNALEKEAK	16	1	1	F6HI56		1929.03	0	1.07414e-08			High						4.17168						0						High	High					3.32656	4.51913					0	0					High	High
	IAVVVKGEGYMEMACPHVSQQQQGQGQSTGEQR	7	1	1	F6HI56	C15(Carbamidomethyl)	3617.69	0	2.00606e-15			High						4.03644						0																									High
	VFNLLSKEPSISNR	17	1	1	F6HI56		1603.88	0	0.0049054			High	High					3.26752	3.357					0	0					High	High					2.34971	3.27342					0	0					High	High
	ASEQQIQALSQREESGMFPFPFGSTESKR	10	1	1	F6HI56		3272.57	0	1.80025e-07			High						3.09978						0							High						5.70461						0					High	High
	ESLAGDKNIVNALEK	25	1	1	F6HI56		1600.85	0	1.77059e-05			High	High	High	High			3.02925	3.78563	3.04913	3.16403			0	0	0	0			High	High		High			3.02563	3.10269		3.02689			0	0		0			High	High
	EQQQQSASPHYQR	11	1	1	F6HI56		1586.73	0	9.71461e-07			High		High				2.30102		2.61648				0		0					High	High	High				2.67167	2.09274	2.55696				0	0	0
	GSMEGPFFNTR	22	1	1	F6HI56		1242.56	0	0.000767171			High	High	High	High			2.1671	2.22515	2.73824	2.21757			0	0	0	0			High	High	High	High			2.44961	2.10527	2.17427	2.07238			0	0	0	0			High	High
	ELAFSIPAREVDEVFAK	9	1	1	F6HI56		1921.01	0	0.001058																					High	High					3.09218	2.84499					0	0
	FVYLEANPQTFVLPAHLDAEAVVYVASGR	15	1	1	F6HI56		3176.64	0	3.19065e-16				High	High					3.63017	2.58435					0	0					High	High					2.62471	2.46092					0	0
	GMLFVVPAGHPLIVVAGNNR	6	1	1	F6HI56	M2(Oxidation)	2077.14	0	1.41503e-06				High						3.55784						0						High						2.94199						0						High
	GSMEGPFFNTR	18	1	1	F6HI56	M3(Oxidation)	1258.55	0	0.000616412				High		High				2.36624		2.31853				0		0				High	High	High				2.53252	2.48233	2.22175				0	0	0
	AFSEELLSSALKVEQDRVQR	6	1	1	F6HI56		2305.22	0	0.000182828						High						2.57003						0				High	High					2.77397	3.33705					0	0
	AGTTIYMINR	13	1	1	F6HI56	M7(Oxidation)	1155.58	0	0.00083801				High	High	High				2.57134	2.24061	2.51451				0	0	0				High		High				2.48035		2.14264				0		0				High
	LLQPVALPDEFQPFYGPAGENPQSFYR	7	1	1	F6HI56		3080.52	0	5.68224e-05				High						2.39948						0																								High
	QQEQGQEQEQEQGQEQQEQNPYVFQDQHYTASLETNEGR	2	1	1	F6HI56		4666.02	0	5.92531e-06
	ASEQQIQALSQREESGMFPFPFGSTESK	6	1	1	F6HI56	M17(Oxidation)	3132.46	0	4.87279e-05				High						5.17649						0						High						4.18857						0						High
	GEGYMEMACPHVSQQQQGQGQSTGEQR	16	1	1	F6HI56	M5(Oxidation); M7(Oxidation); C9(Carbamidomethyl)	3040.26	0	7.64899e-09				High	High	High				4.43636	3.08347	3.10918				0	0	0				High	High	High				3.28158	4.08438	4.53771				0	0	0				High
	GEGYMEMACPHVSQQQQGQGQSTGEQR	26	1	1	F6HI56	M7(Oxidation); C9(Carbamidomethyl)	3024.26	0	4.24152e-09				High	High	High				4.70925	4.94627	5.0254				0	0	0				High	High	High				2.83494	4.96715	5.30809				0	0	0				High
	GEGYMEMACPHVSQQQQGQGQSTGEQRR	5	1	1	F6HI56	C9(Carbamidomethyl)	3164.37	0	0.000145104																						High						2.79306						0						High
	EESGMFPFPFGSTESK	2	1	1	F6HI56	M5(Oxidation)	1792.77	0	0.000632352				High						2.75099						0																								High
	ASEQQIQALSQREESGMFPFPFGSTESKR	4	1	1	F6HI56	M17(Oxidation)	3288.56	0	0.000471559																						High						4.69658						0						High
	IVLNSNTDPEKQLQQCQK	2	1	1	F6HI56	C16(Carbamidomethyl)	2143.08	0	3.4574e-16																						High						2.42549						0
	NLEIVCFDVNAENNR	1	1	1	F6HI56	C6(Carbamidomethyl)	1806.85	0	1.03226e-06																								High						4.53141						0
	IAVVVKGEGYMEMACPHVSQQQQGQGQSTGEQRR	1	1	1	F6HI56	M11(Oxidation); M13(Oxidation); C15(Carbamidomethyl)	3805.78	0.000216	0.00667967																						High						3.26361						0
	EESGMFPFPFGSTESKR	1	1	1	F6HI56	M5(Oxidation)	1948.88	0.000481	0.00308651				High						2.44719						0
	AGTTIYMINRDK	3	1	1	F6HI56		1382.71	0.000598	0.00281606																						High						2.22844						0					High
	VFNLLSK	4	1	1	F6HI56		820.493	0.001082	0.0140958				High						2.01334						0						High						2.06702						0						High
Q0ZJ13	ATP synthase subunit beta, chloroplastic OS=Vitis vinifera GN=atpB PE=3 SV=1 - [ATPB_VITVI]	60.04	5	20	21	494	58.427	41.77	14	20	77.4661	54.02	19	26	92.3732	58.23	19	30	67.0786	47.99	17	23	62.2564	39.56	15	22	50.2632	39.16	14	17	40.2902	36.75	14	14	58.5247	39.16	14	19	44.008	38.96	13	15	43.2956	39.16	14	15	51.0809	34.54	13
	Sequence	# PSMs	# Proteins	# Protein Groups	Protein Group Accessions	Modifications	MH+ [Da]	q-Value	PEP	A2	G2	M2	S2	Y2	_2	XCorr A2	XCorr G2	XCorr M2	XCorr S2	XCorr Y2	XCorr _2	Probability A2	Probability G2	Probability M2	Probability S2	Probability Y2	Probability _2	B2	H2	N2	T2	Z2	`2	XCorr B2	XCorr H2	XCorr N2	XCorr T2	XCorr Z2	XCorr `2	Probability B2	Probability H2	Probability N2	Probability T2	Probability Z2	Probability `2	C2	I2	O2	U2
	IFNVLGEPVDNLGPVDTR	29	3	1	Q0ZJ13		1955.02	0	8.33351e-09	High	High	High	High	High		3.80115	4.28788	4.0526	3.724	3.52026		0	0	0	0	0		High	High	High	High			3.93808	4.9379	3.36733	3.88546			0	0	0	0			High	High	High	High
	VALVYGQMNEPPGAR	7	2	1	Q0ZJ13	M8(Oxidation)	1617.81	0	2.72294e-06	High						3.70738						0								High						3.74096						0				High
	VALVYGQMNEPPGAR	26	2	1	Q0ZJ13		1601.81	0	1.24398e-05	High	High	High		High		3.62292	3.93458	2.48325		2.98984		0	0	0		0		High	High	High	High	High		3.22112	3.82273	2.9944	2.45222	2.66289		0	0	0	0	0		High	High	High
	AHGGVSVFGGVGER	17	3	1	Q0ZJ13		1328.67	0	6.89938e-07	High		High				3.51842		2.61123				0		0				High		High	High			3.15836		2.79379	2.45191			0		0	0			High		High	High
	GMEVIDTGAPLSVPVGGATLGR	16	4	1	Q0ZJ13	M2(Oxidation)	2113.1	0	1.61603e-09	High						3.43148						0						High	High	High	High			4.47059	2.84204	4.64045	3.88668			0	0	0	0			High	High		High
	GMEVIDTGAPLSVPVGGATLGR	15	4	1	Q0ZJ13		2097.1	0	3.36958e-07	High	High	High				3.25379	2.69497	3.90344				0	0	0				High	High	High				3.42126	4.06689	3.17536				0	0	0				High	High	High
	IGLFGGAGVGK	36	7	3	Q0ZJ13;F6GTT2;F6HFL0		975.562	0	0.00180108	High	High	High	High	High	High	3.12701	2.87856	3.02589	2.89007	2.82242	2.73085	0	0	0	0	0	0	High	High	High	High	High	High	2.80804	3.00153	2.9204	2.71773	2.70872	2.37069	0	0	0	0	0	0	High	High	High	High
	GIYPAVDPLDSTSTMLQPR	22	3	1	Q0ZJ13	M15(Oxidation)	2077.03	0	4.98111e-06	High		High	High			3.1087		3.44149	4.04876			0		0	0			High	High	High	High			3.85651	3.24574	3.57566	3.64512			0	0	0	0			High	High	High	High
	GIYPAVDPLDSTSTMLQPR	29	3	1	Q0ZJ13		2061.03	0	1.13177e-12	High	High	High		High		2.92564	3.33072	3.66024		2.61769		0	0	0		0		High	High	High	High	High		2.83102	3.34767	3.97775	2.04649	3.70584		0	0	0	0	0		High	High	High
	MPSAVGYQPTLSTEMGTLQER	13	3	1	Q0ZJ13		2296.1	0	9.925e-08	High						2.81573						0						High	High	High				2.98056	3.62994	2.89656				0	0	0				High	High
	FVQAGSEVSALLGR	38	3	1	Q0ZJ13		1433.77	0	0.000873026	High	High	High	High	High	High	2.79598	3.6628	3.43164	3.85738	4.03325	2.2493	0	0	0	0	0	0	High	High	High	High	High	High	2.80989	3.00075	3.28111	3.38504	3.14927	3.13908	0	0	0	0	0	0	High	High	High	High
	VGLTALTMAEYFR	21	3	1	Q0ZJ13	M8(Oxidation)	1487.76	0	2.36859e-05	High	High		High			2.76187	2.72035		3.00118			0	0		0			High	High	High	High			3.49527	2.25022	2.45231	2.5375			0	0	0	0			High	High		High
	VGLTALTMAEYFR	28	3	1	Q0ZJ13		1471.76	0	6.6482e-05	High		High		High	High	2.62276		2.77881		2.61061	2.79165	0		0		0	0	High	High	High	High	High	High	2.29529	2.28219	2.41625	2.62225	2.15491	2.80863	0	0	0	0	0	0	High		High	High
	DTVGQQINVTCEVQQLLGNNR	5	4	1	Q0ZJ13	C11(Carbamidomethyl)	2386.17	0	3.29154e-06	High						2.60591						0																								High
	IVGEEHYETAQR	32	3	1	Q0ZJ13		1431.69	0	8.15147e-05	High	High	High	High		High	2.44403	2.79504	3.03109	2.61382		2.21316	0	0	0	0		0	High	High	High		High	High	2.85409	2.93122	2.75115		2.01991	2.44072	0	0	0		0	0	High	High	High	High
	INPTTSGPGVSTLEK	25	2	1	Q0ZJ13		1500.79	0	2.76831e-05	High	High			High	High	2.42468	2.71763			2.61415	2.64327	0	0			0	0	High	High			High	High	2.84305	2.66044			3.44751	2.24504	0	0			0	0	High	High
	AVAMSATDGLMR	19	4	1	Q0ZJ13	M4(Oxidation); M11(Oxidation)	1254.58	0	2.80678e-16	High	High		High			2.33517	2.17522		2.43826			0	0		0			High	High	High	High			2.2224	2.54034	2.93041	2.00865			0	0	0	0			High	High		High
	AVAMSATDGLMR	18	4	1	Q0ZJ13	M4(Oxidation)	1238.59	0	0.000147558	High		High		High		2.27302		2.39814		2.30679		0		0		0		High			High	High	High	2.24368			2.06046	2.28596	2.18333	0			0	0	0	High		High	High
	INPTTSGPGVSTLEKK	16	2	1	Q0ZJ13		1628.89	0	4.21652e-05	High	High	High				2.25519	2.08288	2.33014				0	0	0				High	High	High			High	2.82034	2.96601	2.62137			2.13614	0	0	0			0	High
	MPSAVGYQPTLSTEMGTLQER	6	3	1	Q0ZJ13	M1(Oxidation); M15(Oxidation)	2328.08	0	1.51458e-08				High						3.28796						0			High						3.57006						0						High
	EGSITSIQAVYVPADDLTDPAPATTFAHLDATTVLSR	6	3	1	Q0ZJ13		3843.93	0	2.80678e-16																			High		High				3.42933		5.10282				0		0				High			High
	MPNIYNALVVK	20	4	1	Q0ZJ13		1261.69	0	0.000400603		High	High		High			2.52138	2.15774		2.10247			0	0		0		High	High					2.73449	3.09709					0	0					High	High
	SAPAFIQLDTK	19	5	1	Q0ZJ13		1190.64	0	0.00259923		High	High		High			2.23031	2.14976		2.09245			0	0		0		High	High	High		High		2.60106	2.34012	2.02914		2.10635		0	0	0		0		High	High	High
	TVLIMELINNIAK	2	5	1	Q0ZJ13		1471.86	0	1.56253e-05																			High						2.57536						0						High
	VVDLLAPYR	15	4	1	Q0ZJ13		1045.6	0	0.000889576		High		High				2.25789		2.29982				0		0			High				High	High	2.17695				2.07699	2.13664	0				0	0			High	High
	AVAMSATDGLMR	3	4	1	Q0ZJ13		1222.59	0	4.30845e-05																				High						2.74307						0					High
	LSIFETGIK	2	4	1	Q0ZJ13		1007.58	0.000137	0.00889719																																								High
	MPNIYNALVVK	6	4	1	Q0ZJ13	M1(Oxidation)	1277.69	0.000235	0.000112403				High						2.44559						0
	VVDLLAPYRR	3	3	1	Q0ZJ13		1201.71	0.001169	0.0311656																			High						2.68119						0						High
E0CRL1	Putative uncharacterized protein OS=Vitis vinifera GN=VIT_18s0001g05720 PE=3 SV=1 - [E0CRL1_VITVI]	59.92	1	7	12	153	10.6584	15.48	3	4	12.0442	19.84	3	5	19.0404	37.3	6	8	12.0554	19.84	3	5	9.46511	8.73	2	4	10.9135	19.84	3	4	12.817	27.38	4	5	13.5806	19.84	3	5	9.93563	22.62	3	4	9.62132	16.27	3	4	11.7883	27.38	4
	Sequence	# PSMs	# Proteins	# Protein Groups	Protein Group Accessions	Modifications	MH+ [Da]	q-Value	PEP	A2	G2	M2	S2	Y2	_2	XCorr A2	XCorr G2	XCorr M2	XCorr S2	XCorr Y2	XCorr _2	Probability A2	Probability G2	Probability M2	Probability S2	Probability Y2	Probability _2	B2	H2	N2	T2	Z2	`2	XCorr B2	XCorr H2	XCorr N2	XCorr T2	XCorr Z2	XCorr `2	Probability B2	Probability H2	Probability N2	Probability T2	Probability Z2	Probability `2	C2	I2	O2	U2
	LAEQAERYDEMVEAMKK	9	1	1	E0CRL1	M11(Oxidation); M15(Oxidation)	2072.96	0	0.00144568	High		High	High			3.13828		2.47596	2.79573			0		0	0					High						2.87623						0				High		High	High
	ILSSIEQKEETR	27	1	1	E0CRL1		1432.76	0	6.38228e-05	High	High		High	High		2.99037	2.17041		2.66995	3.05025		0	0		0	0		High	High		High			2.30748	2.84747		3.33875			0	0		0			High			High
	DSTLIMQLLR	52	11	9	F6H0X3;A5AX75;F6GZ62;A5AEH1;E0CRL1;A5C3B4;D7TJL0;F6HF87;F6H2P0	M6(Oxidation)	1205.65	0	0.000195607	High	High		High	High	High	2.38533	2.79091		2.17855	2.35867	2.09542	0	0		0	0	0	High	High		High	High		2.35196	2.62437		2.79889	2.56443		0	0		0	0		High	High		High
	DSTLIMQLLR	18	11	9	F6H0X3;A5AX75;F6GZ62;A5AEH1;E0CRL1;A5C3B4;D7TJL0;F6H2P0;F6HF87		1189.66	0	0.00736904	High						2.14439						0						High	High	High				2.34409	2.44984	2.28812				0	0	0				High	High	High	High
	ICNDILSVIDNHLIPSSSTGESTVFYYK	26	1	1	E0CRL1	C2(Carbamidomethyl)	3172.55	0	1.30844e-15		High		High	High	High		3.00294		3.44261	4.12201	2.76053		0		0	0	0	High	High	High	High	High		2.86585	3.11481	3.61849	3.39051	3.30509		0	0	0	0	0		High	High		High
	AYEAATSTAASDLPPTHPIR	3	1	1	E0CRL1		2069.03	0	3.99536e-06					High						2.43658						0																				High
	QAFDEAIAELDSLNEESYK	5	1	1	E0CRL1		2172	0	2.27736e-06		High						2.82528						0									High						2.69283						0			High
	VAKLDVELTVEER	3	2	2	E0CRL1;D7TJL0		1500.83	0	0.00039239			High						2.59888						0							High						3.17454						0
	ILSSIEQKEETRGNEQNAK	4	1	1	E0CRL1		2174.1	0	1.17792e-05			High						2.51623						0						High						2.27102						0							High
	ILSSIEQK	3	7	6	E0CRL1;D7TJL0;F6H2P0;F6H0X3;A5AEH1;A5C3B4		917.53	0.000151	0.0166249					High						2.20511						0
	MEEREQQVYLAR	1	1	1	E0CRL1	N-Term(Acetyl)	1593.77	0.000405	0.00458639																					High						2.76952						0
	MKGDYYR	1	4	4	E0CRL1;D7TJL0;F6HF87;F6H2P0	M1(Oxidation)	948.425	0.002263	0.0387177																																					High
	ACHLAK	1	4	4	E0CRL1;D7TJL0;F6HF87;F6H2P0	C2(Carbamidomethyl)	699.361	0.005592	0.0665881
Q6ZYB1	Rubisco large subunit (Fragment) OS=Vitis vinifera GN=rbcL PE=3 SV=1 - [Q6ZYB1_VITVI]	59.87	11	24	26	813	104.363	46.14	20	33	124.24	42.7	18	38	133.844	47.64	22	41	106.219	42.49	17	34	73.4068	40.34	15	24	89.7606	40.34	16	28	82.7537	38.63	14	26	80.5573	40.34	15	26	68.9655	36.91	13	22	72.4801	40.34	14	23	80.9817	42.06	16
	Sequence	# PSMs	# Proteins	# Protein Groups	Protein Group Accessions	Modifications	MH+ [Da]	q-Value	PEP	A2	G2	M2	S2	Y2	_2	XCorr A2	XCorr G2	XCorr M2	XCorr S2	XCorr Y2	XCorr _2	Probability A2	Probability G2	Probability M2	Probability S2	Probability Y2	Probability _2	B2	H2	N2	T2	Z2	`2	XCorr B2	XCorr H2	XCorr N2	XCorr T2	XCorr Z2	XCorr `2	Probability B2	Probability H2	Probability N2	Probability T2	Probability Z2	Probability `2	C2	I2	O2	U2
	LSGGDHIHAGTVVGKLEGER	45	4	1	Q6ZYB1		2032.06	0	4.69028e-07	High	High	High	High	High	High	4.77166	4.10961	3.84391	3.9455	4.15011	4.52456	0	0	0	0	0	0	High	High	High	High		High	4.51685	4.84279	4.40085	4.33225		4.07582	0	0	0	0		0	High	High	High	High
	SQAETGEIKGHYLNATAGTCEEMIK	7	4	1	Q6ZYB1	C20(Carbamidomethyl)	2738.28	0	1.43105e-09	High		High				4.70415		4.84702				0		0				High		High				4.95877		4.79783				0		0				High		High
	SQAETGEIKGHYLNATAGTCEEMIKR	20	4	1	Q6ZYB1	C20(Carbamidomethyl)	2894.38	0	9.9559e-09	High		High				4.58714		4.23961				0		0				High		High	High			6.00664		5.69989	3.93109			0		0	0			High		High	High
	GHYLNATAGTCEEMIKR	53	4	1	Q6ZYB1	C11(Carbamidomethyl)	1950.92	0	3.91133e-08	High	High	High	High	High	High	4.39158	4.56006	4.25163	3.23695	2.89636	3.69479	0	0	0	0	0	0	High	High	High	High	High	High	4.25975	4.10486	4.05499	3.43366	2.83936	2.77688	0	0	0	0	0	0	High	High	High	High
	GHYLNATAGTCEEMIK	27	4	1	Q6ZYB1	C11(Carbamidomethyl)	1794.81	0	4.32482e-10	High	High			High	High	4.30278	4.08061			3.85711	3.61076	0	0			0	0	High	High	High		High	High	3.64645	3.44389	2.96856		3.83752	3.49909	0	0	0		0	0	High	High
	GHYLNATAGTCEEMIKR	46	4	1	Q6ZYB1	C11(Carbamidomethyl); M14(Oxidation)	1966.91	0	4.61162e-06	High	High	High	High	High		3.79651	4.09506	3.09201	3.52544	2.37979		0	0	0	0	0		High	High	High	High	High		3.72336	4.50683	3.76016	2.73012	2.96618		0	0	0	0	0		High	High	High	High
	GGLDFTKDDENVNSQPFMR	54	6	1	Q6ZYB1		2169.99	0	1.06144e-07	High	High	High	High	High	High	3.68588	4.61044	4.04501	3.70123	3.55465	3.88242	0	0	0	0	0	0	High	High	High	High	High	High	4.68181	4.53122	3.6566	3.71388	4.04128	3.98804	0	0	0	0	0	0	High	High	High	High
	WSPELAAACEVWK	43	5	1	Q6ZYB1	C9(Carbamidomethyl)	1546.74	0	5.423e-07	High	High	High	High	High	High	3.59236	3.14629	2.60973	2.84926	3.09463	2.91505	0	0	0	0	0	0	High	High	High	High	High	High	3.0444	2.81418	3.3323	2.952	2.74039	3.85008	0	0	0	0	0	0	High	High	High	High
	DYKLTYYTPEYETKPTDILAAFR	5	8	1	Q6ZYB1		2798.39	0	2.97243e-16	High		High				3.50419		2.63392				0		0						High						3.18881						0				High		High
	GGLDFTKDDENVNSQPFMR	51	6	1	Q6ZYB1	M18(Oxidation)	2185.98	0	3.03516e-06	High	High	High	High		High	3.07133	3.45516	3.22245	3.4576		3.44301	0	0	0	0		0	High	High	High	High	High		3.73962	3.7795	3.67525	3.38496	2.9771		0	0	0	0	0		High	High	High	High
	LTYYTPEYETKPTDILAAFR	49	8	1	Q6ZYB1		2392.21	0	2.80678e-16	High	High	High	High	High	High	3.06545	2.73532	3.15056	3.97095	2.57908	2.35769	0	0	0	0	0	0	High	High	High	High	High	High	3.7796	2.3564	3.98247	3.05099	2.60649	2.1344	0	0	0	0	0	0	High	High	High	High
	EIKFEFPAMDTL	28	4	1	Q6ZYB1		1440.71	0	4.07096e-07	High	High	High	High			3.00314	2.02307	2.3475	2.60066			0	0	0	0			High	High	High	High	High		2.86606	2.40709	2.26062	2.8324	2.7827		0	0	0	0	0		High	High	High	High
	TFQGPPHGIQVER	36	6	1	Q6ZYB1		1465.75	0	7.34185e-06	High	High	High	High	High	High	2.95998	2.79716	3.07753	2.73366	3.3025	2.6676	0	0	0	0	0	0	High	High	High	High	High	High	3.27714	3.08926	2.82058	2.57776	2.60859	2.55074	0	0	0	0	0	0	High	High	High	High
	DNGLLLHIHR	39	5	1	Q6ZYB1		1187.66	0	4.51135e-07	High	High	High	High	High	High	2.88208	3.06682	3.2142	3.18721	2.76895	3.44012	0	0	0	0	0	0	High	High	High	High	High	High	3.05247	3.0935	3.07469	3.13021	2.91456	2.88956	0	0	0	0	0	0	High	High	High	High
	LEDLRIPPAYSK	2	5	1	Q6ZYB1		1401.77	0	0.00065376	High						2.82272						0																								High
	LSGGDHIHAGTVVGK	48	4	1	Q6ZYB1		1447.77	0	0.00031659	High	High	High	High	High	High	2.77463	3.39993	3.59246	3.01821	3.74022	3.70434	0	0	0	0	0	0	High	High	High	High	High	High	3.12213	3.24212	3.22212	2.85198	3.92383	3.61567	0	0	0	0	0	0	High	High	High	High
	ELGVPIVMHDYLTGGFTANTSLAHYCR	19	4	1	Q6ZYB1	C26(Carbamidomethyl)	3022.46	0	5.69711e-11	High	High	High	High			2.69684	2.98349	3.46878	2.54741			0	0	0	0			High	High	High	High			3.04577	2.94953	3.52219	2.55198			0	0	0	0			High	High
	VALEACVQAR	38	5	2	Q6ZYB1;P85085	C6(Carbamidomethyl)	1116.58	0	5.35891e-07	High	High	High	High	High	High	2.65634	2.29917	2.65893	2.44645	2.45151	2.3619	0	0	0	0	0	0	High	High	High	High	High	High	2.93759	2.52928	3.03519	2.37999	2.25131	2.1966	0	0	0	0	0	0	High	High	High	High
	EITLGFVDLLR	36	6	2	Q6ZYB1;P85085		1275.73	0	0.000275252	High	High		High	High	High	2.52792	2.44639		2.95698	2.43292	2.65654	0	0		0	0	0	High	High	High	High	High		2.46546	2.31616	2.3781	2.16572	2.54363		0	0	0	0	0		High	High		High
	EIKFEFPAMDTL	30	4	1	Q6ZYB1	M9(Oxidation)	1456.7	0	0.000116289	High	High	High	High	High		2.39259	3.13335	2.98182	2.69708	2.74006		0	0	0	0	0		High	High	High	High	High		2.83488	3.00685	2.67569	2.76861	2.02045		0	0	0	0	0		High	High	High	High
	EITLGFVDLLRDDFVEK	35	5	1	Q6ZYB1		2009.06	0	3.30375e-06	High		High	High	High	High	2.34333		4.10604	3.81992	3.90586	2.60456	0		0	0	0	0	High	High	High	High	High	High	4.04656	3.52949	3.91932	3.89005	3.54411	2.30621	0	0	0	0	0	0	High		High	High
	FLFCAEAIFK	25	4	1	Q6ZYB1	C4(Carbamidomethyl)	1245.63	0	0.000137215	High		High	High	High	High	2.29093		2.52405	2.07615	2.46492	2.20318	0		0	0	0	0	High	High	High				2.55908	2.23777	2.16435				0	0	0				High			High
	ELGVPIVMHDYLTGGFTANTSLAHYCR	20	4	1	Q6ZYB1	M8(Oxidation); C26(Carbamidomethyl)	3038.45	0	1.40267e-07		High	High	High				3.29997	3.02434	3.70962				0	0	0			High		High	High			3.35128		3.04059	3.46027			0		0	0			High		High	High
	SQAETGEIKGHYLNATAGTCEEMIKR	9	4	1	Q6ZYB1	C20(Carbamidomethyl); M23(Oxidation)	2910.37	0	4.39551e-09																			High		High				2.64409		3.02277				0		0				High		High
	EITLGFVDLLRDDFVEKDR	16	5	1	Q6ZYB1		2280.19	0	4.97371e-07		High			High			2.5846			2.38715			0			0		High		High	High			2.63897		3.17811	2.69131			0		0	0
	WSPELAAACEVWKEIK	3	4	1	Q6ZYB1	C9(Carbamidomethyl)	1916.96	0	2.80678e-16																					High						3.91482						0				High		High
	GHYLNATAGTCEEMIK	12	4	1	Q6ZYB1	C11(Carbamidomethyl); M14(Oxidation)	1810.81	0	5.29536e-07		High		High				4.01883		2.45764				0		0																						High
	AMHAVIDR	5	5	1	Q6ZYB1	M2(Oxidation)	928.466	0	0.00101334																					High						2.18829						0
	AMHAVIDR	3	5	1	Q6ZYB1		912.472	0	0.00254195
	ALRLEDLR	6	6	1	Q6ZYB1		985.579	0.000148	0.0016798	High		High				2.3071		2.34907				0		0																						High		High	High
	AVYECLR	1	6	1	Q6ZYB1	C5(Carbamidomethyl)	910.445	0.001612	0.0300541																																					High
	NHGMHFR	1	4	1	Q6ZYB1		898.41	0.00207	0.010292																					High						2.05072						0
	VTPQPGVPPEEAGAAVAAESSTGTWTTVWTDGLTSLDRYK	1	6	1	Q6ZYB1		4146.03	0.003482	0.0543686																							High						2.29254						0
F6HXY7	Putative uncharacterized protein OS=Vitis vinifera GN=VIT_09s0002g01620 PE=4 SV=1 - [F6HXY7_VITVI]	59.59	1	5	12	274	14.2426	30.05	4	5	35.8564	41.97	7	11	25.8565	31.61	6	8	35.2684	54.4	9	12	32.2461	44.04	8	10	29.9216	44.04	8	9	29.6617	36.27	7	10	26.8904	44.04	8	9	29.3828	44.04	8	11	31.0557	44.04	8	10	31.0695	41.97	7
	Sequence	# PSMs	# Proteins	# Protein Groups	Protein Group Accessions	Modifications	MH+ [Da]	q-Value	PEP	A2	G2	M2	S2	Y2	_2	XCorr A2	XCorr G2	XCorr M2	XCorr S2	XCorr Y2	XCorr _2	Probability A2	Probability G2	Probability M2	Probability S2	Probability Y2	Probability _2	B2	H2	N2	T2	Z2	`2	XCorr B2	XCorr H2	XCorr N2	XCorr T2	XCorr Z2	XCorr `2	Probability B2	Probability H2	Probability N2	Probability T2	Probability Z2	Probability `2	C2	I2	O2	U2
	VKDELVLDGNDIELVSR	55	2	2	F6H792;F6HXY7		1914.02	0	3.28467e-16	High	High	High		High	High	3.7016	4.22415	4.81982		4.33386	4.78974	0	0	0		0	0	High	High	High	High	High	High	4.47627	4.37297	3.37263	4.2175	4.35073	4.59058	0	0	0	0	0	0	High	High	High	High
	TALSHVENLITGVTK	59	2	2	F6H792;F6HXY7		1582.88	0	1.7603e-05	High	High	High	High	High	High	3.5243	3.39869	3.70041	3.38649	3.33915	2.95639	0	0	0	0	0	0	High	High	High		High	High	4.34313	3.23715	3.72018		2.96529	3.15739	0	0	0		0	0	High	High	High	High
	KFLDGIYVSEK	32	2	2	F6H792;F6HXY7		1298.7	0	0.000471968	High	High	High	High	High	High	2.35377	2.51223	2.16568	2.44047	2.08576	2.32682	0	0	0	0	0	0	High	High	High	High	High		2.89224	2.6532	2.46424	2.23141	2.45102		0	0	0	0	0		High	High	High
	TILSSETMDIPDDVK	31	1	1	F6HXY7		1663.81	0	2.05566e-06	High		High	High	High	High	2.22002		2.11617	2.16851	2.9954	2.41059	0		0	0	0	0	High	High	High	High	High	High	3.18848	2.8293	2.20844	2.08246	3.20197	2.20129	0	0	0	0	0	0	High	High		High
	HLNLDFQLIKDESGK	14	1	1	F6HXY7		1756.92	0	1.76574e-05		High						3.49683						0					High	High			High		3.49619	2.89791			3.16996		0	0			0			High
	FLDGIYVSEK	29	2	2	F6H792;F6HXY7		1170.6	0	1.25182e-06		High	High	High		High		2.05359	2.63301	2.5325		2.23495		0	0	0		0	High	High	High		High	High	2.34248	2.0211	2.21935		2.4888	2.66622	0	0	0		0	0	High	High		High
	SEKVKDELVLDGNDIELVSR	4	2	2	F6H792;F6HXY7		2258.18	0	6.01247e-05			High						4.20778						0						High						3.59807						0				High		High
	HLNLDFQLIK	16	2	2	F6H792;F6HXY7		1240.7	0	0.00180006		High			High			2.6604			2.06139			0			0			High			High	High		2.44296			2.28187	2.82275		0			0	0		High
	KVDMLDGVSILR	13	1	1	F6HXY7		1345.75	0	3.36585e-05		High						2.4447						0						High				High		2.68686				2.26936		0				0		High
	TILSSETMDIPDDVKIK	4	1	1	F6HXY7		1904.99	0	2.80678e-16			High						3.06066						0						High						3.79593						0						High
	SAALINQK	16	2	2	F6H792;F6HXY7		844.488	0.000151	0.0152829				High	High	High				2.05311	2.04787	2.04299				0	0	0	High		High	High		High	2.04263		2.18392	2.32605		2.43021	0		0	0		0			High
	FVYAHFPINASITNGNK	1	1	1	F6HXY7		1892.97	0.000346	0.000112403
F6HQM5	Putative uncharacterized protein OS=Vitis vinifera GN=VIT_03s0063g02610 PE=4 SV=1 - [F6HQM5_VITVI]	59.26	1	7	7	200	22.4363	53.7	6	7	22.7118	49.38	6	8	18.4813	47.53	5	6	12.1039	26.54	3	4	15.8165	37.65	4	5	11.9581	26.54	3	4	18.6878	47.53	5	6	17.7358	43.83	5	6	16.6646	37.65	4	5	15.403	37.65	4	5	17.6712	43.83	5
	Sequence	# PSMs	# Proteins	# Protein Groups	Protein Group Accessions	Modifications	MH+ [Da]	q-Value	PEP	A2	G2	M2	S2	Y2	_2	XCorr A2	XCorr G2	XCorr M2	XCorr S2	XCorr Y2	XCorr _2	Probability A2	Probability G2	Probability M2	Probability S2	Probability Y2	Probability _2	B2	H2	N2	T2	Z2	`2	XCorr B2	XCorr H2	XCorr N2	XCorr T2	XCorr Z2	XCorr `2	Probability B2	Probability H2	Probability N2	Probability T2	Probability Z2	Probability `2	C2	I2	O2	U2
	CFVGGLAWATDDQSLER	36	1	1	F6HQM5	C1(Carbamidomethyl)	1924.89	0	3.28467e-16	High	High	High	High	High	High	4.75448	3.9341	4.51378	3.90045	3.82284	3.65045	0	0	0	0	0	0	High	High	High	High		High	3.34563	4.18375	4.62944	4.89085		3.94822	0	0	0	0		0	High	High	High	High
	GFGFVTFSSEQSMR	36	1	1	F6HQM5		1579.72	0	2.57916e-06	High	High	High	High	High	High	4.0993	3.85913	3.36028	4.07906	3.41959	3.94415	0	0	0	0	0	0	High	High	High	High	High	High	3.78921	3.48697	4.02224	3.02388	3.71815	3.43016	0	0	0	0	0	0	High	High	High	High
	GGGGGYGGGGGGYGGGSR	34	1	1	F6HQM5		1386.58	0	2.10286e-05	High	High	High	High	High	High	3.14431	2.62559	2.80525	2.75687	3.12846	2.10431	0	0	0	0	0	0	High	High	High	High	High	High	2.55875	2.94375	2.62415	2.73642	3.69044	2.71781	0	0	0	0	0	0	High	High	High	High
	GFGFVTFSSEQSMR	36	1	1	F6HQM5	M13(Oxidation)	1595.72	0	1.26699e-12	High	High	High	High	High	High	3.08769	3.45232	2.41522	3.3269	2.57612	2.48585	0	0	0	0	0	0	High	High	High	High	High	High	2.73138	2.71435	2.33866	3.06971	2.61588	3.36604	0	0	0	0	0	0	High	High	High	High
	AFSQFGEILESK	35	1	1	F6HQM5		1355.68	0	1.50336e-05	High	High	High	High	High	High	3.01051	2.34231	2.20939	3.08748	2.46432	3.0954	0	0	0	0	0	0	High	High	High	High	High	High	2.94569	2.1206	2.82541	2.61103	2.59501	2.12863	0	0	0	0	0	0	High	High	High	High
	GSGGGGGGGGGGGGYR	8	1	1	F6HQM5		1166.49	0	5.84185e-06	High	High	High	High			2.20127	2.47437	2.32749	2.88225			0	0	0	0						High						2.90749						0			High			High
	NITVNEAQSR	13	1	1	F6HQM5		1131.57	0	0.000642256	High		High				2.13874		2.4033				0		0				High	High		High			2.10291	2.28638		2.34013			0	0		0					High	High
	IINDRETGR	2	1	1	F6HQM5		1073.57	0.001648	0.0221421																			High						2.01925						0
A5AEH1	Putative uncharacterized protein OS=Vitis vinifera GN=VIT_07s0191g00090 PE=3 SV=1 - [A5AEH1_VITVI]	59.22	1	9	15	378	23.7773	30.2	6	9	35.6201	44.31	8	12	28.916	32.94	7	11	33.5614	41.57	8	13	26.366	36.86	7	10	23.5029	33.73	6	8	28.2844	37.65	7	10	30.0664	37.65	7	11	32.1771	40.39	8	11	36.488	44.31	9	12	25.9008	32.94	6
	Sequence	# PSMs	# Proteins	# Protein Groups	Protein Group Accessions	Modifications	MH+ [Da]	q-Value	PEP	A2	G2	M2	S2	Y2	_2	XCorr A2	XCorr G2	XCorr M2	XCorr S2	XCorr Y2	XCorr _2	Probability A2	Probability G2	Probability M2	Probability S2	Probability Y2	Probability _2	B2	H2	N2	T2	Z2	`2	XCorr B2	XCorr H2	XCorr N2	XCorr T2	XCorr Z2	XCorr `2	Probability B2	Probability H2	Probability N2	Probability T2	Probability Z2	Probability `2	C2	I2	O2	U2
	SAQDIATVELAPTHPIR	62	1	1	A5AEH1		1818.97	0	2.83178e-07	High	High	High	High	High	High	3.28752	3.33564	3.27942	3.19299	3.75088	3.78486	0	0	0	0	0	0	High	High	High	High	High	High	3.77964	3.42383	3.63897	3.31831	2.81635	3.57016	0	0	0	0	0	0	High	High	High	High
	KEAAESTLAAYK	35	1	1	A5AEH1		1281.67	0	7.85805e-05	High	High	High	High	High	High	2.98653	2.23756	2.73691	3.086	3.14072	2.95408	0	0	0	0	0	0	High	High	High	High	High	High	3.23048	2.23361	2.38879	2.96729	3.2985	2.40661	0	0	0	0	0	0	High	High	High	High
	IISSIEQKEESRGNEDHVATIR	23	1	1	A5AEH1		2511.28	0	0.000213786	High		High				2.90318		2.72324				0		0				High		High	High			2.65553		3.05386	3.14138			0		0	0			High		High	High
	IISSIEQKEESR	36	4	3	F6H0X3;A5AEH1;A5C3B4		1418.75	0	5.76573e-05	High	High	High	High	High	High	2.79324	2.34062	2.41841	2.03554	3.20438	3.15118	0	0	0	0	0	0	High	High	High	High	High	High	2.83894	2.56014	2.92451	3.14587	2.69783	3.07356	0	0	0	0	0	0	High	High	High	High
	DSTLIMQLLR	54	11	9	F6H0X3;A5AX75;F6GZ62;A5AEH1;E0CRL1;A5C3B4;D7TJL0;F6HF87;F6H2P0	M6(Oxidation)	1205.65	0	0.000195607	High	High		High	High	High	2.38533	2.79091		2.17855	2.35867	2.09542	0	0		0	0	0	High	High		High	High	High	2.35196	2.62437		2.79889	2.56443	2.36635	0	0		0	0	0	High	High		High
	SKIESELSSICDGILR	47	1	1	A5AEH1	C11(Carbamidomethyl)	1806.93	0	3.83617e-05	High	High	High		High		2.29267	3.40681	3.18222		3.29661		0	0	0		0		High	High	High	High	High		3.15919	3.29992	3.37347	2.95216	2.56054		0	0	0	0	0		High	High	High	High
	DSTLIMQLLR	20	11	9	F6H0X3;A5AX75;F6GZ62;A5AEH1;E0CRL1;A5C3B4;D7TJL0;F6H2P0;F6HF87		1189.66	0	0.00736904	High						2.14439						0						High	High	High			High	2.34409	2.44984	2.28812			2.15034	0	0	0			0	High	High	High	High
	QAFDEAIAELDTLGEESYK	40	3	2	F6H0X3;A5AEH1		2128.99	0	1.04696e-09		High		High	High	High		3.69035		3.70275	5.12328	3.65781		0		0	0	0	High	High	High		High	High	3.83579	3.43085	3.54694		4.11334	3.3355	0	0	0		0	0		High		High
	LAEQAERYEEMVQFMEK	5	1	1	A5AEH1	M11(Oxidation); M15(Oxidation)	2162.97	0	2.26583e-07				High	High					3.77529	3.17344					0	0		High						3.72081						0
	LAEQAERYEEMVQFMEK	13	1	1	A5AEH1		2130.99	0	0.000193213					High						4.24525						0		High				High	High	2.90903				3.49832	3.45586	0				0	0		High		High
	GNEDHVATIR	15	1	1	A5AEH1		1111.55	0	0.00129321				High	High	High				2.71323	2.57469	2.0464				0	0	0					High	High					2.34347	2.4299					0	0
	YEEMVQFMEK	9	1	1	A5AEH1		1333.58	0	0.000109357		High						2.14318						0						High						2.05378						0						High
	IESELSSICDGILR	4	1	1	A5AEH1	C9(Carbamidomethyl)	1591.8	0	4.89181e-05					High						2.92758						0
	DNLTLWTSDMQDDGGDEIKEAPK	4	1	1	A5AEH1		2578.16	0	0.00140915					High						2.38242						0
	IISSIEQK	3	7	6	E0CRL1;D7TJL0;F6H2P0;F6H0X3;A5AEH1;A5C3B4		917.53	0.000151	0.0166249					High						2.20511						0
	NLLSVAYK	5	8	5	F6H0X3;A5AX75;F6GZ62;A5AEH1;A5C3B4		907.524	0.000164	0.00281184				High						2.04253						0																							High	High
	MKGDYHR	3	9	5	F6H0X3;A5AX75;F6GZ62;A5AEH1;A5C3B4		906.425	0.000373	0.0064527																					High						2.13854						0				High
A5AFS1	Elongation factor 1-alpha OS=Vitis vinifera GN=VIT_06s0004g03240 PE=3 SV=1 - [A5AFS1_VITVI]	59.06	4	3	22	627	47.0691	34	10	16	59.1603	36.91	12	21	57.5685	38.93	11	20	46.8574	27.96	9	16	37.8025	26.85	9	13	51.1546	29.75	10	19	41.6796	34.23	10	15	46.4835	29.75	10	17	46.3798	27.96	9	17	46.5116	34.68	11	16	40.6478	27.52	9
	Sequence	# PSMs	# Proteins	# Protein Groups	Protein Group Accessions	Modifications	MH+ [Da]	q-Value	PEP	A2	G2	M2	S2	Y2	_2	XCorr A2	XCorr G2	XCorr M2	XCorr S2	XCorr Y2	XCorr _2	Probability A2	Probability G2	Probability M2	Probability S2	Probability Y2	Probability _2	B2	H2	N2	T2	Z2	`2	XCorr B2	XCorr H2	XCorr N2	XCorr T2	XCorr Z2	XCorr `2	Probability B2	Probability H2	Probability N2	Probability T2	Probability Z2	Probability `2	C2	I2	O2	U2
	VETGVLKPGMVVTFGPSGLTTEVK	57	2	1	A5AFS1		2446.33	0	3.22038e-10	High	High	High	High	High	High	5.0344	4.4653	5.11862	3.9891	3.70264	3.8678	0	0	0	0	0	0	High	High	High	High	High	High	4.44813	4.53279	4.62276	4.15019	3.87425	4.80039	0	0	0	0	0	0	High	High	High	High
	VETGVLKPGMVVTFGPSGLTTEVK	40	2	1	A5AFS1	M10(Oxidation)	2462.32	0	3.61505e-07	High	High	High	High	High	High	4.44169	4.31409	4.22546	4.75493	4.44754	4.82401	0	0	0	0	0	0	High	High	High	High	High	High	4.5656	4.18338	4.25455	4.13961	5.0523	4.04692	0	0	0	0	0	0	High	High	High	High
	YYCTVIDAPGHR	72	5	3	A5AGM9;A5C4C2;A5AFS1	C3(Carbamidomethyl)	1451.67	0	1.50964e-05	High	High	High	High	High	High	3.23641	3.20158	3.3491	3.22998	3.42905	3.28594	0	0	0	0	0	0	High	High	High	High	High	High	3.12091	3.26874	3.2005	3.31517	3.56243	3.39486	0	0	0	0	0	0	High	High	High	High
	NMITGTSQADCAVLIIDSTTGGFEAGISKDGQTR	6	5	3	A5AGM9;A5C4C2;A5AFS1	M2(Oxidation); C11(Carbamidomethyl)	3530.68	0	2.80678e-16	High						3.15121						0								High						4.59237						0				High			High
	EHALLAFTLGVK	71	2	1	A5AFS1		1298.74	0	1.81485e-05	High	High	High	High	High	High	2.92944	2.77045	3.0372	3.30149	3.84335	3.21527	0	0	0	0	0	0	High	High	High	High	High	High	3.52814	2.82067	3.51265	2.94755	3.05284	2.85219	0	0	0	0	0	0	High	High	High	High
	MIPTKPMVVETFSEYPPLGR	80	6	3	A5AGM9;A5C4C2;A5AFS1		2292.18	0	3.81754e-05	High	High	High	High	High	High	2.74858	2.71516	2.78162	3.01243	2.68362	2.77534	0	0	0	0	0	0	High	High	High		High	High	2.98061	2.25404	2.70238		2.80236	2.33137	0	0	0		0	0	High	High	High	High
	MIPTKPMVVETFSEYPPLGR	28	6	3	A5AGM9;A5C4C2;A5AFS1	M1(Oxidation)	2308.17	0	0.000290117	High		High				2.56564		2.47688				0		0				High	High	High			High	2.74485	2.40596	2.30414			2.30122	0	0	0			0		High
	LPLQDVYK	33	6	3	A5AGM9;A5C4C2;A5AFS1		975.551	0	0.00154962	High	High	High	High	High	High	2.41934	2.12909	2.40097	2.35397	2.30903	2.47291	0	0	0	0	0	0	High	High	High	High	High	High	2.08344	2.21163	2.74777	2.34353	2.27416	2.08602	0	0	0	0	0	0	High		High	High
	IGGIGTVPVGR	37	6	3	A5AGM9;A5C4C2;A5AFS1		1025.61	0	5.39149e-05	High	High	High	High	High	High	2.34337	2.48975	2.74111	2.71763	2.6656	2.52937	0	0	0	0	0	0	High	High	High	High	High	High	2.94611	2.45069	2.86382	2.66447	2.87883	2.27677	0	0	0	0	0	0	High	High	High	High
	ARYDEIVK	39	4	2	A5AGM9;A5AFS1		993.536	0	0.00398397	High	High	High	High	High		2.21184	2.34009	2.58578	2.65697	2.66885		0	0	0	0	0		High	High	High	High	High		2.29969	2.4176	3.00982	3.0783	3.04579		0	0	0	0	0			High	High	High
	GFVASNSKDDPAK	30	8	3	A5AGM9;A5C4C2;A5AFS1		1335.65	0	0.00146302	High			High	High	High	2.17181			2.78886	2.79026	3.1628	0			0	0	0	High	High	High	High	High	High	2.32957	2.79626	2.54645	2.69678	2.40367	3.00529	0	0	0	0	0	0	High	High	High	High
	NMITGTSQADCAVLIIDSTTGGFEAGISKDGQTR	13	5	3	A5AGM9;A5C4C2;A5AFS1	C11(Carbamidomethyl)	3514.68	0	1.94193e-08			High	High					3.9423	2.46315					0	0			High		High	High			3.52927		2.80907	3.92217			0		0	0			High		High	High
	VHINIVVIGHVDSGK	42	5	3	A5AGM9;A5C4C2;A5AFS1		1586.9	0	2.80678e-16		High	High		High	High		2.43317	2.94733		3.50047	3.56907		0	0		0	0	High	High	High	High	High	High	3.15598	2.92501	3.82766	3.80756	3.19931	3.6239	0	0	0	0	0	0	High	High	High	High
	NMITGTSQADCAVLIIDSTTGGFEAGISK	2	5	3	A5AGM9;A5C4C2;A5AFS1	C11(Carbamidomethyl)	2957.43	0	0.000281949																			High						2.91902						0
	MIPTKPMVVETFSEYPPLGR	12	6	3	A5AGM9;A5C4C2;A5AFS1	M1(Oxidation); M7(Oxidation)	2324.17	0	3.73073e-06			High	High					2.92138	2.36515					0	0			High		High	High			2.52644		2.42606	2.69593			0		0	0			High			High
	STNLDWYK	14	5	3	A5AGM9;A5C4C2;A5AFS1		1026.49	0	0.000127566			High			High			2.06381			2.48768			0			0	High				High	High	2.01836				2.19959	2.21523	0				0	0			High	High
	QMICCCNKMDATTPK	6	5	3	A5AGM9;A5C4C2;A5AFS1	C4(Carbamidomethyl); C5(Carbamidomethyl); C6(Carbamidomethyl)	1857.78	0	0.00156688			High						2.31141						0						High						2.70284						0				High		High
	EAANFTSQVIIMNHPGQIGNGYAPVLDCHTSHIAVK	6	2	1	A5AFS1	C28(Carbamidomethyl)	3889.91	0	3.19065e-16		High			High			2.77566			2.95741			0			0
	YDEIVKEVSSYLK	6	5	3	A5AGM9;A5C4C2;A5AFS1		1572.82	0	4.52655e-12			High						3.17466						0						High	High					3.47635	2.49103					0	0					High
	YYCTVIDAPGHRDFIK	1	5	3	A5AGM9;A5C4C2;A5AFS1	C3(Carbamidomethyl)	1954.95	0	4.18657e-11																					High						3.31827						0
	STTTGHLIYK	24	5	3	A5AGM9;A5C4C2;A5AFS1		1120.6	0.000169	0.00377522	High		High	High	High	High	2.45595		2.25506	2.37544	2.11458	2.13875	0		0	0	0	0		High			High			2.09624			2.0071			0			0		High	High	High	High
	FEKEAAEMNKR	1	5	3	A5AGM9;A5C4C2;A5AFS1		1352.66	0.000266	0.00240657
	EAANFTSQVIIMNHPGQIGNGYAPVLDCHTSHIAVK	1	2	1	A5AFS1	M12(Oxidation); C28(Carbamidomethyl)	3905.91	0.000481	0.00274206				High						2.72002						0
	RGFVASNSKDDPAK	2	8	3	A5AGM9;A5C4C2;A5AFS1		1491.75	0.000564	0.00804268
	QMICCCNKMDATTPK	1	5	3	A5AGM9;A5C4C2;A5AFS1	C4(Carbamidomethyl); C5(Carbamidomethyl); C6(Carbamidomethyl); M9(Oxidation)	1873.77	0.001263	0.00967399																					High						2.05136						0
	EVSSYLK	1	5	3	A5AGM9;A5C4C2;A5AFS1		825.435	0.004682	0.0662905		High						2.00013						0
	SVEKKDPSGAK	1	4	2	A5C4C2;A5AFS1		1145.62	0.004724	0.0250584																																							High
	VIERFEK	1	5	3	A5AGM9;A5C4C2;A5AFS1		920.52	0.007152	0.101196
A5BSR0	Proteasome subunit alpha type OS=Vitis vinifera GN=VIT_10s0042g00070 PE=3 SV=1 - [A5BSR0_VITVI]	58.8	1	8	8	118	8.00207	19.6	3	3	10.4306	19.6	3	3	12.9215	29.2	4	5	13.5388	36.4	5	5	5.39699	10.8	2	2	5.38559	10.8	2	2	6.31566	10.8	2	2	9.81522	10.8	2	3					7.60985	20.4	3	3	9.35469	10.8	2
	Sequence	# PSMs	# Proteins	# Protein Groups	Protein Group Accessions	Modifications	MH+ [Da]	q-Value	PEP	A2	G2	M2	S2	Y2	_2	XCorr A2	XCorr G2	XCorr M2	XCorr S2	XCorr Y2	XCorr _2	Probability A2	Probability G2	Probability M2	Probability S2	Probability Y2	Probability _2	B2	H2	N2	T2	Z2	`2	XCorr B2	XCorr H2	XCorr N2	XCorr T2	XCorr Z2	XCorr `2	Probability B2	Probability H2	Probability N2	Probability T2	Probability Z2	Probability `2	C2	I2	O2	U2
	AAAIGANNQAAQSMLK	31	1	1	A5BSR0	M14(Oxidation)	1574.8	0	2.91991e-07	High	High	High	High	High		3.41796	3.48186	2.35324	3.33966	3.52188		0	0	0	0	0		High	High	High	High	High		4.87892	2.79887	2.9688	2.59378	3.18836		0	0	0	0	0		High		High	High
	YQVCSADALSK	29	1	1	A5BSR0	C4(Carbamidomethyl)	1241.58	0	0.000450874	High	High	High	High	High	High	2.32375	2.8338	2.42016	2.32153	2.50248	2.42796	0	0	0	0	0	0	High	High	High	High	High		2.30693	2.07759	2.03769	2.28409	2.22136		0	0	0	0	0		High			High
	YTYAYQEPMPVEQLVQSLCDTK	15	1	1	A5BSR0	C19(Carbamidomethyl)	2663.24	0	2.52869e-05	High		High				2.26037		2.51092				0		0				High		High		High		3.24472		3.01336		2.38155		0		0		0		High		High	High
	TMDSTSLTSDKLELAEVFLSASGK	14	1	1	A5BSR0		2530.26	0	3.0301e-16			High		High	High			2.91871		3.28175	2.87319			0		0	0					High						3.01918						0		High		High	High
	AAAIGANNQAAQSMLK	11	1	1	A5BSR0		1558.8	0	6.01294e-08					High						3.96481						0			High			High			4.93876			4.06901			0			0
	TMDSTSLTSDKLELAEVFLSASGK	3	1	1	A5BSR0	M2(Oxidation)	2546.26	0	3.81192e-05																																								High
	YTYAYQEPMPVEQLVQSLCDTK	3	1	1	A5BSR0	M9(Oxidation); C19(Carbamidomethyl)	2679.24	0	0.00562938				High						2.63787						0																								High
	LYQVEYAMEAIGNAGTAIGILSK	3	1	1	A5BSR0		2412.25	0	1.02961e-07
	QDYKDDISREDAVQLALK	7	1	1	A5BSR0		2107.06	0.000169	0.00245162			High			High			2.67701			2.51862			0			0					High						2.59662						0
	IDDHVACAVAGIMSDANILINTAR	1	1	1	A5BSR0	C7(Carbamidomethyl)	2540.26	0.000235	5.69659e-05
	TTIFSPEGR	1	1	1	A5BSR0		1007.51	0.003287	0.0559618
D7TQG4	Putative uncharacterized protein OS=Vitis vinifera GN=VIT_08s0040g02470 PE=3 SV=1 - [D7TQG4_VITVI]	58.8	4	7	13	139					5.14647	14.81	2	2	4.74198	11.57	2	2	5.23005	14.81	2	2													5.01217	15.28	2	2					11.3047	18.52	3	4	9.08113	15.28	2
	Sequence	# PSMs	# Proteins	# Protein Groups	Protein Group Accessions	Modifications	MH+ [Da]	q-Value	PEP	A2	G2	M2	S2	Y2	_2	XCorr A2	XCorr G2	XCorr M2	XCorr S2	XCorr Y2	XCorr _2	Probability A2	Probability G2	Probability M2	Probability S2	Probability Y2	Probability _2	B2	H2	N2	T2	Z2	`2	XCorr B2	XCorr H2	XCorr N2	XCorr T2	XCorr Z2	XCorr `2	Probability B2	Probability H2	Probability N2	Probability T2	Probability Z2	Probability `2	C2	I2	O2	U2
	VLYSSVVYPHNYGFIPR	56	3	2	D7TQG4;D7SPB2		2011.04	0	3.19065e-16			High	High	High	High			3.78559	4.55997	3.53895	4.04855			0	0	0	0	High	High	High	High	High	High	2.83288	2.90003	4.03073	3.6999	3.88505	3.448	0	0	0	0	0	0	High		High	High
	ALNSHQHSHPPLNER	7	1	1	D7TQG4		1736.86	0	3.23136e-05				High						2.40444						0			High						2.31359						0
	AIGLMPMIDQGEKDDK	17	4	2	D7TQG4;D7SPB2		1760.86	0	0.000182945					High	High					2.37351	2.77271					0	0		High			High	High		2.11214			3.56152	2.81336		0			0	0				High
	AIGLMPMIDQGEKDDKIIAVCADDPEYR	7	3	1	D7TQG4	C21(Carbamidomethyl)	3163.51	0	2.6452e-05			High						3.97033						0						High	High					4.36908	4.81342					0	0					High	High
	FFEDYKKNENK	6	3	2	D7TQG4;D7SPB2		1461.7	0	0.00112146			High						2.10698						0																								High
	HYTDINELPPHR	21	1	1	D7TQG4		1491.73	0	3.86704e-08					High						2.55348						0					High	High	High				2.68677	2.50429	2.33386				0	0	0				High
	AVAAHPWHDLEIGPGAPTIFNCVVEIGK	4	1	1	D7TQG4	C22(Carbamidomethyl)	2998.52	0	3.56394e-08																						High						3.67443						0						High
	VDRVLYSSVVYPHNYGFIPR	4	3	2	D7TQG4;D7SPB2		2381.24	0	3.4574e-16																						High						2.73105						0
	IIAVCADDPEYR	6	4	1	D7TQG4	C5(Carbamidomethyl)	1421.67	0	0.00156034					High						2.75176						0							High						2.40921						0
	TGLIKVDR	6	4	1	D7TQG4		901.547	0.000768	0.0133808																					High	High					2.00639	2.09122					0	0			High		High	High
	FFEDYKK	3	3	2	D7TQG4;D7SPB2		976.477	0.003042	0.046485
	VKYELDKK	1	2	1	D7TQG4		1022.59	0.00484	0.0663081
	VKYELDK	1	5	2	D7TQG4;D7SPB2		894.493	0.00934	0.0972055																						High						2.23491						0
D7THJ7	Putative uncharacterized protein OS=Vitis vinifera GN=VIT_08s0007g00840 PE=1 SV=1 - [D7THJ7_VITVI]	58.44	2	12	23	348	67.9946	36.29	12	20	85.6611	48.73	14	24	96.8428	52.95	18	30	57.2431	32.7	11	17	54.352	35.02	12	17	51.699	32.7	11	15	46.9932	34.6	12	14	57.5147	34.6	12	17	45.0483	35.02	12	14	34.3174	29.54	9	11	30.4219	27.85	9
	Sequence	# PSMs	# Proteins	# Protein Groups	Protein Group Accessions	Modifications	MH+ [Da]	q-Value	PEP	A2	G2	M2	S2	Y2	_2	XCorr A2	XCorr G2	XCorr M2	XCorr S2	XCorr Y2	XCorr _2	Probability A2	Probability G2	Probability M2	Probability S2	Probability Y2	Probability _2	B2	H2	N2	T2	Z2	`2	XCorr B2	XCorr H2	XCorr N2	XCorr T2	XCorr Z2	XCorr `2	Probability B2	Probability H2	Probability N2	Probability T2	Probability Z2	Probability `2	C2	I2	O2	U2
	VQLADKYLSEAALGDANEDAIK	9	1	1	D7THJ7		2334.18	0	2.205e-09	High		High				4.94111		2.61963				0		0				High		High				5.83184		2.43002				0		0				High
	MGINPIMMSAGELESGNAGEPAK	13	4	2	D7SKB2;D7THJ7	M1(Oxidation)	2320.07	0	2.97243e-16	High						4.68887						0						High	High					4.49661	4.59859					0	0					High	High
	LVDTFPGQSIDFFGALR	57	4	2	D7THJ7;D7SKB2		1882.97	0	2.10086e-07	High	High	High	High	High		4.67707	3.49421	4.04372	3.16732	3.68209		0	0	0	0	0		High	High	High	High	High	High	3.59242	3.62607	3.49295	3.67658	2.4502	2.31021	0	0	0	0	0	0	High	High	High	High
	MCCLFINDLDAGAGR	23	4	2	D7SKB2;D7THJ7	C2(Carbamidomethyl); C3(Carbamidomethyl)	1712.76	0	2.97243e-16	High	High	High				4.59596	2.90078	3.84978				0	0	0				High	High	High	High			3.87545	3.14019	3.20994	3.99022			0	0	0	0			High	High	High	High
	MCCLFINDLDAGAGR	11	4	2	D7SKB2;D7THJ7	M1(Oxidation); C2(Carbamidomethyl); C3(Carbamidomethyl)	1728.75	0	4.03083e-07	High						4.53365						0						High		High	High			4.58645		2.9911	3.98276			0		0	0			High
	MGINPIMMSAGELESGNAGEPAK	38	4	2	D7SKB2;D7THJ7		2304.07	0	6.9018e-12	High	High	High	High	High	High	4.25386	5.46649	4.59363	3.24924	4.24041	3.12181	0	0	0	0	0	0	High	High	High	High	High		4.51282	4.75617	4.84656	3.92928	4.58643		0	0	0	0	0		High	High	High	High
	VPIIVTGNDFSTLYAPLIR	43	4	2	D7SKB2;D7THJ7		2089.17	0	2.45295e-09	High	High	High	High	High	High	4.22612	4.65799	3.58874	3.78719	4.73644	3.42276	0	0	0	0	0	0	High	High	High	High	High	High	5.0114	4.32233	3.87051	3.69546	4.20592	3.01513	0	0	0	0	0	0	High	High	High	High
	LLEYGNMLVQEQENVK	14	1	1	D7THJ7		1906.96	0	2.69226e-10	High	High					4.21329	3.26208					0	0					High	High			High		2.83275	4.12932			2.93561		0	0			0			High
	LLEYGNMLVQEQENVKR	13	1	1	D7THJ7		2063.05	0	6.57234e-08	High	High					3.4092	4.27369					0	0					High	High					4.13958	4.16074					0	0					High	High
	QYNLDNTMDGFYIAPAFMDK	11	1	1	D7THJ7		2354.05	0	3.4297e-08	High	High					2.68818	2.93506					0	0					High	High					3.6457	3.18334					0	0					High	High
	VPLILGIWGGK	37	4	2	D7SKB2;D7THJ7		1152.71	0	4.89296e-05	High	High	High	High	High	High	2.28506	2.37525	2.6228	2.23153	2.24553	2.28535	0	0	0	0	0	0	High	High	High	High	High	High	2.75609	2.80628	2.68272	2.45706	2.46012	2.43303	0	0	0	0	0	0	High	High		High
	SFQCELVFAK	18	1	1	D7THJ7	C4(Carbamidomethyl)	1228.6	0	0.000809016	High	High	High				2.1747	2.14352	2.47349				0	0	0					High	High	High				2.3054	2.30976	2.23762				0	0	0			High		High
	IGVCTGIFR	22	2	1	D7THJ7	C4(Carbamidomethyl)	1022.54	0	0.000626827	High	High	High	High			2.05309	2.33499	2.43364	2.04055			0	0	0	0			High	High	High	High			2.44543	2.42543	2.01702	2.60374			0	0	0	0			High	High		High
	GMVDSLFQAPMDSGTHYAVMSSYDYISTGLR	2	1	1	D7THJ7		3399.54	0	1.6134e-06																			High						4.0041						0						High
	AAQQVNLPVPEGCTDPSANNFDPTAR	4	1	1	D7THJ7	C13(Carbamidomethyl)	2769.29	0	0.000253244																			High		High				2.32462		2.28392				0		0				High
	EENPRVPIIVTGNDFSTLYAPLIR	1	3	2	D7SKB2;D7THJ7		2714.45	0	0.000174488																																					High
	YLSEAALGDANEDAIK	7	1	1	D7THJ7		1679.81	0	5.53671e-09		High						3.96721						0						High						4.40308						0						High
	WVASVGVEGIGKK	3	1	1	D7THJ7		1329.75	0.000115	0.00563359			High						2.08789						0				High						2.55265						0						High
	QYNLDNTMDGFYIAPAFMDK	1	1	1	D7THJ7	M8(Oxidation)	2370.05	0.000235	5.69659e-05
	YREAADIIR	5	4	2	D7SKB2;D7THJ7		1106.6	0.000298	0.00089166	High						2.31216						0								High						2.12292						0				High
	VPIIVTGNDFSTLYAPLIRDGR	1	4	2	D7SKB2;D7THJ7		2417.32	0.000373	0.00347623																																					High
	WVASVGVEGIGK	3	1	1	D7THJ7		1201.66	0.000488	0.00373093																																					High	High
	EAADIIRK	3	4	2	D7SKB2;D7THJ7		915.526	0.00059	0.0098852																			High		High				2.18826		2.26051				0		0				High
	EGPPTFEKPK	1	1	1	D7THJ7		1129.59	0.000612	0.00902745
	LVVHITK	7	4	2	D7SKB2;D7THJ7		809.524	0.000636	0.0152149		High						2.10773						0						High						2.15281						0						High
	NFMTLPNIK	1	4	2	D7SKB2;D7THJ7	M3(Oxidation)	1093.57	0.009156	0.151592																																								High
A5AGQ2	Putative uncharacterized protein OS=Vitis vinifera GN=VITISV_003816 PE=3 SV=1 - [A5AGQ2_VITVI]	58.41	2	4	5	44	4.78724	36.28	2	2	12.6423	38.05	3	4	5.2168	36.28	2	2	4.86047	36.28	2	2					5.09598	36.28	2	2					5.55585	35.4	2	2
	Sequence	# PSMs	# Proteins	# Protein Groups	Protein Group Accessions	Modifications	MH+ [Da]	q-Value	PEP	A2	G2	M2	S2	Y2	_2	XCorr A2	XCorr G2	XCorr M2	XCorr S2	XCorr Y2	XCorr _2	Probability A2	Probability G2	Probability M2	Probability S2	Probability Y2	Probability _2	B2	H2	N2	T2	Z2	`2	XCorr B2	XCorr H2	XCorr N2	XCorr T2	XCorr Z2	XCorr `2	Probability B2	Probability H2	Probability N2	Probability T2	Probability Z2	Probability `2	C2	I2	O2	U2
	LASVPSGGGAAVAVAAPGGGGAAAPAAAEPK	18	2	1	A5AGQ2		2500.32	0	2.1299e-07	High		High	High			2.39628		2.79898	2.96321			0		0	0			High	High	High				3.524	3.28246	3.2867				0	0	0				High			High
	DITELIASGR	19	3	2	A5AGQ2;D7TJ45		1074.58	0	0.00155745	High		High	High	High		2.39096		2.49264	2.62278	2.23692		0		0	0	0		High		High		High		2.35668		2.48165		2.10653		0		0		0		High			High
	EKLASVPSGGGAAVAVAAPGGGGAAAPAAAEPK	2	2	1	A5AGQ2		2757.45	0	1.41204e-05																			High						3.49368						0
	IELLLAEVK	1	2	1	A5AGQ2		1027.64	0	0.000158441																				High						2.27339						0
	DILGSVGAEADDDRIELLLAEVK	4	2	1	A5AGQ2		2441.28	0	1.96855e-06					High						3.68159						0						High						2.98783						0
A5B0L2	Putative uncharacterized protein OS=Vitis vinifera GN=VIT_08s0007g06520 PE=3 SV=1 - [A5B0L2_VITVI]	58.36	5	2	18	597	24.0142	31.03	7	8	46.0046	36.6	8	14	40.2391	38.99	10	12	41.6919	27.06	6	13	27.116	24.14	5	8	41.2186	32.63	8	13	31.0385	26.79	6	9	35.0199	29.71	7	11	29.0945	27.06	6	9	42.2028	32.89	7	12	40.0842	36.34	8
	Sequence	# PSMs	# Proteins	# Protein Groups	Protein Group Accessions	Modifications	MH+ [Da]	q-Value	PEP	A2	G2	M2	S2	Y2	_2	XCorr A2	XCorr G2	XCorr M2	XCorr S2	XCorr Y2	XCorr _2	Probability A2	Probability G2	Probability M2	Probability S2	Probability Y2	Probability _2	B2	H2	N2	T2	Z2	`2	XCorr B2	XCorr H2	XCorr N2	XCorr T2	XCorr Z2	XCorr `2	Probability B2	Probability H2	Probability N2	Probability T2	Probability Z2	Probability `2	C2	I2	O2	U2
	TTGIVLDSGDGVSHTVPIYEGYALPHAILR	55	12	2	A5BN09;A5B0L2		3151.64	0	2.98433e-16	High	High	High	High	High	High	5.97552	6.03828	5.53126	3.76357	5.43057	5.45864	0	0	0	0	0	0	High	High	High	High	High	High	6.11215	5.72095	5.3408	4.93887	5.72064	5.77769	0	0	0	0	0	0	High	High	High	High
	VAPEEHPVLLTEAPLNPK	70	11	3	A5BN09;A5B0L2;CON_P60712		1954.06	0	0.000227245	High	High	High	High	High	High	3.171	3.4867	3.7932	4.03848	4.01607	3.11392	0	0	0	0	0	0	High	High	High	High	High	High	3.17205	3.58231	3.73381	3.78031	4.00033	3.20265	0	0	0	0	0	0	High	High	High	High
	IWHHTFYNELR	61	8	3	A5B0L2;A5BN09;CON_P60712		1515.75	0	2.80678e-16	High	High	High	High	High	High	2.78046	2.82518	2.5756	2.90088	3.20468	3.21233	0	0	0	0	0	0	High	High	High	High	High	High	2.81981	2.453	3.52395	3.02302	3.0163	3.46634	0	0	0	0	0	0	High	High	High	High
	SYELPDGQVITIGAER	37	3	1	A5B0L2		1747.88	0	2.24866e-05	High	High	High	High	High	High	2.62684	3.30947	2.57471	2.77934	3.23751	3.3452	0	0	0	0	0	0	High	High	High	High	High	High	2.80733	2.96067	3.36267	3.36883	2.95777	2.76728	0	0	0	0	0	0	High	High	High	High
	HTGVMVGMGQKDAYVGDEAQSKR	13	7	2	A5B0L2;A5BN09	M5(Oxidation); M8(Oxidation)	2496.16	0	1.09665e-05	High		High				2.55859		2.52942				0		0							High						3.27598						0			High		High	High
	EITALAPSSMK	21	9	2	A5B0L2;A5BN09	M10(Oxidation)	1163.6	0	0.000133352	High			High	High		2.08711			2.2049	2.13151		0			0	0		High	High		High	High		2.53192	2.54852		2.45299	2.3234		0	0		0	0		High	High	High	High
	YPIEHGIVSNWDDMEK	61	7	2	A5B0L2;A5BN09		1932.88	0	1.23845e-07		High	High	High	High	High		3.76276	3.62142	4.74389	4.47834	4.38297		0	0	0	0	0	High	High	High	High	High	High	4.84859	3.86695	2.7549	3.07492	4.27338	5.2995	0	0	0	0	0	0		High		High
	KDLYGNIVLSGGSTMFPGIADR	28	8	2	A5B0L2;A5BN09	M15(Oxidation)	2327.17	0	1.07526e-05			High	High	High				5.0341	3.76217	4.06044				0	0	0		High		High	High	High	High	3.94612		4.08687	3.99786	5.07869	3.3984	0		0	0	0	0	High		High	High
	YPIEHGIVSNWDDMEK	59	7	2	A5B0L2;A5BN09	M14(Oxidation)	1948.88	0	3.3411e-06		High		High	High	High		3.52816		4.00753	4.70173	3.75308		0		0	0	0	High	High	High	High	High	High	3.93594	2.92627	3.12651	2.92864	4.03065	3.57108	0	0	0	0	0	0	High	High		High
	GEYDESGPSIVHRK	10	4	2	A5B0L2;A5BN09		1573.76	0	0.000406205			High	High					2.50233	2.29613					0	0			High			High			2.04594			2.00467			0			0						High
	DLYGNIVLSGGSTMFPGIADR	20	8	2	A5B0L2;A5BN09	M14(Oxidation)	2199.08	0	1.05893e-06			High	High	High				2.94685	4.82109	3.86927				0	0	0				High	High	High				4.45799	3.87219	3.81788				0	0	0		High			High
	HTGVMVGMGQKDAYVGDEAQSK	9	7	2	A5B0L2;A5BN09	M5(Oxidation); M8(Oxidation)	2340.06	0	3.4574e-16																					High	High					2.66742	3.33392					0	0			High			High
	EITALAPSSMK	12	9	2	A5B0L2;A5BN09		1147.6	0	0.00111662			High		High				2.04454		2.04902				0		0					High						2.06744						0					High
	HTGVMVGMGQK	21	8	2	A5B0L2;A5BN09		1144.56	0	0.00302215				High		High				2.68823		2.58894				0		0			High	High	High				2.40311	2.58865	2.52503				0	0	0				High	High
	GYSFTTTAER	15	6	2	A5B0L2;CON_P60712		1132.53	0	0.000904588		High			High	High		2.28362			2.03514	2.37724		0			0	0		High	High	High		High		2.30725	2.12185	2.22946		2.17204		0	0	0		0			High	High
	KDLYGNIVLSGGSTMFPGIADR	35	8	2	A5B0L2;A5BN09		2311.18	0	1.79036e-07				High	High	High				2.75158	4.15053	3.21333				0	0	0			High	High	High	High			4.20773	3.24033	4.29866	3.57829			0	0	0	0				High
	GEYDESGPSIVHR	9	4	2	A5B0L2;A5BN09		1445.66	0	2.47862e-07				High		High				2.16347		2.22617				0		0						High						2.56196						0
	DLYGNIVLSGGSTMFPGIADR	16	8	2	A5B0L2;A5BN09		2183.08	0	3.43522e-08			High	High	High				3.83276	2.54049	3.52944				0	0	0				High		High	High			3.22348		3.01813	2.8703			0		0	0				High
	HTGVMVGMGQKDAYVGDEAQSKR	8	7	2	A5B0L2;A5BN09		2464.17	0	3.0301e-16			High						3.42914						0						High						3.75401						0						High
	HTGVMVGMGQKDAYVGDEAQSKR	10	7	2	A5B0L2;A5BN09	M5(Oxidation)	2480.17	0	2.80678e-16			High						3.02						0						High	High					3.47567	2.95681					0	0					High
	HTGVMVGMGQKDAYVGDEAQSK	2	7	2	A5B0L2;A5BN09		2308.07	0	2.80678e-16																					High						4.33323						0						High
	HTGVMVGMGQKDAYVGDEAQSK	3	7	2	A5B0L2;A5BN09	M8(Oxidation)	2324.07	0	2.80678e-16																					High	High					3.11611	2.75557					0	0
	LAYIALDYEQELETAK	3	3	1	A5B0L2		1869.94	0	0.000146312				High	High					3.53728	3.15465					0	0
	HTGVMVGMGQK	2	8	2	A5B0L2;A5BN09	M5(Oxidation); M8(Oxidation)	1176.55	0	7.89818e-05				High						2.80853						0
	HTGVMVGMGQK	6	8	2	A5B0L2;A5BN09	M5(Oxidation)	1160.55	0	0.00101604				High	High					2.45436	2.35291					0	0					High						2.27319						0
	AVFPSIVGRPR	2	8	3	A5B0L2;A5BN09;CON_P60712		1198.71	0	0.00182926				High						2.3051						0
	LDLAGRDLTDALMK	1	11	2	A5BN09;A5B0L2	M13(Oxidation)	1547.81	0	0.000157181
	VVAPPERK	7	9	2	A5B0L2;A5BN09		895.536	0.001486	0.0126543	High						2.0444						0
	LDLAGRDLTDALMK	1	11	2	A5BN09;A5B0L2		1531.82	0.002547	0.0259452			High						2.04008						0
P85085	Ribulose bisphosphate carboxylase large chain (Fragments) OS=Vitis sp. GN=rbcL PE=1 SV=1 - [RBL_VITSX]	58.18	1	1	3	72	5.18425	38.18	2	2	7.69876	38.18	2	3	7.09859	38.18	2	3	9.39072	58.18	3	4	7.20483	38.18	2	3	9.7926	58.18	3	4	4.74556	38.18	2	2	9.08868	58.18	3	4	4.86679	38.18	2	2	4.78624	38.18	2	2	4.95164	38.18	2
	Sequence	# PSMs	# Proteins	# Protein Groups	Protein Group Accessions	Modifications	MH+ [Da]	q-Value	PEP	A2	G2	M2	S2	Y2	_2	XCorr A2	XCorr G2	XCorr M2	XCorr S2	XCorr Y2	XCorr _2	Probability A2	Probability G2	Probability M2	Probability S2	Probability Y2	Probability _2	B2	H2	N2	T2	Z2	`2	XCorr B2	XCorr H2	XCorr N2	XCorr T2	XCorr Z2	XCorr `2	Probability B2	Probability H2	Probability N2	Probability T2	Probability Z2	Probability `2	C2	I2	O2	U2
	VALEACVQAR	31	5	2	Q6ZYB1;P85085	C6(Carbamidomethyl)	1116.58	0	5.35891e-07	High	High		High	High	High	2.65634	2.29917		2.44645	2.45151	2.3619	0	0		0	0	0	High	High	High	High	High		2.93759	2.52928	3.03519	2.37999	2.25131		0	0	0	0	0		High	High		High
	EITLGFVDLLR	36	6	2	Q6ZYB1;P85085		1275.73	0	0.000275252	High	High		High	High	High	2.52792	2.44639		2.95698	2.43292	2.65654	0	0		0	0	0	High	High	High	High	High		2.46546	2.31616	2.3781	2.16572	2.54363		0	0	0	0	0		High	High		High
	LTYYTPEYETK	5	1	1	P85085		1407.67	0	0.000339187																				High						2.18861						0
A5BV59	Putative uncharacterized protein OS=Vitis vinifera GN=VIT_17s0000g02750 PE=4 SV=1 - [A5BV59_VITVI]	58.1	1	14	14	223	37.5766	30.58	6	11	35.5104	40.67	9	11	19.0491	29.97	5	6	34.1768	44.04	10	12	12.1974	23.55	4	4	26.2331	37.92	7	9	32.8953	45.87	10	11	38.2383	55.66	12	13	31.8027	38.84	9	10	22.1915	32.11	6	7	31.5854	49.24	10
	Sequence	# PSMs	# Proteins	# Protein Groups	Protein Group Accessions	Modifications	MH+ [Da]	q-Value	PEP	A2	G2	M2	S2	Y2	_2	XCorr A2	XCorr G2	XCorr M2	XCorr S2	XCorr Y2	XCorr _2	Probability A2	Probability G2	Probability M2	Probability S2	Probability Y2	Probability _2	B2	H2	N2	T2	Z2	`2	XCorr B2	XCorr H2	XCorr N2	XCorr T2	XCorr Z2	XCorr `2	Probability B2	Probability H2	Probability N2	Probability T2	Probability Z2	Probability `2	C2	I2	O2	U2
	AHTDMVTAIATPIDNSDMIVTSSR	30	1	1	A5BV59		2546.22	0	9.18134e-08	High	High	High		High	High	5.07547	4.53397	4.19949		4.69158	4.49089	0	0	0		0	0	High	High	High		High	High	4.98737	4.3878	4.10445		4.75861	4.00696	0	0	0		0	0	High	High	High
	AHTDMVTAIATPIDNSDMIVTSSR	5	1	1	A5BV59	M5(Oxidation)	2562.22	0	2.97243e-16	High						4.33533						0																									High
	YTIQDADAHSDWVSCVR	40	1	1	A5BV59	C15(Carbamidomethyl)	2022.9	0	9.93967e-07	High	High	High		High		3.77485	3.17709	3.52522		2.26337		0	0	0		0		High	High	High		High		3.99624	3.8505	3.52288		3.49813		0	0	0		0		High		High
	YWLCAATEQSIK	30	1	1	A5BV59	C4(Carbamidomethyl)	1469.71	0	2.46602e-06	High	High	High	High		High	3.54777	2.99035	2.83161	2.80493		2.67751	0	0	0	0		0	High	High	High		High	High	3.65443	2.96786	3.3518		2.03893	2.12038	0	0	0		0	0		High	High
	FSPNNLQPTIVSASWDR	5	1	1	A5BV59		1931.96	0	1.41869e-07	High	High					3.08284	2.76045					0	0						High						2.99668						0
	AHTDMVTAIATPIDNSDMIVTSSR	3	1	1	A5BV59	M5(Oxidation); M18(Oxidation)	2578.21	0	5.78617e-05	High						3.0107						0						High						3.64574						0
	LWDLAAGTSAR	10	1	1	A5BV59		1160.61	0	3.39796e-05	High	High					2.9404	2.89688					0	0						High			High			2.86409			3.02381			0			0			High
	LYSLDAGAIIHALCFSPNR	22	1	1	A5BV59	C14(Carbamidomethyl)	2118.06	0	2.80678e-16	High		High	High			2.64457		3.05238	2.87687			0		0	0			High	High	High		High		3.73081	3.07555	3.80729		2.85571		0	0	0		0		High	High	High
	ATLAGHGGYVNTVAVSPDGSLCASGGK	15	1	1	A5BV59	C22(Carbamidomethyl)	2546.23	0	5.34206e-09		High	High					4.13439	3.41259					0	0				High	High					2.90279	3.41936					0	0					High	High
	DGVILLWDLAEGK	10	1	1	A5BV59		1428.77	0	3.06232e-06					High						3.05219						0		High				High		2.79205				2.50883		0				0			High
	DGVILLWDLAEGKR	13	1	1	A5BV59		1584.88	0	0.00410391		High						2.7683						0					High	High	High				2.57044	2.72189	2.33768				0	0	0					High
	SIVEDLKVDLK	21	1	1	A5BV59		1258.73	0	5.37736e-06		High	High					2.30117	2.78434					0	0				High	High	High				2.4494	2.44018	3.03618				0	0	0				High	High	High
	DVLSVAFSVDNR	1	1	1	A5BV59		1321.67	0	0.000832131																				High						2.23605						0
	SIILWHLTK	10	1	1	A5BV59		1110.67	0.000151	0.011076		High			High			2.33807			2.18748			0			0		High	High			High		2.36728	2.01875			2.3035		0	0			0
	LWNTLGECK	7	1	1	A5BV59	C8(Carbamidomethyl)	1120.55	0.000273	0.00753831																				High			High			2.05391			2.06284			0			0			High
	VWNLTNCK	1	1	1	A5BV59	C7(Carbamidomethyl)	1034.51	0.003578	0.0443504		High						2.01967						0
F6H0X3	Putative uncharacterized protein OS=Vitis vinifera GN=VIT_18s0001g06330 PE=3 SV=1 - [F6H0X3_VITVI]	58.08	2	7	14	375	29.4482	36.15	8	10	50.0744	52.31	10	17	33.6735	32.31	8	12	29.4586	32.31	6	10	27.7203	35.38	7	10	23.7252	32.31	6	8	26.2482	32.31	6	8	30.3823	32.31	6	10	32.2899	41.15	8	11	27.1258	32.31	6	8	29.6981	32.31	7
	Sequence	# PSMs	# Proteins	# Protein Groups	Protein Group Accessions	Modifications	MH+ [Da]	q-Value	PEP	A2	G2	M2	S2	Y2	_2	XCorr A2	XCorr G2	XCorr M2	XCorr S2	XCorr Y2	XCorr _2	Probability A2	Probability G2	Probability M2	Probability S2	Probability Y2	Probability _2	B2	H2	N2	T2	Z2	`2	XCorr B2	XCorr H2	XCorr N2	XCorr T2	XCorr Z2	XCorr `2	Probability B2	Probability H2	Probability N2	Probability T2	Probability Z2	Probability `2	C2	I2	O2	U2
	SAQDIANAELAPTHPIR	71	2	1	F6H0X3		1803.93	0	3.44257e-16	High	High	High	High	High	High	4.00323	3.81919	3.84023	2.95019	4.11355	4.18486	0	0	0	0	0	0	High	High	High	High	High	High	3.97104	4.13421	3.90202	3.76127	3.71687	3.48623	0	0	0	0	0	0	High	High	High	High
	SKIESELSSICDGILK	52	2	1	F6H0X3	C11(Carbamidomethyl)	1778.92	0	2.98433e-16	High	High	High		High		3.97838	4.93802	4.31009		4.09585		0	0	0		0		High	High	High	High	High	High	4.584	4.40039	4.53871	4.40193	3.91703	3.89106	0	0	0	0	0	0	High	High	High	High
	KEAAESTLTAYK	12	2	1	F6H0X3		1311.68	0	0.00417414	High			High		High	3.08745			2.66948		2.47918	0			0		0	High		High	High			2.45756		2.06748	2.41871			0		0	0			High			High
	IISSIEQKEESRGNEDHVAMIR	4	1	1	F6H0X3	M20(Oxidation)	2557.27	0	0.000484211	High						2.93245						0						High			High			2.60244			2.88668			0			0			High
	IISSIEQKEESR	36	4	3	F6H0X3;A5AEH1;A5C3B4		1418.75	0	5.76573e-05	High	High	High	High	High	High	2.79324	2.34062	2.41841	2.03554	3.20438	3.15118	0	0	0	0	0	0	High	High	High	High	High	High	2.83894	2.56014	2.92451	3.14587	2.69783	3.07356	0	0	0	0	0	0	High	High	High	High
	LAEQAERYEEMVEFMEK	12	3	2	F6H0X3;A5C3B4	M11(Oxidation); M15(Oxidation)	2163.96	0	1.31104e-08	High			High			2.7119			3.8384			0			0			High			High			3.28503			3.49914			0			0
	DSTLIMQLLR	54	11	9	F6H0X3;A5AX75;F6GZ62;A5AEH1;E0CRL1;A5C3B4;D7TJL0;F6HF87;F6H2P0	M6(Oxidation)	1205.65	0	0.000195607	High	High		High	High	High	2.38533	2.79091		2.17855	2.35867	2.09542	0	0		0	0	0	High	High		High	High	High	2.35196	2.62437		2.79889	2.56443	2.36635	0	0		0	0	0	High	High		High
	GNEDHVAMIR	27	1	1	F6H0X3		1141.54	0	0.000176096	High	High		High	High		2.24226	3.29956		2.47172	3.05122		0	0		0	0		High	High			High	High	2.74556	2.25526			2.76096	3.22736	0	0			0	0	High	High		High
	DSTLIMQLLR	20	11	9	F6H0X3;A5AX75;F6GZ62;A5AEH1;E0CRL1;A5C3B4;D7TJL0;F6H2P0;F6HF87		1189.66	0	0.00736904	High						2.14439						0						High	High	High			High	2.34409	2.44984	2.28812			2.15034	0	0	0			0	High	High	High	High
	QAFDEAIAELDTLGEESYK	40	3	2	F6H0X3;A5AEH1		2128.99	0	1.04696e-09		High		High	High	High		3.69035		3.70275	5.12328	3.65781		0		0	0	0	High	High	High		High	High	3.83579	3.43085	3.54694		4.11334	3.3355	0	0	0		0	0		High		High
	IISSIEQKEESRGNEDHVAMIR	6	1	1	F6H0X3		2541.27	0	0.000629755																			High		High				3.06971		2.51672				0		0				High
	LAEQAERYEEMVEFMEK	14	3	2	F6H0X3;A5C3B4		2131.97	0	3.11593e-07			High						3.74947						0				High		High	High			2.87798		3.7818	4.38671			0		0	0					High	High
	DNLTLWTSDMQDDGADEIKEAPK	10	1	1	F6H0X3		2592.19	0	7.91716e-05				High	High					2.54975	3.66342					0	0		High						2.85117						0							High
	IESELSSICDGILK	4	2	1	F6H0X3	C9(Carbamidomethyl)	1563.8	0	0.000160572																																						High
	GNEDHVAMIR	2	1	1	F6H0X3	M8(Oxidation)	1157.54	0	0.000213542
	IISSIEQK	3	7	6	E0CRL1;D7TJL0;F6H2P0;F6H0X3;A5AEH1;A5C3B4		917.53	0.000151	0.0166249					High						2.20511						0
	NLLSVAYK	5	8	5	F6H0X3;A5AX75;F6GZ62;A5AEH1;A5C3B4		907.524	0.000164	0.00281184				High						2.04253						0																							High	High
	MKGDYHR	3	9	5	F6H0X3;A5AX75;F6GZ62;A5AEH1;A5C3B4		906.425	0.000373	0.0064527																					High						2.13854						0				High
D7SKB2	Putative uncharacterized protein OS=Vitis vinifera GN=VIT_06s0004g05180 PE=4 SV=1 - [D7SKB2_VITVI]	58.05	3	12	23	393	83.7226	40.47	14	24	107.322	52.54	17	30	102.97	49.15	20	31	55.5035	33.05	11	16	52.2196	35.81	12	17	58.887	34.32	12	17	43.4995	30.93	10	12	53.8714	34.32	12	16	43.4732	33.05	11	13	43.332	32.84	11	13	33.5113	26.48	9
	Sequence	# PSMs	# Proteins	# Protein Groups	Protein Group Accessions	Modifications	MH+ [Da]	q-Value	PEP	A2	G2	M2	S2	Y2	_2	XCorr A2	XCorr G2	XCorr M2	XCorr S2	XCorr Y2	XCorr _2	Probability A2	Probability G2	Probability M2	Probability S2	Probability Y2	Probability _2	B2	H2	N2	T2	Z2	`2	XCorr B2	XCorr H2	XCorr N2	XCorr T2	XCorr Z2	XCorr `2	Probability B2	Probability H2	Probability N2	Probability T2	Probability Z2	Probability `2	C2	I2	O2	U2
	VQLADKYLSEAALGDANVDSIER	23	2	1	D7SKB2		2477.25	0	2.97243e-16	High		High	High			5.36785		4.0074	3.41208			0		0	0			High	High	High	High			4.22973	3.9634	4.24021	2.99384			0	0	0	0			High		High	High
	MGINPIMMSAGELESGNAGEPAK	13	4	2	D7SKB2;D7THJ7	M1(Oxidation)	2320.07	0	2.97243e-16	High						4.68887						0						High	High					4.49661	4.59859					0	0					High	High
	IVDTFPGQSIDFFGALR	57	4	2	D7THJ7;D7SKB2		1882.97	0	2.10086e-07	High	High	High	High	High		4.67707	3.49421	4.04372	3.16732	3.68209		0	0	0	0	0		High	High	High	High	High	High	3.59242	3.62607	3.49295	3.67658	2.4502	2.31021	0	0	0	0	0	0	High	High	High	High
	MCCLFINDLDAGAGR	23	4	2	D7SKB2;D7THJ7	C2(Carbamidomethyl); C3(Carbamidomethyl)	1712.76	0	2.97243e-16	High	High	High				4.59596	2.90078	3.84978				0	0	0				High	High	High	High			3.87545	3.14019	3.20994	3.99022			0	0	0	0			High	High	High	High
	MCCLFINDLDAGAGR	11	4	2	D7SKB2;D7THJ7	M1(Oxidation); C2(Carbamidomethyl); C3(Carbamidomethyl)	1728.75	0	4.03083e-07	High						4.53365						0						High		High	High			4.58645		2.9911	3.98276			0		0	0			High
	LLEYGNMLVMEQENVK	2	2	1	D7SKB2	M10(Oxidation)	1925.94	0	2.97243e-16	High						4.31784						0
	MGINPIMMSAGELESGNAGEPAK	38	4	2	D7SKB2;D7THJ7		2304.07	0	6.9018e-12	High	High	High	High	High	High	4.25386	5.46649	4.59363	3.24924	4.24041	3.12181	0	0	0	0	0	0	High	High	High	High	High		4.51282	4.75617	4.84656	3.92928	4.58643		0	0	0	0	0		High	High	High	High
	VPIIVTGNDFSTLYAPLIR	43	4	2	D7SKB2;D7THJ7		2089.17	0	2.45295e-09	High	High	High	High	High	High	4.22612	4.65799	3.58874	3.78719	4.73644	3.42276	0	0	0	0	0	0	High	High	High	High	High	High	5.0114	4.32233	3.87051	3.69546	4.20592	3.01513	0	0	0	0	0	0	High	High	High	High
	GLAYDVSDDQQDITR	3	2	1	D7SKB2		1695.78	0	1.11234e-07	High						4.06414						0						High						4.25293						0						High
	LLEYGNMLVMEQENVKR	18	2	1	D7SKB2		2066.04	0	7.98793e-06	High	High	High				3.94587	4.03266	4.2				0	0	0				High	High	High				3.49637	4.29065	3.34001				0	0	0				High	High	High
	YLSEAALGDANVDSIER	19	2	1	D7SKB2		1822.88	0	2.54899e-10	High	High		High	High		3.69547	4.82795		4.38657	4.55127		0	0		0	0		High	High			High		3.88239	2.98259			3.08471		0	0			0		High	High		High
	QYNLDNNMDGFYIAPAFMDK	12	3	1	D7SKB2		2367.05	0	5.35344e-08	High	High			High		3.07137	2.70603			2.18889		0	0			0		High	High					4.54711	2.78523					0	0					High	High
	LLEYGNMLVMEQENVK	26	2	1	D7SKB2		1909.94	0	1.35374e-09	High	High	High		High		3.03854	3.85616	3.41517		4.08762		0	0	0		0		High	High	High		High		4.29186	3.37871	4.14145		2.53037		0	0	0		0		High	High	High
	WISGVGVDFIGK	16	2	1	D7SKB2		1277.69	0	0.00200674	High		High	High			2.30034		2.3975	2.35308			0		0	0			High		High			High	2.43103		2.24381			2.42565	0		0			0	High		High	High
	SFQCELVFSK	23	3	1	D7SKB2	C4(Carbamidomethyl)	1244.6	0	0.000539127	High			High			2.29353			2.35517			0			0			High	High	High	High			2.47402	2.16636	2.53235	2.53269			0	0	0	0			High	High	High	High
	VPLILGIWGGK	37	4	2	D7SKB2;D7THJ7		1152.71	0	4.89296e-05	High	High	High	High	High	High	2.28506	2.37525	2.6228	2.23153	2.24553	2.28535	0	0	0	0	0	0	High	High	High	High	High	High	2.75609	2.80628	2.68272	2.45706	2.46012	2.43303	0	0	0	0	0	0	High	High		High
	GMVDSLFQAPMQSGTHYAVMSSYEYLSTGLR	1	2	1	D7SKB2	M2(Oxidation)	3442.56	0	3.69551e-05																			High						4.69415						0
	GMVDSLFQAPMQSGTHYAVMSSYEYLSTGLR	3	2	1	D7SKB2		3426.58	0	2.80678e-16																			High		High				4.45085		4.52963				0		0				High
	WISGVGVDFIGKK	4	1	1	D7SKB2		1405.78	0	0.00229874																			High						2.81528						0						High
	AAQQVGVPVPEGCTDPSAANFDPTAR	1	2	1	D7SKB2	C13(Carbamidomethyl)	2655.25	0	0.00123813																			High						2.45266						0
	RVQLADKYLSEAALGDANVDSIER	1	2	1	D7SKB2		2633.35	0	0.000157186																																					High
	EENPRVPIIVTGNDFSTLYAPLIR	1	3	2	D7SKB2;D7THJ7		2714.45	0	0.000174488																																					High
	YREAADIIR	5	4	2	D7SKB2;D7THJ7		1106.6	0.000298	0.00089166	High						2.31216						0								High						2.12292						0				High
	VPIIVTGNDFSTLYAPLIRDGR	1	4	2	D7SKB2;D7THJ7		2417.32	0.000373	0.00347623																																					High
	EAADIIRK	3	4	2	D7SKB2;D7THJ7		915.526	0.00059	0.0098852																			High		High				2.18826		2.26051				0		0				High
	LVVHITK	7	4	2	D7SKB2;D7THJ7		809.524	0.000636	0.0152149		High						2.10773						0						High						2.15281						0						High
	LLEYGNMLVMEQENVKR	1	2	1	D7SKB2	M7(Oxidation); M10(Oxidation)	2098.04	0.001593	0.0180145
	NFMTLPNIK	1	4	2	D7SKB2;D7THJ7	M3(Oxidation)	1093.57	0.009156	0.151592																																								High
F6I134	Triosephosphate isomerase OS=Vitis vinifera GN=VIT_03s0038g01780 PE=3 SV=1 - [F6I134_VITVI]	58.02	1	14	14	354	31.2569	32.72	9	10	46.2371	50.31	12	14	38.2081	43.83	11	13	49.1249	50	13	15	43.8137	46.91	12	14	44.4127	46.91	12	14	41.6616	46.91	12	14	48.0799	52.78	13	16	45.9081	46.91	12	14	36.922	40.12	11	12	43.8437	42.59	11
	Sequence	# PSMs	# Proteins	# Protein Groups	Protein Group Accessions	Modifications	MH+ [Da]	q-Value	PEP	A2	G2	M2	S2	Y2	_2	XCorr A2	XCorr G2	XCorr M2	XCorr S2	XCorr Y2	XCorr _2	Probability A2	Probability G2	Probability M2	Probability S2	Probability Y2	Probability _2	B2	H2	N2	T2	Z2	`2	XCorr B2	XCorr H2	XCorr N2	XCorr T2	XCorr Z2	XCorr `2	Probability B2	Probability H2	Probability N2	Probability T2	Probability Z2	Probability `2	C2	I2	O2	U2
	VATPLQAQEVHIAVR	36	1	1	F6I134		1631.92	0	0.000282294	High	High	High	High	High	High	4.03954	3.27018	3.8597	3.74817	3.18625	3.6213	0	0	0	0	0	0	High	High	High	High	High	High	3.48843	3.58376	3.8376	3.60871	3.89617	3.2835	0	0	0	0	0	0	High	High	High	High
	NSLTDRIEISAQNSWVGK	42	1	1	F6I134		2018.03	0	2.91663e-09	High	High	High		High	High	3.99723	2.82746	4.51309		3.10754	3.16481	0	0	0		0	0	High	High	High		High	High	4.61263	4.14528	4.25136		2.87094	3.43502	0	0	0		0	0	High	High	High	High
	HVIGEDDQFIGKK	64	1	1	F6I134		1485.77	0	1.09772e-07	High	High	High	High	High	High	3.63182	3.35511	3.30389	3.09304	3.45784	3.11639	0	0	0	0	0	0	High	High	High	High	High	High	3.49673	3.22171	3.23446	2.52035	3.16806	3.19673	0	0	0	0	0	0	High	High	High	High
	VIACIGELLQER	29	1	1	F6I134	C4(Carbamidomethyl)	1400.76	0	1.06107e-05	High	High	High	High	High	High	3.16551	2.33888	2.69342	2.46582	2.65035	2.44304	0	0	0	0	0	0	High	High	High			High	2.8216	2.52762	2.63144			2.29103	0	0	0			0	High	High	High	High
	DIGCNWVILGHSER	21	1	1	F6I134	C4(Carbamidomethyl)	1655.8	0	1.87681e-05	High	High		High	High		3.08094	2.87449		2.89594	3.10372		0	0		0	0		High	High				High	3.53198	3.17071				3.08236	0	0				0	High	High
	IEISAQNSWVGK	14	1	1	F6I134		1331.7	0	0.000229978	High	High					2.87195	2.65864					0	0					High	High					2.86484	2.5683					0	0					High	High
	TFDVCFQQMK	32	1	1	F6I134	C5(Carbamidomethyl)	1303.58	0	0.000519483	High	High	High	High	High	High	2.80632	2.20066	2.81093	2.42096	2.78847	2.46292	0	0	0	0	0	0	High	High	High	High		High	2.8158	2.9006	2.49831	2.78238		2.36903	0	0	0	0		0	High	High	High	High
	AAYALSQGLK	33	1	1	F6I134		1021.57	0	0.000299696	High	High	High	High	High	High	2.6753	2.26225	2.3286	2.46243	2.63063	2.25665	0	0	0	0	0	0	High	High	High	High	High	High	2.519	2.61802	2.36071	2.31385	2.32561	2.16644	0	0	0	0	0	0	High	High	High	High
	GGAFTGEISVEQLK	35	1	1	F6I134		1435.74	0	7.59265e-10	High	High	High	High	High	High	2.5972	3.2043	2.73528	2.991	3.0217	2.73107	0	0	0	0	0	0	High	High	High	High	High	High	3.16743	3.34805	3.16285	3.06153	3.06698	2.89724	0	0	0	0	0	0	High	High	High	High
	IIYGGSVNGSNCSELAK	9	1	1	F6I134	C12(Carbamidomethyl)	1768.86	0	4.25373e-07		High						3.81255						0					High						3.64031						0							High
	GPEFAVIVNSVTSK	14	1	1	F6I134		1447.78	0	8.69472e-07		High			High			3.77773			3.2256			0			0		High	High					3.31886	3.86111					0	0						High
	AFADAVPSWDDVVIAYEPVWAIGTGK	6	1	1	F6I134		2777.38	0	2.80678e-16			High		High				2.28189		2.19356				0		0		High	High	High				2.67384	2.22123	2.7846				0	0	0				High
	QEDIDGFLVGGASLK	8	1	1	F6I134		1548.79	0	9.15896e-06		High						3.32346						0						High						2.73011						0						High
	TFDVCFQQMK	2	1	1	F6I134	C5(Carbamidomethyl); M9(Oxidation)	1319.58	0	8.63023e-09																																							High	High
	KNVSAEVASK	9	1	1	F6I134		1032.57	0.000187	7.85805e-05																				High	High					2.00367	2.18455					0	0				High		High
F6HLZ6	Putative uncharacterized protein OS=Vitis vinifera GN=VIT_10s0003g05320 PE=3 SV=1 - [F6HLZ6_VITVI]	57.98	3	3	18	616	15.8605	20.22	6	6	24.2715	20.67	7	8	22.7162	16.63	6	8	43.4503	36.85	12	15	32.6467	32.58	10	11	33.108	28.09	9	11	45.8597	40.22	13	16	60.0748	51.91	15	20	49.1647	35.96	11	16	64.1839	47.64	14	22	64.6516	49.66	15
	Sequence	# PSMs	# Proteins	# Protein Groups	Protein Group Accessions	Modifications	MH+ [Da]	q-Value	PEP	A2	G2	M2	S2	Y2	_2	XCorr A2	XCorr G2	XCorr M2	XCorr S2	XCorr Y2	XCorr _2	Probability A2	Probability G2	Probability M2	Probability S2	Probability Y2	Probability _2	B2	H2	N2	T2	Z2	`2	XCorr B2	XCorr H2	XCorr N2	XCorr T2	XCorr Z2	XCorr `2	Probability B2	Probability H2	Probability N2	Probability T2	Probability Z2	Probability `2	C2	I2	O2	U2
	EILHIQGGQCGNQIGAK	53	4	2	F6HLZ6;F6HKY1	C10(Carbamidomethyl)	1822.92	0	4.95074e-08	High	High	High	High	High	High	3.15397	3.41604	3.43927	3.76514	4.01673	3.99592	0	0	0	0	0	0	High	High	High	High	High	High	4.37919	3.93848	3.1255	2.97074	3.96477	4.49808	0	0	0	0	0	0		High	High	High
	INVYYNEASGGR	40	2	2	F6H1L2;F6HLZ6		1342.64	0	6.07096e-06	High	High	High	High	High	High	2.76143	2.91555	3.43263	3.1683	2.79652	2.99176	0	0	0	0	0	0	High	High	High	High	High	High	2.65727	2.93659	3.38059	3.61539	3.30019	3.12635	0	0	0	0	0	0	High	High	High	High
	NSSYFVEWIPNNVK	33	13	6	F6H1L2;F6GSK4;F6HLZ6;F6HKY1;A5ATG8;A5B344		1696.84	0	1.98947e-06	High	High	High	High	High		2.70148	3.29025	2.80208	2.91081	3.11004		0	0	0	0	0		High	High	High	High	High	High	3.46412	3.13099	2.95323	3.20631	3.44947	3.01885	0	0	0	0	0	0	High	High		High
	ALTVPELTQQMWDAK	23	8	3	F6GSK4;F6HLZ6;A5ATG8		1730.88	0	0.00139366	High	High		High	High	High	2.64934	2.77617		3.32706	2.35684	3.00197	0	0		0	0	0	High			High	High		2.55445			2.49258	2.03664		0			0	0		High	High	High	High
	AVLMDLEPGTMDSVR	34	6	2	F6HLZ6;A5ATG8		1633.79	0	2.18523e-05	High	High	High	High	High	High	2.4697	3.10145	2.51614	3.97186	4.21964	2.06027	0	0	0	0	0	0		High	High	High	High	High		2.71166	3.11063	2.02732	3.07502	2.66375		0	0	0	0	0		High	High	High
	MASTFIGNSTSIQEMFR	27	6	3	F6HLZ6;F6HKY1;A5B344		1919.9	0	2.16329e-06	High	High			High	High	2.12457	2.44768			3.29016	2.38952	0	0			0	0		High	High			High		2.93599	3.21755			2.31222		0	0			0		High	High	High
	LHFFMVGFAPLTSR	61	12	6	F6H1L2;F6GSK4;F6HLZ6;F6HKY1;A5ATG8;A5B344		1622.85	0	2.26619e-05		High	High	High	High	High		2.67174	3.09945	3.72199	4.05508	2.87517		0	0	0	0	0	High	High	High	High	High	High	3.51517	3.66001	3.4803	3.84039	3.4726	3.51502	0	0	0	0	0	0	High	High	High	High
	VSEQFTAMFR	40	12	6	F6H1L2;F6GSK4;F6HLZ6;F6HKY1;A5ATG8;A5B344		1215.58	0	4.00927e-05		High		High	High	High		2.97952		2.90089	3.25008	3.07921		0		0	0	0	High	High	High		High	High	2.20943	3.34571	2.70587		3.18642	3.2179	0	0	0		0	0	High	High		High
	LAVNLIPFPR	25	12	6	F6H1L2;F6GSK4;F6HLZ6;F6HKY1;A5ATG8;A5B344		1139.69	0	1.5315e-13		High	High	High	High			2.03585	2.36186	2.70631	2.4772			0	0	0	0		High	High	High		High		2.17478	2.56189	2.62377		2.91772		0	0	0		0				High	High
	LHFFMVGFAPLTSR	24	12	6	F6H1L2;F6GSK4;F6HLZ6;F6HKY1;A5ATG8;A5B344	M5(Oxidation)	1638.85	0	3.42099e-16		High		High		High		2.43711		3.40837		2.66949		0		0		0		High	High	High	High			2.42696	3.33875	2.63925	2.6704			0	0	0	0		High
	FWEVICDEHGIDNTGK	27	1	1	F6HLZ6	C6(Carbamidomethyl)	1919.86	0	6.27184e-08		High		High	High	High		3.71465		3.84825	4.26332	3.5388		0		0	0	0		High			High	High		4.37547			5.0799	4.36992		0			0	0		High
	GHYTEGAELIDSVLDVVR	43	9	3	F6GSK4;F6HLZ6;A5ATG8		1973	0	3.13496e-12		High	High		High	High		3.28013	4.08049		3.59549	4.69262		0	0		0	0		High	High		High	High		3.90132	5.27823		4.85464	4.53715		0	0		0	0		High	High
	MMLTFSVFPSPK	34	10	5	F6H1L2;F6GSK4;F6HLZ6;F6HKY1;A5ATG8		1384.7	0	2.85564e-12		High	High	High	High	High		2.638	3.64314	3.22093	2.73214	2.79553		0	0	0	0	0		High	High	High	High	High		2.28298	2.63628	2.48981	3.19523	2.77009		0	0	0	0	0		High	High	High
	EAENCDCLQGFQVCHSLGGGTGSGMGTLLISK	26	7	3	F6HLZ6;F6HKY1;A5ATG8	C5(Carbamidomethyl); C7(Carbamidomethyl); C14(Carbamidomethyl)	3383.51	0	5.8581e-09			High	High	High	High			3.3813	4.95872	3.45445	3.04251			0	0	0	0		High	High	High	High	High		3.05202	5.1444	4.15913	5.24097	3.25791		0	0	0	0	0			High	High
	VSEQFTAMFR	7	12	6	F6H1L2;F6GSK4;F6HLZ6;F6HKY1;A5ATG8;A5B344	M8(Oxidation)	1231.58	0	0.000285557																				High						2.73975						0
	LATPTFGDLNHLISATMSGVTCCLR	9	1	1	F6HLZ6	C22(Carbamidomethyl); C23(Carbamidomethyl)	2735.33	0	0.000211446			High	High	High				2.33706	2.26388	2.79149				0	0	0			High			High			2.35974			2.3063			0			0
	FPGQLNSDLR	31	13	6	F6H1L2;F6GSK4;F6HLZ6;F6HKY1;A5ATG8;A5B344		1146.59	0	4.77757e-07			High	High	High	High			2.71465	2.27412	2.0531	2.30512			0	0	0	0		High	High	High	High	High		2.35029	2.24116	2.10096	2.33899	2.39865		0	0	0	0	0
	MMLTFSVFPSPK	32	10	5	F6H1L2;F6GSK4;F6HLZ6;F6HKY1;A5ATG8	M2(Oxidation)	1400.7	0	1.26253e-07			High	High	High	High			2.45053	2.73111	2.65213	2.50142			0	0	0	0			High		High	High			2.51974		2.75128	2.06166			0		0	0			High
	FWEVICDEHGIDNTGKYSGDSDLQLER	2	1	1	F6HLZ6	C6(Carbamidomethyl)	3183.43	0	2.80678e-16																					High						5.39347						0
	EAENCDCLQGFQVCHSLGGGTGSGMGTLLISK	1	7	3	F6HLZ6;F6HKY1;A5ATG8	C5(Carbamidomethyl); C7(Carbamidomethyl); C14(Carbamidomethyl); M25(Oxidation)	3399.52	0	5.03329e-12																					High						3.72207						0
	AVLMDLEPGTMDSVR	5	6	2	F6HLZ6;A5ATG8	M4(Oxidation); M11(Oxidation)	1665.78	0	0.000205985				High						2.0521						0
	LATPTFGDLNHLISATMSGVTCCLR	3	1	1	F6HLZ6	M17(Oxidation); C22(Carbamidomethyl); C23(Carbamidomethyl)	2751.33	0	1.7169e-05
	MMLTFSVFPSPK	1	10	5	F6H1L2;F6GSK4;F6HLZ6;F6HKY1;A5ATG8	M1(Oxidation); M2(Oxidation)	1416.69	0	0.00055245				High						2.67762						0
	MASTFIGNSTSIQEMFR	5	6	3	F6HLZ6;F6HKY1;A5B344	M1(Oxidation)	1935.89	0	6.16604e-05					High						2.09035						0						High						2.55526						0
	AVLMDLEPGTMDSVR	3	6	2	F6HLZ6;A5ATG8	M11(Oxidation)	1649.79	0	2.15788e-11																							High						2.07246						0
	NMMCAADPR	22	13	6	F6H1L2;F6GSK4;F6HLZ6;F6HKY1;A5ATG8;A5B344	C4(Carbamidomethyl)	1065.43	0.000137	0.0107899		High	High		High			2.15375	2.33148		2.49699			0	0		0			High	High	High	High	High		2.34447	2.18089	2.05007	2.16346	2.29686		0	0	0	0	0	High		High	High
	ALTVPELTQQMWDAK	3	8	3	F6GSK4;F6HLZ6;A5ATG8	M11(Oxidation)	1746.88	0.000151	0.000855304
	FPGQLNSDLRK	1	13	6	F6H1L2;F6GSK4;F6HLZ6;F6HKY1;A5ATG8;A5B344		1274.68	0.001005	0.0343008
	NMMCAADPR	1	13	6	F6H1L2;F6GSK4;F6HLZ6;F6HKY1;A5ATG8;A5B344	M3(Oxidation); C4(Carbamidomethyl)	1081.42	0.001569	0.00967399																					High						2.17169						0
A5BFH7	Proteasome subunit alpha type OS=Vitis vinifera GN=VITISV_004441 PE=3 SV=1 - [A5BFH7_VITVI]	57.53	2	2	10	169	13.495	31.05	5	5	19.3625	42.47	6	7	20.6498	45.66	6	7	7.76924	20.55	3	3	10.9983	23.74	4	4	8.0791	21.46	3	3	9.98541	25.11	4	4	16.679	31.05	6	6	9.33094	26.48	4	4	12.443	24.66	5	5	16.7536	37.9	6
	Sequence	# PSMs	# Proteins	# Protein Groups	Protein Group Accessions	Modifications	MH+ [Da]	q-Value	PEP	A2	G2	M2	S2	Y2	_2	XCorr A2	XCorr G2	XCorr M2	XCorr S2	XCorr Y2	XCorr _2	Probability A2	Probability G2	Probability M2	Probability S2	Probability Y2	Probability _2	B2	H2	N2	T2	Z2	`2	XCorr B2	XCorr H2	XCorr N2	XCorr T2	XCorr Z2	XCorr `2	Probability B2	Probability H2	Probability N2	Probability T2	Probability Z2	Probability `2	C2	I2	O2	U2
	LTVEDPVTVEYITR	36	3	2	A5BFH7;D7U564		1634.86	0	8.95325e-08	High	High	High	High	High	High	3.03601	2.73836	3.13765	2.99883	3.19066	2.65018	0	0	0	0	0	0	High	High	High	High	High	High	2.96494	3.55902	3.17346	3.29813	3.23114	2.56782	0	0	0	0	0	0	High	High	High	High
	ALLEVVESGGK	35	3	2	A5BFH7;D7U564		1101.62	0	6.10675e-08	High	High	High	High	High	High	2.8465	2.28632	2.58095	2.58123	2.52156	2.20723	0	0	0	0	0	0	High	High	High	High	High	High	2.55857	2.73481	3.0158	2.97898	2.76717	2.11278	0	0	0	0	0	0	High	High	High	High
	GTDTIVLGVEKK	16	3	2	A5BFH7;D7U564		1259.72	0	0.000223915	High		High			High	2.63089		2.58211			2.22044	0		0			0	High	High	High	High			2.05581	2.27522	2.31897	2.55453			0	0	0	0			High		High	High
	AITVFSPDGHLFQVEYALEAVR	33	3	2	A5BFH7;D7U564		2462.27	0	5.51233e-11	High	High		High	High	High	2.61589	2.65237		2.55481	3.19136	2.7953	0	0		0	0	0	High	High	High	High	High	High	3.91839	3.91497	3.71853	3.00083	4.07548	2.54873	0	0	0	0	0	0	High	High		High
	QLDEAEIDAIVAEIEAEKAAAEAAK	4	2	1	A5BFH7		2598.31	0	7.50993e-05			High						2.70708						0				High						2.5202						0						High
	NIEIAVMTR	11	2	1	A5BFH7		1046.57	0	0.00164177					High						2.2502						0		High	High			High		2.43695	2.12968			2.05561		0	0			0
	IVNLDDHIALACAGLK	9	3	2	A5BFH7;D7U564	C12(Carbamidomethyl)	1722.93	0	2.68987e-05			High						2.7144						0						High						2.74012						0				High			High
	GTDTIVLGVEK	11	3	2	A5BFH7;D7U564		1131.63	0	0.000302673																				High				High		2.06533				2.24457		0				0		High
	YIAGLQQK	13	3	2	A5BFH7;D7U564		920.52	0	0.00085877		High	High	High				2.30836	2.27765	2.55345				0	0	0					High	High	High				2.12041	2.16431	2.04745				0	0	0				High	High
	ARIECQSHR	1	3	2	A5BFH7;D7U564	C5(Carbamidomethyl)	1156.56	0.001362	0.0126543	High						2.36573						0
A5B8K3	Putative uncharacterized protein OS=Vitis vinifera GN=VIT_14s0066g00960 PE=4 SV=1 - [A5B8K3_VITVI]	57.02	1	4	4	216	25.45	57.02	4	7	24.5313	57.02	4	7	24.0611	57.02	4	7	21.6661	48.25	3	6	15.2639	48.25	3	5	18.7518	57.02	4	6	19.9276	48.25	3	6	18.8088	57.02	4	6	18.1909	48.25	3	6	14.6912	48.25	3	5	16.9415	48.25	3
	Sequence	# PSMs	# Proteins	# Protein Groups	Protein Group Accessions	Modifications	MH+ [Da]	q-Value	PEP	A2	G2	M2	S2	Y2	_2	XCorr A2	XCorr G2	XCorr M2	XCorr S2	XCorr Y2	XCorr _2	Probability A2	Probability G2	Probability M2	Probability S2	Probability Y2	Probability _2	B2	H2	N2	T2	Z2	`2	XCorr B2	XCorr H2	XCorr N2	XCorr T2	XCorr Z2	XCorr `2	Probability B2	Probability H2	Probability N2	Probability T2	Probability Z2	Probability `2	C2	I2	O2	U2
	VVELDTESDGADLQSALAGWTGQR	62	1	1	A5B8K3		2518.21	0	4.65894e-10	High	High	High	High	High	High	5.32954	4.14609	4.91573	5.74225	4.16184	3.38462	0	0	0	0	0	0	High	High	High	High	High	High	4.94149	4.39918	4.65863	4.60153	4.03629	2.84944	0	0	0	0	0	0	High	High	High	High
	AQEMVSSNPVVVFSK	29	1	1	A5B8K3	M4(Oxidation)	1637.82	0	3.76501e-05	High	High	High	High			4.1897	3.39654	2.82084	2.98198			0	0	0	0			High	High	High	High			3.72466	3.03887	3.69656	3.59419			0	0	0	0			High	High	High	High
	AQEMVSSNPVVVFSK	36	1	1	A5B8K3		1621.83	0	1.5145e-05	High	High	High	High	High	High	3.70885	3.90114	3.14719	4.59896	3.48414	3.49795	0	0	0	0	0	0	High	High	High	High	High	High	3.82333	3.86126	4.08728	3.3206	3.73511	3.10193	0	0	0	0	0	0	High	High	High	High
	HIGGCDTATALHSDGK	69	1	1	A5B8K3	C5(Carbamidomethyl)	1639.75	0	4.12574e-07	High	High	High	High	High	High	3.11064	2.75	3.56799	2.82403	3.67056	2.3467	0	0	0	0	0	0	High	High	High	High	High	High	3.7672	3.01964	3.50311	2.64921	3.51304	3.43317	0	0	0	0	0	0	High	High	High	High
	LLSELGATFK	20	1	1	A5B8K3		1078.61	0	7.25944e-14	High		High	High	High		2.32714		2.60077	2.00667	2.10305		0		0	0	0		High	High	High			High	2.01962	2.07258	2.16319			2.55293	0	0	0			0	High		High	High
F6H1L2	Putative uncharacterized protein OS=Vitis vinifera GN=VIT_18s0001g14360 PE=3 SV=1 - [F6H1L2_VITVI]	56.92	3	5	18	483	5.46291	5.8	2	2	17.3378	13.39	5	6	20.0892	13.17	5	7	21.1292	18.08	7	8	16.2987	17.19	6	6	15.9158	12.95	5	6	35.9981	32.59	11	13	41.8694	31.03	11	15	32.2474	24.78	8	11	43.387	29.24	10	16	50.2317	31.25	11
	Sequence	# PSMs	# Proteins	# Protein Groups	Protein Group Accessions	Modifications	MH+ [Da]	q-Value	PEP	A2	G2	M2	S2	Y2	_2	XCorr A2	XCorr G2	XCorr M2	XCorr S2	XCorr Y2	XCorr _2	Probability A2	Probability G2	Probability M2	Probability S2	Probability Y2	Probability _2	B2	H2	N2	T2	Z2	`2	XCorr B2	XCorr H2	XCorr N2	XCorr T2	XCorr Z2	XCorr `2	Probability B2	Probability H2	Probability N2	Probability T2	Probability Z2	Probability `2	C2	I2	O2	U2
	INVYYNEASGGR	40	2	2	F6H1L2;F6HLZ6		1342.64	0	6.07096e-06	High	High	High	High	High	High	2.76143	2.91555	3.43263	3.1683	2.79652	2.99176	0	0	0	0	0	0	High	High	High	High	High	High	2.65727	2.93659	3.38059	3.61539	3.30019	3.12635	0	0	0	0	0	0	High	High	High	High
	NSSYFVEWIPNNVK	33	13	6	F6H1L2;F6GSK4;F6HLZ6;F6HKY1;A5ATG8;A5B344		1696.84	0	1.98947e-06	High	High	High	High	High		2.70148	3.29025	2.80208	2.91081	3.11004		0	0	0	0	0		High	High	High	High	High	High	3.46412	3.13099	2.95323	3.20631	3.44947	3.01885	0	0	0	0	0	0	High	High		High
	LHFFMVGFAPLTSR	61	12	6	F6H1L2;F6GSK4;F6HLZ6;F6HKY1;A5ATG8;A5B344		1622.85	0	2.26619e-05		High	High	High	High	High		2.67174	3.09945	3.72199	4.05508	2.87517		0	0	0	0	0	High	High	High	High	High	High	3.51517	3.66001	3.4803	3.84039	3.4726	3.51502	0	0	0	0	0	0	High	High	High	High
	VSEQFTAMFR	40	12	6	F6H1L2;F6GSK4;F6HLZ6;F6HKY1;A5ATG8;A5B344		1215.58	0	4.00927e-05		High		High	High	High		2.97952		2.90089	3.25008	3.07921		0		0	0	0	High	High	High		High	High	2.20943	3.34571	2.70587		3.18642	3.2179	0	0	0		0	0	High	High		High
	LAVNLIPFPR	25	12	6	F6H1L2;F6GSK4;F6HLZ6;F6HKY1;A5ATG8;A5B344		1139.69	0	1.5315e-13		High	High	High	High			2.03585	2.36186	2.70631	2.4772			0	0	0	0		High	High	High		High		2.17478	2.56189	2.62377		2.91772		0	0	0		0				High	High
	LHFFMVGFAPLTSR	24	12	6	F6H1L2;F6GSK4;F6HLZ6;F6HKY1;A5ATG8;A5B344	M5(Oxidation)	1638.85	0	3.42099e-16		High		High		High		2.43711		3.40837		2.66949		0		0		0		High	High	High	High			2.42696	3.33875	2.63925	2.6704			0	0	0	0		High
	MMLTFSVFPSPK	34	10	5	F6H1L2;F6GSK4;F6HLZ6;F6HKY1;A5ATG8		1384.7	0	2.85564e-12		High	High	High	High	High		2.638	3.64314	3.22093	2.73214	2.79553		0	0	0	0	0		High	High	High	High	High		2.28298	2.63628	2.48981	3.19523	2.77009		0	0	0	0	0		High	High	High
	AVLMDLEPGTMDSIR	28	5	3	F6H1L2;F6GSK4;F6HKY1		1647.81	0	1.11176e-05		High	High	High	High	High		2.85439	2.96669	2.75694	3.32657	2.70894		0	0	0	0	0		High	High		High	High		2.46809	3.01012		3.82531	2.45808		0	0		0	0		High	High	High
	FWEVICDEHGVDPTGR	6	1	1	F6H1L2	C6(Carbamidomethyl)	1916.86	0	3.74384e-07		High		High				3.68507		2.88342				0		0				High						3.12531						0								High
	EILHVQGGQCGNQIGSK	54	3	2	F6H1L2;A5ATG8	C10(Carbamidomethyl)	1824.9	0	1.30259e-09		High	High	High	High	High		3.10122	3.42294	3.7435	3.56037	3.34874		0	0	0	0	0		High	High	High	High	High		2.86772	3.50182	2.9471	4.18988	3.01959		0	0	0	0	0		High	High	High
	MASTFVGNSTSIQEMFR	18	2	1	F6H1L2		1905.88	0	4.42836e-08		High		High	High	High		2.58027		2.6694	2.08511	3.1973		0		0	0	0					High						3.40672						0			High		High
	VSEQFTAMFR	7	12	6	F6H1L2;F6GSK4;F6HLZ6;F6HKY1;A5ATG8;A5B344	M8(Oxidation)	1231.58	0	0.000285557																				High						2.73975						0
	FPGQLNSDLR	31	13	6	F6H1L2;F6GSK4;F6HLZ6;F6HKY1;A5ATG8;A5B344		1146.59	0	4.77757e-07			High	High	High	High			2.71465	2.27412	2.0531	2.30512			0	0	0	0		High	High	High	High	High		2.35029	2.24116	2.10096	2.33899	2.39865		0	0	0	0	0
	MMLTFSVFPSPK	32	10	5	F6H1L2;F6GSK4;F6HLZ6;F6HKY1;A5ATG8	M2(Oxidation)	1400.7	0	1.26253e-07			High	High	High	High			2.45053	2.73111	2.65213	2.50142			0	0	0	0			High		High	High			2.51974		2.75128	2.06166			0		0	0			High
	LSTPSFGDLNHLISATMSGVTCCLR	6	1	1	F6H1L2	C22(Carbamidomethyl); C23(Carbamidomethyl)	2737.31	0	9.23922e-06					High						3.2451						0				High		High				3.14456		2.82579				0		0
	GSQQYISLTVPELTQQMWDAK	3	1	1	F6H1L2		2423.19	0	3.71026e-11																					High						2.41036						0
	AVLMDLEPGTMDSIR	6	5	3	F6H1L2;F6GSK4;F6HKY1	M4(Oxidation); M11(Oxidation)	1679.8	0	2.65284e-14
	EAENCDCMQGFQVCHSLGGGTGSGMGTLLISK	1	1	1	F6H1L2	C5(Carbamidomethyl); C7(Carbamidomethyl); C14(Carbamidomethyl)	3401.48	0	2.17843e-05
	MASTFVGNSTSIQEMFR	3	2	1	F6H1L2	M1(Oxidation); M15(Oxidation)	1937.87	0	9.89531e-07				High						2.90557						0
	MMLTFSVFPSPK	1	10	5	F6H1L2;F6GSK4;F6HLZ6;F6HKY1;A5ATG8	M1(Oxidation); M2(Oxidation)	1416.69	0	0.00055245				High						2.67762						0
	MASTFVGNSTSIQEMFR	2	2	1	F6H1L2	M1(Oxidation)	1921.87	0	1.1916e-12																							High						2.69681						0
	GHYTEGAELIDAVLDVVR	2	2	2	F6H1L2;F6HKY1		1957	0	5.53433e-05																								High						2.71379						0
	NMMCAADPR	22	13	6	F6H1L2;F6GSK4;F6HLZ6;F6HKY1;A5ATG8;A5B344	C4(Carbamidomethyl)	1065.43	0.000137	0.0107899		High	High		High			2.15375	2.33148		2.49699			0	0		0			High	High	High	High	High		2.34447	2.18089	2.05007	2.16346	2.29686		0	0	0	0	0	High		High	High
	LSTPSFGDLNHLISATMSGVTCCLR	1	1	1	F6H1L2	M17(Oxidation); C22(Carbamidomethyl); C23(Carbamidomethyl)	2753.32	0.000516	0.00363618
	FPGQLNSDLRK	1	13	6	F6H1L2;F6GSK4;F6HLZ6;F6HKY1;A5ATG8;A5B344		1274.68	0.001005	0.0343008
	MREILHVQGGQCGNQIGSK	1	3	2	F6H1L2;A5ATG8	M1(Oxidation); C12(Carbamidomethyl)	2128.04	0.001135	0.00369672
	NMMCAADPR	1	13	6	F6H1L2;F6GSK4;F6HLZ6;F6HKY1;A5ATG8;A5B344	M3(Oxidation); C4(Carbamidomethyl)	1081.42	0.001569	0.00967399																					High						2.17169						0
F6H710	Putative uncharacterized protein OS=Vitis vinifera GN=VIT_05s0077g00690 PE=3 SV=1 - [F6H710_VITVI]	56.83	2	20	20	411	24.7443	26.96	8	9	19.325	20.77	6	6	19.4888	16.94	5	5	33.2986	33.52	10	10	23.7267	24.95	8	8	38.836	33.33	11	13	20.9465	21.86	7	7	26.5588	25.32	9	9	39.6724	35.34	11	12	42.0216	40.8	13	15	38.5301	33.52	10
	Sequence	# PSMs	# Proteins	# Protein Groups	Protein Group Accessions	Modifications	MH+ [Da]	q-Value	PEP	A2	G2	M2	S2	Y2	_2	XCorr A2	XCorr G2	XCorr M2	XCorr S2	XCorr Y2	XCorr _2	Probability A2	Probability G2	Probability M2	Probability S2	Probability Y2	Probability _2	B2	H2	N2	T2	Z2	`2	XCorr B2	XCorr H2	XCorr N2	XCorr T2	XCorr Z2	XCorr `2	Probability B2	Probability H2	Probability N2	Probability T2	Probability Z2	Probability `2	C2	I2	O2	U2
	LTGAGWGGCAVALVK	31	1	1	F6H710	C9(Carbamidomethyl)	1459.77	0	3.68839e-06	High	High	High	High		High	3.39726	2.83454	3.58756	2.75124		3.40429	0	0	0	0		0	High	High	High	High	High	High	3.38779	3.04437	3.46931	4.0518	2.65638	3.75152	0	0	0	0	0	0	High	High	High	High
	HEDLPVPVFSALEPVYGGGSQLEEAQLR	36	2	1	F6H710		3037.53	0	3.72023e-08	High	High	High	High	High	High	3.14201	3.66148	4.07048	4.55837	4.09153	2.49886	0	0	0	0	0	0	High	High	High	High	High		4.8516	3.14148	3.68021	5.49082	4.04907		0	0	0	0	0		High	High	High	High
	FVEVFGQAPDIFAR	33	2	1	F6H710		1595.82	0	2.29163e-07	High	High	High	High	High	High	3.0466	3.01761	3.64522	3.57846	4.3925	4.12988	0	0	0	0	0	0		High	High	High	High			2.65242	2.83028	2.54583	4.87892			0	0	0	0			High	High	High
	HIGTQSGGMDQAISIMAK	24	1	1	F6H710		1844.9	0	2.44027e-08	High	High			High		2.88903	3.29009			4.37178		0	0			0			High			High	High		4.17123			4.67335	4.01376		0			0	0		High
	TLSDVEGLCVSFASDHGSSDPVVAVK	32	1	1	F6H710	C9(Carbamidomethyl)	2676.29	0	2.32811e-05	High		High	High	High	High	2.70318		3.68898	3.25531	2.73953	2.92788	0		0	0	0	0	High		High	High		High	2.97276		3.29398	2.73083		2.43236	0		0	0		0	High	High	High	High
	SGFAELIDFNPVR	37	1	1	F6H710		1464.75	0	4.37042e-08	High	High	High	High	High	High	2.58403	2.20725	3.34861	2.94714	3.1531	2.80159	0	0	0	0	0	0	High	High	High	High	High	High	3.36083	3.0268	2.80428	2.85327	3.38276	2.68681	0	0	0	0	0	0	High	High	High	High
	ATDVQLPAGGSFVIAHSLAESQK	24	1	1	F6H710		2326.2	0	2.80678e-16	High				High	High	2.4757				3.09314	4.26894	0				0	0			High		High				4.72681		3.7228				0		0			High
	HIGTQSGGMDQAISIMAK	8	1	1	F6H710	M9(Oxidation); M16(Oxidation)	1876.89	0	4.23195e-05	High			High			2.27109			3.31906			0			0						High						2.96825						0
	AVTAATNYNNR	30	1	1	F6H710		1194.59	0	1.55121e-05	High	High	High	High	High	High	2.23541	2.08728	2.29109	2.35899	2.3447	2.39113	0	0	0	0	0	0	High		High	High	High	High	2.07937		2.1478	2.33884	2.30291	2.53315	0		0	0	0	0	High		High	High
	VNLIGEHIDYEGYSVLPMAIR	13	2	1	F6H710	M18(Oxidation)	2405.21	0	0.000772502				High	High					3.07685	2.60341					0	0		High						2.67267						0
	SHDSCSVLYECSCPELEELVK	35	1	1	F6H710	C5(Carbamidomethyl); C11(Carbamidomethyl); C13(Carbamidomethyl)	2541.1	0	1.5913e-09		High	High	High	High	High		3.84824	4.52509	4.79945	5.43149	5.45002		0	0	0	0	0		High	High	High	High	High		3.81477	4.64505	4.86632	4.09614	4.67213		0	0	0	0	0		High	High	High
	KDVAQLTCECER	16	1	1	F6H710	C8(Carbamidomethyl); C10(Carbamidomethyl)	1508.68	0	0.00142115				High	High	High				3.12762	2.24843	2.1336				0	0	0						High						2.91223						0		High
	LAAIVLGIK	23	1	1	F6H710		897.614	0	1.35223e-05			High	High	High	High			2.32604	2.61292	2.65203	2.24798			0	0	0	0		High						2.10286						0						High	High	High
	DTVLSGLSEEDMLKK	16	1	1	F6H710		1664.84	0	1.10734e-07					High	High					2.90765	2.83544					0	0					High	High					2.77714	3.14667					0	0		High
	ESIVPQFILNLK	4	1	1	F6H710		1400.82	0	0.000324855																				High			High			2.4981			2.07769			0			0
	ASHVYSEAR	4	1	1	F6H710		1019.49	0	0.000434145																				High			High			2.10673			2.08849			0			0
	LGMKPQQAIAEVK	8	1	1	F6H710		1412.79	0	7.37771e-05					High						2.33897						0							High						3.06208						0
	VNLIGEHIDYEGYSVLPMAIR	16	2	1	F6H710		2389.23	0	0.000884368			High	High		High			3.10931	3.24524		2.38382			0	0		0			High	High	High				2.98543	2.52854	2.63954				0	0	0					High
	IANVSDKYTMCTYPADPEQEIDLK	10	2	1	F6H710	C11(Carbamidomethyl)	2801.3	0	0.00706425				High	High	High				2.3311	2.96573	2.37842				0	0	0																						High
	YTMCTYPADPEQEIDLK	5	2	1	F6H710	C4(Carbamidomethyl)	2073.91	0	3.19065e-16					High						3.52503						0						High	High					2.85275	3.09455					0	0
	NDLGLYIFASKPSSGAAIFK	1	1	1	F6H710		2099.12	0.000766	0.0109728																							High						2.42784						0
	LGMKPQQAIAEVK	1	1	1	F6H710	M3(Oxidation)	1428.79	0.000971	0.0187567
	QDTIVAIR	3	2	1	F6H710		915.526	0.00401	0.0331803					High						2.19195						0				High						2.04326						0
	HIGTQSGGMDQAISIMAK	1	1	1	F6H710	M16(Oxidation)	1860.9	0.004613	0.0313373
A5ARL2	Putative uncharacterized protein OS=Vitis vinifera GN=VITISV_023716 PE=4 SV=1 - [A5ARL2_VITVI]	56.79	5	7	7	161	13.198	29.63	4	4	10.3949	28.4	3	3	13.715	43.21	5	5	8.31214	28.4	3	3	6.48241	17.9	2	2	10.2523	28.4	3	3	9.54699	28.4	3	3	9.48864	28.4	3	3	9.93735	28.4	3	3	11.2637	31.48	3	3	10.9235	28.4	3
	Sequence	# PSMs	# Proteins	# Protein Groups	Protein Group Accessions	Modifications	MH+ [Da]	q-Value	PEP	A2	G2	M2	S2	Y2	_2	XCorr A2	XCorr G2	XCorr M2	XCorr S2	XCorr Y2	XCorr _2	Probability A2	Probability G2	Probability M2	Probability S2	Probability Y2	Probability _2	B2	H2	N2	T2	Z2	`2	XCorr B2	XCorr H2	XCorr N2	XCorr T2	XCorr Z2	XCorr `2	Probability B2	Probability H2	Probability N2	Probability T2	Probability Z2	Probability `2	C2	I2	O2	U2
	VANVEAGGEFTVSSADDILK	39	2	1	A5ARL2		2022	0	1.63886e-10	High	High	High	High	High	High	5.01937	4.48253	3.68336	5.50145	4.71917	4.99413	0	0	0	0	0	0	High	High	High	High	High	High	4.9436	3.99847	5.08075	5.58067	5.1931	4.73636	0	0	0	0	0	0	High	High	High	High
	VIXFGVPGAFTPTCSVK	33	2	1	A5ARL2	X3(L); C14(Carbamidomethyl)	1792.97	0	9.79032e-06	High	High	High	High	High		3.09667	2.76236	3.47668	3.34398	3.34759		0	0	0	0	0		High	High	High	High		High	3.02688	2.9289	2.02733	3.23057		2.52687	0	0	0	0		0	High	High	High	High
	FALLVDDLK	36	5	1	A5ARL2		1033.59	0	7.27277e-09	High	High	High	High	High	High	2.5718	2.3021	2.47056	2.67763	2.26664	2.34056	0	0	0	0	0	0	High	High	High	High	High	High	2.42442	2.56127	2.64931	2.55329	2.14594	2.26348	0	0	0	0	0	0	High	High	High	High
	FALLVDDLKVK	15	5	1	A5ARL2		1260.76	0	2.80678e-16	High		High				2.5102		3.21987				0		0						High	High					3.37598	3.0889					0	0			High		High	High
	FLADGSATYTHALGLELDLSEK	23	2	1	A5ARL2		2351.18	0	9.63606e-10			High	High	High	High			4.05886	4.66422	3.29528	2.41234			0	0	0	0			High	High	High				4.09867	3.80489	3.77475				0	0	0		High		High	High
	FLADGSATYTHALGLELDLSEKGLGTR	1	2	1	A5ARL2		2835.46	0	5.01881e-05			High						4.13699						0
	GIDEILLVSVNDPFVMK	9	2	1	A5ARL2	M16(Oxidation)	1905.01	0	6.11911e-16			High		High				3.38858		2.93009				0		0				High	High	High				3.65864	2.42527	2.22734				0	0	0					High
	GIDEILLVSVNDPFVMK	5	2	1	A5ARL2		1889.01	0	0.000114896																							High						3.32188						0
A9UFX7	Cytosolic ascorbate peroxidase OS=Vitis vinifera GN=APX PE=2 SV=1 - [A9UFX7_VITVI]	56.52	3	7	11	65
	Sequence	# PSMs	# Proteins	# Protein Groups	Protein Group Accessions	Modifications	MH+ [Da]	q-Value	PEP	A2	G2	M2	S2	Y2	_2	XCorr A2	XCorr G2	XCorr M2	XCorr S2	XCorr Y2	XCorr _2	Probability A2	Probability G2	Probability M2	Probability S2	Probability Y2	Probability _2	B2	H2	N2	T2	Z2	`2	XCorr B2	XCorr H2	XCorr N2	XCorr T2	XCorr Z2	XCorr `2	Probability B2	Probability H2	Probability N2	Probability T2	Probability Z2	Probability `2	C2	I2	O2	U2
	YAMDEDAFFADYAEAHLK	11	3	1	A9UFX7		2106.92	0	1.51633e-06																					High		High				2.40379		2.50063				0		0
	EGLIQLPSDK	5	4	2	A9UFX7;D7SKR5		1099.6	0	5.27976e-05																					High						2.09711						0
	DVFGHMGLSDKDIVALSGGHTLGR	2	3	1	A9UFX7		2482.25	0	8.07775e-06
	ALLEDPVFRPLVEK	13	3	1	A9UFX7		1625.93	0	5.81287e-05						High						2.98797						0					High	High					3.37792	2.77306					0	0
	SGFEGPWTTNPLIFDNSYFK	3	3	1	A9UFX7		2320.09	0	4.52972e-05																																								High
	DIVALSGGHTLGR	10	4	2	A9UFX7;F6I106		1295.71	0	0.000161343				High		High				3.87696		3.22757				0		0				High		High				2.72963		3.37208				0		0				High
	ELLSGEKEGLIQLPSDK	5	4	2	A9UFX7;D7SKR5		1856	0	5.56291e-05				High						3.34825						0
	HPEELAHEANNGLDIAVR	6	3	1	A9UFX7		1984.98	0	0.000418089																								High						2.87026						0
	TGGPFGTMK	1	5	2	D7SKR5;A9UFX7		895.434	0.000266	0.00135501
	LAWHSAGTYDVK	8	3	1	A9UFX7		1347.67	0.001068	0.0360553																					High	High					2.48867	2.26442					0	0						High
	AYPIVSEEYQK	1	3	1	A9UFX7		1326.66	0.003148	0.0409303
Q6XGX6	Putative photosystem I reaction center subunit N (Fragment) OS=Vitis vinifera GN=PsaN PE=1 SV=1 - [Q6XGX6_VITVI]	56.47	2	6	6	60	5.65046	36.47	2	2					7.48723	37.65	3	3													4.26684	21.18	2	2	7.57091	40	3	3					7.75865	40	3	3
	Sequence	# PSMs	# Proteins	# Protein Groups	Protein Group Accessions	Modifications	MH+ [Da]	q-Value	PEP	A2	G2	M2	S2	Y2	_2	XCorr A2	XCorr G2	XCorr M2	XCorr S2	XCorr Y2	XCorr _2	Probability A2	Probability G2	Probability M2	Probability S2	Probability Y2	Probability _2	B2	H2	N2	T2	Z2	`2	XCorr B2	XCorr H2	XCorr N2	XCorr T2	XCorr Z2	XCorr `2	Probability B2	Probability H2	Probability N2	Probability T2	Probability Z2	Probability `2	C2	I2	O2	U2
	AYTVQFGTCKFPENFTGCQDLAK	12	2	1	Q6XGX6	C9(Carbamidomethyl); C18(Carbamidomethyl)	2682.23	0	6.80079e-16	High		High	High			3.64924		2.78496	3.01052			0		0	0					High	High					3.38709	3.65207					0	0			High		High
	CGSNVFWKW	6	2	1	Q6XGX6	C1(Carbamidomethyl)	1183.54	0	0.00120462																					High	High					2.16085	2.09381					0	0			High		High
	AYTVQFGTCK	18	2	1	Q6XGX6	C9(Carbamidomethyl)	1174.56	0	0.00115465		High	High	High	High			2.26558	2.49684	2.55501	2.3574			0	0	0	0			High	High	High				2.18257	2.12728	2.79655				0	0	0			High		High	High
	KVPFLSEDLELECEGR	9	2	1	Q6XGX6	C13(Carbamidomethyl)	1920.94	0	0.0019					High						3.24531						0			High						3.07834						0								High
	CGSNVFWK	13	2	1	Q6XGX6	C1(Carbamidomethyl)	997.456	0.000146	0.000957937	High	High		High	High		2.00122	2.00127		2.42574	2.35412		0	0		0	0			High		High				2.31		2.26088				0		0
	FPENFTGCQDLAK	2	2	1	Q6XGX6	C8(Carbamidomethyl)	1526.69	0.000151	0.0234184				High	High					2.84866	2.59351					0	0
A5C3I9	Putative uncharacterized protein OS=Vitis vinifera GN=VIT_04s0008g06540 PE=4 SV=1 - [A5C3I9_VITVI]	56.25	1	2	9	156	9.2043	19.38	2	3	15.8463	26.88	3	5	10.6258	19.38	2	3	18.6819	29.38	4	5	16.2941	29.38	4	5	15.5719	29.38	4	5	18.013	29.38	4	5	19.9447	35.63	5	6	17.1172	29.38	4	5	24.3388	33.75	6	7	19.3232	29.38	4
	Sequence	# PSMs	# Proteins	# Protein Groups	Protein Group Accessions	Modifications	MH+ [Da]	q-Value	PEP	A2	G2	M2	S2	Y2	_2	XCorr A2	XCorr G2	XCorr M2	XCorr S2	XCorr Y2	XCorr _2	Probability A2	Probability G2	Probability M2	Probability S2	Probability Y2	Probability _2	B2	H2	N2	T2	Z2	`2	XCorr B2	XCorr H2	XCorr N2	XCorr T2	XCorr Z2	XCorr `2	Probability B2	Probability H2	Probability N2	Probability T2	Probability Z2	Probability `2	C2	I2	O2	U2
	KLEDIVPSSHNCDVPHVTR	29	1	1	A5C3I9	C12(Carbamidomethyl)	2203.09	0	1.22517e-11	High	High	High				3.98806	5.06359	3.99408				0	0	0				High	High	High	High			4.4712	4.49514	5.03863	3.13956			0	0	0	0			High	High	High	High
	CHFVGIDIFNGK	48	3	3	A5BZP4;A5B605;A5C3I9	C1(Carbamidomethyl)	1406.69	0	2.50571e-05	High	High	High	High	High	High	2.93093	2.5415	3.14912	3.38725	3.01471	3.07524	0	0	0	0	0	0	High	High	High	High	High		3.02916	3.16362	2.89905	3.31853	3.20094		0	0	0	0	0		High	High	High	High
	LPTDDNLLTQIK	23	2	2	A5B605;A5C3I9		1370.75	0	3.09611e-07		High		High	High	High		3.50176		2.92016	3.19855	3.09868		0		0	0	0	High	High			High	High	2.58422	2.9897			3.25574	3.02679	0	0			0	0		High
	DDLRLPTDDNLLTQIK	45	2	2	A5B605;A5C3I9		1869.99	0	5.69659e-05		High		High	High	High		3.75829		2.74661	3.66876	3.88192		0		0	0	0		High			High	High		3.79848			3.21059	3.40658		0			0	0		High
	TYPQQAGAIR	3	2	2	A5BZP4;A5C3I9		1104.58	0	0.000832683																				High						2.04049						0
	LPTDDNLLTQIKDGFAEGK	1	2	2	A5B605;A5C3I9		2075.06	0	0.00167863
	DLVVTVMTAMGEEQICALK	2	1	1	A5C3I9	C16(Carbamidomethyl)	2108.05	0	2.42744e-06					High						2.01875						0
	DDLRLPTDDNLLTQIKDGFAEGK	2	2	2	A5B605;A5C3I9		2574.3	0.000162	0.00319876
	NGYIVIK	3	3	3	A5BZP4;A5B605;A5C3I9		806.477	0.002117	0.0333183				High	High					2.05465	2.11568					0	0						High						2.25288						0
F6HE11	Dihydrolipoyl dehydrogenase OS=Vitis vinifera GN=VIT_05s0020g00380 PE=3 SV=1 - [F6HE11_VITVI]	55.98	2	24	24	510	46.969	38.84	13	16	55.5785	40.24	15	19	47.7635	33.86	11	15	65.2222	43.82	15	22	56.3095	44.82	15	20	48.53	41.24	14	17	48.1607	40.04	14	18	54.09	44.22	16	18	49.9752	40.64	14	18	43.3613	36.06	12	15	53.1015	37.25	14
	Sequence	# PSMs	# Proteins	# Protein Groups	Protein Group Accessions	Modifications	MH+ [Da]	q-Value	PEP	A2	G2	M2	S2	Y2	_2	XCorr A2	XCorr G2	XCorr M2	XCorr S2	XCorr Y2	XCorr _2	Probability A2	Probability G2	Probability M2	Probability S2	Probability Y2	Probability _2	B2	H2	N2	T2	Z2	`2	XCorr B2	XCorr H2	XCorr N2	XCorr T2	XCorr Z2	XCorr `2	Probability B2	Probability H2	Probability N2	Probability T2	Probability Z2	Probability `2	C2	I2	O2	U2
	AAHVDYDMVPGVVYTHPEVASVGKTEEQVK	13	2	1	F6HE11		3255.6	0	6.55866e-06	High		High				4.27961		4.33599				0		0				High	High	High				2.79197	2.95506	4.49654				0	0	0				High		High
	FISPSEVSVDTIEGGNAVVK	36	2	1	F6HE11		2048.06	0	7.71219e-11	High	High	High	High	High	High	4.24311	4.21613	3.55479	4.34854	5.28876	4.56598	0	0	0	0	0	0	High	High	High	High	High	High	4.92468	5.10276	4.46943	3.36564	3.67558	3.89716	0	0	0	0	0	0	High	High	High	High
	AAHVDYDMVPGVVYTHPEVASVGKTEEQVK	11	2	1	F6HE11	M8(Oxidation)	3271.6	0	2.80678e-16	High						3.71738						0						High		High				3.87577		5.52188				0		0				High			High
	TKVAGVDTSGDLVK	9	1	1	F6HE11		1389.76	0	1.58708e-14	High		High				3.38289		3.69286				0		0				High		High				3.61682		3.48487				0		0				High		High
	TCHAHPTMSEALK	49	1	1	F6HE11	C2(Carbamidomethyl)	1482.68	0	5.46231e-06	High	High	High		High	High	3.3503	2.82483	2.57475		3.17609	3.07749	0	0	0		0	0	High	High	High		High	High	2.74996	3.21993	2.5339		2.37273	3.1101	0	0	0		0	0	High	High	High
	GTLGGTCLNVGCIPSK	20	2	1	F6HE11	C7(Carbamidomethyl); C12(Carbamidomethyl)	1633.81	0	6.47027e-06	High	High	High				3.09805	2.70381	2.53325				0	0	0				High	High	High				2.99603	3.36073	2.21966				0	0	0					High	High	High
	ALGVEYCVGKFPLLANSR	24	2	1	F6HE11	C7(Carbamidomethyl)	1994.05	0	4.1408e-05	High		High	High			2.95397		2.68695	2.87279			0		0	0			High	High	High	High			3.33152	2.28611	3.48711	2.75571			0	0	0	0			High		High	High
	ALLHSSHMYHEAK	34	1	1	F6HE11		1523.74	0	7.59447e-08	High		High			High	2.82675		3.0799			2.62728	0		0			0	High	High	High	High		High	2.99582	3.44683	3.54036	2.24949		2.44955	0	0	0	0		0	High	High	High
	FPSVEVDLPAMMGQK	26	1	1	F6HE11		1648.81	0	4.13072e-14	High	High			High	High	2.76857	2.18564			2.456	2.20935	0	0			0	0	High	High	High		High	High	2.50618	2.85041	2.1198		2.30078	2.83315	0	0	0		0	0	High	High	High
	IVSSTGALALSEIPK	35	2	1	F6HE11		1485.85	0	0.000320666	High	High	High	High	High	High	2.7317	2.94929	2.77561	2.39376	2.71557	3.04003	0	0	0	0	0	0	High	High	High	High	High	High	2.68542	2.81951	2.87976	2.72417	2.82507	2.99004	0	0	0	0	0	0	High	High	High	High
	SPFTAGLGLDK	34	2	1	F6HE11		1105.59	0	0.000265631	High	High	High	High	High	High	2.70213	2.17251	2.09969	2.75225	2.57696	2.67874	0	0	0	0	0	0	High	High	High	High	High	High	2.56849	2.7375	2.20861	2.2281	2.36574	2.70341	0	0	0	0	0	0	High	High	High	High
	IGVETDKIGR	30	2	1	F6HE11		1087.61	0	6.67106e-06	High		High	High	High	High	2.29261		2.1557	2.42576	2.94259	3.28704	0		0	0	0	0	High	High	High		High	High	2.89251	2.50926	2.0787		2.99355	2.47513	0	0	0		0	0	High	High		High
	NIIIATGSDVK	32	2	1	F6HE11		1130.64	0	0.000170019	High	High	High	High	High	High	2.04435	2.47494	2.21941	2.14291	2.20992	2.04182	0	0	0	0	0	0		High	High	High	High	High		2.55534	2.42196	2.05722	2.04302	2.44922		0	0	0	0	0		High		High
	AAHVDYDMVPGVVYTHPEVASVGK	21	2	1	F6HE11		2541.25	0	9.94682e-07		High			High	High		4.80166			5.08481	3.98764		0			0	0	High	High			High	High	3.18628	4.45228			4.35501	3.76636	0	0			0	0		High
	SLPGITIDEKR	15	2	1	F6HE11		1228.69	0	0.00135486		High						2.09371						0					High		High				2.12611		2.48839				0		0				High			High
	AAHVDYDMVPGVVYTHPEVASVGK	5	2	1	F6HE11	M8(Oxidation)	2557.24	0	1.29361e-12
	EAAMATYDKPIHI	8	1	1	F6HE11	M4(Oxidation)	1475.72	0	0.000241282				High						3.05492						0				High				High		2.71953				2.83416		0				0		High
	ALLHSSHMYHEAK	3	1	1	F6HE11	M8(Oxidation)	1539.74	0	8.14876e-05
	TCHAHPTMSEALK	9	1	1	F6HE11	C2(Carbamidomethyl); M8(Oxidation)	1498.68	0	8.74918e-05		High						2.53441						0																								High
	VAGVDTSGDLVK	32	1	1	F6HE11		1160.62	0	5.17856e-05		High	High	High	High	High		2.18631	2.84946	2.5524	2.13428	2.54436		0	0	0	0	0		High	High	High	High	High		2.52654	2.65335	2.21621	2.14674	3.01151		0	0	0	0	0		High	High	High
	FSTNVSGVYAIGDVIPGPMLAHK	7	2	1	F6HE11		2373.23	0	6.74706e-06		High			High			2.28545			4.25429			0			0																					High
	FPSVEVDLPAMMGQK	4	1	1	F6HE11	M11(Oxidation); M12(Oxidation)	1680.79	0	0.00177733		High						2.50666						0
	EAAMATYDKPIHI	26	1	1	F6HE11		1459.73	0	8.91217e-06		High	High		High	High		2.96239	2.07536		2.76025	2.97888		0	0		0	0		High	High		High	High		3.04904	2.61309		2.76797	2.83864		0	0		0	0		High
	FSTNVSGVYAIGDVIPGPMLAHK	3	2	1	F6HE11	M19(Oxidation)	2389.22	0	4.60462e-05
	FPLLANSR	9	2	1	F6HE11		917.52	0	0.00117475		High			High			2.25665			2.40688			0			0			High						2.07553						0						High
	LTLEPAAGGEQSTLEADVVLVSAGR	2	1	1	F6HE11		2483.3	0	1.0002e-07																				High						2.61114						0
	ALGVEYCVGK	5	2	1	F6HE11	C7(Carbamidomethyl)	1095.55	0	7.47265e-05						High						2.61169						0					High						2.00274						0
	FPSVEVDLPAMMGQK	1	1	1	F6HE11	M12(Oxidation)	1664.81	0.000305	0.00323963		High						2.23695						0
	AAQLGLK	1	2	1	F6HE11		700.435	0.00054	0.0121423																			High						2.15775						0
	HSFASHGVK	4	2	1	F6HE11		969.49	0.001187	0.0136212	High	High					2.08938	2.3591					0	0					High						2.0093						0
	IGVETDK	1	2	1	F6HE11		761.404	0.002396	0.0384299																							High						2.19574						0
	AVANLTR	1	2	1	F6HE11		744.436	0.003064	0.0210228
F6H792	Putative uncharacterized protein OS=Vitis vinifera GN=VIT_16s0098g00730 PE=4 SV=1 - [F6H792_VITVI]	55.96	1	3	10	252	12.0226	22.28	3	4	25.8013	26.42	5	8	23.4291	23.83	5	7	33.0674	46.63	8	11	25.6454	36.27	6	8	26.3	41.45	7	8	30.9057	41.45	7	10	26.8849	41.45	7	9	24.622	41.45	7	9	26.8796	41.45	7	9	32.6788	49.22	8
	Sequence	# PSMs	# Proteins	# Protein Groups	Protein Group Accessions	Modifications	MH+ [Da]	q-Value	PEP	A2	G2	M2	S2	Y2	_2	XCorr A2	XCorr G2	XCorr M2	XCorr S2	XCorr Y2	XCorr _2	Probability A2	Probability G2	Probability M2	Probability S2	Probability Y2	Probability _2	B2	H2	N2	T2	Z2	`2	XCorr B2	XCorr H2	XCorr N2	XCorr T2	XCorr Z2	XCorr `2	Probability B2	Probability H2	Probability N2	Probability T2	Probability Z2	Probability `2	C2	I2	O2	U2
	VKDELVLDGNDIELVSR	55	2	2	F6H792;F6HXY7		1914.02	0	3.28467e-16	High	High	High		High	High	3.7016	4.22415	4.81982		4.33386	4.78974	0	0	0		0	0	High	High	High	High	High	High	4.47627	4.37297	3.37263	4.2175	4.35073	4.59058	0	0	0	0	0	0	High	High	High	High
	TALSHVENLITGVTK	59	2	2	F6H792;F6HXY7		1582.88	0	1.7603e-05	High	High	High	High	High	High	3.5243	3.39869	3.70041	3.38649	3.33915	2.95639	0	0	0	0	0	0	High	High	High		High	High	4.34313	3.23715	3.72018		2.96529	3.15739	0	0	0		0	0	High	High	High	High
	KFLDGIYVSEK	32	2	2	F6H792;F6HXY7		1298.7	0	0.000471968	High	High	High	High	High	High	2.35377	2.51223	2.16568	2.44047	2.08576	2.32682	0	0	0	0	0	0	High	High	High	High	High		2.89224	2.6532	2.46424	2.23141	2.45102		0	0	0	0	0		High	High	High
	FLDGIYVSEK	29	2	2	F6H792;F6HXY7		1170.6	0	1.25182e-06		High	High	High		High		2.05359	2.63301	2.5325		2.23495		0	0	0		0	High	High	High		High	High	2.34248	2.0211	2.21935		2.4888	2.66622	0	0	0		0	0	High	High		High
	SEKVKDELVLDGNDIELVSR	4	2	2	F6H792;F6HXY7		2258.18	0	6.01247e-05			High						4.20778						0						High						3.59807						0				High		High
	FVYAHFPINASITNSNK	9	1	1	F6H792		1922.98	0	3.36651e-06					High						2.44292						0																							High
	HLNLDFQLIK	16	2	2	F6H792;F6HXY7		1240.7	0	0.00180006		High			High			2.6604			2.06139			0			0			High			High	High		2.44296			2.28187	2.82275		0			0	0		High
	KVDMLDGVSVVR	22	1	1	F6H792		1317.72	0	0.000104021		High	High		High			3.20762	2.58854		2.71206			0	0		0			High			High	High		2.8346			2.44013	2.80311		0			0	0		High
	TILSSETMDIPEGVK	10	1	1	F6H792		1619.82	0	1.75898e-06		High						3.41321						0						High						2.86127						0						High
	SAALINQK	16	2	2	F6H792;F6HXY7		844.488	0.000151	0.0152829				High	High	High				2.05311	2.04787	2.04299				0	0	0	High		High	High		High	2.04263		2.18392	2.32605		2.43021	0		0	0		0			High
D7SP13	Putative uncharacterized protein OS=Vitis vinifera GN=VIT_04s0023g03190 PE=4 SV=1 - [D7SP13_VITVI]	55.93	1	5	5	59					7.54575	24.58	2	3																													5.37202	24.58	2	2
	Sequence	# PSMs	# Proteins	# Protein Groups	Protein Group Accessions	Modifications	MH+ [Da]	q-Value	PEP	A2	G2	M2	S2	Y2	_2	XCorr A2	XCorr G2	XCorr M2	XCorr S2	XCorr Y2	XCorr _2	Probability A2	Probability G2	Probability M2	Probability S2	Probability Y2	Probability _2	B2	H2	N2	T2	Z2	`2	XCorr B2	XCorr H2	XCorr N2	XCorr T2	XCorr Z2	XCorr `2	Probability B2	Probability H2	Probability N2	Probability T2	Probability Z2	Probability `2	C2	I2	O2	U2
	AIRDDIISGK	24	1	1	D7SP13		1087.61	0	0.00158333				High	High	High				2.71347	2.58747	2.41828				0	0	0	High			High	High	High	2.66373			2.55982	2.57639	2.74799	0			0	0	0				High
	VGEISDIVETDSGVHIIMR	12	1	1	D7SP13	M18(Oxidation)	2086.05	0	0.000374619				High						3.16058						0			High			High			2.31901			2.64244			0			0						High
	GQMQKPFEEATYALK	5	1	1	D7SP13		1740.87	0	2.32048e-07					High						3.48076						0
	FSDVASQISDCSSAK	10	1	1	D7SP13	C11(Carbamidomethyl)	1601.71	0	7.16492e-08				High		High				4.26689		3.85589				0		0					High	High					3.04852	3.41172					0	0				High
	VGEISDIVETDSGVHIIMR	2	1	1	D7SP13		2070.05	0	1.21717e-05					High						3.14631						0
	ASHILIK	6	1	1	D7SP13		781.493	0.001988	0.0352181				High						2.03537						0							High						2.15816						0
F6H4T7	Putative uncharacterized protein OS=Vitis vinifera GN=VIT_19s0027g00760 PE=4 SV=1 - [F6H4T7_VITVI]	55.92	1	37	37	687	48.9931	21.22	12	15	61.5839	24.62	13	20	53.3813	22.98	12	16	62.0413	26.49	16	21	45.2497	21.1	13	16	63.3694	23.33	14	20	53.4089	22.27	14	18	58.9088	29.54	17	19	50.9015	23.56	15	18	63.9212	29.43	18	22	60.2784	28.25	17
	Sequence	# PSMs	# Proteins	# Protein Groups	Protein Group Accessions	Modifications	MH+ [Da]	q-Value	PEP	A2	G2	M2	S2	Y2	_2	XCorr A2	XCorr G2	XCorr M2	XCorr S2	XCorr Y2	XCorr _2	Probability A2	Probability G2	Probability M2	Probability S2	Probability Y2	Probability _2	B2	H2	N2	T2	Z2	`2	XCorr B2	XCorr H2	XCorr N2	XCorr T2	XCorr Z2	XCorr `2	Probability B2	Probability H2	Probability N2	Probability T2	Probability Z2	Probability `2	C2	I2	O2	U2
	YRVENLYEGPLDDIYATAIR	55	1	1	F6H4T7		2371.19	0	6.49644e-08	High	High	High	High	High	High	4.45104	2.82474	3.91712	4.21026	4.9544	3.44655	0	0	0	0	0	0	High	High	High	High	High	High	4.21662	3.87322	3.93217	3.13587	5.26853	3.38473	0	0	0	0	0	0	High	High	High	High
	RQETVEDVPCGNTVAMVGLDQFITK	31	1	1	F6H4T7	C10(Carbamidomethyl)	2807.37	0	5.53265e-08	High	High	High		High	High	4.37771	3.62388	3.12462		3.5321	3.97449	0	0	0		0	0	High	High	High		High	High	3.6819	3.79081	3.31605		4.30292	2.89829	0	0	0		0	0	High	High	High	High
	IWCFGPETTGPNMVVDMCK	19	1	1	F6H4T7	C3(Carbamidomethyl); C18(Carbamidomethyl)	2241.98	0	1.14545e-07	High				High		4.11672				3.02077		0				0			High	High		High	High		3.23016	2.94973		3.3377	3.25593		0	0		0	0		High	High
	STGISLYYEMSDESLK	13	1	1	F6H4T7	M10(Oxidation)	1838.84	0	2.97243e-16	High		High		High		3.79141		2.03156		2.08763		0		0		0			High						3.51811						0					High
	LYMEARPLEEGLAEAIDDGRVGPR	7	1	1	F6H4T7		2657.34	0	0.000949876	High		High				3.5657		4.00362				0		0				High						3.33119						0						High		High
	RQETVEDVPCGNTVAMVGLDQFITK	18	1	1	F6H4T7	C10(Carbamidomethyl); M16(Oxidation)	2823.37	0	3.26886e-07	High	High	High		High	High	3.48725	3.61327	3.56111		3.84305	3.13307	0	0	0		0	0	High		High				4.01265		2.77038				0		0				High		High
	ILSEEFGWDKDLAK	36	1	1	F6H4T7		1650.84	0	6.90403e-05	High	High	High	High	High	High	3.37319	2.83644	3.24345	3.54523	3.11068	3.00643	0	0	0	0	0	0	High	High	High	High	High	High	3.35163	3.2176	3.46853	3.60431	3.14738	3.00188	0	0	0	0	0	0	High	High	High	High
	LYMEARPLEEGLAEAIDDGR	53	1	1	F6H4T7		2248.09	0	3.19065e-16	High	High	High	High	High	High	3.07236	3.49403	3.39231	3.66951	3.77664	3.31429	0	0	0	0	0	0	High	High	High		High	High	2.98254	3.3501	3.07697		3.82671	2.66668	0	0	0		0	0	High	High	High
	NMSVIAHVDHGK	33	1	1	F6H4T7		1307.65	0	3.9556e-05	High	High	High		High	High	2.94133	2.43354	3.17487		3.14551	2.94929	0	0	0		0	0	High	High	High	High	High	High	2.67767	3.33668	3.08294	2.03897	2.34963	3.62434	0	0	0	0	0	0	High	High	High
	AYLPVVESFGFSGTLR	55	1	1	F6H4T7		1742.91	0	2.29284e-06	High	High	High	High	High	High	2.85271	3.31843	3.03615	3.29684	4.47728	3.11861	0	0	0	0	0	0	High	High	High	High	High	High	3.21141	4.00714	3.27277	2.84337	3.46426	2.84822	0	0	0	0	0	0	High	High	High	High
	NCDPEGPLMLYVSK	35	1	1	F6H4T7	C2(Carbamidomethyl)	1622.76	0	4.54929e-07	High	High	High	High	High	High	2.7747	2.97783	3.13664	2.63083	3.35894	3.27222	0	0	0	0	0	0	High	High	High	High	High	High	3.46229	3.1241	3.07402	2.80495	2.89985	2.49505	0	0	0	0	0	0	High	High	High	High
	GFVQFCYEPIK	30	1	1	F6H4T7	C6(Carbamidomethyl)	1387.67	0	9.81848e-05	High	High	High		High	High	2.44581	2.21072	2.38633		2.76269	2.76254	0	0	0		0	0	High		High		High	High	2.70968		2.83587		2.78971	2.81056	0		0		0	0	High	High	High
	GGGQVIPTAR	27	1	1	F6H4T7		955.532	0	0.000482854	High		High		High		2.36713		2.32052		2.25074		0		0		0		High	High	High	High	High		2.10146	2.36928	2.1569	2.1788	2.14802		0	0	0	0	0			High	High	High
	DLQDDFMGGAEIVK	20	1	1	F6H4T7		1537.72	0	7.02505e-07		High			High	High		3.95536			3.72608	3.59389		0			0	0	High	High			High		4.26059	3.60452			4.10438		0	0			0
	QGNEYLINLIDSPGHVDFSSEVTAALR	10	1	1	F6H4T7		2945.47	0	3.28467e-16			High		High				3.43802		4.31078				0		0		High		High		High		2.98794		3.57806		3.16366		0		0		0
	STLTDSLVAAAGIIAQEVAGDVR	19	1	1	F6H4T7		2257.2	0	3.19065e-16					High						3.20606						0		High	High	High		High		2.61951	2.33818	3.21247		3.66714		0	0	0		0
	NCDPEGPLMLYVSK	18	1	1	F6H4T7	C2(Carbamidomethyl); M9(Oxidation)	1638.75	0	7.99974e-11			High	High					3.0507	2.44209					0	0			High		High			High	2.61649		2.27995			2.16856	0		0			0
	NMSVIAHVDHGK	37	1	1	F6H4T7	M2(Oxidation)	1323.65	0	5.53226e-06		High	High	High	High	High		2.51248	2.87619	2.76093	2.69094	3.12138		0	0	0	0	0	High	High	High	High	High	High	2.59459	3.00191	2.03446	2.60789	2.57936	2.39565	0	0	0	0	0	0	High	High	High	High
	NATLTNEKESDAHPIR	27	1	1	F6H4T7		1795.89	0	4.71303e-06			High		High	High			2.34571		2.39502	2.82819			0		0	0		High	High		High	High		2.63731	2.51491		2.68493	2.83724		0	0		0	0	High		High	High
	LLEPVYLVEIQAPEQALGGIYSVLNQKR	6	1	1	F6H4T7		3140.74	0	6.90218e-07			High						3.49264						0							High						2.67061						0			High
	VENLYEGPLDDIYATAIR	27	1	1	F6H4T7		2052.03	0	8.68666e-10		High		High	High	High		4.8906		3.51685	3.77362	4.5375		0		0	0	0		High			High	High		4.36865			4.27881	2.64949		0			0	0		High
	GHVFEEMQRPGTPLYNIK	4	1	1	F6H4T7		2116.06	0	1.15034e-06																					High			High			3.65899			3.87296			0			0			High
	QIINTCMNDQK	17	1	1	F6H4T7	C6(Carbamidomethyl)	1364.63	0	1.95089e-05		High			High	High		2.80173			2.08962	2.41091		0			0	0		High			High	High		2.16707			2.24997	2.14667		0			0	0		High
	EQMTPLSEFEDKL	6	1	1	F6H4T7		1566.74	0	0.00110597																				High						2.13707						0							High
	DSVVAGFQWASK	20	1	1	F6H4T7		1294.64	0	9.37738e-05		High			High	High		2.10246			2.26652	2.74072		0			0	0					High	High					2.7137	2.64102					0	0		High
	VIYASQLTAKPR	8	1	1	F6H4T7		1346.78	0	3.91469e-05		High						2.40734						0									High						2.66026						0				High
	ILSEEFGWDK	8	1	1	F6H4T7		1223.59	0	0.000546907					High						2.20346						0							High						2.03418						0
	VIENANVIMATYEDPLLGDVQVYPEK	3	1	1	F6H4T7		2920.47	0	1.73661e-14
	STGISLYYEMSDESLKNYRGER	1	1	1	F6H4T7		2598.21	0	3.0301e-16																																							High
	DLQDDFMGGAEIVKSDPVVSFR	3	1	1	F6H4T7		2425.17	0	5.08307e-07
	LLEPVYLVEIQAPEQALGGIYSVLNQK	6	1	1	F6H4T7		2984.63	0	2.62175e-12					High						2.78413						0
	CFLELQVDGEEAYQTFSR	1	1	1	F6H4T7	C1(Carbamidomethyl)	2192	0	1.91017e-05					High						3.77555						0
	QIINTCMNDQKDK	2	1	1	F6H4T7	C6(Carbamidomethyl)	1607.75	0	3.95485e-07
	ITDGALVVVDCVEGVCVQTETVLR	1	1	1	F6H4T7	C11(Carbamidomethyl); C16(Carbamidomethyl)	2632.33	0	3.28467e-16
	STGISLYYEMSDESLK	1	1	1	F6H4T7		1822.84	0	2.74529e-10
	IMGPNYVPGEK	1	1	1	F6H4T7		1204.6	0	0.000556224
	IMDYKHNIR	3	1	1	F6H4T7		1189.61	0.000169	0.00128389			High						2.04521						0																								High
	GVQYLNEIK	21	1	1	F6H4T7		1063.58	0.000271	0.0170276		High			High	High		2.36108			2.17852	2.43233		0			0	0		High			High	High		2.39094			2.08852	2.28976		0			0	0		High
	DLQDDFMGGAEIVK	1	1	1	F6H4T7	M7(Oxidation)	1553.72	0.000576	0.0324685					High						2.26861						0
	SDPVVSFR	1	1	1	F6H4T7		906.468	0.000599	0.00506977																																						High
	GLKEQMTPLSEFEDKL	2	1	1	F6H4T7		1864.94	0.001267	0.0113653																					High						2.48294						0						High
	FFAFGR	1	1	1	F6H4T7		744.383	0.007275	0.100685
F6HBQ3	Putative uncharacterized protein OS=Vitis vinifera GN=VIT_03s0088g00380 PE=3 SV=1 - [F6HBQ3_VITVI]	55.78	5	1	18	382	9.62831	9.78	3	3	6.87938	8	3	3	12.4578	14.44	4	4	13.3173	13.78	5	5	10.9488	14	4	4	5.58202	7.33	2	2	19.436	21.56	6	6	22.2906	27.11	8	8	16.5523	20	6	6	35.4567	32	11	12	38.0567	30.89	10
	Sequence	# PSMs	# Proteins	# Protein Groups	Protein Group Accessions	Modifications	MH+ [Da]	q-Value	PEP	A2	G2	M2	S2	Y2	_2	XCorr A2	XCorr G2	XCorr M2	XCorr S2	XCorr Y2	XCorr _2	Probability A2	Probability G2	Probability M2	Probability S2	Probability Y2	Probability _2	B2	H2	N2	T2	Z2	`2	XCorr B2	XCorr H2	XCorr N2	XCorr T2	XCorr Z2	XCorr `2	Probability B2	Probability H2	Probability N2	Probability T2	Probability Z2	Probability `2	C2	I2	O2	U2
	IHFMLSSYAPVISAEK	27	7	3	A5BZF5;F6HBQ3;F6GUN1		1792.93	0	3.42099e-16	High		High	High	High	High	4.05805		4.05243	4.41396	4.8661	3.83099	0		0	0	0	0		High	High	High	High			4.66075	4.18319	3.06964	3.48854			0	0	0	0		High		High
	CGINYQPPTVVPGGDLAK	29	6	3	A5BZF5;F6HBQ3;F6GUN1	C1(Carbamidomethyl)	1885.95	0	3.31202e-06	High	High			High		3.22236	3.35905			2.30267		0	0			0		High	High	High	High		High	2.1336	2.54327	2.60348	2.7362		2.42198	0	0	0	0		0	High		High
	DVNAAVATIK	30	6	3	A5BZF5;F6HBQ3;F6GUN1		1001.56	0	0.000237988	High		High	High	High	High	2.3479		2.34554	2.37167	2.55537	2.32131	0		0	0	0	0	High		High	High	High		2.36812		2.44455	2.72855	2.18381		0		0	0	0		High	High	High	High
	QLFHPEQLISGKEDAANNFAR	33	6	3	A5BZF5;F6HBQ3;F6GUN1		2385.19	0	6.98439e-06		High	High	High	High	High		3.62034	3.15945	3.14939	4.01248	3.00814		0	0	0	0	0		High	High	High	High	High		2.33853	2.6378	2.94658	3.92949	3.09889		0	0	0	0	0	High	High	High	High
	AVFVDLEPTVIDEVR	45	4	2	A5BZF5;F6HBQ3		1701.91	0	5.50432e-08		High	High	High	High	High		2.84638	3.73835	3.28374	4.14213	3.32643		0	0	0	0	0		High	High	High	High	High		2.68544	3.61902	2.95451	3.96739	3.34459		0	0	0	0	0		High	High	High
	QLFHPEQLISGK	16	7	3	A5BZF5;F6HBQ3;F6GUN1		1396.76	0	0.000308855				High	High	High				2.51209	2.55804	2.22933				0	0	0					High	High					2.28151	2.47922					0	0
	IHFMLSSYAPVISAEK	31	7	3	A5BZF5;F6HBQ3;F6GUN1	M4(Oxidation)	1808.93	0	3.14434e-09		High	High	High	High			4.25964	3.40678	4.18779	3.80476			0	0	0	0				High	High	High				4.71679	3.40173	3.9876				0	0	0			High	High
	LVSQVISSLTASLR	23	6	2	A5BZF5;F6HBQ3		1473.86	0	2.4351e-08		High		High	High			2.73271		3.03717	3.73624			0		0	0			High	High		High	High		2.8919	3.07099		3.80411	3.06557		0	0		0	0		High	High
	TIQFVDWCPTGFK	21	5	2	A5BZF5;F6HBQ3	C8(Carbamidomethyl)	1598.77	0	3.0301e-16		High	High	High	High			2.61786	4.31132	3.10134	2.99893			0	0	0	0			High	High	High		High		2.60946	3.05074	3.38338		2.94516		0	0	0		0			High	High
	SLDIERPTYTNLNR	11	8	3	A5BZF5;F6HBQ3;F6GUN1		1691.87	0	7.64586e-05																				High	High		High			2.41979	2.25255		2.50048			0	0		0			High
	IDHKFDLMYAK	24	6	2	F6HBQ3;F6GUN1		1380.7	0	2.80678e-16			High	High	High	High			3.26431	2.542	3.4256	2.7739			0	0	0	0		High	High	High	High			2.14148	3.79284	2.4548	2.93126			0	0	0	0				High
	AVCMISNSTSVAEVFSR	15	5	2	A5BZF5;F6HBQ3	C3(Carbamidomethyl)	1857.89	0	3.85895e-08			High						3.38754						0						High		High				2.68092		2.28909				0		0				High
	AVCMISNSTSVAEVFSR	7	5	2	A5BZF5;F6HBQ3	C3(Carbamidomethyl); M4(Oxidation)	1873.88	0	9.64536e-07				High						2.12547						0					High						2.91785						0
	AFVHWYVGEGMEEGEFSEAR	15	8	3	A5BZF5;F6HBQ3;F6GUN1		2330.02	0	1.58497e-12				High	High	High				3.45279	3.8935	3.39986				0	0	0			High		High	High			3.43845		3.91233	3.23801			0		0	0			High
	TPGGGDDAFNTFFSETGAGK	8	1	1	F6HBQ3		1975.87	0	3.19065e-16					High						4.01893						0						High	High					4.26234	3.48826					0	0
	AYHEQLSVAEITNSAFEPSSMMAK	11	6	2	A5BZF5;F6HBQ3	M21(Oxidation); M22(Oxidation)	2673.22	0	4.60319e-07			High	High					4.35664	3.1999					0	0					High						2.79844						0							High
	FDGALNVDVTEFQTNLVPYPR	11	6	2	A5BZF5;F6HBQ3		2395.19	0	1.11263e-07					High						3.33614						0				High		High				3.50322		3.33631				0		0
	YMACCLMYR	6	8	3	A5BZF5;F6HBQ3;F6GUN1	C4(Carbamidomethyl); C5(Carbamidomethyl)	1267.51	0	0.000577746					High						2.12678						0				High		High				2.11844		2.23556				0		0
	AFVHWYVGEGMEEGEFSEAR	2	8	3	A5BZF5;F6HBQ3;F6GUN1	M11(Oxidation)	2346.01	0	6.57808e-14
	LSVDYGKK	16	7	3	A5BZF5;F6HBQ3;F6GUN1		909.504	0.000137	0.0107685				High		High				2.50227		2.3359				0		0	High		High				2.37765		2.07826				0		0						High	High
	FDLMYAK	1	6	2	F6HBQ3;F6GUN1		887.433	0.001124	0.0142393
A5BHY1	Putative uncharacterized protein OS=Vitis vinifera GN=VIT_13s0073g00120 PE=3 SV=1 - [A5BHY1_VITVI]	55.56	3	7	7	155	4.41169	15.28	2	2	11.648	30.56	4	4	10.1689	22.22	3	4	15.2322	30.56	6	6	18.3163	30.56	6	7	12.8245	30.56	5	5	10.9574	23.61	4	4	10.8772	22.22	3	4	14.5513	30.56	6	6	13.2718	30.56	5	5	18.2381	30.56	5
	Sequence	# PSMs	# Proteins	# Protein Groups	Protein Group Accessions	Modifications	MH+ [Da]	q-Value	PEP	A2	G2	M2	S2	Y2	_2	XCorr A2	XCorr G2	XCorr M2	XCorr S2	XCorr Y2	XCorr _2	Probability A2	Probability G2	Probability M2	Probability S2	Probability Y2	Probability _2	B2	H2	N2	T2	Z2	`2	XCorr B2	XCorr H2	XCorr N2	XCorr T2	XCorr Z2	XCorr `2	Probability B2	Probability H2	Probability N2	Probability T2	Probability Z2	Probability `2	C2	I2	O2	U2
	ILEEVAIIPSKR	38	1	1	A5BHY1		1367.83	0	0.000135585	High	High	High	High	High		2.3768	2.85089	2.49083	2.51977	2.47251		0	0	0	0	0		High		High	High	High	High	3.07485		2.73323	2.47827	2.50455	2.28611	0		0	0	0	0	High	High	High	High
	IAGFSTHLMK	22	3	1	A5BHY1	M9(Oxidation)	1120.58	0	0.000730277	High			High			2.03488			2.09788			0			0			High	High	High		High		2.30994	2.47617	2.03221		2.40298		0	0	0		0		High			High
	RMDFVPDESAIK	26	1	1	A5BHY1		1407.69	0	4.80807e-05		High		High	High	High		3.1056		3.5323	3.4337	3.30524		0		0	0	0	High	High			High	High	3.4739	3.25675			3.6594	3.41231	0	0			0	0		High		High
	MTLDFHTNKK	29	3	1	A5BHY1		1234.63	0	0.0016732		High	High		High	High		2.75048	3.10997		2.78618	3.01421		0	0		0	0	High	High	High		High	High	2.78937	2.9182	2.6547		2.64497	2.33643	0	0	0		0	0	High	High	High	High
	IAGFSTHLMK	19	3	1	A5BHY1		1104.59	0	1.81123e-07						High						2.69956						0		High	High	High	High	High		2.22604	2.40497	2.60191	2.19938	2.48834		0	0	0	0	0	High	High	High	High
	ILEEVAIIPSK	16	1	1	A5BHY1		1211.72	0	3.32204e-05		High			High	High		2.2504			2.42423	2.71461		0			0	0					High						2.19971						0			High
	VDKETIDMLSALGMAELPGVVETEPEVVAPAMVFGR	1	1	1	A5BHY1		3800.91	0	3.80873e-14
	RMDFVPDESAIK	1	1	1	A5BHY1	M2(Oxidation)	1423.69	0.00033	0.00302526
	MTLDFHTNK	3	3	1	A5BHY1		1106.53	0.000639	0.00579617																																						High
F6HHQ7	Putative uncharacterized protein OS=Vitis vinifera GN=VIT_12s0057g01200 PE=3 SV=1 - [F6HHQ7_VITVI]	55.18	1	12	14	375	4.77625	7.71	2	2	8.27343	10.36	3	3	13.3753	15.9	4	4	21.8424	31.81	8	8	19.5113	29.4	7	7	21.1555	33.49	8	8	23.2938	31.33	7	8	29.6911	36.39	9	11	30.6476	38.55	10	11	36.8536	36.63	11	13	32.5585	35.66	10
	Sequence	# PSMs	# Proteins	# Protein Groups	Protein Group Accessions	Modifications	MH+ [Da]	q-Value	PEP	A2	G2	M2	S2	Y2	_2	XCorr A2	XCorr G2	XCorr M2	XCorr S2	XCorr Y2	XCorr _2	Probability A2	Probability G2	Probability M2	Probability S2	Probability Y2	Probability _2	B2	H2	N2	T2	Z2	`2	XCorr B2	XCorr H2	XCorr N2	XCorr T2	XCorr Z2	XCorr `2	Probability B2	Probability H2	Probability N2	Probability T2	Probability Z2	Probability `2	C2	I2	O2	U2
	GIAAQDGGAFAWEIVPVEVSGGR	56	1	1	F6HHQ7		2286.15	0	3.75506e-05	High	High	High	High	High	High	2.67167	2.9947	3.93769	3.89964	3.58467	3.22616	0	0	0	0	0	0		High	High	High	High	High		2.96088	4.28319	3.21829	3.80813	3.17359		0	0	0	0	0	High	High	High	High
	DVCIVGVAR	20	1	1	F6HHQ7	C3(Carbamidomethyl)	988.524	0	0.00152931	High		High				2.10459		2.10984				0		0				High						2.30642						0						High	High	High
	IAGYADAAQAPELFTTAPALAIPK	58	1	1	F6HHQ7		2400.28	0	9.1076e-09		High	High	High	High	High		3.2894	4.11265	4.22155	3.65752	3.37445		0	0	0	0	0	High	High	High	High	High	High	3.07763	3.31398	4.03616	4.78246	3.62409	2.4513	0	0	0	0	0	0	High	High	High	High
	ILVTLLGVLR	31	1	1	F6HHQ7		1096.75	0	9.56096e-06			High	High	High	High			3.41903	3.08854	3.16496	2.86361			0	0	0	0	High	High	High	High	High	High	2.88938	2.66386	2.77176	3.6158	3.599	3.15442	0	0	0	0	0	0	High	High	High	High
	GRPSTIVDKDEGLGK	22	1	1	F6HHQ7		1571.84	0	4.42694e-05		High			High	High		3.54397			3.46411	2.27989		0			0	0		High			High	High		2.99053			3.21903	2.94479		0			0	0		High
	FGHDSLVDGMLK	41	1	1	F6HHQ7		1318.65	0	8.45473e-09		High		High	High	High		2.61576		2.55384	2.82266	2.61544		0		0	0	0		High	High		High	High		2.66716	2.53065		2.85115	2.47353		0	0		0	0		High
	VNVHGGAVSLGHPLGCSGAR	34	2	2	F6HHQ7;F6HRX1	C16(Carbamidomethyl)	1944.98	0	2.80649e-09		High		High	High	High		2.2635		2.65468	2.58477	2.95363		0		0	0	0		High	High	High	High	High		2.61481	2.84759	2.49008	2.57087	2.6123		0	0	0	0	0		High		High
	QAALGAGIPNSVVCTTINK	30	2	2	F6HHQ7;F6HRX1	C14(Carbamidomethyl)	1914.01	0	1.43471e-08		High		High	High	High		3.10582		2.7864	2.8175	2.81183		0		0	0	0		High	High		High	High		2.63104	3.27541		3.90199	3.32437		0	0		0	0		High	High	High
	TPMGGFLGTLSSLSATK	27	1	1	F6HHQ7		1667.87	0	2.47563e-07		High	High	High	High	High		2.96846	2.60621	3.54275	2.73977	3.64641		0	0	0	0	0		High	High		High	High		2.51952	3.7333		2.07022	2.73223		0	0		0	0		High	High
	ALQLGLSVIAK	25	1	1	F6HHQ7		1112.7	0	0.00017638			High	High	High	High			2.43139	2.49076	2.78699	3.13604			0	0	0	0		High	High	High	High	High		2.68139	2.75573	2.11926	2.66768	2.62382		0	0	0	0	0			High
	LGSIAIEAALK	16	1	1	F6HHQ7		1085.66	0	0.000493001					High	High					2.77983	2.8404					0	0					High	High					2.3328	2.5085					0	0		High
	LGSIAIEAALKR	6	1	1	F6HHQ7		1241.76	0	2.02693e-08				High						2.32455						0								High						2.72593						0
	AISNAGLEASQIDYYEINEAFAVVALANQK	5	1	1	F6HHQ7		3212.61	0	5.6053e-05																																							High	High
	TPMGGFLGTLSSLSATK	3	1	1	F6HHQ7	M3(Oxidation)	1683.86	0	3.19065e-16																																							High
	ANVDASLVQEVFFGNVLSANLGQAPAR	1	1	1	F6HHQ7		2787.44	0.00031	0.000752771
A5BTZ8	Annexin OS=Vitis vinifera GN=VIT_18s0001g05530 PE=3 SV=1 - [A5BTZ8_VITVI]	55.02	1	22	24	505	15.7435	22.01	5	6	20.7918	24.92	7	8	15.8738	21.36	6	6	30.4093	36.89	10	11	21.4619	25.89	8	8	30.3548	35.92	11	12	33.1256	38.51	12	13	36.8829	35.92	11	14	31.9207	39.81	12	12	49.9849	46.28	15	18	39.8407	35.92	11
	Sequence	# PSMs	# Proteins	# Protein Groups	Protein Group Accessions	Modifications	MH+ [Da]	q-Value	PEP	A2	G2	M2	S2	Y2	_2	XCorr A2	XCorr G2	XCorr M2	XCorr S2	XCorr Y2	XCorr _2	Probability A2	Probability G2	Probability M2	Probability S2	Probability Y2	Probability _2	B2	H2	N2	T2	Z2	`2	XCorr B2	XCorr H2	XCorr N2	XCorr T2	XCorr Z2	XCorr `2	Probability B2	Probability H2	Probability N2	Probability T2	Probability Z2	Probability `2	C2	I2	O2	U2
	SLEEDVAYHTSGDFR	37	2	2	A5BTZ8;A5B479		1725.77	0	1.93351e-07	High	High	High	High	High	High	3.13981	3.03391	3.30242	2.99345	3.41861	3.15135	0	0	0	0	0	0	High	High	High	High	High	High	2.95791	2.66818	2.67258	3.62091	3.45122	3.60451	0	0	0	0	0	0	High	High	High	High
	NSVTLDHAIGKDTTGDYEK	49	1	1	A5BTZ8		2063.99	0	2.73724e-07	High	High	High	High	High	High	2.95647	2.28114	4.45939	3.00381	2.46217	2.52237	0	0	0	0	0	0	High	High	High	High	High	High	2.36951	3.1347	3.13238	3.15542	3.97035	2.43414	0	0	0	0	0	0	High	High	High	High
	MLLALIGHGDA	43	1	1	A5BTZ8		1110.6	0	1.81241e-05	High	High	High	High	High	High	2.64848	2.74979	3.52566	3.3586	2.94297	2.79498	0	0	0	0	0	0	High	High	High	High	High	High	2.85588	2.72912	3.47011	3.13045	2.75933	3.14961	0	0	0	0	0	0	High	High	High	High
	MLLALIGHGDA	30	1	1	A5BTZ8	M1(Oxidation)	1126.59	0	2.2959e-08	High	High	High		High	High	2.62785	2.36815	2.43347		2.14973	2.35556	0	0	0		0	0	High	High	High	High	High	High	2.25241	2.36092	2.21335	2.53845	2.07198	2.18585	0	0	0	0	0	0			High	High
	VVLLWTLDPAER	33	1	1	A5BTZ8		1411.79	0	1.06999e-14	High	High	High		High	High	2.32358	2.20677	3.01307		2.28396	2.14547	0	0	0		0	0	High	High	High	High	High		3.03454	2.2154	3.24597	2.52554	2.20508		0	0	0	0	0		High	High	High	High
	DAFLANEATKR	30	1	1	A5BTZ8		1235.64	0	0.000252341	High	High	High		High	High	2.04728	2.43731	2.27306		2.46308	2.64705	0	0	0		0	0	High	High	High	High	High	High	2.15015	2.55342	2.0566	2.41653	2.39032	2.69689	0	0	0	0	0	0		High	High	High
	TSQQLLLAK	32	1	1	A5BTZ8		1001.6	0	6.85333e-09		High	High	High	High	High		2.39173	2.29446	2.08096	2.58323	2.46264		0	0	0	0	0	High	High	High	High	High	High	2.75948	2.53051	2.04285	2.0977	2.19117	2.519	0	0	0	0	0	0	High	High	High	High
	NSVTLDHAIGK	31	1	1	A5BTZ8		1154.62	0	0.000589411		High	High	High	High	High		2.13538	2.61399	2.00881	2.57471	2.62087		0	0	0	0	0	High	High	High	High	High	High	2.41195	2.76781	2.70727	2.7518	2.91507	2.54916	0	0	0	0	0	0	High	High	High	High
	QTYAQTYGEDLLK	37	1	1	A5BTZ8		1529.75	0	2.70624e-05		High	High	High	High	High		2.37891	2.56625	2.59575	2.60785	2.6075		0	0	0	0	0		High	High	High	High	High		2.64919	2.60296	2.63758	2.73578	2.5808		0	0	0	0	0		High	High	High
	RNSVTLDHAIGK	7	1	1	A5BTZ8		1310.72	0	1.86064e-08		High						4.06852						0																								High
	AYNHEDVIR	31	1	1	A5BTZ8		1116.54	0	1.31453e-07		High	High	High	High	High		2.2556	2.30478	2.04189	2.60154	2.10122		0	0	0	0	0		High	High	High	High			2.27506	2.97322	2.15441	2.82064			0	0	0	0			High	High	High
	AQINATLNHYK	30	1	1	A5BTZ8		1272.67	0	0.000114559		High		High	High	High		2.47254		2.65192	2.66319	2.341		0		0	0	0		High			High	High		2.32943			2.691	2.43857		0			0	0		High		High
	TDPKDEFLAILR	11	1	1	A5BTZ8		1417.77	0	0.0010828			High		High				2.57325		2.45859				0		0					High	High					2.2544	2.67472					0	0			High
	SLEEDVAYHTSGDFRK	27	2	2	A5BTZ8;A5B479		1853.87	0	1.4265e-06			High	High	High	High			2.60644	2.65769	3.22258	3.38209			0	0	0	0		High	High	High		High		3.80197	3.0552	2.50309		3.03744		0	0	0		0			High	High
	RNSVTLDHAIGKDTTGDYEK	10	1	1	A5BTZ8		2220.09	0	5.4391e-05			High						3.54892						0						High	High					2.67063	3.32403					0	0
	AFAGWGTNEGLIISILAHR	16	1	1	A5BTZ8		2026.09	0	1.04802e-06			High	High	High				2.80948	3.8565	2.58972				0	0	0				High		High				3.1161		2.96367				0		0				High	High
	VVLLWTLDPAERDAFLANEATK	7	1	1	A5BTZ8		2472.32	0	8.26842e-06			High						3.6006						0						High	High					3.44392	2.90436					0	0					High
	QTYAQTYGEDLLKDLNKELSNDFER	2	1	1	A5BTZ8		2990.44	0	1.10271e-05			High						3.51265						0						High						2.46726						0
	NSVTLDHAIGKDTTGDYEKMLLALIGHGDA	12	1	1	A5BTZ8	M20(Oxidation)	3171.56	0	0.000589545			High						3.3191						0						High	High					3.50543	3.26816					0	0					High	High
	VVLLWTLDPAERDAFLANEATKR	5	1	1	A5BTZ8		2628.41	0	5.32006e-12			High						3.10533						0						High	High					3.18347	2.56746					0	0					High
	QTYAQTYGEDLLKDLNK	2	1	1	A5BTZ8		2000	0	2.80678e-16																					High						3.24062						0						High
	IIKEEYHKR	6	1	1	A5BTZ8		1215.68	0	0.00122072																					High	High					2.33513	2.4358					0	0					High
	DEFLAILR	12	1	1	A5BTZ8		976.546	0	0.00143758					High	High					2.27962	2.40068					0	0					High	High					2.50673	2.57054					0	0				High
	CLTRPEK	3	1	1	A5BTZ8	C1(Carbamidomethyl)	903.472	0.000826	0.0402025			High		High				2.24181		2.00076				0		0
	IIKEEYHK	2	1	1	A5BTZ8		1059.58	0.001135	0.00460009		High						2.34591						0
D7U4J6	Putative uncharacterized protein OS=Vitis vinifera GN=VIT_03s0038g04670 PE=4 SV=1 - [D7U4J6_VITVI]	54.9	3	1	13	292	17.8141	24.51	5	6	25.3133	28.76	6	8	22.968	24.51	5	7	24.6474	32.68	7	8	29.7277	33.99	8	10	19.4271	30.07	6	6	26.526	33.99	8	9	26.3973	33.99	8	9	16.2741	23.86	5	5	33.1137	37.25	9	11	30.4892	37.25	9
	Sequence	# PSMs	# Proteins	# Protein Groups	Protein Group Accessions	Modifications	MH+ [Da]	q-Value	PEP	A2	G2	M2	S2	Y2	_2	XCorr A2	XCorr G2	XCorr M2	XCorr S2	XCorr Y2	XCorr _2	Probability A2	Probability G2	Probability M2	Probability S2	Probability Y2	Probability _2	B2	H2	N2	T2	Z2	`2	XCorr B2	XCorr H2	XCorr N2	XCorr T2	XCorr Z2	XCorr `2	Probability B2	Probability H2	Probability N2	Probability T2	Probability Z2	Probability `2	C2	I2	O2	U2
	AVFNKEDDIGTYTIK	48	6	3	Q3KN67;D7U4J6;Q3KN68		1713.87	0	1.34901e-06	High	High	High	High	High	High	4.17163	3.96645	3.75484	3.48599	3.53494	3.13861	0	0	0	0	0	0	High	High	High	High	High	High	4.23384	3.73296	3.81902	4.23742	5.06218	3.64273	0	0	0	0	0	0	High	High	High	High
	SSGVTLVYGDLYDHESLVK	55	3	2	D7U4J6;Q3KN68		2082.04	0	3.42099e-16	High	High	High	High	High	High	3.27188	3.88171	3.09421	4.30216	4.20592	2.91343	0	0	0	0	0	0	High	High	High	High	High	High	4.687	3.807	3.83129	4.04446	4.46435	4.01213	0	0	0	0	0	0	High	High	High	High
	QVDVVISTVGHAQLPDQVK	32	2	2	D7U4J6;Q3KN68		2033.1	0	3.85457e-06	High	High	High	High			2.89674	3.93302	3.35429	3.27574			0	0	0	0			High	High	High	High			3.62108	3.38223	4.08805	3.14274			0	0	0	0			High		High
	ILIIGGTGYIGK	37	10	4	E0CQE7;Q3KN67;D7U4J6;Q3KN68		1204.73	0	3.19065e-16	High	High	High	High	High	High	2.62014	2.619	2.80625	2.89724	2.71534	2.57238	0	0	0	0	0	0		High	High	High	High	High		2.52451	2.90994	2.719	2.4946	3.15173		0	0	0	0	0	High	High	High	High
	VIILGDGNPK	30	9	4	E0CQE7;Q3KN67;D7U4J6;Q3KN68		1025.6	0	2.04536e-09	High	High	High	High	High	High	2.18404	2.03967	2.43848	2.35034	2.01489	2.25144	0	0	0	0	0	0	High	High	High	High	High	High	2.22524	2.00491	2.4619	2.34754	2.38799	2.07592	0	0	0	0	0	0	High		High	High
	ESTVSEKFEIIESFK	24	2	2	D7U4J6;Q3KN68		1772.9	0	4.00451e-08		High	High					2.60096	2.57665					0	0				High	High					2.80243	2.68896					0	0						High		High
	SGHPTFALVR	11	8	3	E0CQE7;D7U4J6;Q3KN68		1084.59	0	0.000493544				High	High					2.32	2.08219					0	0
	DKVIILGDGNPK	32	9	4	E0CQE7;Q3KN67;D7U4J6;Q3KN68		1268.72	0	7.85805e-05		High	High	High	High	High		2.78542	3.20757	3.51715	3.19247	3.15696		0	0	0	0	0		High	High	High	High	High		2.89957	2.87955	2.96347	3.22257	3.34888		0	0	0	0	0		High	High	High
	YTTVDEYLNQFV	10	3	2	D7U4J6;Q3KN68		1491.7	0	2.86429e-14		High		High				2.13906		2.23955				0		0						High						2.04924						0
	FFPSEFGNDVDR	8	7	3	Q3KN67;D7U4J6;Q3KN68		1429.64	0	0.00404698				High						2.69427						0				High						2.44286						0								High
	IYVPEEQVLK	2	6	3	Q3KN67;D7U4J6;Q3KN68		1217.68	0.000115	0.00749852																			High						2.06048						0
	VHAVEPAK	1	3	2	D7U4J6;Q3KN68		850.478	0.000151	0.00893415					High						2.75733						0
	GDHTNFEIQPSFGVEATELYPDVK	2	1	1	D7U4J6		2693.28	0.000573	0.00421357					High						2.39561						0
Q3KN68	Isoflavone reductase-like protein 5 OS=Vitis vinifera GN=ifrl5 PE=2 SV=1 - [Q3KN68_VITVI]	54.9	3	1	13	296	17.8141	24.51	5	6	25.3133	28.76	6	8	22.968	24.51	5	7	24.6474	32.68	7	8	29.7277	33.99	8	10	21.7691	37.91	7	7	26.526	33.99	8	9	26.3973	33.99	8	9	16.2741	23.86	5	5	35.4649	45.1	10	12	30.4892	37.25	9
	Sequence	# PSMs	# Proteins	# Protein Groups	Protein Group Accessions	Modifications	MH+ [Da]	q-Value	PEP	A2	G2	M2	S2	Y2	_2	XCorr A2	XCorr G2	XCorr M2	XCorr S2	XCorr Y2	XCorr _2	Probability A2	Probability G2	Probability M2	Probability S2	Probability Y2	Probability _2	B2	H2	N2	T2	Z2	`2	XCorr B2	XCorr H2	XCorr N2	XCorr T2	XCorr Z2	XCorr `2	Probability B2	Probability H2	Probability N2	Probability T2	Probability Z2	Probability `2	C2	I2	O2	U2
	AVFNKEDDIGTYTIK	48	6	3	Q3KN67;D7U4J6;Q3KN68		1713.87	0	1.34901e-06	High	High	High	High	High	High	4.17163	3.96645	3.75484	3.48599	3.53494	3.13861	0	0	0	0	0	0	High	High	High	High	High	High	4.23384	3.73296	3.81902	4.23742	5.06218	3.64273	0	0	0	0	0	0	High	High	High	High
	SSGVTLVYGDLYDHESLVK	55	3	2	D7U4J6;Q3KN68		2082.04	0	3.42099e-16	High	High	High	High	High	High	3.27188	3.88171	3.09421	4.30216	4.20592	2.91343	0	0	0	0	0	0	High	High	High	High	High	High	4.687	3.807	3.83129	4.04446	4.46435	4.01213	0	0	0	0	0	0	High	High	High	High
	QVDVVISTVGHAQLPDQVK	32	2	2	D7U4J6;Q3KN68		2033.1	0	3.85457e-06	High	High	High	High			2.89674	3.93302	3.35429	3.27574			0	0	0	0			High	High	High	High			3.62108	3.38223	4.08805	3.14274			0	0	0	0			High		High
	ILIIGGTGYIGK	37	10	4	E0CQE7;Q3KN67;D7U4J6;Q3KN68		1204.73	0	3.19065e-16	High	High	High	High	High	High	2.62014	2.619	2.80625	2.89724	2.71534	2.57238	0	0	0	0	0	0		High	High	High	High	High		2.52451	2.90994	2.719	2.4946	3.15173		0	0	0	0	0	High	High	High	High
	VIILGDGNPK	30	9	4	E0CQE7;Q3KN67;D7U4J6;Q3KN68		1025.6	0	2.04536e-09	High	High	High	High	High	High	2.18404	2.03967	2.43848	2.35034	2.01489	2.25144	0	0	0	0	0	0	High	High	High	High	High	High	2.22524	2.00491	2.4619	2.34754	2.38799	2.07592	0	0	0	0	0	0	High		High	High
	ESTVSEKFEIIESFK	24	2	2	D7U4J6;Q3KN68		1772.9	0	4.00451e-08		High	High					2.60096	2.57665					0	0				High	High					2.80243	2.68896					0	0						High		High
	SGHPTFALVR	11	8	3	E0CQE7;D7U4J6;Q3KN68		1084.59	0	0.000493544				High	High					2.32	2.08219					0	0
	DKVIILGDGNPK	32	9	4	E0CQE7;Q3KN67;D7U4J6;Q3KN68		1268.72	0	7.85805e-05		High	High	High	High	High		2.78542	3.20757	3.51715	3.19247	3.15696		0	0	0	0	0		High	High	High	High	High		2.89957	2.87955	2.96347	3.22257	3.34888		0	0	0	0	0		High	High	High
	YTTVDEYLNQFV	10	3	2	D7U4J6;Q3KN68		1491.7	0	2.86429e-14		High		High				2.13906		2.23955				0		0						High						2.04924						0
	GDHTNFEIEPSFGVEATELYPDVK	6	1	1	Q3KN68		2694.26	0	0.000699398					High						2.56247						0						High	High					2.26406	2.40297					0	0
	FFPSEFGNDVDR	8	7	3	Q3KN67;D7U4J6;Q3KN68		1429.64	0	0.00404698				High						2.69427						0				High						2.44286						0								High
	IYVPEEQVLK	2	6	3	Q3KN67;D7U4J6;Q3KN68		1217.68	0.000115	0.00749852																			High						2.06048						0
	VHAVEPAK	1	3	2	D7U4J6;Q3KN68		850.478	0.000151	0.00893415					High						2.75733						0
A5BGB7	Putative uncharacterized protein OS=Vitis vinifera GN=VITISV_043274 PE=3 SV=1 - [A5BGB7_VITVI]	54.49	2	3	6	27
	Sequence	# PSMs	# Proteins	# Protein Groups	Protein Group Accessions	Modifications	MH+ [Da]	q-Value	PEP	A2	G2	M2	S2	Y2	_2	XCorr A2	XCorr G2	XCorr M2	XCorr S2	XCorr Y2	XCorr _2	Probability A2	Probability G2	Probability M2	Probability S2	Probability Y2	Probability _2	B2	H2	N2	T2	Z2	`2	XCorr B2	XCorr H2	XCorr N2	XCorr T2	XCorr Z2	XCorr `2	Probability B2	Probability H2	Probability N2	Probability T2	Probability Z2	Probability `2	C2	I2	O2	U2
	KFVLPENANTDK	9	14	4	F6H3R0;F6H3Q4;A5AQ47;A5BGB7		1375.72	0	4.70815e-05																																								High
	EYPNAYAFIIDMPGLK	8	1	1	A5BGB7		1841.91	0	2.19619e-05				High						2.06282						0						High						2.0313						0						High
	AMAATPADVKEYPNAYAFIIDMPGLK	3	1	1	A5BGB7		2797.39	0	1.55585e-06																						High						3.49585						0						High
	VMDFDSPLFSTLQHMLDAVEDSDK	1	2	1	A5BGB7	M2(Oxidation); M15(Oxidation)	2772.24	0	0.00240963																																								High
	AMAATPADVKEYPNAYAFIIDMPGLK	1	1	1	A5BGB7	M2(Oxidation); M22(Oxidation)	2829.38	0	0.00284872																																								High
	AMAATPADVK	4	21	5	F6H3R0;F6H3Q4;A5B8Y3;A5BGB7;A5AQ47	M2(Oxidation)	990.492	0.000151	0.00101136				High						2.15012						0						High						2.13774						0						High
	ISAVCQDGVLTVTVEKLPPPEPK	1	17	4	F6H3R0;F6H3Q4;A5BGB7;A5B8Y3	C5(Carbamidomethyl)	2477.33	0.000211	0.00180631
A5AS18	Putative uncharacterized protein OS=Vitis vinifera GN=VIT_19s0014g04660 PE=3 SV=1 - [A5AS18_VITVI]	54.19	2	9	9	240	28.949	54.19	8	10	24.4788	54.19	8	8	31.5409	54.19	9	11	12.8357	32.02	5	5	11.2597	28.08	4	4	11.009	25.12	4	4	10.3733	25.12	4	4	12.7786	25.12	4	5	10.7161	25.12	4	4	9.01978	29.06	4	4	4.88992	12.81	2
	Sequence	# PSMs	# Proteins	# Protein Groups	Protein Group Accessions	Modifications	MH+ [Da]	q-Value	PEP	A2	G2	M2	S2	Y2	_2	XCorr A2	XCorr G2	XCorr M2	XCorr S2	XCorr Y2	XCorr _2	Probability A2	Probability G2	Probability M2	Probability S2	Probability Y2	Probability _2	B2	H2	N2	T2	Z2	`2	XCorr B2	XCorr H2	XCorr N2	XCorr T2	XCorr Z2	XCorr `2	Probability B2	Probability H2	Probability N2	Probability T2	Probability Z2	Probability `2	C2	I2	O2	U2
	VYIVYYSMYGHVEK	7	1	1	A5AS18		1750.85	0	6.03588e-07	High					High	3.67242					2.84892	0					0			High			High			3.46815			4.08158			0			0			High
	SDTPIITPTDLAEADGFVFGFPTR	35	2	1	A5AS18		2567.27	0	2.88589e-08	High		High	High	High	High	3.65182		3.56715	4.46128	3.44375	2.96806	0		0	0	0	0	High		High	High	High		3.28066		4.05733	3.56769	3.62873		0		0	0	0		High		High	High
	VYIVYYSMYGHVEK	4	1	1	A5AS18	M8(Oxidation)	1766.85	0	1.18886e-05	High						3.30354						0						High						3.6227						0						High
	QPSELELEQAFHQGK	21	2	1	A5AS18		1740.86	0	7.45941e-05	High		High	High		High	3.02729		2.45671	2.25712		2.97299	0		0	0		0	High		High		High	High	2.15608		2.46607		3.24176	2.93339	0		0		0	0	High		High	High
	MSAPPKSDTPIITPTDLAEADGFVFGFPTR	12	2	1	A5AS18	M1(Oxidation)	3194.58	0	2.80678e-16	High		High				3.01777		3.14094				0		0				High		High	High			2.81551		3.83886	2.71891			0		0	0			High		High	High
	AFLDATGGLWR	36	2	1	A5AS18		1206.63	0	2.92513e-06	High	High	High	High	High	High	2.80886	2.72926	3.2193	3.39671	2.99293	2.87887	0	0	0	0	0	0	High	High	High	High	High	High	3.09279	3.06428	3.18194	2.95523	2.74003	2.6022	0	0	0	0	0	0	High	High	High	High
	LWQVPETLPEEVLGK	36	1	1	A5AS18		1737.94	0	3.68991e-06	High	High	High	High	High	High	2.69334	2.92809	2.68354	2.88258	3.01558	2.4402	0	0	0	0	0	0	High	High	High	High	High	High	3.76744	2.63376	3.24191	3.17411	2.65253	3.44677	0	0	0	0	0	0	High	High	High	High
	GGSPYGAGTFAGDGSR	31	2	1	A5AS18		1456.65	0	5.51425e-07	High	High		High	High	High	2.52823	2.09894		2.82727	2.61777	2.3336	0	0		0	0	0	High	High	High	High	High	High	2.6659	2.55194	2.35855	2.68036	2.77338	2.03905	0	0	0	0	0	0	High	High	High	High
	FGMMAAQFK	25	2	1	A5AS18	M3(Oxidation); M4(Oxidation)	1062.47	0	0.00135348	High	High	High			High	2.18984	2.61706	2.76758			2.56886	0	0	0			0	High	High	High		High		3.07771	2.02327	2.78454		2.87264		0	0	0		0		High		High	High
	FGMMAAQFK	19	2	1	A5AS18		1030.49	0	0.00044742	High				High	High	2.05588				2.47114	2.43474	0				0	0		High			High	High		2.50537			2.22476	2.56979		0			0	0		High
	GGSPYGAGTFAGDGSRQPSELELEQAFHQGK	2	2	1	A5AS18		3178.48	0	3.0301e-16																																					High		High
	FGMMAAQFK	6	2	1	A5AS18	M3(Oxidation)	1046.48	0	0.00111054																																					High
	MSAPPKSDTPIITPTDLAEADGFVFGFPTR	6	2	1	A5AS18		3178.58	0	0.000523127			High						2.67257						0						High						2.38761						0				High
A5BPG1	Putative uncharacterized protein OS=Vitis vinifera GN=VITISV_019248 PE=4 SV=1 - [A5BPG1_VITVI]	54.08	2	5	15	275	20.0995	28.1	6	7	31.155	42.6	9	10	23.9716	32.33	7	8	22.3374	37.16	8	8	20.9924	33.23	7	7	14.0554	20.24	5	5	21.36	25.68	6	7	23.5163	31.42	8	8	17.5983	25.68	6	6	27.3836	36.25	8	9	17.6389	25.68	7
	Sequence	# PSMs	# Proteins	# Protein Groups	Protein Group Accessions	Modifications	MH+ [Da]	q-Value	PEP	A2	G2	M2	S2	Y2	_2	XCorr A2	XCorr G2	XCorr M2	XCorr S2	XCorr Y2	XCorr _2	Probability A2	Probability G2	Probability M2	Probability S2	Probability Y2	Probability _2	B2	H2	N2	T2	Z2	`2	XCorr B2	XCorr H2	XCorr N2	XCorr T2	XCorr Z2	XCorr `2	Probability B2	Probability H2	Probability N2	Probability T2	Probability Z2	Probability `2	C2	I2	O2	U2
	LTYTLDEIEGPFEVSSDR	21	2	1	A5BPG1		2070.99	0	1.0906e-07	High	High	High	High			4.14528	3.56296	4.37629	3.95373			0	0	0	0			High		High	High			3.83366		4.11541	3.56253			0		0	0			High		High	High
	SKPESGEVIGVFESIQPSDTDLGAK	26	2	1	A5BPG1		2590.29	0	1.51853e-07	High		High	High	High		3.44169		3.99063	3.71889	3.11508		0		0	0	0		High	High	High	High	High	High	3.83573	3.12041	4.19	3.71461	2.34311	2.76837	0	0	0	0	0	0	High	High	High	High
	RLTYDEIQSK	48	4	2	A5BVF4;A5BPG1		1252.65	0	6.29819e-05	High		High	High	High		2.67892		3.07884	2.83453	2.70472		0		0	0	0		High	High	High	High	High	High	2.3931	2.31594	2.72601	3.07325	2.39171	2.56036	0	0	0	0	0	0	High	High	High	High
	FCLEPTSFTVK	32	4	2	A5BVF4;A5BPG1	C2(Carbamidomethyl)	1328.66	0	2.68993e-05	High	High	High	High	High	High	2.61349	2.05963	2.3504	2.70697	2.66376	2.32341	0	0	0	0	0	0	High	High		High	High		2.40575	2.30534		2.31586	2.48563		0	0		0	0		High	High	High	High
	GTGTANQCPTIDGGVDSFAFK	36	4	2	A5BVF4;A5BPG1	C8(Carbamidomethyl)	2142.98	0	1.12349e-08	High	High	High	High	High	High	2.33063	3.75648	3.01539	3.41887	3.54126	3.06857	0	0	0	0	0	0	High	High	High	High	High	High	3.83465	4.24346	2.3834	3.90584	3.60227	3.43489	0	0	0	0	0	0	High	High	High	High
	GGSTGYDNAVALPAGGR	25	4	2	A5BVF4;A5BPG1		1562.75	0	3.19065e-16		High		High	High			2.92808		3.82201	3.33567			0		0	0		High	High			High	High	3.66164	2.91851			3.25316	2.74229	0	0			0	0		High		High
	DGIDYAAVTVQLPGGER	29	4	2	A5BVF4;A5BPG1		1760.88	0	4.22119e-05		High	High	High	High	High		3.47717	2.6066	3.75944	2.82606	2.39783		0	0	0	0	0	High	High	High		High	High	3.18752	3.49663	2.83844		3.44789	3.00541	0	0	0		0	0				High
	KFCLEPTSFTVK	32	4	2	A5BVF4;A5BPG1	C3(Carbamidomethyl)	1456.75	0	3.0301e-16		High	High	High	High	High		3.02173	3.0139	3.06446	2.59731	2.10421		0	0	0	0	0	High	High	High	High	High	High	2.82538	2.77514	3.08632	2.86513	3.25396	3.03175	0	0	0	0	0	0	High	High	High
	QLVASGKPENFGGEFLVPSYR	8	2	1	A5BPG1		2295.18	0	1.96785e-05			High						3.41966						0				High		High				2.80384		3.17154				0		0				High		High
	IQGVWYAQLE	3	2	1	A5BPG1		1206.62	0	0.00102553			High						2.3021						0						High						2.47425						0
	FCLEPTSFTVKAEGVSK	1	4	2	A5BVF4;A5BPG1	C2(Carbamidomethyl)	1899.96	0	1.31181e-05																					High						2.49791						0
	VPFLFTIK	10	4	2	A5BVF4;A5BPG1		964.586	0.000294	0.0256282	High				High		2.27916				2.00646		0				0				High		High				2.27544		2.11275				0		0
	GSSFLDPK	2	4	2	A5BVF4;A5BPG1		850.431	0.001279	0.0165699
	FIEKDGIDYAAVTVQLPGGER	1	2	1	A5BPG1		2278.18	0.00173	0.0150684
	GRGGSTGYDNAVALPAGGR	1	4	2	A5BVF4;A5BPG1		1775.88	0.009867	0.110988																				High						2.34093						0
A5C5K3	Adenosylhomocysteinase OS=Vitis vinifera GN=VIT_05s0029g00330 PE=3 SV=1 - [A5C5K3_VITVI]	54.02	1	9	25	310	7.88771	10.31	3	3	10.2043	11.13	4	4	4.97005	6.39	2	2	16.3977	18.56	6	6	13.183	13.2	5	5	13.0066	12.58	5	5	12.2734	11.55	4	4	13.5006	13.4	5	5	8.83647	9.07	3	3	16.3175	14.85	6	6	25.5161	21.24	9
	Sequence	# PSMs	# Proteins	# Protein Groups	Protein Group Accessions	Modifications	MH+ [Da]	q-Value	PEP	A2	G2	M2	S2	Y2	_2	XCorr A2	XCorr G2	XCorr M2	XCorr S2	XCorr Y2	XCorr _2	Probability A2	Probability G2	Probability M2	Probability S2	Probability Y2	Probability _2	B2	H2	N2	T2	Z2	`2	XCorr B2	XCorr H2	XCorr N2	XCorr T2	XCorr Z2	XCorr `2	Probability B2	Probability H2	Probability N2	Probability T2	Probability Z2	Probability `2	C2	I2	O2	U2
	LVGVSEETTTGVKR	35	2	2	F6GTM7;A5C5K3		1475.81	0	0.000114494	High	High	High	High	High	High	2.82743	2.61278	2.73365	3.21878	3.50376	2.38759	0	0	0	0	0	0	High	High	High	High	High	High	2.74864	2.5988	2.9103	2.56066	2.38883	2.15435	0	0	0	0	0	0	High	High	High	High
	WCSCNIFSTQDHAAAAIAR	25	2	2	F6GTM7;A5C5K3	C2(Carbamidomethyl); C4(Carbamidomethyl)	2178.98	0	3.95996e-09	High		High		High		2.80385		5.02898		3.20879		0		0		0				High						4.74611						0						High	High
	WVFPDTNSGIIVLAEGR	34	1	1	A5C5K3		1873.98	0	3.19065e-16	High	High	High	High	High	High	2.25643	3.37413	2.16261	2.66657	3.17673	2.9542	0	0	0	0	0	0	High	High	High	High	High		2.46783	2.11296	2.82876	3.13815	3.75645		0	0	0	0	0		High	High	High	High
	GETLQEYWWCTER	32	2	2	F6GTM7;A5C5K3	C10(Carbamidomethyl)	1757.76	0	9.31156e-06		High	High	High	High	High		3.20528	3.0477	3.12774	2.24099	2.16142		0	0	0	0	0	High	High	High	High	High	High	2.98778	3.86865	2.68632	2.59237	3.45994	2.72653	0	0	0	0	0	0		High	High	High
	TEFGPQQPFK	18	2	2	F6GTM7;A5C5K3		1178.58	0	0.000277059			High	High	High				2.13892	2.07004	2.1076				0	0	0		High		High	High			2.0001		2.01706	2.30025			0		0	0					High	High
	DIIMVDHMR	15	1	1	A5C5K3		1129.55	0	0.00294917					High						2.03494						0			High			High	High		2.05389			2.08937	2.01075		0			0	0
	VAALHLGK	21	2	2	F6GTM7;A5C5K3		808.504	0	0.00209977			High			High			2.07622			2.48377			0			0			High		High	High			2.19329		2.37156	2.01815			0		0	0			High	High
	VAVVCGYGDVGK	29	2	2	F6GTM7;A5C5K3	C5(Carbamidomethyl)	1223.61	0	0.000101474		High	High	High	High	High		3.08126	3.05209	2.57438	2.83835	3.0454		0	0	0	0	0		High	High	High	High	High		2.86632	3.06905	3.04244	2.9634	2.78038		0	0	0	0	0			High	High
	LVGVSEETTTGVK	24	2	2	F6GTM7;A5C5K3		1319.71	0	2.81939e-05			High	High		High			2.53272	2.75002		2.62876			0	0		0			High	High	High	High			2.84626	2.843	2.22387	2.65462			0	0	0	0			High	High
	LEIELAEVEMPGLMSCR	8	1	1	A5C5K3	C16(Carbamidomethyl)	1976.95	0	2.46639e-13																							High						2.78582						0
	NNAIVCNIGHFDNEIDMLGLETYPGVKR	4	2	2	F6GTM7;A5C5K3	C6(Carbamidomethyl)	3189.55	0	2.80678e-16			High						4.62607						0						High						4.9604						0						High
	VAVVCGYGDVGKGCAAALK	4	2	2	F6GTM7;A5C5K3	C5(Carbamidomethyl); C14(Carbamidomethyl)	1894.95	0	2.80678e-16			High						3.12225						0						High						4.16741						0						High
	ALDWGPGGGPDLIVDDGGDATLLIHEGVKAEEEYAK	6	1	1	A5C5K3		3707.82	0	0.00129902			High						2.7547						0						High						3.24069						0						High
	DQADYISVPIEGPYKPPHYRY	9	1	1	A5C5K3		2508.22	0	6.15792e-05			High	High					2.68829	3.03826					0	0					High	High					2.54105	2.46724					0	0
	LSKDQADYISVPIEGPYKPPHYRY	2	1	1	A5C5K3		2836.43	0	1.03598e-09																																							High
	ATDVMIAGK	1	2	2	F6GTM7;A5C5K3		905.476	0	2.50554e-08																																							High
	DSAAVFAWK	9	2	2	F6GTM7;A5C5K3		994.499	0	0.000350518					High						2.03964						0							High						2.1194						0
	ALDWGPGGGPDLIVDDGGDATLLIHEGVK	7	2	2	F6GTM7;A5C5K3		2887.45	0	0.000324217					High						2.29514						0						High						2.25038						0
	DQADYISVPIEGPYKPPHYR	4	1	1	A5C5K3		2345.16	0	7.85805e-05
	SKFDNLYGCR	12	2	2	F6GTM7;A5C5K3	C9(Carbamidomethyl)	1259.58	0.000151	0.0232544					High						2.53832						0						High	High					2.00158	2.36488					0	0
	ITIKPQTDR	2	2	2	F6GTM7;A5C5K3		1071.62	0.000151	0.00422286
	ITIKPQTDRWVFPDTNSGIIVLAEGR	1	1	1	A5C5K3		2926.58	0.000164	0.00281184																																							High
	GRLVGVSEETTTGVKR	1	1	1	A5C5K3		1688.93	0.000598	0.00281184																																							High
	NNAIVCNIGHFDNEIDMLGLETYPGVK	3	2	2	F6GTM7;A5C5K3	C6(Carbamidomethyl)	3033.45	0.000871	0.00564137						High						2.53795						0			High						2.51927						0
	NNAIVCNIGHFDNEIDMLGLETYPGVK	1	2	2	F6GTM7;A5C5K3	C6(Carbamidomethyl); M17(Oxidation)	3049.45	0.001066	0.00579617
	HSLPDGLMR	2	2	2	F6GTM7;A5C5K3	M8(Oxidation)	1041.51	0.003064	0.0210228																							High						2.09466						0
	HSLPDGLMR	1	2	2	F6GTM7;A5C5K3		1025.52	0.005356	0.0807617
A5AQ47	Putative uncharacterized protein OS=Vitis vinifera GN=VIT_04s0008g01490 PE=3 SV=1 - [A5AQ47_VITVI]	53.85	4	1	6	45																																					4.40684	17.95	2	2
	Sequence	# PSMs	# Proteins	# Protein Groups	Protein Group Accessions	Modifications	MH+ [Da]	q-Value	PEP	A2	G2	M2	S2	Y2	_2	XCorr A2	XCorr G2	XCorr M2	XCorr S2	XCorr Y2	XCorr _2	Probability A2	Probability G2	Probability M2	Probability S2	Probability Y2	Probability _2	B2	H2	N2	T2	Z2	`2	XCorr B2	XCorr H2	XCorr N2	XCorr T2	XCorr Z2	XCorr `2	Probability B2	Probability H2	Probability N2	Probability T2	Probability Z2	Probability `2	C2	I2	O2	U2
	KFVLPENANTDK	12	14	4	F6H3R0;F6H3Q4;A5AQ47;A5BGB7		1375.72	0	4.70815e-05					High						2.62499						0																							High
	EYPNSYAFIIDMPGLK	11	5	2	A5AQ47;F6H3Q4		1857.91	0	9.74832e-08				High	High					3.37843	2.25499					0	0				High	High					3.07772	2.72728					0	0						High
	AMAATPADVKEYPNSYAFIIDMPGLK	3	4	2	A5AQ47;F6H3Q4	M2(Oxidation); M22(Oxidation)	2845.38	0	0.00203845																					High	High					3.19042	2.94597					0	0						High
	AMAATPADVKEYPNSYAFIIDMPGLK	5	4	2	A5AQ47;F6H3Q4		2813.39	0	8.22777e-09																					High	High					2.60498	5.17254					0	0						High
	VQVEDDNVLVISGER	6	11	4	F6H3R0;A5B8Y3;A5AQ47;F6H3Q4		1671.85	0	5.23284e-07				High						3.87441						0						High						4.11277						0						High
	AMAATPADVKEYPNSYAFIIDMPGLK	1	4	2	A5AQ47;F6H3Q4	M2(Oxidation)	2829.39	0	0.00022984																						High						3.50941						0
	EYPNSYAFIIDMPGLK	1	5	2	A5AQ47;F6H3Q4	M12(Oxidation)	1873.91	0	0.000331095																																								High
	MIGLDSPLFSALQHMLDAADDSDKSVSAPTR	2	2	1	A5AQ47	M1(Oxidation); M15(Oxidation)	3320.58	0	0.0005092																																								High
	AMAATPADVK	4	21	5	F6H3R0;F6H3Q4;A5B8Y3;A5BGB7;A5AQ47	M2(Oxidation)	990.492	0.000151	0.00101136				High						2.15012						0						High						2.13774						0						High
D7T7N4	Putative uncharacterized protein OS=Vitis vinifera GN=VIT_16s0039g01860 PE=4 SV=1 - [D7T7N4_VITVI]	53.79	1	12	12	190	15.5089	35.38	6	6	16.4002	24.55	4	5	18.5324	29.96	5	6	13.7275	25.27	5	5	16.1707	33.21	6	6	14.2201	28.16	5	5	17.7435	28.16	5	6	11.094	21.3	4	4	12.5814	21.66	4	4	19.286	38.99	7	7	15.5092	26.71	5
	Sequence	# PSMs	# Proteins	# Protein Groups	Protein Group Accessions	Modifications	MH+ [Da]	q-Value	PEP	A2	G2	M2	S2	Y2	_2	XCorr A2	XCorr G2	XCorr M2	XCorr S2	XCorr Y2	XCorr _2	Probability A2	Probability G2	Probability M2	Probability S2	Probability Y2	Probability _2	B2	H2	N2	T2	Z2	`2	XCorr B2	XCorr H2	XCorr N2	XCorr T2	XCorr Z2	XCorr `2	Probability B2	Probability H2	Probability N2	Probability T2	Probability Z2	Probability `2	C2	I2	O2	U2
	YVLTGASWVTGAFNK	35	1	1	D7T7N4		1613.83	0	2.80678e-16	High	High	High	High	High	High	3.23007	3.78132	3.92953	3.29714	3.4243	3.20313	0	0	0	0	0	0	High	High	High	High	High	High	3.69816	3.02925	4.59595	4.38535	3.98357	3.58817	0	0	0	0	0	0	High	High	High
	AATSEQPSKPAPAQGLIL	24	1	1	D7T7N4		1778.97	0	0.000843747	High	High	High	High	High	High	2.7556	2.13003	2.35372	2.28053	2.11324	2.57151	0	0	0	0	0	0	High	High	High	High	High		2.06527	2.98601	2.81741	2.58159	2.21384		0	0	0	0	0		High
	NVGQGYSQIHESESPK	33	1	1	D7T7N4		1759.83	0	3.42099e-16	High	High	High	High	High	High	2.54743	3.01463	3.14809	2.95114	3.47798	2.06677	0	0	0	0	0	0	High	High			High	High	3.47299	2.6963			3.16892	3.45186	0	0			0	0	High	High	High
	SFDERHQFTSTASAK	4	1	1	D7T7N4		1711.8	0	1.4619e-05	High						2.32503						0																								High		High
	TAFAAAEQTVSNAGSAIMK	26	1	1	D7T7N4		1867.93	0	1.8209e-07	High	High	High		High	High	2.11726	3.56811	4.59364		2.85668	3.86611	0	0	0		0	0	High		High		High	High	3.32562		2.13563		3.59313	2.32003	0		0		0	0	High	High	High
	TAFAAAEQTVSNAGSAIMK	18	1	1	D7T7N4	M18(Oxidation)	1883.92	0	3.42099e-16		High	High	High	High			2.24238	3.74306	4.32883	3.63664			0	0	0	0		High		High	High			3.83816		2.60847	3.62743			0		0	0			High		High
	LPAAASVQPR	20	1	1	D7T7N4		1009.58	0	0.000135448		High			High			3.00702			2.68005			0			0			High			High	High		2.38247			2.63497	2.26765		0			0	0		High
	HQFTSTASAK	4	1	1	D7T7N4		1077.53	0	0.0002826																							High						2.12834						0
	VSNVSLGASEQDIK	13	1	1	D7T7N4		1446.75	0	6.49234e-05					High	High					3.05248	2.85049					0	0					High	High					2.60086	2.2092					0	0
	ATENTNVGAGESPLQK	2	1	1	D7T7N4		1615.79	0	0.000385603																								High						2.53125						0
	ATENTNVGAGESPLQKAEDVVSGMLAK	2	1	1	D7T7N4		2716.35	0	6.10858e-05			High						2.7581						0																								High
	AEDVVSGMLAK	8	1	1	D7T7N4		1119.57	0	2.67656e-05					High	High					2.34412	2.5632					0	0					High	High					2.30612	2.74862					0	0
	DKVGEMDQKFQVSEK	1	1	1	D7T7N4		1767.86	0.001362	0.0126543	High						2.53356						0
A5AGM9	Elongation factor 1-alpha OS=Vitis vinifera GN=VITISV_018410 PE=3 SV=1 - [A5AGM9_VITVI]	53.69	4	2	21	559	45.9458	39.15	11	16	51.5963	36.91	12	19	49.5237	44.07	12	18	44.2326	33.11	10	15	37.3299	31.99	10	13	47.2758	34.9	11	18	32.674	26.17	9	12	42.4366	34.9	11	16	45.8649	33.11	10	17	41.5388	26.62	10	15	36.4034	27.52	9
	Sequence	# PSMs	# Proteins	# Protein Groups	Protein Group Accessions	Modifications	MH+ [Da]	q-Value	PEP	A2	G2	M2	S2	Y2	_2	XCorr A2	XCorr G2	XCorr M2	XCorr S2	XCorr Y2	XCorr _2	Probability A2	Probability G2	Probability M2	Probability S2	Probability Y2	Probability _2	B2	H2	N2	T2	Z2	`2	XCorr B2	XCorr H2	XCorr N2	XCorr T2	XCorr Z2	XCorr `2	Probability B2	Probability H2	Probability N2	Probability T2	Probability Z2	Probability `2	C2	I2	O2	U2
	VETGILKPGMVVTFGPTGLTTEVK	31	2	1	A5AGM9	M10(Oxidation)	2490.36	0	9.93542e-07	High	High		High	High		4.74701	3.62596		3.232	2.72682		0	0		0	0		High	High	High	High	High	High	3.53602	3.39329	3.6758	3.51243	3.78292	3.32393	0	0	0	0	0	0	High	High		High
	VETGILKPGMVVTFGPTGLTTEVK	40	2	1	A5AGM9		2474.36	0	2.80517e-07	High	High	High	High	High	High	3.62602	4.07188	3.57501	3.55568	2.57377	3.3884	0	0	0	0	0	0	High	High	High	High	High	High	4.17367	3.61239	3.05722	2.96962	4.32747	2.36058	0	0	0	0	0	0	High	High	High	High
	YYCTVIDAPGHR	72	5	3	A5AGM9;A5C4C2;A5AFS1	C3(Carbamidomethyl)	1451.67	0	1.50964e-05	High	High	High	High	High	High	3.23641	3.20158	3.3491	3.22998	3.42905	3.28594	0	0	0	0	0	0	High	High	High	High	High	High	3.12091	3.26874	3.2005	3.31517	3.56243	3.39486	0	0	0	0	0	0	High	High	High	High
	NMITGTSQADCAVLIIDSTTGGFEAGISKDGQTR	6	5	3	A5AGM9;A5C4C2;A5AFS1	M2(Oxidation); C11(Carbamidomethyl)	3530.68	0	2.80678e-16	High						3.15121						0								High						4.59237						0				High			High
	EHALLAFTLGVR	30	3	2	A5AGM9;A5C4C2		1326.75	0	1.37031e-05	High	High	High	High			3.1249	2.52592	2.79357	2.77017			0	0	0	0			High	High	High	High	High		3.10634	2.34374	3.04978	3.06897	2.63222		0	0	0	0	0		High	High	High	High
	MIPTKPMVVETFSEYPPLGR	80	6	3	A5AGM9;A5C4C2;A5AFS1		2292.18	0	3.81754e-05	High	High	High	High	High	High	2.74858	2.71516	2.78162	3.01243	2.68362	2.77534	0	0	0	0	0	0	High	High	High		High	High	2.98061	2.25404	2.70238		2.80236	2.33137	0	0	0		0	0	High	High	High	High
	SVEMHHESLVEALPGDNVGFNVK	7	2	1	A5AGM9		2508.22	0	2.10365e-05	High						2.65605						0							High						2.82141						0					High	High
	MIPTKPMVVETFSEYPPLGR	28	6	3	A5AGM9;A5C4C2;A5AFS1	M1(Oxidation)	2308.17	0	0.000290117	High		High				2.56564		2.47688				0		0				High	High	High			High	2.74485	2.40596	2.30414			2.30122	0	0	0			0		High
	LPLQDVYK	33	6	3	A5AGM9;A5C4C2;A5AFS1		975.551	0	0.00154962	High	High	High	High	High	High	2.41934	2.12909	2.40097	2.35397	2.30903	2.47291	0	0	0	0	0	0	High	High	High	High	High	High	2.08344	2.21163	2.74777	2.34353	2.27416	2.08602	0	0	0	0	0	0	High		High	High
	IGGIGTVPVGR	37	6	3	A5AGM9;A5C4C2;A5AFS1		1025.61	0	5.39149e-05	High	High	High	High	High	High	2.34337	2.48975	2.74111	2.71763	2.6656	2.52937	0	0	0	0	0	0	High	High	High	High	High	High	2.94611	2.45069	2.86382	2.66447	2.87883	2.27677	0	0	0	0	0	0	High	High	High	High
	ARYDEIVK	39	4	2	A5AGM9;A5AFS1		993.536	0	0.00398397	High	High	High	High	High		2.21184	2.34009	2.58578	2.65697	2.66885		0	0	0	0	0		High	High	High	High	High		2.29969	2.4176	3.00982	3.0783	3.04579		0	0	0	0	0			High	High	High
	GFVASNSKDDPAK	30	8	3	A5AGM9;A5C4C2;A5AFS1		1335.65	0	0.00146302	High			High	High	High	2.17181			2.78886	2.79026	3.1628	0			0	0	0	High	High	High	High	High	High	2.32957	2.79626	2.54645	2.69678	2.40367	3.00529	0	0	0	0	0	0	High	High	High	High
	NMITGTSQADCAVLIIDSTTGGFEAGISKDGQTR	13	5	3	A5AGM9;A5C4C2;A5AFS1	C11(Carbamidomethyl)	3514.68	0	1.94193e-08			High	High					3.9423	2.46315					0	0			High		High	High			3.52927		2.80907	3.92217			0		0	0			High		High	High
	VHINIVVIGHVDSGK	42	5	3	A5AGM9;A5C4C2;A5AFS1		1586.9	0	2.80678e-16		High	High		High	High		2.43317	2.94733		3.50047	3.56907		0	0		0	0	High	High	High	High	High	High	3.15598	2.92501	3.82766	3.80756	3.19931	3.6239	0	0	0	0	0	0	High	High	High	High
	NMITGTSQADCAVLIIDSTTGGFEAGISK	2	5	3	A5AGM9;A5C4C2;A5AFS1	C11(Carbamidomethyl)	2957.43	0	0.000281949																			High						2.91902						0
	MIPTKPMVVETFSEYPPLGR	12	6	3	A5AGM9;A5C4C2;A5AFS1	M1(Oxidation); M7(Oxidation)	2324.17	0	3.73073e-06			High	High					2.92138	2.36515					0	0			High		High	High			2.52644		2.42606	2.69593			0		0	0			High			High
	STNLDWYK	14	5	3	A5AGM9;A5C4C2;A5AFS1		1026.49	0	0.000127566			High			High			2.06381			2.48768			0			0	High				High	High	2.01836				2.19959	2.21523	0				0	0			High	High
	QMICCCNKMDATTPK	6	5	3	A5AGM9;A5C4C2;A5AFS1	C4(Carbamidomethyl); C5(Carbamidomethyl); C6(Carbamidomethyl)	1857.78	0	0.00156688			High						2.31141						0						High						2.70284						0				High		High
	YDEIVKEVSSYLK	6	5	3	A5AGM9;A5C4C2;A5AFS1		1572.82	0	4.52655e-12			High						3.17466						0						High	High					3.47635	2.49103					0	0					High
	YYCTVIDAPGHRDFIK	1	5	3	A5AGM9;A5C4C2;A5AFS1	C3(Carbamidomethyl)	1954.95	0	4.18657e-11																					High						3.31827						0
	STTTGHLIYK	24	5	3	A5AGM9;A5C4C2;A5AFS1		1120.6	0.000169	0.00377522	High		High	High	High	High	2.45595		2.25506	2.37544	2.11458	2.13875	0		0	0	0	0		High			High			2.09624			2.0071			0			0		High	High	High	High
	FEKEAAEMNKR	1	5	3	A5AGM9;A5C4C2;A5AFS1		1352.66	0.000266	0.00240657
	RGFVASNSKDDPAK	2	8	3	A5AGM9;A5C4C2;A5AFS1		1491.75	0.000564	0.00804268
	QMICCCNKMDATTPK	1	5	3	A5AGM9;A5C4C2;A5AFS1	C4(Carbamidomethyl); C5(Carbamidomethyl); C6(Carbamidomethyl); M9(Oxidation)	1873.77	0.001263	0.00967399																					High						2.05136						0
	EVSSYLK	1	5	3	A5AGM9;A5C4C2;A5AFS1		825.435	0.004682	0.0662905		High						2.00013						0
	VIERFEK	1	5	3	A5AGM9;A5C4C2;A5AFS1		920.52	0.007152	0.101196
D7SJF5	Putative uncharacterized protein OS=Vitis vinifera GN=VIT_06s0004g08460 PE=4 SV=1 - [D7SJF5_VITVI]	53.44	1	11	11	333	38.572	36.64	8	12	48.5406	43.89	7	17	55.3866	44.66	8	19	33.2262	35.88	6	11	23.3778	36.64	6	9	20.2864	28.63	5	7	17.8157	36.64	6	6	18.6256	25.19	4	6	17.3871	28.63	5	6	12.6735	21.76	3	4	11.5286	20.61	4
	Sequence	# PSMs	# Proteins	# Protein Groups	Protein Group Accessions	Modifications	MH+ [Da]	q-Value	PEP	A2	G2	M2	S2	Y2	_2	XCorr A2	XCorr G2	XCorr M2	XCorr S2	XCorr Y2	XCorr _2	Probability A2	Probability G2	Probability M2	Probability S2	Probability Y2	Probability _2	B2	H2	N2	T2	Z2	`2	XCorr B2	XCorr H2	XCorr N2	XCorr T2	XCorr Z2	XCorr `2	Probability B2	Probability H2	Probability N2	Probability T2	Probability Z2	Probability `2	C2	I2	O2	U2
	MEEHGFESTTIADVLK	66	1	1	D7SJF5		1806.86	0	1.47038e-08	High	High	High	High	High	High	4.3023	3.95587	4.16355	3.30324	3.98759	3.92478	0	0	0	0	0	0	High	High	High	High	High	High	3.4942	4.01805	4.11471	3.65853	4.04389	4.51274	0	0	0	0	0	0	High	High	High	High
	SADGSWLWCTTDDSVYDAVK	36	1	1	D7SJF5	C9(Carbamidomethyl)	2275.98	0	1.12224e-06	High	High	High	High	High	High	4.15153	3.99919	4.13878	3.94733	3.14121	2.75984	0	0	0	0	0	0	High	High	High	High	High	High	4.18696	3.65766	4.0011	4.70113	3.34753	3.38492	0	0	0	0	0	0	High	High	High	High
	VGDIMTEENKLITVSPNTK	22	1	1	D7SJF5		2089.09	0	2.80678e-16	High		High				4.01974		3.89213				0		0				High		High	High			3.81565		4.41807	3.77414			0		0	0			High		High
	VGDIMTEENKLITVSPNTK	15	1	1	D7SJF5	M5(Oxidation)	2105.08	0	3.71672e-06	High		High				3.37565		3.76183				0		0				High		High	High			3.18898		4.37722	3.2273			0		0	0			High		High	High
	HIPVIDDKEMIGMVSIGDVVR	26	1	1	D7SJF5	M10(Oxidation); M13(Oxidation)	2355.2	0	3.42099e-16	High		High	High	High		3.05881		3.81182	3.26866	2.79705		0		0	0	0		High		High	High			3.50345		3.34305	3.75097			0		0	0			High			High
	MEEHGFESTTIADVLKGK	6	1	1	D7SJF5	M1(Oxidation)	2007.97	0	2.80678e-16	High		High				2.79221		3.73642				0		0						High	High					3.97254	3.57535					0	0					High
	SIAGIITER	32	1	1	D7SJF5		959.552	0	1.47269e-08	High	High	High	High	High		2.43963	2.40514	2.67841	2.58692	2.12773		0	0	0	0	0		High		High	High	High	High	2.62606		2.85123	2.57048	2.25913	2.12944	0		0	0	0	0	High	High	High	High
	AMQLMTDNR	32	1	1	D7SJF5		1079.5	0	0.00119715	High	High	High	High	High		2.4053	2.1334	2.37785	2.16575	2.08974		0	0	0	0	0		High	High	High	High	High	High	2.37763	2.14912	2.14175	2.22127	2.26948	2.12647	0	0	0	0	0	0	High	High	High	High
	MEEHGFESTTIADVLK	24	1	1	D7SJF5	M1(Oxidation)	1822.85	0	3.42099e-16	High			High			2.40478			3.83195			0			0			High		High	High			3.50613		3.3737	3.38501			0		0	0			High			High
	HIPVIDDKEMIGMVSIGDVVR	32	1	1	D7SJF5		2323.21	0	4.17512e-07		High	High		High	High		2.91037	2.91561		2.72798	3.50264		0	0		0	0	High	High	High	High	High	High	2.65832	3.508	3.03682	3.4451	3.18128	3.06347	0	0	0	0	0	0	High	High	High	High
	AVVTEHREELDRLNAYIQGGY	12	1	1	D7SJF5		2433.22	0	8.97239e-09		High	High	High				2.4117	2.68693	2.53773				0	0	0			High		High	High			2.57188		2.66331	2.72768			0		0	0			High			High
	HIPVIDDKEMIGMVSIGDVVR	10	1	1	D7SJF5	M10(Oxidation)	2339.21	0	4.14234e-07			High						2.95229						0				High		High	High			2.36372		2.78533	2.38379			0		0	0
	MEEHGFESTTIADVLKGK	7	1	1	D7SJF5		1991.97	0	2.80678e-16			High						4.42703						0						High						5.52822						0				High		High
	AMQLMTDNR	7	1	1	D7SJF5	M2(Oxidation); M5(Oxidation)	1111.49	0	8.78208e-09				High						2.11492						0					High	High					2.34986	2.312					0	0			High		High
	SMTHHNVGALVVVKPGEQK	4	1	1	D7SJF5		2031.08	0	2.98554e-16			High						3.19523						0									High						3.76181						0
	LITVSPNTK	1	1	1	D7SJF5		972.573	0.002794	0.0126543	High						2.15944						0
	SIAGIITERDYLR	1	1	1	D7SJF5		1506.83	0.005181	0.0335383																																							High
F6H8X5	Putative uncharacterized protein OS=Vitis vinifera GN=VIT_12s0034g01860 PE=4 SV=1 - [F6H8X5_VITVI]	53.33	1	13	13	279	22.4943	30.93	7	8	29.6132	41.6	9	10	22.4666	27.2	6	7	26.8885	30.4	7	9	22.3815	31.73	8	8	21.1354	30.4	7	7	22.8817	30.93	7	7	21.8193	30.93	7	7	22.4658	30.93	7	7	21.3583	25.07	6	6	19.6745	25.07	6
	Sequence	# PSMs	# Proteins	# Protein Groups	Protein Group Accessions	Modifications	MH+ [Da]	q-Value	PEP	A2	G2	M2	S2	Y2	_2	XCorr A2	XCorr G2	XCorr M2	XCorr S2	XCorr Y2	XCorr _2	Probability A2	Probability G2	Probability M2	Probability S2	Probability Y2	Probability _2	B2	H2	N2	T2	Z2	`2	XCorr B2	XCorr H2	XCorr N2	XCorr T2	XCorr Z2	XCorr `2	Probability B2	Probability H2	Probability N2	Probability T2	Probability Z2	Probability `2	C2	I2	O2	U2
	DFRPGGYAEYMVK	33	1	1	F6H8X5		1532.72	0	5.39571e-12	High	High		High	High		3.38178	2.90416		3.68964	2.72525		0	0		0	0		High	High	High	High	High	High	2.94323	2.54232	3.42547	2.79291	3.29589	2.07057	0	0	0	0	0	0	High	High	High	High
	EKNCWSVDSPVSGGDIGAR	25	1	1	F6H8X5	C4(Carbamidomethyl)	2033.94	0	2.30012e-08	High		High	High			3.03507		3.11283	3.29816			0		0	0			High		High	High			3.15522		3.58132	3.63914			0		0	0			High		High	High
	LGAQGFISVIEK	39	1	1	F6H8X5		1261.72	0	3.79557e-05	High	High	High	High	High	High	3.02611	3.23264	3.31368	3.52819	3.36451	3.22768	0	0	0	0	0	0	High	High	High	High	High	High	3.52845	3.04181	3.16952	3.54869	3.47845	2.81011	0	0	0	0	0	0	High	High	High	High
	GTYVGAPGCGMSCK	18	1	1	F6H8X5	C9(Carbamidomethyl); C13(Carbamidomethyl)	1444.6	0	0.00011483	High		High		High		2.96113		2.00155		2.97267		0		0		0		High		High	High	High		2.31762		2.2588	2.30414	2.16931		0		0	0	0				High
	QIVLGPNGILSGLNPGGVLVDTTSSHPGLAR	36	1	1	F6H8X5		3039.66	0	2.98433e-16	High	High	High	High	High	High	2.79817	3.35806	3.15475	4.24004	4.5106	3.0699	0	0	0	0	0	0	High	High	High	High	High	High	4.5318	4.12846	3.79829	3.94909	3.65008	3.15714	0	0	0	0	0	0	High	High	High	High
	QSDVVFTMLGHPSDVR	24	1	1	F6H8X5		1787.88	0	7.57969e-06	High	High				High	2.29997	3.00304				2.29268	0	0				0	High	High	High			High	2.63998	2.74339	3.33803			2.76048	0	0	0			0	High	High
	VAVLPGAALNK	19	1	1	F6H8X5		1052.65	0	6.45044e-05	High	High	High	High	High	High	2.02582	2.07732	2.38586	2.29712	2.21479	2.15679	0	0	0	0	0	0	High	High	High				2.4079	2.23538	2.53313				0	0	0				High	High		High
	VGFVGIGVMGAAMASR	31	1	1	F6H8X5		1522.79	0	5.08197e-07		High	High	High	High	High		3.92049	3.29325	4.10528	3.06541	3.12897		0	0	0	0	0	High	High	High		High	High	3.18842	2.96015	3.63922		2.89329	3.02357	0	0	0		0	0		High	High	High
	LAILAGGDSGVVEWLTPLYNVMGK	1	1	1	F6H8X5	M22(Oxidation)	2519.33	0	9.47879e-06																			High						2.36516						0
	DFRPGGYAEYMVK	10	1	1	F6H8X5	M11(Oxidation)	1548.72	0	0.000799627			High	High					2.09183	2.65874					0	0					High						2.62343						0				High			High
	NCWSVDSPVSGGDIGAR	25	1	1	F6H8X5	C2(Carbamidomethyl)	1776.8	0	3.31454e-08		High	High	High	High	High		4.38597	3.51817	4.3972	4.32351	5.00471		0	0	0	0	0		High			High	High		4.16777			3.95852	3.88059		0			0	0		High
	QLFEVMVANGDGK	1	1	1	F6H8X5		1407.7	0	6.36976e-16																					High						3.08231						0
	QSDVVFTMLGHPSDVR	5	1	1	F6H8X5	M8(Oxidation)	1803.87	0	1.43602e-14																																								High
	VGFVGIGVMGAAMASR	3	1	1	F6H8X5	M9(Oxidation); M13(Oxidation)	1554.78	0	3.4574e-16
	GTYVGAPGCGMSCK	1	1	1	F6H8X5	C9(Carbamidomethyl); M11(Oxidation); C13(Carbamidomethyl)	1460.6	0	6.458e-09
	VGFVGIGVMGAAMASR	1	1	1	F6H8X5	M9(Oxidation)	1538.79	0	1.50665e-08
	IANQMIVAANMLGLSEGLVFAER	3	1	1	F6H8X5		2447.28	0	4.73036e-11					High						2.43649						0
	LAILAGGDSGVVEWLTPLYNVMGK	2	1	1	F6H8X5		2503.32	0	1.33959e-12
	AMELFGGR	2	1	1	F6H8X5		880.434	0.000516	0.00350333
F6I0K4	Catalase OS=Vitis vinifera GN=VIT_04s0044g00020 PE=3 SV=1 - [F6I0K4_VITVI]	53.25	2	19	22	709	78.914	48.17	17	26	97.8106	50	19	32	93.6578	46.54	16	29	77.4549	46.95	15	25	72.6289	50.2	17	25	89.9737	52.85	18	29	78.744	50.61	18	26	78.2398	44.31	15	25	75.7899	47.76	17	24	65.1637	46.95	15	22	62.6303	44.72	15
	Sequence	# PSMs	# Proteins	# Protein Groups	Protein Group Accessions	Modifications	MH+ [Da]	q-Value	PEP	A2	G2	M2	S2	Y2	_2	XCorr A2	XCorr G2	XCorr M2	XCorr S2	XCorr Y2	XCorr _2	Probability A2	Probability G2	Probability M2	Probability S2	Probability Y2	Probability _2	B2	H2	N2	T2	Z2	`2	XCorr B2	XCorr H2	XCorr N2	XCorr T2	XCorr Z2	XCorr `2	Probability B2	Probability H2	Probability N2	Probability T2	Probability Z2	Probability `2	C2	I2	O2	U2
	YRPSSAYNSPYFTTNAGAPVYNNDSSLTVGSR	30	2	1	F6I0K4		3456.61	0	5.35794e-10	High	High	High	High	High		5.66534	5.70766	4.36398	4.59399	6.07779		0	0	0	0	0		High	High	High	High	High		5.29381	5.63677	4.7085	6.04935	4.92479		0	0	0	0	0		High	High	High	High
	GFFEVTHDVSDLTCADFLR	69	2	1	F6I0K4	C14(Carbamidomethyl)	2229.03	0	2.10856e-10	High	High	High	High	High	High	4.13268	4.7552	4.41799	4.02544	4.39217	4.012	0	0	0	0	0	0	High	High	High	High	High	High	3.88155	4.49349	4.34486	4.32874	4.53478	3.47017	0	0	0	0	0	0	High	High	High	High
	GFFEVTHDVSDLTCADFLRAPGVQTPVIVR	8	2	1	F6I0K4	C14(Carbamidomethyl)	3346.7	0	2.53917e-07	High		High				3.83321		5.38184				0		0				High		High				4.24939		4.1152				0		0				High		High
	GPVLLEDYHLVEK	54	2	1	F6I0K4		1511.81	0	2.6917e-07	High	High	High	High	High	High	3.75229	3.41917	3.80028	4.10343	3.84826	3.79547	0	0	0	0	0	0	High	High	High	High	High	High	3.92218	3.21607	3.52081	3.40681	3.86508	4.07938	0	0	0	0	0	0	High	High	High	High
	HMEGFGVHTFTLINK	63	2	1	F6I0K4		1730.87	0	2.98433e-16	High	High	High	High	High	High	3.59072	3.8195	3.88383	3.8084	3.07188	3.1951	0	0	0	0	0	0	High	High	High	High	High	High	3.59785	3.71657	4.07846	3.62666	3.37203	3.06768	0	0	0	0	0	0	High	High	High	High
	EGNFDMVGNNFPVFFIR	14	2	1	F6I0K4	M6(Oxidation)	2018.95	0	3.4574e-16	High			High			3.22104			3.78491			0			0			High		High				3.37257		3.30667				0		0				High			High
	TWPEDILPLQPVGR	82	3	2	F6I0K4;D7UD99		1620.88	0	7.85415e-05	High	High	High	High		High	3.20491	2.93873	2.40653	2.46679		2.13269	0	0	0	0		0	High	High	High		High	High	2.44282	2.55349	2.54323		2.41525	2.53769	0	0	0		0	0	High	High	High	High
	VGGTNHSHATQDLYDSIK	68	2	1	F6I0K4		1942.93	0	3.44257e-16	High	High	High	High	High	High	3.19513	3.73396	3.55946	2.89573	3.22789	4.31347	0	0	0	0	0	0	High	High	High	High		High	3.43018	3.96339	3.71522	3.28734		3.67627	0	0	0	0		0	High	High	High	High
	LGPNYLQLPVNAPK	15	2	1	F6I0K4		1523.86	0	3.56915e-06	High	High					3.03211	3.43193					0	0					High	High	High				4.52401	3.61986	3.73562				0	0	0				High	High	High
	LFIQTMDPEHEDKFDFDPLDVTK	39	2	1	F6I0K4		2780.32	0	2.78604e-07	High	High	High	High	High	High	2.97066	4.26433	2.85067	2.73101	3.62947	2.32922	0	0	0	0	0	0	High	High	High	High	High	High	3.60152	3.41881	3.35887	3.50106	3.64595	2.91858	0	0	0	0	0	0	High	High	High	High
	WVETLSDPR	31	2	1	F6I0K4		1102.55	0	9.58434e-12	High	High	High	High		High	2.8402	2.74756	2.40572	2.07854		2.19355	0	0	0	0		0	High		High	High		High	2.65629		2.80186	2.40806		2.08212	0		0	0		0	High	High	High	High
	APGVQTPVIVR	28	2	1	F6I0K4		1136.68	0	6.43329e-05	High						2.68859						0						High	High	High	High	High		2.27571	2.4523	2.17851	2.72632	2.87528		0	0	0	0	0		High		High	High
	EGNFDMVGNNFPVFFIR	37	2	1	F6I0K4		2002.95	0	1.31738e-07	High	High	High	High	High	High	2.66401	2.17906	3.14884	3.48188	2.57485	3.22674	0	0	0	0	0	0	High		High	High	High	High	2.97236		2.35622	3.44735	3.30622	2.89008	0		0	0	0	0	High	High	High	High
	SIWISYWSQADR	36	2	1	F6I0K4		1511.73	0	8.92379e-05	High	High	High	High	High	High	2.57187	3.1221	2.95738	2.94466	2.61072	2.68112	0	0	0	0	0	0	High	High	High	High	High	High	2.37268	3.08679	2.67254	2.39418	2.44711	2.30569	0	0	0	0	0	0	High	High	High	High
	IFAYSDTQR	27	2	1	F6I0K4		1100.54	0	1.07834e-15	High	High	High	High		High	2.55655	2.31632	2.1694	2.42857		2.06515	0	0	0	0		0	High	High	High				2.34854	2.48677	2.42989				0	0	0				High	High	High	High
	VVIEKENNFKQPGER	17	2	1	F6I0K4		1786.95	0	1.3118e-06	High	High					2.51843	2.29195					0	0					High	High	High				2.89867	2.8688	2.42331				0	0	0				High	High		High
	HMEGFGVHTFTLINK	18	2	1	F6I0K4	M2(Oxidation)	1746.86	0	1.09508e-08	High	High		High			2.4523	2.65755		2.32117			0	0		0			High	High					3.7983	2.82997					0	0					High	High		High
	FSTVIHER	17	3	2	F6I0K4;D7UD99		988.521	0	0.000443848	High	High			High	High	2.12037	2.03483			2.08521	2.11563	0	0			0	0	High		High				2.06246		2.11218				0		0				High	High		High
	LFIQTMDPEHEDKFDFDPLDVTK	13	2	1	F6I0K4	M6(Oxidation)	2796.31	0	1.0942e-05		High						3.11168						0					High	High		High			3.04853	3.35686		3.32858			0	0		0			High			High
	HAETFPIPSTICHGK	13	2	1	F6I0K4	C12(Carbamidomethyl)	1694.83	0	1.94684e-08		High						2.63347						0					High	High					2.63076	3.30411					0	0						High
	VVIEKENNFK	8	2	1	F6I0K4		1219.67	0	0.00175015		High						2.35712						0					High						2.18474						0							High
	ENNFKQPGER	1	3	2	F6I0K4;D7UD99		1218.59	0	0.00110924																				High						2.07783						0
	EKVVIEKENNFK	2	2	1	F6I0K4		1476.81	0.000115	0.00471211																			High						2.71962						0							High
	SHIQEYWR	8	2	1	F6I0K4		1118.54	0.000169	0.00171839	High	High	High				2.21169	2.01255	2.10175				0	0	0						High						2.09573						0						High
	AGNYPEWK	11	2	1	F6I0K4		964.452	0.000305	0.0039835		High						2.35766						0						High	High	High				2.24078	2.38739	2.34904				0	0	0						High
	Sequence	# PSMs	# Proteins	# Protein Groups	Protein Group Accessions	Modifications	MH+ [Da]	q-Value	PEP	A2	G2	M2	S2	Y2	_2	XCorr A2	XCorr G2	XCorr M2	XCorr S2	XCorr Y2	XCorr _2	Probability A2	Probability G2	Probability M2	Probability S2	Probability Y2	Probability _2	B2	H2	N2	T2	Z2	`2	XCorr B2	XCorr H2	XCorr N2	XCorr T2	XCorr Z2	XCorr `2	Probability B2	Probability H2	Probability N2	Probability T2	Probability Z2	Probability `2	C2	I2	O2	U2
	FLEQQNQVLQTKWELLQQVDTSTR	13	1	1	CON_P04264		2932.52	0	4.95766e-07	High		High				3.80221		4.38369				0		0						High	High					5.12574	5.24884					0	0			High		High	High
	SLDLDSIIAEVK	38	4	2	CON_P04264 ;CON_Q922U2		1302.72	0	3.1814e-05	High	High	High	High	High	High	3.09661	2.38754	3.95682	3.3739	3.08726	2.15383	0	0	0	0	0	0	High	High	High	High	High	High	3.36335	3.1471	3.6195	3.2042	3.57936	2.44545	0	0	0	0	0	0	High	High	High	High
	SKAEAESLYQSKYEELQITAGR	9	1	1	CON_P04264		2501.25	0	2.80678e-16	High		High				3.06718		5.06566				0		0						High						6.7312						0
	NSKIEISELNR	22	1	1	CON_P04264		1302.7	0	0.000186852	High		High				2.72194		2.96306				0		0				High		High	High			2.77627		2.74806	2.6809			0		0	0			High		High	High
	TNAENEFVTIKK	41	1	1	CON_P04264		1393.73	0	7.07282e-05	High	High	High	High	High	High	2.40655	2.30618	2.30616	2.6305	2.63211	2.34386	0	0	0	0	0	0	High		High	High	High	High	2.82416		3.08071	3.5089	2.99831	2.33763	0		0	0	0	0	High	High	High	High
	SKAEAESLYQSK	34	1	1	CON_P04264		1340.67	0	0.00044892	High	High	High	High	High	High	2.20343	2.71772	2.78295	2.61042	3.16372	2.56011	0	0	0	0	0	0	High	High	High	High	High	High	2.20117	2.11321	2.6217	2.88815	3.26998	2.56259	0	0	0	0	0	0	High	High		High
	FSSCGGGGGSFGAGGGFGSR	6	1	1	CON_P04264	C4(Carbamidomethyl)	1765.74	0	3.19065e-16			High						4.13023						0				High		High				4.11935		3.8615				0		0
	FLEQQNQVLQTK	10	5	2	CON_P35908 ;CON_P04264		1475.79	0	3.4574e-16				High						3.62343						0			High		High		High		3.72274		3.66943		3.1962		0		0		0
	YEELQITAGR	17	1	1	CON_P04264		1179.6	0	2.64808e-05			High	High					2.92953	2.85299					0	0			High		High	High	High		3.42641		2.77601	3.27946	2.98717		0		0	0	0				High	High
	SLNNQFASFIDK	26	2	1	CON_P04264		1383.69	0	1.16166e-08		High		High	High	High		2.23537		2.30738	2.46634	2.93487		0		0	0	0	High		High		High	High	3.23388		2.24943		3.09571	2.27444	0		0		0	0		High		High
	THNLEPYFESFINNLR	18	1	1	CON_P04264		1993.98	0	4.67134e-06		High	High					2.37129	3.71278					0	0				High		High		High		3.10029		2.80941		2.88345		0		0		0				High	High
	QISNLQQSISDAEQR	17	1	1	CON_P04264		1716.85	0	4.00844e-10		High				High		2.43009				2.61286		0				0	High				High		2.84807				3.48198		0				0
	NMQDMVEDYR	2	1	1	CON_P04264		1300.53	0	0.000346518																			High						2.44859						0
	GSGGGSSGGSIGGR	3	1	1	CON_P04264		1092.5	0	0.00103566																			High						2.41906						0
	IEISELNR	19	2	2	CON_P35908 ;CON_P04264		973.532	0	0.00157032				High	High					2.16307	2.29651					0	0		High		High		High	High	2.38435		2.12626		2.14916	2.38855	0		0		0	0
	WELLQQVDTSTR	25	1	1	CON_P04264		1475.75	0	1.84173e-05		High	High	High	High	High		2.57129	2.55271	3.20073	2.71338	2.94189		0	0	0	0	0					High	High					2.96215	2.1669					0	0				High
	MSGECAPNVSVSVSTSHTTISGGGSR	6	1	1	CON_P04264	C5(Carbamidomethyl)	2565.17	0	3.42099e-16			High						3.20521						0						High						3.17432						0
	GGGGGGYGSGGSSYGSGGGSYGSGGGGGGGR	3	1	1	CON_P04264		2383.95	0	2.80678e-16			High						2.50937						0						High						3.87066						0
	DVDGAYMTKVDLQAK	4	1	1	CON_P04264		1653.82	0	3.4574e-16			High						2.37482						0							High						2.13664						0					High
	QISNLQQSISDAEQRGENALKDAK	1	1	1	CON_P04264		2643.34	0	3.68494e-08																					High						2.84431						0
	GSYGSGGSSYGSGGGSYGSGGGGGGHGSYGSGSSSGGYR	3	1	1	CON_P04264		3312.31	0	3.42099e-16																					High						2.82663						0
	SLVNLGGSK	3	1	1	CON_P04264		874.499	0	4.32786e-08																					High		High				2.21821		2.11181				0		0
	LALDLEIATYR	5	2	1	CON_P04264		1277.72	0	9.14168e-05
	LNDLEDALQQAK	5	1	1	CON_P04264		1357.7	0	1.0919e-05
	NKYEDEINKR	6	8	4	CON_P04264 ;CON_Q922U2 ;CON_P02538 ;CON_P13647		1308.65	0.000362	0.0135441				High		High				2.56254		2.24079				0		0			High			High			2.38609			2.27095			0			0				High
	DYQELMNTK	2	3	1	CON_P04264		1141.52	0.000516	0.00387948
	LLRDYQELMNTK	1	3	1	CON_P04264		1523.79	0.001067	0.00678907																					High						2.51411						0
D7SIN7	Putative uncharacterized protein OS=Vitis vinifera GN=VIT_17s0000g04910 PE=4 SV=1 - [D7SIN7_VITVI]	53.11	2	13	13	238					10.0266	14.29	3	3	9.75059	13.35	3	3	4.95937	9.01	2	2	8.40571	7.45	2	3					5.14475	6.83	2	2	8.46345	10.87	3	3	10.149	15.53	3	3	10.5805	14.91	3	3	24.1459	34.78	7
	Sequence	# PSMs	# Proteins	# Protein Groups	Protein Group Accessions	Modifications	MH+ [Da]	q-Value	PEP	A2	G2	M2	S2	Y2	_2	XCorr A2	XCorr G2	XCorr M2	XCorr S2	XCorr Y2	XCorr _2	Probability A2	Probability G2	Probability M2	Probability S2	Probability Y2	Probability _2	B2	H2	N2	T2	Z2	`2	XCorr B2	XCorr H2	XCorr N2	XCorr T2	XCorr Z2	XCorr `2	Probability B2	Probability H2	Probability N2	Probability T2	Probability Z2	Probability `2	C2	I2	O2	U2
	GNLAAATSTGGLVNK	17	2	1	D7SIN7		1373.74	0	1.14071e-05					High	High					3.56803	3.52785					0	0	High				High	High	3.74607				3.90637	3.28679	0				0	0	High	High
	HCLQIGVAALQTK	49	2	1	D7SIN7	C2(Carbamidomethyl)	1438.78	0	8.2828e-06			High	High	High	High			4.03757	4.12312	2.57629	3.6756			0	0	0	0	High	High	High	High	High	High	3.48813	3.70348	3.47167	3.89414	4.39459	3.8039	0	0	0	0	0	0	High		High	High
	GLSLEEAAAYVISECTPR	17	1	1	D7SIN7	C15(Carbamidomethyl)	1965.96	0	1.57793e-09			High		High	High			2.77186		2.1689	2.23802			0		0	0	High		High		High	High	2.79237		2.33747		2.56542	2.18296	0		0		0	0				High
	EANRVQIDYTQPITK	11	1	1	D7SIN7		1775.93	0	6.68144e-05			High	High					3.01387	2.5586					0	0						High						3.54052						0			High		High
	VQIDYTQPITK	31	1	1	D7SIN7		1305.7	0	0.00143194		High		High	High	High		2.83967		2.78353	3.11132	2.81237		0		0	0	0		High		High	High	High		2.5185		2.81052	2.54649	2.91653		0		0	0	0		High		High
	GEAIICGTVAR	23	1	1	D7SIN7	C6(Carbamidomethyl)	1146.59	0	1.62331e-10		High	High	High	High	High		2.30507	2.68782	2.52999	2.24196	3.40107		0	0	0	0	0		High	High	High		High		2.24147	2.91991	2.50153		3.06864		0	0	0		0				High
	IGDTPIVGAGNYANSLCAVSATGK	19	2	1	D7SIN7	C17(Carbamidomethyl)	2336.16	0	1.06857e-07				High	High	High				3.97976	4.06756	4.11425				0	0	0					High	High					3.40534	4.01006					0	0		High
	CGAVSGLTTVVNPISLAR	22	2	1	D7SIN7	C1(Carbamidomethyl)	1814.98	0	1.26434e-06			High	High	High	High			4.62712	4.7203	4.59454	4.40827			0	0	0	0			High	High	High	High			3.87501	3.43996	2.97099	3.26195			0	0	0	0			High	High
	EQGVETVDASHFITPENIER	11	2	1	D7SIN7		2271.09	0	0.000111729					High	High					2.29531	2.79954					0	0				High						2.25068						0					High
	IGDTPIVGAGNYANSLCAVSATGKGEAIICGTVAR	5	1	1	D7SIN7	C17(Carbamidomethyl); C30(Carbamidomethyl)	3463.73	0	2.77632e-05			High						3.10493						0							High						3.13075						0
	TPHIYLAFDGAEAFAR	26	2	1	D7SIN7		1778.89	0	2.81191e-05			High	High	High	High			2.80263	3.4975	4.1429	2.51046			0	0	0	0			High	High	High	High			2.78368	3.89872	3.2386	2.80248			0	0	0	0			High	High
	DVAALMEYK	2	2	1	D7SIN7		1039.51	0	3.3859e-06			High			High			2.15973			2.09329			0			0
	ELENNPNFNAGR	5	2	1	D7SIN7		1374.64	0	3.4574e-16																								High						2.18499						0
D7SGV3	Putative uncharacterized protein OS=Vitis vinifera GN=VIT_17s0000g01730 PE=3 SV=1 - [D7SGV3_VITVI]	53.06	1	8	11	208	23.2256	38.78	7	8	20.2162	36.73	7	7	24.2566	40	8	8	12.5702	25.71	5	5	10.475	19.59	4	4	16.401	35.1	6	6	18.4417	40.82	7	7	21.7469	44.08	8	8	20.711	32.65	6	7	16.508	33.47	6	6	15.9682	29.8	5
	Sequence	# PSMs	# Proteins	# Protein Groups	Protein Group Accessions	Modifications	MH+ [Da]	q-Value	PEP	A2	G2	M2	S2	Y2	_2	XCorr A2	XCorr G2	XCorr M2	XCorr S2	XCorr Y2	XCorr _2	Probability A2	Probability G2	Probability M2	Probability S2	Probability Y2	Probability _2	B2	H2	N2	T2	Z2	`2	XCorr B2	XCorr H2	XCorr N2	XCorr T2	XCorr Z2	XCorr `2	Probability B2	Probability H2	Probability N2	Probability T2	Probability Z2	Probability `2	C2	I2	O2	U2
	VLNFAIDDGILEER	34	1	1	D7SGV3		1603.83	0	2.81413e-13	High	High	High	High	High	High	4.17862	2.82084	3.75001	3.15733	3.42643	3.12518	0	0	0	0	0	0	High	High	High	High	High	High	3.51487	3.80976	3.62567	3.13437	3.34592	3.03372	0	0	0	0	0	0	High	High	High	High
	GTQSPIIKDEYCLCHLATGDMLR	22	3	2	D7SGV3;F6HG55	C12(Carbamidomethyl); C14(Carbamidomethyl); M21(Oxidation)	2694.27	0	2.8255e-06	High	High	High	High			3.72512	2.65562	2.60191	2.85925			0	0	0	0			High		High	High			3.29628		3.40517	3.21153			0		0	0			High		High	High
	GTQSPIIKDEYCLCHLATGDMLR	5	3	2	D7SGV3;F6HG55	C12(Carbamidomethyl); C14(Carbamidomethyl)	2678.27	0	1.27009e-06	High		High				3.09769		4.30754				0		0					High						2.84115						0						High	High
	FAPPKVHGIDDVTGEPLIQR	2	1	1	D7SGV3		2189.17	0	2.97243e-16	High						2.9069						0																								High
	GIVANLHAEK	27	1	1	D7SGV3		1051.59	0	0.000471435	High	High	High	High	High	High	2.35905	2.06593	2.43036	2.68122	2.02853	2.07047	0	0	0	0	0	0	High	High	High		High	High	2.43437	2.08427	2.11226		2.27729	2.21289	0	0	0		0	0	High			High
	GFILDGFPR	33	3	2	D7SGV3;F6HG55		1021.55	0	3.56555e-05	High	High	High	High	High	High	2.32524	2.62906	2.52235	2.59731	2.64774	2.63073	0	0	0	0	0	0	High	High	High	High	High	High	2.1921	2.15211	2.36781	2.94356	2.17563	2.30997	0	0	0	0	0	0	High	High		High
	LILIGPPGSGK	22	1	1	D7SGV3		1051.65	0	7.70798e-05	High	High		High			2.14032	2.05183		2.57669			0	0		0			High	High	High	High			2.14225	2.27433	2.34521	2.30426			0	0	0	0			High	High
	VHGIDDVTGEPLIQR	34	1	1	D7SGV3		1648.86	0	0.000383775		High		High	High	High		3.82359		4.14363	3.70903	3.79995		0		0	0	0	High	High				High	4.08051	3.44968				3.76251	0	0				0		High		High
	GELVSDDLVVGIIDEAIK	12	1	1	D7SGV3		1885.02	0	4.13736e-06		High			High			2.39486			3.14287			0			0			High			High	High		2.47184			3.73666	2.34727		0			0	0
	VDKVLNFAIDDGILEER	2	1	1	D7SGV3		1946.02	0.000148	0.00170034																					High						2.26863						0				High
	SRLEAFHR	14	3	2	D7SGV3;F6HG55		1015.54	0.000273	0.00805873	High						2.4927						0						High	High	High	High			2.55581	2.66374	2.48978	2.76886			0	0	0	0			High	High	High	High
	TEVQAQKLDEMLEK	1	1	1	D7SGV3		1661.84	0.000598	0.00281184																																							High
D7SS06	Putative uncharacterized protein OS=Vitis vinifera GN=VIT_09s0054g00890 PE=3 SV=1 - [D7SS06_VITVI]	52.97	3	24	24	401	30.089	21.67	9	10	38.9792	25.84	11	13	35.2043	17.82	8	11	33.7869	25.36	11	12	24.8506	15.89	7	9	40.705	25.2	11	14	21.6224	13.96	6	7	40.3415	26	11	14	23.2389	16.37	7	8	35.5771	21.51	9	12	38.3213	31.46	14
	Sequence	# PSMs	# Proteins	# Protein Groups	Protein Group Accessions	Modifications	MH+ [Da]	q-Value	PEP	A2	G2	M2	S2	Y2	_2	XCorr A2	XCorr G2	XCorr M2	XCorr S2	XCorr Y2	XCorr _2	Probability A2	Probability G2	Probability M2	Probability S2	Probability Y2	Probability _2	B2	H2	N2	T2	Z2	`2	XCorr B2	XCorr H2	XCorr N2	XCorr T2	XCorr Z2	XCorr `2	Probability B2	Probability H2	Probability N2	Probability T2	Probability Z2	Probability `2	C2	I2	O2	U2
	TTLVANTSNMPVAAR	31	3	1	D7SS06	M10(Oxidation)	1561.8	0	5.98255e-10	High	High	High	High			3.86738	2.63399	2.50227	3.75368			0	0	0	0			High	High	High	High	High		3.46278	3.09568	3.03607	3.45396	2.394		0	0	0	0	0		High	High	High	High
	LVSQKFEDPAEGEEVLVAK	46	1	1	D7SS06		2088.08	0	8.36202e-05	High		High	High	High	High	3.70614		3.20067	3.17011	4.19225	3.84752	0		0	0	0	0	High	High	High	High	High	High	4.22222	4.04904	3.60885	3.10699	3.12082	2.5325	0	0	0	0	0	0	High		High	High
	LAEMPADSGYPAYLAAR	20	3	1	D7SS06	M4(Oxidation)	1811.86	0	4.62399e-09	High		High				3.7056		2.92915				0		0				High	High	High				3.76084	3.21634	3.39962				0	0	0				High		High
	LAADTPLLTGQR	30	3	1	D7SS06		1255.7	0	6.46685e-05	High		High	High	High	High	3.11597		3.48286	2.98582	2.86403	3.11958	0		0	0	0	0	High	High	High	High	High	High	3.25355	2.69571	3.31485	2.87462	3.54212	2.99401	0	0	0	0	0	0	High		High	High
	GVSVPALDKDILWEFQPK	32	1	1	D7SS06		2042.1	0	3.09261e-06	High	High	High		High	High	2.82973	3.2604	2.35997		2.57723	3.08007	0	0	0		0	0	High	High	High	High	High	High	2.99526	2.65096	2.54611	2.41327	2.93661	2.90997	0	0	0	0	0	0	High	High	High	High
	VLDALFPSVLGGTCAIPGAFGCGK	11	3	1	D7SS06	C14(Carbamidomethyl); C22(Carbamidomethyl)	2407.22	0	2.80678e-16	High						2.47721						0						High		High				2.60421		3.00093				0		0
	LHEDLTAGFR	39	1	1	D7SS06		1158.59	0	2.57913e-05	High	High	High	High	High	High	2.43243	2.34427	2.7307	2.5847	2.81539	2.69287	0	0	0	0	0	0	High	High	High	High	High	High	2.67257	2.92151	2.28296	2.60422	2.62252	2.35591	0	0	0	0	0	0	High	High	High	High
	QITMLQTWPVR	10	1	1	D7SS06		1372.74	0	1.37854e-06	High					High	2.3434					2.1744	0					0		High	High		High			2.12805	2.12228		2.05651			0	0		0		High
	ISGDVYIPR	31	1	1	D7SS06		1019.55	0	0.000977821	High		High	High	High	High	2.26086		2.86635	2.89819	2.72237	2.44373	0		0	0	0	0	High		High	High	High	High	2.72786		2.43541	2.58263	2.07114	2.63868	0		0	0	0	0	High		High	High
	DALAETDKITLETAK	22	3	1	D7SS06		1618.85	0	5.90632e-05		High			High	High		3.67751			3.33205	4.41169		0			0	0	High				High	High	3.41006				3.94044	3.71746	0				0	0		High
	LAEMPADSGYPAYLAAR	21	3	1	D7SS06		1795.87	0	3.0301e-16		High	High					3.41689	3.26184					0	0				High	High	High				2.90486	3.24872	2.70521				0	0	0				High	High	High
	ITYVAPAGQYSLK	15	1	1	D7SS06		1410.76	0	0.000518582				High		High				2.1504		2.18352				0		0	High	High					2.39822	2.19722					0	0
	TTLVANTSNMPVAAR	22	3	1	D7SS06		1545.8	0	9.58183e-06		High	High			High		3.31609	4.40322			3.51537		0	0			0		High			High	High		2.8246			2.66596	3.24519		0			0	0	High	High	High
	VGHDNLIGEIIR	21	1	1	D7SS06		1335.74	0	6.05632e-12		High			High	High		2.97328			3.05225	2.76559		0			0	0		High			High	High		2.76522			2.3099	2.66107		0			0	0		High
	YSNSDTVVYVGCGER	11	3	1	D7SS06	C12(Carbamidomethyl)	1705.75	0	3.19065e-16																				High			High			2.9067			2.47741			0			0			High
	NIIHFYNLANQAVER	1	3	1	D7SS06		1801.94	0	2.57345e-05
	YATALESFYEQYDPDFINIR	5	1	1	D7SS06		2455.15	0	1.10326e-08																				High	High					2.25526	2.79665					0	0
	EDYLAQNAFTPYDK	8	3	1	D7SS06		1674.77	0	2.09496e-10					High						3.32268						0						High						2.58063						0
	VSGPVVVADGMAGAAMYELVR	4	3	1	D7SS06		2092.06	0	4.59513e-07					High						2.44124						0
	LLREDYLAQNAFTPYDKFCPFYK	3	3	1	D7SS06	C19(Carbamidomethyl)	2899.41	0	0.000480998																					High						3.6998						0						High
	DTVLELEFQGVK	4	3	1	D7SS06		1377.73	0	2.30178e-06																							High						2.46211						0
	DMGYNVSMMADSTSR	1	3	1	D7SS06		1664.67	0	3.19065e-16
	LGDLFYR	5	3	1	D7SS06		883.467	0.000169	0.00382561			High						2.03817						0																								High
	DILWEFQPK	6	1	1	D7SS06		1175.61	0.000211	0.00200665
	EVLQREDDLNEIVQLVGK	1	1	1	D7SS06		2097.12	0.000611	0.00679997
	TVISQALSK	1	3	1	D7SS06		946.557	0.001003	0.0231732																			High						2.00245						0
A5C7L5	Putative uncharacterized protein OS=Vitis vinifera GN=VIT_14s0128g00200 PE=4 SV=1 - [A5C7L5_VITVI]	52.62	1	13	13	286																																					7.29294	10.02	3	3
	Sequence	# PSMs	# Proteins	# Protein Groups	Protein Group Accessions	Modifications	MH+ [Da]	q-Value	PEP	A2	G2	M2	S2	Y2	_2	XCorr A2	XCorr G2	XCorr M2	XCorr S2	XCorr Y2	XCorr _2	Probability A2	Probability G2	Probability M2	Probability S2	Probability Y2	Probability _2	B2	H2	N2	T2	Z2	`2	XCorr B2	XCorr H2	XCorr N2	XCorr T2	XCorr Z2	XCorr `2	Probability B2	Probability H2	Probability N2	Probability T2	Probability Z2	Probability `2	C2	I2	O2	U2
	NEATNLHVVDIQKR	31	1	1	A5C7L5		1636.88	0	3.19065e-16				High	High	High				4.21175	3.79397	3.84248				0	0	0				High	High	High				4.08238	4.06981	3.58246				0	0	0			High	High
	MTATQIGPEVANIDLVLHNR	41	1	1	A5C7L5		2192.15	0	0.000195767			High	High	High	High			2.4339	4.24419	3.25919	3.35742			0	0	0	0				High	High	High				2.8382	2.42852	3.11958				0	0	0				High
	LGFSSSLLFR	25	1	1	A5C7L5		1126.63	0	5.02889e-10			High	High	High	High			2.7677	2.55598	2.60068	3.03991			0	0	0	0			High	High	High	High			2.57904	2.23242	2.30831	2.85956			0	0	0	0			High	High
	APIILGSYQLEDNLLQFDLAR	36	1	1	A5C7L5		2389.28	0	7.85913e-06			High	High	High	High			4.87738	4.53562	4.89073	3.90673			0	0	0	0			High	High	High	High			4.18312	4.29367	4.03056	3.78071			0	0	0	0				High
	SLWVDCESNYLSSTYNAPQCHSTQCSR	24	1	1	A5C7L5	C6(Carbamidomethyl); C20(Carbamidomethyl); C25(Carbamidomethyl)	3250.36	0	3.28467e-16			High	High	High	High			3.87709	3.77194	4.30824	3.70562			0	0	0	0			High	High	High	High			3.81603	4.26469	4.73485	4.13041			0	0	0	0			High	High
	FALCLTSPLNHGVLFLGEAPYR	26	1	1	A5C7L5	C4(Carbamidomethyl)	2475.29	0	2.53831e-06			High	High	High	High			3.60538	3.77967	3.70836	3.16549			0	0	0	0			High	High	High	High			2.79667	3.28024	3.79864	3.15751			0	0	0	0			High	High
	LHPGIDVSHPLGSTPLSISR	32	1	1	A5C7L5		2083.13	0	1.80862e-06			High	High	High	High			2.93309	3.84618	2.75754	3.76662			0	0	0	0			High	High	High	High			2.95894	3.44898	2.2911	2.97946			0	0	0	0			High	High
	EGEYFIQVTSIR	23	1	1	A5C7L5		1441.73	0	4.46515e-09			High	High	High	High			2.87934	2.82762	2.64535	2.51829			0	0	0	0			High	High	High	High			2.49069	2.67125	2.71337	2.39255			0	0	0	0			High	High
	VQPIAPFGLCFDATK	15	1	1	A5C7L5	C10(Carbamidomethyl)	1663.85	0	4.17041e-05			High	High	High	High			2.09657	3.40062	2.20013	2.75989			0	0	0	0				High		High				2.51055		2.36709				0		0				High
	NEATNLHVVDIQK	18	1	1	A5C7L5		1480.77	0	3.4574e-16				High	High	High				3.77153	3.94373	3.61393				0	0	0				High	High	High				3.48831	4.13715	3.35843				0	0	0				High
	GFPPAVQGVVGLGHTSIALPTQLASHFGFQQK	2	1	1	A5C7L5		3289.74	0	3.26264e-05				High						3.30096						0																								High
	MTATQIGPEVANIDLVLHNR	9	1	1	A5C7L5	M1(Oxidation)	2208.15	0	0.00126827				High	High	High				3.12774	3.25625	3.43183				0	0	0				High	High					2.55232	2.8389					0	0					High
	IVGANSMVQPRPGVWCLGFVDGGSNPK	1	1	1	A5C7L5	C16(Carbamidomethyl)	2842.42	0.000556	0.00179163
	VVPVNPALLNR	3	1	1	A5C7L5		1191.72	0.001988	0.0346047																							High						2.13412						0
P51118	Glutamine synthetase cytosolic isozyme 1 OS=Vitis vinifera GN=GS1-1 PE=2 SV=1 - [GLNA1_VITVI]	52.53	3	5	13	356	31.6646	37.36	7	10	53.1432	51.12	10	15	51.7492	49.44	10	15	43.3323	50.84	10	13	27.1049	26.12	6	9	36.68	41.85	9	12	28.3404	28.65	7	9	38.8865	50.84	10	12	36.8445	41.85	9	12	34.0778	37.36	8	11	32.001	28.65	6
	Sequence	# PSMs	# Proteins	# Protein Groups	Protein Group Accessions	Modifications	MH+ [Da]	q-Value	PEP	A2	G2	M2	S2	Y2	_2	XCorr A2	XCorr G2	XCorr M2	XCorr S2	XCorr Y2	XCorr _2	Probability A2	Probability G2	Probability M2	Probability S2	Probability Y2	Probability _2	B2	H2	N2	T2	Z2	`2	XCorr B2	XCorr H2	XCorr N2	XCorr T2	XCorr Z2	XCorr `2	Probability B2	Probability H2	Probability N2	Probability T2	Probability Z2	Probability `2	C2	I2	O2	U2
	HETADINTFLWGVANR	74	6	2	P51118;P51119		1843.91	0	4.52132e-10	High	High	High	High	High	High	4.06918	4.33979	4.18979	4.20651	4.78562	3.90546	0	0	0	0	0	0	High	High	High	High	High	High	5.24201	5.04672	4.0377	4.53554	5.08856	4.09209	0	0	0	0	0	0	High	High	High	High
	WNYDGSSTGQAPGEDSEVILYPQAIFKDPFR	24	10	4	P51119;P51118;A5AP38;D7T6P4		3487.66	0	2.80678e-16	High			High	High		4.05342			4.68563	4.49396		0			0	0		High	High	High		High		4.53191	3.41238	5.33298		3.77266		0	0	0		0		High	High	High	High
	GNNILVMCDTYTPAGEPIPTNKR	34	3	2	P51119;P51118	C8(Carbamidomethyl)	2561.25	0	2.80678e-16	High	High	High	High	High	High	4.04462	3.0641	4.55468	2.8946	2.88351	2.8528	0	0	0	0	0	0	High		High	High	High	High	3.61983		4.67323	3.4177	2.84821	3.77507	0		0	0	0	0	High	High	High	High
	IFSHPDVAAEVPWYGIEQEYTLLQK	36	2	1	P51118		2933.48	0	0.000133868	High	High	High	High	High	High	3.51201	2.68049	2.9132	3.91203	3.68948	3.65049	0	0	0	0	0	0	High	High	High	High	High	High	4.13733	2.71703	3.00706	3.86281	3.29104	3.17043	0	0	0	0	0	0	High	High	High	High
	HKEHIAAYGEGNER	53	6	2	P51118;P51119		1610.77	0	3.0301e-16	High	High	High	High			2.95821	2.93231	2.95958	2.85005			0	0	0	0			High	High	High	High			3.05275	3.1068	2.60062	3.32623			0	0	0	0			High	High	High	High
	TLSGPVSDPAKLPK	36	2	1	P51118		1409.8	0	3.39309e-06	High	High	High	High	High	High	2.90822	3.07629	3.34413	3.37185	3.15015	3.45912	0	0	0	0	0	0	High	High	High	High	High	High	2.88724	2.95811	2.83364	2.68981	2.87007	2.7491	0	0	0	0	0	0	High	High	High	High
	GNNILVMCDTYTPAGEPIPTNKR	20	3	2	P51119;P51118	M7(Oxidation); C8(Carbamidomethyl)	2577.24	0	0.000160513	High		High	High			2.3419		3.59082	3.97928			0		0	0			High	High	High	High			3.88493	2.98652	3.63683	2.94025			0	0	0	0			High	High		High
	NDGGFEVIKK	30	3	1	P51118		1106.58	0	5.17034e-05	High	High		High	High		2.02162	3.07654		2.9901	3.20663		0	0		0	0		High	High	High	High	High	High	2.42203	2.69125	2.3238	2.7466	2.68047	2.26521	0	0	0	0	0	0		High		High
	VIVEYIWVGGSGMDLR	11	2	1	P51118	M13(Oxidation)	1809.92	0	8.58449e-07				High						3.33892						0			High	High					3.72925	3.29858					0	0					High	High		High
	WNYDGSSTGQAPGEDSEVILYPQAIFKDPFRR	16	5	2	P51119;P51118		3643.74	0	1.38212e-06			High						4.03683						0				High		High	High			3.67402		2.91744	3.72541			0		0	0			High		High	High
	ITEIAGVVLSFDPKPIQGDWNGAGAHTNYSTK	4	2	1	P51118		3386.7	0	2.63628e-06																			High	High					3.6603	3.78138					0	0					High
	VIVEYIWVGGSGMDLR	3	2	1	P51118		1793.92	0	8.77367e-06																			High						3.27301						0						High
	LTGRHETADINTFLWGVANR	4	5	2	P51119;P51118		2271.17	0	3.0301e-16			High						3.28333						0						High						3.01685						0				High		High
	GNNILVMCDTYTPAGEPIPTNK	10	3	2	P51119;P51118	C8(Carbamidomethyl)	2405.15	0	3.19065e-16		High						3.4021						0						High						3.16602						0						High
	HKEHIAAYGEGNERR	1	5	2	P51119;P51118		1766.87	0	0.000387459
A5AX75	Putative uncharacterized protein OS=Vitis vinifera GN=VIT_18s0001g07240 PE=3 SV=1 - [A5AX75_VITVI]	52.38	2	8	11	261	20.8866	32.14	6	8	21.1225	30.95	5	8	23.2908	30.16	6	9	21.5762	30.95	5	8	17.0454	26.59	5	7	20.2143	30.95	5	7	19.6235	30.95	5	7	25.8743	30.95	5	8	20.0339	30.95	5	7	22.2308	34.92	6	8	16.4509	23.41	4
	Sequence	# PSMs	# Proteins	# Protein Groups	Protein Group Accessions	Modifications	MH+ [Da]	q-Value	PEP	A2	G2	M2	S2	Y2	_2	XCorr A2	XCorr G2	XCorr M2	XCorr S2	XCorr Y2	XCorr _2	Probability A2	Probability G2	Probability M2	Probability S2	Probability Y2	Probability _2	B2	H2	N2	T2	Z2	`2	XCorr B2	XCorr H2	XCorr N2	XCorr T2	XCorr Z2	XCorr `2	Probability B2	Probability H2	Probability N2	Probability T2	Probability Z2	Probability `2	C2	I2	O2	U2
	SAQDIALADLAPTHPIR	58	2	1	A5AX75		1788.96	0	3.28467e-16	High	High	High	High	High	High	3.59835	2.62472	3.23466	3.76839	3.73455	3.73257	0	0	0	0	0	0	High	High	High	High	High	High	3.24599	3.99916	2.7048	3.41715	3.46463	3.92462	0	0	0	0	0	0	High	High	High	High
	STVETELSEVCAGILK	41	2	1	A5AX75	C11(Carbamidomethyl)	1735.88	0	1.8625e-07	High	High	High	High	High	High	2.54211	4.41268	3.55045	3.14391	3.40429	2.70561	0	0	0	0	0	0	High	High	High	High	High	High	2.85147	4.26611	3.64229	3.32716	4.00617	3.6103	0	0	0	0	0	0	High	High	High	High
	LLDSHLIPSASTSESK	36	2	1	A5AX75		1684.88	0	8.12051e-06	High	High	High	High	High	High	2.47261	2.24683	2.95246	2.45758	2.24748	2.72736	0	0	0	0	0	0	High	High	High	High	High	High	2.42526	3.05777	2.58608	2.42909	2.79902	2.64117	0	0	0	0	0	0	High	High	High
	IVSSIEQKEESR	3	2	1	A5AX75		1404.73	0	9.33745e-05	High						2.44129						0									High						2.27012						0
	DSTLIMQLLR	54	11	9	F6H0X3;A5AX75;F6GZ62;A5AEH1;E0CRL1;A5C3B4;D7TJL0;F6HF87;F6H2P0	M6(Oxidation)	1205.65	0	0.000195607	High	High		High	High	High	2.38533	2.79091		2.17855	2.35867	2.09542	0	0		0	0	0	High	High		High	High	High	2.35196	2.62437		2.79889	2.56443	2.36635	0	0		0	0	0	High	High		High
	DSTLIMQLLR	20	11	9	F6H0X3;A5AX75;F6GZ62;A5AEH1;E0CRL1;A5C3B4;D7TJL0;F6H2P0;F6HF87		1189.66	0	0.00736904	High						2.14439						0						High	High	High			High	2.34409	2.44984	2.28812			2.15034	0	0	0			0	High	High	High	High
	QAFEEAIAELDTLGEESYK	24	1	1	A5AX75		2143.01	0	2.06261e-09		High			High	High		3.49759			3.5918	2.9474		0			0	0	High	High				High	2.64353	3.60078				2.62772	0	0				0		High
	NLLSVAYK	5	8	5	F6H0X3;A5AX75;F6GZ62;A5AEH1;A5C3B4		907.524	0.000164	0.00281184				High						2.04253						0																							High	High
	KNEEHVALVK	12	2	1	A5AX75		1166.65	0.000169	0.00299556	High		High		High		2.43089		2.0817		2.54709		0		0		0						High						2.63491						0		High
	LAEQAERYEEMVKFMEK	3	2	1	A5AX75	M11(Oxidation); M15(Oxidation)	2163.01	0.000266	0.00253723
	MKGDYHR	3	9	5	F6H0X3;A5AX75;F6GZ62;A5AEH1;A5C3B4		906.425	0.000373	0.0064527																					High						2.13854						0				High
	LAEQAERYEEMVK	2	2	1	A5AX75		1595.77	0.000861	0.0153136
D7TLU7	Triosephosphate isomerase OS=Vitis vinifera GN=VIT_13s0019g01090 PE=3 SV=1 - [D7TLU7_VITVI]	52.36	1	1	10	340	25.0698	33.46	8	8	35.3071	41.73	8	11	36.2871	41.73	9	11	26.7365	51.97	8	9	20.727	38.58	7	7	19.9221	43.7	7	7	26.732	51.97	8	9	26.0421	41.73	8	8	24.9118	51.97	8	8	23.8	51.97	8	8	22.7477	41.73	8
	Sequence	# PSMs	# Proteins	# Protein Groups	Protein Group Accessions	Modifications	MH+ [Da]	q-Value	PEP	A2	G2	M2	S2	Y2	_2	XCorr A2	XCorr G2	XCorr M2	XCorr S2	XCorr Y2	XCorr _2	Probability A2	Probability G2	Probability M2	Probability S2	Probability Y2	Probability _2	B2	H2	N2	T2	Z2	`2	XCorr B2	XCorr H2	XCorr N2	XCorr T2	XCorr Z2	XCorr `2	Probability B2	Probability H2	Probability N2	Probability T2	Probability Z2	Probability `2	C2	I2	O2	U2
	VIACVGETLEQRESGSTMEVVAAQTK	7	2	2	D7TLU7;A5BV65	C4(Carbamidomethyl)	2793.38	0	2.97243e-16	High		High				4.3727		3.85737				0		0						High						4.28027						0				High		High
	ESGSTMEVVAAQTK	35	2	2	D7TLU7;A5BV65		1437.69	0	2.874e-11	High	High	High	High	High	High	3.77437	2.36817	2.67737	2.3254	2.58422	2.42793	0	0	0	0	0	0	High	High	High	High	High	High	3.40002	3.39207	2.80667	3.26692	2.54645	2.92251	0	0	0	0	0	0	High	High	High	High
	VATPAQAQEVHSELR	41	2	2	D7TLU7;A5BV65		1635.84	0	2.9562e-07	High	High	High	High	High	High	3.64665	3.54202	3.93426	3.34675	3.37813	3.19387	0	0	0	0	0	0	High	High	High	High	High	High	3.22367	3.66999	3.50562	3.54384	3.7187	3.80373	0	0	0	0	0	0	High	High	High	High
	VIACVGETLEQR	36	4	3	D7TLU7;D7SKE9;A5BV65	C4(Carbamidomethyl)	1374.71	0	9.17045e-06	High	High	High	High	High	High	3.05529	3.30279	2.91135	3.26219	3.01495	2.64057	0	0	0	0	0	0	High	High	High	High	High	High	2.82595	3.75246	3.67292	3.37639	3.24814	2.77096	0	0	0	0	0	0	High	High	High	High
	LLLNESNEFVGEK	35	2	2	D7TLU7;A5BV65		1491.77	0	1.01428e-05	High	High	High	High	High	High	2.66209	2.35108	2.98586	2.84925	2.74496	3.23326	0	0	0	0	0	0	High	High	High	High	High	High	3.46784	3.15203	3.00756	2.97942	2.97165	3.07111	0	0	0	0	0	0	High	High	High	High
	STLRPDFHVAAQNCWVK	52	2	2	D7TLU7;A5BV65	C14(Carbamidomethyl)	2029.01	0	1.52038e-07	High	High	High	High	High	High	2.64991	3.6443	2.73397	2.49443	3.30814	2.95322	0	0	0	0	0	0	High	High	High	High	High	High	3.67591	3.04163	3.39149	2.77498	3.1573	2.98729	0	0	0	0	0	0	High	High	High	High
	RLLLNESNEFVGEK	32	2	2	D7TLU7;A5BV65		1647.87	0	0.00070415	High		High		High	High	2.50213		3.06771		3.86872	3.12203	0		0		0	0	High	High	High	High	High	High	3.31164	3.22776	2.98779	3.32171	3.40602	2.56147	0	0	0	0	0	0	High		High	High
	IIYGGSVSGANCK	34	2	2	D7TLU7;A5BV65	C12(Carbamidomethyl)	1325.65	0	4.51221e-06	High	High	High	High	High	High	2.40666	2.42336	2.53503	3.31484	2.71553	2.82054	0	0	0	0	0	0	High	High	High	High	High	High	2.94367	2.89378	3.33676	3.12553	3.59336	2.86273	0	0	0	0	0	0	High	High	High	High
	VSNWANVVLAYEPVWAIGTGK	44	2	2	D7TLU7;A5BV65		2274.19	0	2.80678e-16		High	High	High	High	High		2.90846	3.84239	4.27451	4.22501	2.00174		0	0	0	0	0	High	High	High	High	High	High	3.64907	2.91234	4.61278	3.09032	4.49047	3.33641	0	0	0	0	0	0	High	High		High
	VIACVGETLEQRESGSTMEVVAAQTK	5	2	2	D7TLU7;A5BV65	C4(Carbamidomethyl); M18(Oxidation)	2809.37	0	1.44302e-08																					High						5.23387						0				High		High
	ELAAKPDVDGFLVGGASLKPEFIDIIK	19	1	1	D7TLU7		2842.56	0	3.19065e-16		High	High			High		3.48647	3.21016			2.83722		0	0			0						High						3.47484						0		High		High
A2ICC8	Flavanone 3-hydroxylase OS=Vitis vinifera GN=F3H PE=2 SV=1 - [A2ICC8_VITVI]	52.34	3	8	13	126
	Sequence	# PSMs	# Proteins	# Protein Groups	Protein Group Accessions	Modifications	MH+ [Da]	q-Value	PEP	A2	G2	M2	S2	Y2	_2	XCorr A2	XCorr G2	XCorr M2	XCorr S2	XCorr Y2	XCorr _2	Probability A2	Probability G2	Probability M2	Probability S2	Probability Y2	Probability _2	B2	H2	N2	T2	Z2	`2	XCorr B2	XCorr H2	XCorr N2	XCorr T2	XCorr Z2	XCorr `2	Probability B2	Probability H2	Probability N2	Probability T2	Probability Z2	Probability `2	C2	I2	O2	U2
	NADHQAVVNSNHSR	16	3	1	A2ICC8		1548.73	0	2.85357e-07			High	High	High				3.36292	3.03219	3.16172				0	0	0						High						2.79431						0				High	High
	HTDPGTITLLLQDQVGGLQATR	20	4	2	A2ICC8;A5ANR7		2334.24	0	3.19065e-16			High	High	High	High			3.22547	3.76617	3.52726	3.74886			0	0	0	0				High	High	High				4.44458	4.22397	4.17483				0	0	0				High
	LSIATFQNPAPEATVYPLK	23	3	1	A2ICC8		2060.11	0	2.52239e-08			High	High	High	High			3.10915	4.15707	4.15114	4.01649			0	0	0	0				High	High	High				3.87157	4.26647	3.31343				0	0	0			High	High
	EIVTYFSYPLR	17	4	2	A2ICC8;A5ANR7		1387.72	0	0.00394993			High		High	High			2.34223		2.0024	2.14071			0		0	0				High	High	High				2.29058	2.12524	2.0324				0	0	0			High	High
	TLQSSFVRDEDERPK	2	3	1	A2ICC8		1806.9	0	1.69647e-07																																							High
	GGFIVSSHLQGEAVQDWR	4	4	2	A2ICC8;A5ANR7		1985.98	0	2.31665e-05																						High	High	High				3.46568	2.5048	3.612				0	0	0
	AVLEGPITFAEMYR	10	3	1	A2ICC8		1596.81	0	6.80055e-06					High						2.97744						0						High	High					3.00994	2.57128					0	0
	WPDKPEGWR	9	4	2	A2ICC8;A5ANR7		1170.57	0	0.00012091					High						2.14101						0						High	High					2.50658	2.24941					0	0
	VVVNFYPQCPQPDLTLGLK	9	3	1	A2ICC8	C9(Carbamidomethyl)	2188.15	0	3.19628e-05						High						2.69698						0					High	High					2.84107	3.08452					0	0
	LLEVLSEAMDLDK	3	4	2	A2ICC8;A5ANR7		1475.77	0	4.99376e-07																							High						2.64204						0
	VAYNDFSNEIPVISLEGIDEVGGR	5	2	1	A2ICC8		2593.28	0	1.73767e-06
	AVLEGPITFAEMYR	1	3	1	A2ICC8	M12(Oxidation)	1612.81	0	1.55211e-06
	LLEVLSEAMDLDK	1	4	2	A2ICC8;A5ANR7	M9(Oxidation)	1491.76	0	1.20098e-05
	LESKPIDQILA	5	3	1	A2ICC8		1226.7	0.001777	0.0234746					High						2.42743						0						High						2.4998						0
	VVVNFYPQCPQPDLTLGLKR	1	3	1	A2ICC8	C9(Carbamidomethyl)	2344.25	0.002117	0.0349757				High						2.41981						0
D7SJX8	Peptidyl-prolyl cis-trans isomerase OS=Vitis vinifera GN=VIT_06s0004g06610 PE=3 SV=1 - [D7SJX8_VITVI]	52	2	11	12	142	7.88355	22.5	3	3	8.27722	19	3	3	11.5214	25.5	4	4	9.55615	19	3	3	4.85166	12	2	2	8.40724	20	3	3	6.00164	16	2	2	8.87405	20	3	3	7.50783	12	2	3	7.86942	19	3	3	10.3533	24	4
	Sequence	# PSMs	# Proteins	# Protein Groups	Protein Group Accessions	Modifications	MH+ [Da]	q-Value	PEP	A2	G2	M2	S2	Y2	_2	XCorr A2	XCorr G2	XCorr M2	XCorr S2	XCorr Y2	XCorr _2	Probability A2	Probability G2	Probability M2	Probability S2	Probability Y2	Probability _2	B2	H2	N2	T2	Z2	`2	XCorr B2	XCorr H2	XCorr N2	XCorr T2	XCorr Z2	XCorr `2	Probability B2	Probability H2	Probability N2	Probability T2	Probability Z2	Probability `2	C2	I2	O2	U2
	IIPSFMIQGGDFTLGDGR	29	4	1	D7SJX8		1923.96	0	2.44195e-09	High	High	High	High	High	High	2.9225	2.43465	2.52676	3.40121	3.50797	3.16644	0	0	0	0	0	0	High	High	High		High	High	2.67441	3.64058	2.82626		3.40983	3.86411	0	0	0		0	0	High		High	High
	VYFDVEIDGKPAGR	38	2	1	D7SJX8		1565.8	0	1.72545e-07	High	High	High	High	High	High	2.92125	3.56699	3.49061	3.69153	3.71809	3.26939	0	0	0	0	0	0	High	High	High	High	High	High	3.55018	3.22355	2.83246	3.33626	3.43786	3.24596	0	0	0	0	0	0	High	High	High	High
	VLSGMDVVYK	9	2	1	D7SJX8	M5(Oxidation)	1126.58	0	0.00111685					High	High					2.02532	2.62526					0	0																			High	High
	VVMGLFGK	8	2	1	D7SJX8	M3(Oxidation)	866.48	0	0.00518047				High						2.25155						0				High						2.00992						0								High
	GGESIYGEKFADENFKLK	7	2	1	D7SJX8		2032	0	1.07413e-07			High						3.94882						0						High						2.90688						0						High
	IIPSFMIQGGDFTLGDGR	19	4	1	D7SJX8	M6(Oxidation)	1939.96	0	5.04043e-06				High	High	High				2.04712	3.8743	2.45153				0	0	0			High	High	High	High			2.76029	2.54771	2.82864	2.94465			0	0	0	0				High
	VLSGMDVVYKMEAEGR	4	2	1	D7SJX8	M5(Oxidation); M11(Oxidation)	1815.86	0	4.77471e-10																					High						2.54273						0
	VLSGMDVVYKMEAEGR	1	2	1	D7SJX8		1783.87	0	3.0301e-16																																							High
	GGESIYGEKFADENFK	4	2	1	D7SJX8		1790.82	0	6.08425e-07
	STENLKEVTHK	1	2	1	D7SJX8		1285.68	0.000748	0.0113841
	TKVVIADSGELPL	7	1	1	D7SJX8		1341.76	0.000768	0.00945275	High		High				2.0398		2.23152				0		0							High						2.40448						0
	HVVFGK	13	5	3	A5AKD8;A5B709;D7SJX8		686.398	0.001005	0.0326118			High						2.35036						0				High		High				2.05263		2.25715				0		0						High	High
	FADENFKLK	1	2	1	D7SJX8		1111.58	0.002077	0.0371874																																					High
	VVIADSGELPL	1	1	1	D7SJX8		1112.62	0.003203	0.0463155
F6HKY1	Putative uncharacterized protein OS=Vitis vinifera GN=VIT_08s0007g01630 PE=3 SV=1 - [F6HKY1_VITVI]	51.9	2	2	16	488	7.98001	10.74	3	3	19.0597	14.54	5	6	17.3067	10.51	4	6	30.7591	25.73	9	11	19.4495	22.15	7	7	21.9572	17.9	6	7	32.9262	26.4	9	12	43.6911	35.79	11	15	32.8172	22.15	7	11	51.7212	40.04	12	18	53.0868	39.37	12
	Sequence	# PSMs	# Proteins	# Protein Groups	Protein Group Accessions	Modifications	MH+ [Da]	q-Value	PEP	A2	G2	M2	S2	Y2	_2	XCorr A2	XCorr G2	XCorr M2	XCorr S2	XCorr Y2	XCorr _2	Probability A2	Probability G2	Probability M2	Probability S2	Probability Y2	Probability _2	B2	H2	N2	T2	Z2	`2	XCorr B2	XCorr H2	XCorr N2	XCorr T2	XCorr Z2	XCorr `2	Probability B2	Probability H2	Probability N2	Probability T2	Probability Z2	Probability `2	C2	I2	O2	U2
	EILHIQGGQCGNQIGAK	53	4	2	F6HLZ6;F6HKY1	C10(Carbamidomethyl)	1822.92	0	4.95074e-08	High	High	High	High	High	High	3.15397	3.41604	3.43927	3.76514	4.01673	3.99592	0	0	0	0	0	0	High	High	High	High	High	High	4.37919	3.93848	3.1255	2.97074	3.96477	4.49808	0	0	0	0	0	0		High	High	High
	NSSYFVEWIPNNVK	33	13	6	F6H1L2;F6GSK4;F6HLZ6;F6HKY1;A5ATG8;A5B344		1696.84	0	1.98947e-06	High	High	High	High	High		2.70148	3.29025	2.80208	2.91081	3.11004		0	0	0	0	0		High	High	High	High	High	High	3.46412	3.13099	2.95323	3.20631	3.44947	3.01885	0	0	0	0	0	0	High	High		High
	MASTFIGNSTSIQEMFR	27	6	3	F6HLZ6;F6HKY1;A5B344		1919.9	0	2.16329e-06	High	High			High	High	2.12457	2.44768			3.29016	2.38952	0	0			0	0		High	High			High		2.93599	3.21755			2.31222		0	0			0		High	High	High
	LHFFMVGFAPLTSR	61	12	6	F6H1L2;F6GSK4;F6HLZ6;F6HKY1;A5ATG8;A5B344		1622.85	0	2.26619e-05		High	High	High	High	High		2.67174	3.09945	3.72199	4.05508	2.87517		0	0	0	0	0	High	High	High	High	High	High	3.51517	3.66001	3.4803	3.84039	3.4726	3.51502	0	0	0	0	0	0	High	High	High	High
	VSEQFTAMFR	40	12	6	F6H1L2;F6GSK4;F6HLZ6;F6HKY1;A5ATG8;A5B344		1215.58	0	4.00927e-05		High		High	High	High		2.97952		2.90089	3.25008	3.07921		0		0	0	0	High	High	High		High	High	2.20943	3.34571	2.70587		3.18642	3.2179	0	0	0		0	0	High	High		High
	LAVNLIPFPR	25	12	6	F6H1L2;F6GSK4;F6HLZ6;F6HKY1;A5ATG8;A5B344		1139.69	0	1.5315e-13		High	High	High	High			2.03585	2.36186	2.70631	2.4772			0	0	0	0		High	High	High		High		2.17478	2.56189	2.62377		2.91772		0	0	0		0				High	High
	LHFFMVGFAPLTSR	24	12	6	F6H1L2;F6GSK4;F6HLZ6;F6HKY1;A5ATG8;A5B344	M5(Oxidation)	1638.85	0	3.42099e-16		High		High		High		2.43711		3.40837		2.66949		0		0		0		High	High	High	High			2.42696	3.33875	2.63925	2.6704			0	0	0	0		High
	MMLTFSVFPSPK	34	10	5	F6H1L2;F6GSK4;F6HLZ6;F6HKY1;A5ATG8		1384.7	0	2.85564e-12		High	High	High	High	High		2.638	3.64314	3.22093	2.73214	2.79553		0	0	0	0	0		High	High	High	High	High		2.28298	2.63628	2.48981	3.19523	2.77009		0	0	0	0	0		High	High	High
	INVYYNEASCGR	11	1	1	F6HKY1	C10(Carbamidomethyl)	1445.65	0	6.66845e-05																							High						2.29258						0				High
	AVLMDLEPGTMDSIR	28	5	3	F6H1L2;F6GSK4;F6HKY1		1647.81	0	1.11176e-05		High	High	High	High	High		2.85439	2.96669	2.75694	3.32657	2.70894		0	0	0	0	0		High	High		High	High		2.46809	3.01012		3.82531	2.45808		0	0		0	0		High	High	High
	EAENCDCLQGFQVCHSLGGGTGSGMGTLLISK	26	7	3	F6HLZ6;F6HKY1;A5ATG8	C5(Carbamidomethyl); C7(Carbamidomethyl); C14(Carbamidomethyl)	3383.51	0	5.8581e-09			High	High	High	High			3.3813	4.95872	3.45445	3.04251			0	0	0	0		High	High	High	High	High		3.05202	5.1444	4.15913	5.24097	3.25791		0	0	0	0	0			High	High
	VSEQFTAMFR	7	12	6	F6H1L2;F6GSK4;F6HLZ6;F6HKY1;A5ATG8;A5B344	M8(Oxidation)	1231.58	0	0.000285557																				High						2.73975						0
	FPGQLNSDLR	31	13	6	F6H1L2;F6GSK4;F6HLZ6;F6HKY1;A5ATG8;A5B344		1146.59	0	4.77757e-07			High	High	High	High			2.71465	2.27412	2.0531	2.30512			0	0	0	0		High	High	High	High	High		2.35029	2.24116	2.10096	2.33899	2.39865		0	0	0	0	0
	FWEVVCAEHGIDVTGR	6	1	1	F6HKY1	C6(Carbamidomethyl)	1874.89	0	8.85729e-07																							High						3.43128						0
	MMLTFSVFPSPK	32	10	5	F6H1L2;F6GSK4;F6HLZ6;F6HKY1;A5ATG8	M2(Oxidation)	1400.7	0	1.26253e-07			High	High	High	High			2.45053	2.73111	2.65213	2.50142			0	0	0	0			High		High	High			2.51974		2.75128	2.06166			0		0	0			High
	LTTPSFGDLNHLISATMSGVTCCLR	8	6	2	F6HKY1;A5ATG8	C22(Carbamidomethyl); C23(Carbamidomethyl)	2751.32	0	0.00038955			High						2.42384						0						High						2.53065						0
	EAENCDCLQGFQVCHSLGGGTGSGMGTLLISK	1	7	3	F6HLZ6;F6HKY1;A5ATG8	C5(Carbamidomethyl); C7(Carbamidomethyl); C14(Carbamidomethyl); M25(Oxidation)	3399.52	0	5.03329e-12																					High						3.72207						0
	AVLMDLEPGTMDSIR	6	5	3	F6H1L2;F6GSK4;F6HKY1	M4(Oxidation); M11(Oxidation)	1679.8	0	2.65284e-14
	LTTPSFGDLNHLISATMSGVTCCLR	3	6	2	F6HKY1;A5ATG8	M17(Oxidation); C22(Carbamidomethyl); C23(Carbamidomethyl)	2767.32	0	1.53688e-05				High						2.46052						0
	MMLTFSVFPSPK	1	10	5	F6H1L2;F6GSK4;F6HLZ6;F6HKY1;A5ATG8	M1(Oxidation); M2(Oxidation)	1416.69	0	0.00055245				High						2.67762						0
	MASTFIGNSTSIQEMFR	5	6	3	F6HLZ6;F6HKY1;A5B344	M1(Oxidation)	1935.89	0	6.16604e-05					High						2.09035						0						High						2.55526						0
	GHYTEGAELIDAVLDVVR	2	2	2	F6H1L2;F6HKY1		1957	0	5.53433e-05																								High						2.71379						0
	NMMCAADPR	22	13	6	F6H1L2;F6GSK4;F6HLZ6;F6HKY1;A5ATG8;A5B344	C4(Carbamidomethyl)	1065.43	0.000137	0.0107899		High	High		High			2.15375	2.33148		2.49699			0	0		0			High	High	High	High	High		2.34447	2.18089	2.05007	2.16346	2.29686		0	0	0	0	0	High		High	High
	FPGQLNSDLRK	1	13	6	F6H1L2;F6GSK4;F6HLZ6;F6HKY1;A5ATG8;A5B344		1274.68	0.001005	0.0343008
	NMMCAADPR	1	13	6	F6H1L2;F6GSK4;F6HLZ6;F6HKY1;A5ATG8;A5B344	M3(Oxidation); C4(Carbamidomethyl)	1081.42	0.001569	0.00967399																					High						2.17169						0
A5BZP4	Putative uncharacterized protein OS=Vitis vinifera GN=VIT_11s0016g00020 PE=4 SV=1 - [A5BZP4_VITVI]	51.88	1	3	8	179	8.55303	19.38	2	3	13.5743	19.38	2	4	11.1129	19.38	2	4	17.0606	29.38	4	5	12.2173	29.38	3	4	22.8314	29.38	4	8	15.1438	29.38	4	5	17.9006	35.63	5	6	19.6103	29.38	4	6	25.304	29.38	5	8	17.3102	26.88	4
	Sequence	# PSMs	# Proteins	# Protein Groups	Protein Group Accessions	Modifications	MH+ [Da]	q-Value	PEP	A2	G2	M2	S2	Y2	_2	XCorr A2	XCorr G2	XCorr M2	XCorr S2	XCorr Y2	XCorr _2	Probability A2	Probability G2	Probability M2	Probability S2	Probability Y2	Probability _2	B2	H2	N2	T2	Z2	`2	XCorr B2	XCorr H2	XCorr N2	XCorr T2	XCorr Z2	XCorr `2	Probability B2	Probability H2	Probability N2	Probability T2	Probability Z2	Probability `2	C2	I2	O2	U2
	KLEDIVPSSHNCDVPHVNR	57	2	2	A5BZP4;A5B605	C12(Carbamidomethyl)	2216.09	0	2.20171e-10	High	High		High	High	High	3.33678	4.30731		3.90182	4.43599	3.5176	0	0		0	0	0	High	High	High	High		High	4.1495	4.16952	3.80103	3.9054		4.65614	0	0	0	0		0	High	High	High	High
	CHFVGIDIFNGK	48	3	3	A5BZP4;A5B605;A5C3I9	C1(Carbamidomethyl)	1406.69	0	2.50571e-05	High	High		High	High	High	2.93093	2.5415		3.38725	3.01471	3.07524	0	0		0	0	0	High	High	High	High	High		3.02916	3.16362	2.89905	3.31853	3.20094		0	0	0	0	0		High	High	High	High
	DDLRLPTDDNLLSQIK	30	1	1	A5BZP4		1855.98	0	6.90274e-05		High			High	High		2.71857			3.33588	3.24192		0			0	0		High			High	High		3.08194			2.90712	3.85881		0			0	0		High
	LPTDDNLLSQIK	21	1	1	A5BZP4		1356.74	0	0.000141938		High			High	High		2.77651			2.80519	2.43641		0			0	0					High	High					2.98746	2.35078					0	0		High
	LEDIVPSSHNCDVPHVNR	14	2	2	A5BZP4;A5B605	C11(Carbamidomethyl)	2087.99	0	4.50492e-07					High	High					3.3856	2.76711					0	0		High			High	High		2.49482			3.44548	2.26518		0			0	0				High
	TYPQQAGAIR	3	2	2	A5BZP4;A5C3I9		1104.58	0	0.000832683																				High						2.04049						0
	DLVVTVMSAMGEEQICALK	3	1	1	A5BZP4	C16(Carbamidomethyl)	2094.03	0	2.17449e-06
	NGYIVIK	3	3	3	A5BZP4;A5B605;A5C3I9		806.477	0.002117	0.0333183				High	High					2.05465	2.11568					0	0						High						2.25288						0
D7SIZ7	Putative uncharacterized protein OS=Vitis vinifera GN=VIT_17s0000g03620 PE=3 SV=1 - [D7SIZ7_VITVI]	51.79	2	10	10	150	22.7486	33.07	6	7	25.5961	29.88	5	8	24.1521	25.5	4	7	15.4721	32.67	5	5	10.5297	23.9	4	4	10.592	23.51	4	4	13.4064	26.29	5	5	13.1217	27.49	5	5	14.8908	30.68	5	6	13.9064	22.71	4	5	10.2201	23.9	4
	Sequence	# PSMs	# Proteins	# Protein Groups	Protein Group Accessions	Modifications	MH+ [Da]	q-Value	PEP	A2	G2	M2	S2	Y2	_2	XCorr A2	XCorr G2	XCorr M2	XCorr S2	XCorr Y2	XCorr _2	Probability A2	Probability G2	Probability M2	Probability S2	Probability Y2	Probability _2	B2	H2	N2	T2	Z2	`2	XCorr B2	XCorr H2	XCorr N2	XCorr T2	XCorr Z2	XCorr `2	Probability B2	Probability H2	Probability N2	Probability T2	Probability Z2	Probability `2	C2	I2	O2	U2
	YAGNEFKGSDGSDYIALR	16	2	1	D7SIZ7		1962.92	0	5.25361e-08	High		High				3.97599		3.26932				0		0				High		High	High			4.31469		3.55642	2.58167			0		0	0			High		High
	VAVAEEKTAGGLLLTEATK	3	2	1	D7SIZ7		1901.05	0	1.94313e-11	High						3.81001						0																								High		High
[truncated: 10,296 more rows]
[truncated: 104 more columns]
