# Supplementary material for: System-Level and Granger Network Analysis of Integrated Proteomic and Metabolomic Dynamics Identifies Key Points of Grape Berry Development at the Interface of Primary and Secondary Metabolism
Source: Front Plant Sci. 2017 Jun 30;8:1066. doi: 10.3389/fpls.2017.01066 (PMC5491621; doi:10.3389/fpls.2017.01066)
Supplement: Table S4 — NSAFs, ANOVA, BLAST results of protein candidates. [file DataSheet4.XLSX]

## Sheet: Sheet1
Supplementary Table S4. Blast result, group information, NSAFs and ANOVA result of the detected proteins.
Significant level was indicated with lowercase characters according to Duncan test (p < 0.05)
		Blast against cacao									Blast against Arabidopsis										NSAF
Accession	Description	Subject Seq-ID Theobroma cacao	Bin Code	Bin Function	Percentage of identical matches	Alignment length	Number of mismatches	Number of gap openings	Expect value	Bit score	Subject Seq-ID Arabidopsis	Bin Code	Bin Function	Percentage of identical matches	Alignment length	Number of mismatches	Number of gap openings	Expect value	Bit score	Group specificity	EL27	EL27	EL27	EL29	EL29	EL29	EL30	EL30	EL30	EL31	EL31	EL31	EL32	EL32	EL32	EL33	EL33	EL33	EL34	EL34	EL34	EL35	EL35	EL35	EL36	EL36	EL36	EL37	EL37
A0A024FR46	Polyphenol_oxidase OS=Vitis labrusca x Vitis vinifera GN=PPO1 PE=4 SV=1 - [A0A024FR46_9ROSI]	Thecc1EG029922t1	'16.1'	'secondary metabolism.simple phenols'	57.05	610	249	7	0	699	AT4G20820	26.8	misc.nitrilases, *nitrile lyases, berberine bridge enzymes, reticuline oxidases, troponine reductases	22.6	146	78	3	2.3	30.8	Exist in all groups	0.0045188	0.00439934	0.00457276	0.00354095	0.00400509	0.00399299	0.00370238	0.00332951	0.00397024	0.00324915	0.00408238	0.00325673	0.00323714	0.00287181	0.00358732	0.00338982	0.00321415	0.00284863	0.00302647	0.00348962	0.0030888	0.00320161	0.00466816	0.00314159	0.00312794	0.00287597	0.00264161	0.00249675	0.00287653
A0A024FS61	Polyphenol_oxidase OS=Vitis labrusca x Vitis vinifera GN=PPO2 PE=4 SV=1 - [A0A024FS61_9ROSI]	Thecc1EG029922t1	'16.1'	'secondary metabolism.simple phenols'	65.23	604	201	4	0	835	AT3G58650	35.2	not assigned.unknown	27.42	124	77	3	2.1	31.2	Group 1 specific	0.00052573	0.000806524	0.000419158	0.000931398	0.00076921	0.000671026	0.000533305	0.000479595	0.000909822	0.000517285	0	0.000328378	0.000343582	0	0.000542567	0	0	0	0	0	0	0	0	0	0	0	0	0	0
A0T2X7	Glutathione S-transferase OS=Vitis vinifera GN=GST2 PE=3 SV=1 - [A0T2X7_VITVI]	Thecc1EG004593t1	'26.9'	'misc.glutathione S transferases'	68.22	214	67	1	2e-105	308	#N/A	#N/A	#N/A	#N/A	#N/A	#N/A	#N/A	#N/A	#N/A	Group 1 specific	0.0019719	0.00226882	0.00196521	0.000873367	0.00162289	0	0	0.000899428	0	0.000970111	0	0.000923755	0	0	0	0.00106834	0.000828796	0	0.0015149	0	0	0	0	0.000990108	0	0	0	0	0
A1YW90	Glutathione S-transferase OS=Vitis vinifera GN=GST5 PE=3 SV=1 - [A1YW90_VITVI]	Thecc1EG032364t1	'26.9'	'misc.glutathione S transferases'	78.54	219	47	0	7e-128	364	#N/A	#N/A	#N/A	#N/A	#N/A	#N/A	#N/A	#N/A	#N/A	Exist in all groups	0	0.000739007	0	0.00170686	0.00317167	0.00322797	0.0024433	0.00307613	0.00200078	0.00189593	0.00235731	0.00180533	0.00141669	0.00167574	0.000994293	0.00260987	0.00161975	0.00417998	0.00296063	0.00398265	0.00495648	0.00316924	0.00272393	0.00532126	0.0031941	0.0032823	0.00341681	0.0034601	0.00318914
A2ICC5	Chalcone synthase OS=Vitis vinifera GN=CHS PE=2 SV=1 - [A2ICC5_VITVI]	Thecc1EG017370t1	'16.8.2.1'	'secondary metabolism.flavonoids.chalcones.naringenin-chalcone synthase'	90.84	393	36	0	0	754	AT5G13930	16.8.2.1	secondary metabolism.flavonoids.chalcones.naringenin-chalcone synthase	86.79	386	50	1	0	707	Group 3 specific	0	0	0	0	0	0	0	0	0	0	0	0	0	0	0	0	0	0	0	0	0	0	0	0	0.000508547	0.000783887	0.000544006	0.000723056	0.000888576
A2ICC8	Flavanone 3-hydroxylase OS=Vitis vinifera GN=F3H PE=2 SV=1 - [A2ICC8_VITVI]	Thecc1EG000209t2	'16.8.3.2/17.5.1'	'secondary metabolism.flavonoids.dihydroflavonols.flavanone 3-hydroxylase/hormone metabolism.ethylene.synthesis-degradation'	87.91	364	43	1	0	675	AT3G51240	16.8.3.2	secondary metabolism.flavonoids.dihydroflavonols.flavanone 3-hydroxylase	83.47	363	55	1	0	641		0	0	0	0	0	0	0	0	0	0	0	0	0.00113959	0	0.00119973	0.00125964	0.0012215	0.000840603	0.00119077	0.001373	0.00135922	0	0.000821683	0.0005837	0.0022023	0.00311179	0.00117793	0.00234844	0.00192402
A2ICC9	Anthocyanidin synthase OS=Vitis vinifera GN=ANS PE=2 SV=1 - [A2ICC9_VITVI]	Thecc1EG016139t2	16.8.1.1'	secondary metabolism.flavonoids.anthocyanins.leucocyanidin dioxygenase'	87.5	352	44	0	0	647	AT4G22880	16.8.1.1	secondary metabolism.flavonoids.anthocyanins.leucocyanidin dioxygenase	79.89	348	70	0	0	583	Group 3 specific	0	0	0	0	0	0	0	0	0	0	0	0	0	0	0	0	0	0	0	0	0	0	0	0	0.00112597	0.000867796	0.0015056	0.00240136	0.00221331
A3FA65	Aquaporin PIP1;3 OS=Vitis vinifera GN=PIP1;3 PE=2 SV=1 - [A3FA65_VITVI]	Thecc1EG005318t1	'34.19.1'	'transport.major intrinsic proteins.PIP'	90.94	287	25	1	0	537	#N/A	#N/A	#N/A	#N/A	#N/A	#N/A	#N/A	#N/A	#N/A		0.00110275	0.000845867	0.00087921	0.000651222	0.000806732	0.000703759	0.00074576	0.000670654	0.000763363	0	0.000719514	0.00103319	0.000720684	0.00063935	0	0.000796602	0.000926981	0.0010632	0.000753051	0.000868292	0.00137532	0.001451	0	0.000738268	0	0	0	0	0.00060838
A3FA69	Aquaporin PIP24 OS=Vitis vinifera GN=PIP2;4 PE=2 SV=1 - [A3FA69_VITVI]	Thecc1EG022154t1	'35.2'	'not assigned.unknown'	86.22	283	36	2	8e-178	496	#N/A	#N/A	#N/A	#N/A	#N/A	#N/A	#N/A	#N/A	#N/A	Exist in all groups	0.000742933	0.000569868	0.000592332	0.000658101	0	0.000711193	0	0	0.000771426	0.000730999	0.000727115	0.000696069	0	0.000646104	0	0.000805017	0.000624515	0.000716288	0.000761006	0.000877464	0.000694923	0.000977555	0.00105025	0.000746067	0	0.000723163	0.000752798	0.000667044	0.000614807
A3QRB6	Chitinase class I basic OS=Vitis vinifera PE=2 SV=1 - [A3QRB6_VITVI]	Thecc1EG000095t1	'20.1.7.3'	'stress.biotic.PR-proteins.PR3/4/8/11 (chitinases and chitin binding proteins)'	68.59	312	91	3	2e-156	444	#N/A	#N/A	#N/A	#N/A	#N/A	#N/A	#N/A	#N/A	#N/A	Group 1 specific	0.000671952	0.000773133	0.000803609	0.000892837	0.000737363	0.000964866	0	0	0	0	0	0	0	0	0	0	0	0	0	0	0	0	0	0	0	0	0	0	0
A5ACT0	Putative uncharacterized protein OS=Vitis vinifera GN=VITISV_033901 PE=4 SV=1 - [A5ACT0_VITVI]	Thecc1EG026607t1	'35.1'	'not assigned.no ontology'	75.23	218	52	2	2e-103	305	#N/A	#N/A	#N/A	#N/A	#N/A	#N/A	#N/A	#N/A	#N/A		0.000950419	0.00072902	0.000757757	0.000841895	0.00104294	0.000909814	0.000964113	0	0.00098687	0	0.000930183	0	0	0.000826547	0	0	0	0.000916333	0.000973539	0.00112252	0.000889	0.00125057	0	0	0	0	0	0	0
A5ADJ5	Putative uncharacterized protein OS=Vitis vinifera GN=VIT_19s0014g01570 PE=4 SV=1 - [A5ADJ5_VITVI]	Thecc1EG031723t1	'21.2.2/27.4/29.4'	'redox.ascorbate and glutathione.glutathione/RNA.RNA binding/protein.postranslational modification'	75.94	266	58	3	1e-133	396	AT3G15010	27.4	RNA.RNA binding	64.62	325	93	8	6e-124	370	Exist in all groups	0.00187967	0.00234293	0.00168597	0.00124878	0.00154698	0.00134952	0.00143006	0.00128604	0.00097588	0.00115592	0.00137974	0.00132083	0.00115165	0.00102168	0.00072745	0.00076378	0.000592525	0.000679597	0.000481349	0.000832516	0.000659325	0	0.0006643	0.0009438	0.00044512	0.000457413	0.000476157	0.000421917	0.000583314
A5ADL7	Putative uncharacterized protein OS=Vitis vinifera GN=VITISV_007727 PE=3 SV=1 - [A5ADL7_VITVI]	Thecc1EG016330t1	'20.2.1/27.3.26'	'stress.abiotic.heat/RNA.regulation of transcription.MYB-related transcription factor family'	92.45	689	51	1	0	1238	#N/A	#N/A	#N/A	#N/A	#N/A	#N/A	#N/A	#N/A	#N/A	Exist in all groups	0	0	0.000358428	0.000398226	0.000328881	0.000286902	0.000304024	0.000546811	0.000466801	0.000294892	0.000293325	0.000561601	0.000440702	0.000912254	0.000309304	0.000324751	0.000755806	0.000577915	0.000306997	0.000353977	0.000280338	0	0	0	0.000425836	0.000437596	0.000455528	0.000269092	0.000372028
A5AEB4	Putative uncharacterized protein OS=Vitis vinifera GN=VIT_05s0020g03180 PE=4 SV=1 - [A5AEB4_VITVI]	Thecc1EG004355t1	'1.1.2.2'	'PS.lightreaction.photosystem I.PSI polypeptide subunits'	82.44	205	32	2	1e-115	332	AT1G03130	1.1.2.2	PS.lightreaction.photosystem I.PSI polypeptide subunits	74.04	208	44	3	6e-106	306	Exist in all groups	0.00310284	0.00238004	0.00247386	0.00183236	0.00226992	0.00148514	0.00367214	0.00283055	0.00214789	0.00254416	0.00303677	0.00387615	0.00253476	0.00404765	0.00213481	0.00224142	0.00347769	0.00199437	0.00158916	0.00183235	0.00290232	0.00136091	0	0.00415457	0	0	0.00104801	0	0
A5AEH1	Putative uncharacterized protein OS=Vitis vinifera GN=VIT_07s0191g00090 PE=3 SV=1 - [A5AEH1_VITVI]	Thecc1EG034864t1	'35.2'	'not assigned.unknown'	92.52	254	16	2	3e-170	475	AT1G78300	30.7	signalling.14-3-3 proteins	88.63	255	25	2	7e-163	456	Exist in all groups	0.00372341	0.00380806	0.00362832	0.00476413	0.00453984	0.00316829	0.00419673	0.00415148	0.00472537	0.0048848	0.00364413	0.00426376	0.00283893	0.00359791	0.00426961	0.00403455	0.00382546	0.00478649	0.00466153	0.00390902	0.00541767	0.00489927	0.00409391	0.00623185	0.00509445	0.00442973	0.00544966	0.00520033	0.00410836
A5AEP0	Cysteine synthase OS=Vitis vinifera GN=VITISV_028023 PE=3 SV=1 - [A5AEP0_VITVI]	Thecc1EG005308t1	'13.1.5.3.1/26.6/27.2/30.2.17'	'''amino acid metabolism.synthesis.serine-glycine-cysteine group.cysteine.OASTL/misc.O-methyl transferases/RNA.transcription/signal...'' <Preview truncated at 128 characters>'	84.42	385	45	2	0	640	#N/A	#N/A	#N/A	#N/A	#N/A	#N/A	#N/A	#N/A	#N/A	Exist in all groups	0	0.000436233	0.000453429	0.000503775	0.000624076	0.000544417	0.000865363	0.000778211	0.000885789	0	0.000556606	0.00106568	0	0	0	0	0	0	0.000582549	0.000671698	0.00159589	0	0	0	0	0	0	0.000510622	0.000470634
A5AEQ0	Putative uncharacterized protein OS=Vitis vinifera GN=VIT_14s0066g02380 PE=4 SV=1 - [A5AEQ0_VITVI]	Thecc1EG028864t1	'35.2'	'not assigned.unknown'	91.55	296	25	0	0	561	AT2G30050	29.3.4.4	protein.targeting.secretory pathway.plasma membrane	84.77	302	45	1	0	532	Exist in all groups	0.00105146	0.000537683	0.000558878	0	0.00076921	0	0.000711073	0	0	0	0.000686049	0.000656756	0.00103075	0.000609613	0	0.000759551	0.00147311	0.00135167	0	0	0	0	0	0	0	0.00068232	0.00142056	0.000629371	0.000870126
A5AER7	Putative uncharacterized protein OS=Vitis vinifera GN=VITISV_000418 PE=3 SV=1 - [A5AER7_VITVI]	Thecc1EG008938t1	'29.5.7'	'protein.degradation.metalloprotease'	93.7	683	43	0	0	1239	#N/A	#N/A	#N/A	#N/A	#N/A	#N/A	#N/A	#N/A	#N/A	Group 1 specific	0.00136811	0.00139921	0.00096958	0.000673273	0.000667239	0.000727589	0.000771012	0.000693363	0.000789212	0.000299141	0.000297551	0.000569693	0	0.0002644	0	0	0	0	0	0	0	0	0	0	0	0	0	0	0
A5AEX6	Putative uncharacterized protein OS=Vitis vinifera GN=VITISV_041925 PE=4 SV=1 - [A5AEX6_VITVI]	Thecc1EG002091t1	'26.1'	'misc.misc2'	87.39	238	30	0	1e-153	433	#N/A	#N/A	#N/A	#N/A	#N/A	#N/A	#N/A	#N/A	#N/A	Exist in all groups	0.00130243	0.000999028	0.000692272	0.00115371	0.000952807	0.00124678	0.00176159	0.00198022	0.00180317	0.00170867	0.0012747	0.000813512	0.000851178	0.00113268	0.00134414	0.00141126	0.00145977	0.00125572	0.00133411	0.00153827	0.000812173	0.00171374	0.00184118	0.00130792	0.0012337	0.000845178	0.000879813	0.00155918	0
A5AEY1	Histone H3 OS=Vitis vinifera GN=VIT_04s0044g00560 PE=3 SV=1 - [A5AEY1_VITVI]	Thecc1EG001027t1	'20.1/28.1.3'	'stress.biotic/DNA.synthesis/chromatin structure.histone'	100	136	0	0	3e-94	272	AT1G09200	28.1.3.2.3	DNA.synthesis/chromatin structure.histone.core.H3	100	136	0	0	2e-94	272	Group 1 specific	0.00155142	0.00178503	0.00185539	0	0	0	0	0	0	0	0	0	0	0	0	0	0	0	0	0	0	0	0	0	0	0	0	0	0
A5AFH5	Cysteine synthase OS=Vitis vinifera GN=VITISV_033255 PE=1 SV=1 - [A5AFH5_VITVI]	Thecc1EG026413t2	'13.1.5.3.1/30.4'	'amino acid metabolism.synthesis.serine-glycine-cysteine group.cysteine.OASTL/signalling.phosphinositides'	90.71	323	30	0	0	556	AT4G14880	13.1.5.3.1	amino acid metabolism.synthesis.serine-glycine-cysteine group.cysteine.OASTL	84.86	317	48	0	0	521	Exist in all groups	0.00129842	0.00199191	0.00181162	0.00230032	0.00320583	0.00217516	0.00164641	0.00177672	0.00168527	0.00127756	0.00285924	0.00182477	0.00254568	0.00169379	0.003015	0.00316557	0.00272865	0.00312963	0.00365751	0.00268369	0.00333991	0.00298981	0.00550654	0.00293376	0.0024598	0.0028437	0.00296023	0.00174868	0.00268623
A5AFR3	Histone H2A OS=Vitis vinifera GN=VIT_06s0004g04270 PE=3 SV=1 - [A5AFR3_VITVI]	Thecc1EG041890t2	'16.2/21.1/27.4/28.1.3/29.4/33.3'	'''secondary metabolism.phenylpropanoids/redox.thioredoxin/RNA.RNA binding/DNA.synthesis/chromatin structure.histone/protein.postra...'' <Preview truncated at 128 characters>'	97.71	131	3	0	9e-83	244	AT5G02560	28.1.3.2.1	DNA.synthesis/chromatin structure.histone.core.H2A	75.71	177	15	3	2e-76	228	Except group 2	0.00495621	0.00217238	0.00225802	0.00250873	0.00233086	0.00203334	0.0021547	0.00193769	0.00220555	0.00208997	0.00207887	0.0019901	0.00138816	0	0.00146141	0	0	0	0	0	0	0	0	0	0	0.00137838	0	0.00127141	0.00117185
A5AFS1	Elongation factor 1-alpha OS=Vitis vinifera GN=VIT_06s0004g03240 PE=3 SV=1 - [A5AFS1_VITVI]	Thecc1EG043087t2	'29.2.4'	'protein.synthesis.elongation'	97.53	446	11	0	0	900	AT1G07920	29.2.4	protein.synthesis.elongation	95.91	440	18	0	0	879	Exist in all groups	0.00377616	0.00380167	0.00376336	0.00334498	0.0033668	0.00429261	0.00359116	0.00366009	0.00416605	0.00371551	0.00323379	0.00398021	0.00555265	0.004926	0.00584564	0.00562611	0.00416623	0.00432337	0.00410977	0.00418121	0.00419441	0.00403706	0.00367	0.0040291	0.00380045	0.00344594	0.00430459	0.00402614	0.00429677
A5AGJ5	Putative uncharacterized protein OS=Vitis vinifera GN=VITISV_040294 PE=4 SV=1 - [A5AGJ5_VITVI]	Thecc1EG046759t1	'17.2.3/26.1'	'hormone metabolism.auxin.induced-regulated-responsive-activated/misc.cytochrome P450'	83.38	337	56	0	0	590	#N/A	#N/A	#N/A	#N/A	#N/A	#N/A	#N/A	#N/A	#N/A	Exist in all groups	0.00216562	0.00118653	0.00147996	0.00164429	0.00237643	0.0020731	0.00219682	0.00169335	0.00192744	0.00213083	0.00302787	0.00173915	0.00242623	0.00242147	0.00287354	0.00268182	0.00156037	0.00208795	0.0025352	0.00182698	0.00173629	0.0016283	0.00262408	0.00217475	0.00205134	0.00271027	0.00219437	0.00222218	0.00256019
A5AGM9	Elongation factor 1-alpha OS=Vitis vinifera GN=VITISV_018410 PE=3 SV=1 - [A5AGM9_VITVI]	Thecc1EG043092t2	'29.2.4'	'protein.synthesis.elongation'	96.86	446	14	0	0	900	AT1G07920	29.2.4	protein.synthesis.elongation	95.23	440	21	0	0	877	Exist in all groups	0.00377616	0.00343961	0.00338702	0.00313592	0.0033668	0.00406669	0.00287293	0.00344479	0.00416605	0.00348329	0.00300281	0.00353796	0.00485857	0.0045155	0.00487137	0.00511465	0.00376945	0.00364073	0.00338452	0.00390246	0.00353213	0.00341597	0.00266909	0.00331808	0.00312978	0.00321621	0.00406544	0.00381424	0.00371085
A5AGN5	Ketol-acid reductoisomerase OS=Vitis vinifera GN=VIT_12s0028g02340 PE=3 SV=1 - [A5AGN5_VITVI]	Thecc1EG046686t1	'13.1.4.1.2'	'amino acid metabolism.synthesis.branched chain group.common.ketol-acid reductoisomerase'	86.17	593	72	3	0	1039	AT3G58610	13.1.4.1.2	amino acid metabolism.synthesis.branched chain group.common.ketol-acid reductoisomerase	88.71	558	62	1	0	1019	Exist in all groups	0.00143533	0.000688106	0.00100132	0.000794646	0.00118129	0.000687002	0.000910004	0.000982029	0.000931484	0.0010592	0.00105357	0.00117669	0.000703525	0.00124825	0.000740647	0.00116645	0.00090491	0.000691925	0.000367561	0	0	0	0.000507263	0	0	0.000698566	0.000363596	0.000644356	0.000593895
A5AGQ2	Putative uncharacterized protein OS=Vitis vinifera GN=VITISV_003816 PE=3 SV=1 - [A5AGQ2_VITVI]	Thecc1EG022507t1	'29.2.1.2.2.82/29.2.2'	'protein.synthesis.ribosomal protein.eukaryotic.60S subunit.P2/protein.synthesis.ribosome biogenesis'	88.5	113	13	0	3e-44	143	AT3G44590	29.2.1.2.2.82	protein.synthesis.ribosomal protein.eukaryotic.60S subunit.P2	69.91	113	32	1	5e-33	114	Exist in all groups	0.00186719	0.00286447	0.00148869	0.00165399	0	0.00178742	0	0.00170334	0	0	0	0	0.00183041	0.00162384	0	0.00202323	0.00156958	0.00180023	0.00191262	0	0.00174653	0	0	0.00281261	0.00176866	0.00181751	0.00189199	0.00167647	0.00231777
A5AGV0	Putative uncharacterized protein OS=Vitis vinifera GN=VITISV_027093 PE=4 SV=1 - [A5AGV0_VITVI]	Thecc1EG010413t1	'29.5.11.1'	'protein.degradation.ubiquitin.ubiquitin'	99.36	156	1	0	2e-111	318	AT2G47110	29.5.11	protein.degradation.ubiquitin	95.51	156	7	0	1e-89	261	Except group 2	0.00135252	0.0020749	0.00107835	0	0.00296836	0.0019421	0.00205801	0.00123383	0.00210659	0.00199619	0.00132372	0	0.00132587	0.00117624	0	0	0.00170541	0	0	0	0	0	0	0	0.00192172	0.00131653	0.00205572	0.00121436	0.00223853
A5AH72	Putative uncharacterized protein OS=Vitis vinifera GN=VIT_12s0028g02180 PE=3 SV=1 - [A5AH72_VITVI]	Thecc1EG031773t2	'4.1.15'	'glycolysis.cytosolic branch.phospho-enol-pyruvate carboxylase (PEPC)'	91.98	960	77	0	0	1821	AT3G14940	4.1.15	glycolysis.cytosolic branch.phospho-enol-pyruvate carboxylase (PEPC)	88.64	968	107	3	0	1759	Exist in all groups	0	0	0	0.000484199	0.000479859	0.000732565	0.000887184	0.000498647	0.000794609	0.00107567	0.000855961	0.00092184	0.000750184	0.00066552	0.000564119	0.000829209	0.00128657	0.00105402	0.00100784	0.000774715	0.000920322	0.000431542	0.000927267	0.00109784	0.00113909	0.00117055	0.00166162	0.000981557	0.00162844
A5AHA8	Putative uncharacterized protein OS=Vitis vinifera GN=VITISV_029391 PE=3 SV=1 - [A5AHA8_VITVI]	Thecc1EG030579t1	'20.2.1/27.3.26'	'stress.abiotic.heat/RNA.regulation of transcription.MYB-related transcription factor family'	95.28	699	33	0	0	1232	#N/A	#N/A	#N/A	#N/A	#N/A	#N/A	#N/A	#N/A	#N/A	Exist in all groups	0.00150925	0.00162074	0.0015643	0.00200537	0.00182178	0.00216715	0.00214339	0.00234057	0.0023507	0.00237601	0.00206796	0.00282809	0.00310698	0.00223132	0.00202486	0.00261659	0.00266424	0.00261922	0.00154596	0.000713018	0.00112937	0.0015887	0.00106678	0.00106093	0.00228737	0.00205672	0.00198807	0.00203262	0.00237303
A5AHG5	Putative uncharacterized protein OS=Vitis vinifera GN=VITISV_038955 PE=4 SV=1 - [A5AHG5_VITVI]	Thecc1EG012994t1	'17.5.1/23.2.1.3'	'hormone metabolism.ethylene.synthesis-degradation/nucleotide metabolism.degradation.pyrimidine.dihydrouracil dehydrogenase'	91.21	398	34	1	0	767	#N/A	#N/A	#N/A	#N/A	#N/A	#N/A	#N/A	#N/A	#N/A	Group 3 specific	0	0	0	0	0	0	0.000533748	0	0	0.000517715	0	0	0	0.00045759	0	0	0	0	0	0	0	0	0	0	0.000498402	0.000512165	0.00079973	0	0.000653137
A5AHI1	Putative uncharacterized protein OS=Vitis vinifera GN=VITISV_033628 PE=4 SV=1 - [A5AHI1_VITVI]	Thecc1EG030354t1	'13.2.6.2'	'amino acid metabolism.degradation.aromatic aa.tyrosine'	81.07	412	77	1	0	712	#N/A	#N/A	#N/A	#N/A	#N/A	#N/A	#N/A	#N/A	#N/A	Exist in all groups	0.00100713	0.000772518	0.00080297	0.000892127	0.000828874	0.000723074	0.000766228	0.000918748	0.000784314	0.000743212	0.000985683	0.000707698	0.00123411	0.0013138	0.00129923	0.00136411	0.00105825	0.000971007	0.000515813	0.00148687	0.00117755	0.00165648	0.0010678	0.00126422	0.000715486	0.000490163	0.000765374	0.000678188	0.000416719
A5AHP2	Putative uncharacterized protein OS=Vitis vinifera GN=VITISV_005691 PE=4 SV=1 - [A5AHP2_VITVI]	Thecc1EG008242t1	'9.1.1/31.3'	'mitochondrial electron transport / ATP synthesis.NADH-DH (type I).complex I/cell.cycle'	89.51	286	30	0	0	533	AT1G03860	31.3	cell.cycle	82.81	285	47	1	1e-168	473		0.00108759	0.00111232	0.00144521	0.00128454	0.00119346	0.000694085	0.000735509	0.00132287	0.0011293	0.000713415	0.00106444	0.00169831	0.00106617	0.000945843	0.00112242	0.000785652	0.000609493	0.000699058	0.0014854	0	0.00101731	0.00095404	0.00153748	0	0	0	0	0.000650999	0
A5AHY0	Putative uncharacterized protein OS=Vitis vinifera GN=VIT_00s0317g00050 PE=4 SV=1 - [A5AHY0_VITVI]	Thecc1EG042968t2	'11.1.9/21.2.1'	'lipid metabolism.FA synthesis and FA elongation.long chain fatty acid CoA ligase/redox.ascorbate and glutathione.ascorbate'	71.7	212	60	0	2e-115	332	AT1G75270	21.2.1	redox.ascorbate and glutathione.ascorbate	71.83	213	59	1	1e-111	322	Group 2 specific	0	0	0	0	0	0	0	0	0	0	0.00097406	0	0	0	0	0	0	0.000959556	0.00101946	0.00117547	0.0013964	0.00130955	0	0.000999448	0	0	0	0	0
A5AI12	Putative uncharacterized protein OS=Vitis vinifera GN=VIT_19s0015g01190 PE=3 SV=1 - [A5AI12_VITVI]	Thecc1EG030521t1	'29.5.11.3'	'protein.degradation.ubiquitin.E2'	95.95	148	6	0	9e-105	300	AT5G53300	29.5.11.3	protein.degradation.ubiquitin.E2	93.24	148	10	0	3e-102	293	Group 2 specific	0	0.00109353	0	0	0	0	0	0	0	0	0	0	0	0	0	0	0	0	0.00146031	0.00252567	0.002667	0	0	0	0.0013504	0.00138769	0	0	0
A5AIE0	Putative uncharacterized protein OS=Vitis vinifera GN=VIT_14s0060g00820 PE=4 SV=1 - [A5AIE0_VITVI]	Thecc1EG026797t1	'27.3.99'	'RNA.regulation of transcription.unclassified'	86.24	378	50	2	0	654	AT1G09340	35.2	not assigned.unknown	83.02	377	64	0	0	650	Group 1 specific	0.00139546	0.000856309	0.0013351	0.00123612	0	0.000801503	0.00113245	0.001273	0.00173877	0.000823825	0	0.000784458	0	0.000485432	0	0.000907241	0.000703819	0	0	0.000659259	0.000783167	0	0	0	0	0	0	0	0
A5AIJ0	Putative uncharacterized protein OS=Vitis vinifera GN=VITISV_010382 PE=1 SV=1 - [A5AIJ0_VITVI]	Thecc1EG002663t1	'29.5.5'	'protein.degradation.serine protease'	72.46	501	96	6	0	742	#N/A	#N/A	#N/A	#N/A	#N/A	#N/A	#N/A	#N/A	#N/A	Group 1 specific	0.000441408	0.000846456	0.000703858	0.000586508	0	0	0	0.000402673	0	0	0	0	0	0	0	0	0	0	0	0	0	0	0	0	0	0	0	0	0
A5AIP9	Putative uncharacterized protein OS=Vitis vinifera GN=VITISV_036540 PE=3 SV=1 - [A5AIP9_VITVI]	Thecc1EG015075t3	'3.3/5.3/16.2.1.10/26.11.1'	'''minor CHO metabolism.sugar alcohols/fermentation.ADH/secondary metabolism.phenylpropanoids.lignin biosynthesis.CAD/misc.alcohol ...'' <Preview truncated at 128 characters>'	88.44	346	40	0	0	635	AT5G51970	3.3	minor CHO metabolism.sugar alcohols	84.97	346	52	0	0	622	Except group 2	0.000609806	0.000935506	0.000729287	0.000810263	0.00133834	0.00145938	0.000927889	0.000834441	0.00189958	0.000600011	0.000895234	0.00057134	0	0	0	0	0.000512608	0	0	0	0	0	0	0	0.00115525	0.000890368	0.000617903	0.00109503	0.00100928
A5AIS9	Putative uncharacterized protein OS=Vitis vinifera GN=VITISV_010647 PE=3 SV=1 - [A5AIS9_VITVI]	Thecc1EG037683t1	'35.2'	'not assigned.unknown'	76.14	306	62	1	3e-178	499	#N/A	#N/A	#N/A	#N/A	#N/A	#N/A	#N/A	#N/A	#N/A	Group 3 specific	0	0	0	0	0	0	0	0	0	0	0	0	0	0	0	0	0	0	0	0	0	0	0	0	0	0	0	0.000963257	0
A5AJY2	Putative uncharacterized protein OS=Vitis vinifera GN=VIT_18s0001g00690 PE=3 SV=1 - [A5AJY2_VITVI]	Thecc1EG034316t3	'35.2'	'not assigned.unknown'	81.48	216	40	0	3e-133	379	AT2G47730	26.9	misc.glutathione S transferases	48.57	210	107	1	4e-66	208	Group 1 specific	0.00141924	0.00181438	0.00113154	0	0	0	0	0	0	0.000930959	0	0.000886473	0	0	0	0	0	0	0	0	0	0	0	0	0	0	0	0	0
A5AKB1	Putative uncharacterized protein OS=Vitis vinifera GN=VITISV_012048 PE=4 SV=1 - [A5AKB1_VITVI]	Thecc1EG030315t1	'26.2/31.1'	'misc.UDP glucosyl and glucoronyl transferases/cell.organisation'	77.97	295	38	3	1e-153	440	#N/A	#N/A	#N/A	#N/A	#N/A	#N/A	#N/A	#N/A	#N/A	Exist in all groups	0.00225259	0.00201583	0.00209529	0.00166282	0.00205989	0.00179696	0.00152337	0.00171243	0.00155932	0.00110821	0.00146976	0.00105525	0.00147214	0.00228551	0.00193728	0.00122042	0.00157796	0.00180984	0.00153826	0.00177366	0.00175585	0.00197598	0.00212292	0.00150806	0.00177811	0.00146177	0.00152167	0.00134833	0.00124274
A5AKD8	Peptidyl-prolyl cis-trans isomerase OS=Vitis vinifera GN=VIT_18s0001g14400 PE=3 SV=1 - [A5AKD8_VITVI]	Thecc1EG006687t1	'2.2.1.3.1/26.8/31.3.1'	'''major CHO metabolism.degradation.sucrose.invertases.neutral/misc.nitrilases, nitrile lyases, berberine bridge enzymes, reticulin...'' <Preview truncated at 128 characters>'	86.55	171	23	0	2e-109	314	AT2G16600	31.3.1	cell.cycle.peptidylprolyl isomerase	82.94	170	29	0	3e-104	300	Exist in all groups	0.010427	0.00752756	0.00684625	0.00760642	0.00673058	0.00763292	0.00808846	0.00559528	0.00573188	0.00784549	0.00660322	0.00459729	0.00841776	0.00693435	0.0107609	0.0093045	0.00773383	0.00709625	0.00942408	0.00869302	0.0103269	0.0104917	0.0138731	0.00862315	0.00580986	0.00537327	0.00621496	0.00550699	0.00659845
A5AKT0	Putative uncharacterized protein OS=Vitis vinifera GN=VITISV_021574 PE=4 SV=1 - [A5AKT0_VITVI]	Thecc1EG006138t1	'29.2.4'	'protein.synthesis.elongation'	83.45	423	69	1	0	682	#N/A	#N/A	#N/A	#N/A	#N/A	#N/A	#N/A	#N/A	#N/A	Except group 2	0.000498801	0	0	0.00110461	0.000821036	0.00143247	0.000758982	0.00091006	0.00129483	0.000981578	0.000488181	0.00116834	0	0	0.000514776	0.000540484	0.000628945	0	0.000510935	0	0.000466567	0	0	0	0	0	0.000505424	0.000671775	0.000619167
A5AL04	Eukaryotic translation initiation factor 3 subunit I OS=Vitis vinifera GN=VIT_01s0011g06630 PE=3 SV=1 - [A5AL04_VITVI]	Thecc1EG042036t2	'17.3.2.99/29.2.3/30.5'	'hormone metabolism.brassinosteroid.signal transduction.other/protein.synthesis.initiation/signalling.G-proteins'	90.49	326	31	0	0	628	AT2G46290	17.3.2.99/29.2.3	hormone metabolism.brassinosteroid.signal transduction.other/protein.synthesis.initiation	79.88	328	64	1	0	555		0.000970827	0.000496449	0.00154806	0	0.000710221	0.000619567	0	0.000885633	0	0	0.000633438	0	0.000634467	0.000844295	0.00100192	0.000701303	0.00108811	0	0.000662962	0	0.000908089	0	0	0	0	0	0.000655811	0	0.000535599
A5AL13	Putative uncharacterized protein OS=Vitis vinifera GN=VITISV_003948 PE=4 SV=1 - [A5AL13_VITVI]	Thecc1EG026351t1	'10.1.5/21.2.1.1'	'cell wall.precursor synthesis.UXS/redox.ascorbate and glutathione.ascorbate.GME'	95.21	376	18	0	0	762	#N/A	#N/A	#N/A	#N/A	#N/A	#N/A	#N/A	#N/A	#N/A	Exist in all groups	0.0011223	0.000860864	0.0011185	0.00149123	0.00123155	0.00134294	0.00227695	0.00179168	0.00262203	0.00386497	0.00356982	0.00262877	0.00440077	0.00390412	0.00463298	0.00486436	0.00377367	0.00378718	0.00373621	0.00364521	0.00262444	0.00516856	0.00475964	0.00394463	0.00318924	0.0030042	0.00312731	0.0032749	0.00301844
A5AL82	ATP-dependent Clp protease proteolytic subunit OS=Vitis vinifera GN=VITISV_024612 PE=3 SV=1 - [A5AL82_VITVI]	Thecc1EG007735t1	'35.2'	'not assigned.unknown'	89.35	216	23	0	9e-149	418	AT5G23140	29.5.5	protein.degradation.serine protease	85.05	214	32	0	5e-141	398	Group 1 specific	0.00095472	0.000732319	0.000761186	0	0	0	0	0	0	0	0	0	0	0	0	0	0	0	0	0	0	0	0	0	0	0	0	0	0
A5ALB2	Proteasome subunit alpha type OS=Vitis vinifera GN=VIT_09s0002g00980 PE=3 SV=1 - [A5ALB2_VITVI]	Thecc1EG037509t1	'27.4/29.5.11.20'	'RNA.RNA binding/protein.degradation.ubiquitin.proteasom'	91.87	246	20	0	4e-172	479	AT2G05840	29.5.11.20	protein.degradation.ubiquitin.proteasom	87.8	246	30	0	1e-166	464	Exist in all groups	0.00385963	0.00361843	0.00307723	0.00265916	0.00282356	0.00287368	0.00261016	0.0027385	0.00311706	0.00337567	0.0025183	0.00200898	0.00420399	0.0041025	0.00354065	0.00278811	0.00324443	0.00289427	0.00307496	0.00253252	0.00240681	0.00394996	0.00303121	0.00344525	0.00203109	0.00250461	0.00217271	0.00231025	0.00283911
A5ALX7	Putative uncharacterized protein OS=Vitis vinifera GN=VITISV_038998 PE=4 SV=1 - [A5ALX7_VITVI]	Thecc1EG034307t1	'1.1.5.1/11.9.3.1'	'''PS.lightreaction.other electron carrier (ox/red).plastocyanin/lipid metabolism.lipid degradation.lysophospholipases.phospholipas...'' <Preview truncated at 128 characters>'	77.98	168	36	1	3e-78	234	#N/A	#N/A	#N/A	#N/A	#N/A	#N/A	#N/A	#N/A	#N/A	Exist in all groups	0.00251182	0.00433507	0.00400529	0.00222501	0.00275633	0.00180338	0.00318502	0.0022914	0.00260816	0.00247147	0.00368751	0.00411841	0.00246234	0.00218445	0	0.00272172	0.00369505	0.00363261	0.00643231	0.00296667	0.004699	0.00330507	0.00355084	0.00504483	0.00237928	0.00244498	0.00254517	0.00225525	0.00207863
A5AM26	Putative uncharacterized protein OS=Vitis vinifera GN=VITISV_027853 PE=4 SV=1 - [A5AM26_VITVI]	Thecc1EG029013t1	'35.2'	'not assigned.unknown'	78.14	279	57	2	3e-149	423	#N/A	#N/A	#N/A	#N/A	#N/A	#N/A	#N/A	#N/A	#N/A	Group 1 specific	0.00226874	0.0014502	0.00150737	0	0	0	0.000767144	0	0	0	0.000740146	0	0	0	0	0	0	0	0	0	0	0	0	0	0	0	0	0	0
A5AMM2	Putative uncharacterized protein OS=Vitis vinifera GN=VITISV_041962 PE=4 SV=1 - [A5AMM2_VITVI]	Thecc1EG020491t2	'26.1'	'misc.misc2'	67.78	239	75	1	7e-117	338	#N/A	#N/A	#N/A	#N/A	#N/A	#N/A	#N/A	#N/A	#N/A	Exist in all groups	0.00178053	0.00136576	0.0017745	0.00157722	0	0.00213058	0.00180619	0.00162428	0.00138661	0.00218991	0.00174262	0.00166822	0.00174545	0.00116135	0.000918777	0.000964662	0.00112255	0.00171667	0.000911922	0	0.0012491	0	0	0.000894021	0.000843287	0.000866575	0.000902087	0	0
A5ANR7	Putative uncharacterized protein OS=Vitis vinifera GN=VIT_18s0001g14310 PE=3 SV=1 - [A5ANR7_VITVI]	Thecc1EG000209t2	'16.8.3.2/17.5.1'	'secondary metabolism.flavonoids.dihydroflavonols.flavanone 3-hydroxylase/hormone metabolism.ethylene.synthesis-degradation'	87.09	364	41	1	0	668	AT3G51240	16.8.3.2	secondary metabolism.flavonoids.dihydroflavonols.flavanone 3-hydroxylase	82.68	358	62	0	0	632		0	0	0	0	0	0	0	0	0	0	0	0	0.000866633	0	0.000608241	0.000957925	0.00123856	0.000568229	0.00120741	0.00174022	0.00110256	0.00077549	0.00124974	0	0.0016748	0.00229473	0.000895787	0.00132291	0.00121931
A5ANT9	Chalcone--flavonone isomerase 2 OS=Vitis vinifera GN=CHI2 PE=3 SV=1 - [CFI2_VITVI]	Thecc1EG042994t1	'16.8.2.2/27.2'	'secondary metabolism.flavonoids.chalcones.chalcone isomerase/RNA.transcription'	76.28	215	51	0	3e-112	328	AT3G55120	16.8.2.2	secondary metabolism.flavonoids.chalcones.chalcone isomerase	66.67	234	72	2	1e-105	309		0	0.000691634	0	0.000798721	0	0.000863157	0	0.000822554	0	0.000887196	0	0.0012672	0.00176783	0	0.00186111	0.000977029	0.00151592	0.00130401	0.00138542	0.00159744	0.00126512	0	0	0.000905483	0.000854099	0.00219421	0.000913652	0.00121436	0.000746176
A5AP38	Glutamine synthetase OS=Vitis vinifera GN=VIT_01s0011g02200 PE=3 SV=1 - [A5AP38_VITVI]	Thecc1EG017447t1	'12.2.2/13.1.6.1.7/26.8/27.3.28'	'''N-metabolism.ammonia metabolism.glutamine synthetase/amino acid metabolism.synthesis.aromatic aa.chorismate.chorismate synthase/...'' <Preview truncated at 128 characters>'	90.17	356	35	0	0	672	AT5G37600	12.2.2	N-metabolism.ammonia metabolism.glutamine synthetase	88.2	356	42	0	0	662	Exist in all groups	0.00177803	0.00227307	0.00165387	0.00210001	0.000975556	0.00170207	0.00210426	0.001622	0.00215393	0.00262421	0.0020302	0.00249881	0.0014525	0.00154629	0.00244663	0.00256882	0.00274015	0.00199997	0.00212483	0.0014	0.00221751	0.00233954	0.000837839	0.00178553	0.00252631	0.00230762	0.00210191	0.00266068	0.00220709
A5AP51	Putative uncharacterized protein OS=Vitis vinifera GN=VITISV_004108 PE=4 SV=1 - [A5AP51_VITVI]	Thecc1EG004661t5	'2.1.1.3/29.2.1.2.2.22/29.2.2'	'''major CHO metabolism.synthesis.sucrose.FBPase/protein.synthesis.ribosomal protein.eukaryotic.60S subunit.L22/protein.synthesis.r...'' <Preview truncated at 128 characters>'	89.66	116	12	0	8e-61	186	#N/A	#N/A	#N/A	#N/A	#N/A	#N/A	#N/A	#N/A	#N/A	Except group 2	0	0.00130518	0.00135663	0.00226089	0.00186719	0.00244329	0.00345215	0.00155224	0.00353363	0.00251134	0.00166533	0.00159422	0	0	0	0	0.00143034	0.0024608	0.00174295	0	0.0015916	0	0	0.0025631	0.00161177	0.00165628	0.0034483	0	0.00211216
A5AP98	Putative uncharacterized protein OS=Vitis vinifera GN=VIT_13s0156g00320 PE=4 SV=1 - [A5AP98_VITVI]	Thecc1EG040388t1	'27.3.12/29.2.2'	'RNA.regulation of transcription.C3H zinc finger family/protein.synthesis.ribosome biogenesis'	76.27	295	64	4	3e-151	430	AT5G06770	27.3.12	RNA.regulation of transcription.C3H zinc finger family	52.22	203	81	4	1e-58	190	Group 1 specific	0.00106922	0.000820148	0.000852477	0	0	0	0	0	0	0	0	0	0	0	0	0	0	0	0	0	0	0	0	0	0	0	0	0	0
A5APB9	Putative uncharacterized protein OS=Vitis vinifera GN=VIT_19s0015g00920 PE=4 SV=1 - [A5APB9_VITVI]	Thecc1EG030592t1	'27.4'	'RNA.RNA binding'	84.48	348	54	0	9e-143	412	#N/A	#N/A	#N/A	70	360	94	7	4e-134	390	Group 1 specific	0	0.000465065	0.000483397	0.000805606	0	0	0.000922556	0	0.000629555	0.000596563	0.000593393	0.000852084	0	0	0	0	0	0	0	0	0	0	0	0	0	0	0	0	0.000501739
A5APT3	Peptidyl-prolyl cis-trans isomerase OS=Vitis vinifera GN=VITISV_040459 PE=1 SV=1 - [A5APT3_VITVI]	Thecc1EG008593t2	'35.2'	'not assigned.unknown'	90.34	176	17	0	7e-119	341	#N/A	#N/A	#N/A	#N/A	#N/A	#N/A	#N/A	#N/A	#N/A	Group 1 specific	0	0.000899125	0.00140185	0.00155751	0.00257258	0.0011221	0.00237814	0.00160398	0.00121714	0	0	0	0	0	0	0	0	0	0	0	0	0	0	0	0	0	0	0	0
A5AQ47	Putative uncharacterized protein OS=Vitis vinifera GN=VIT_04s0008g01490 PE=3 SV=1 - [A5AQ47_VITVI]	Thecc1EG037345t1	'35.2'	'not assigned.unknown'	82.69	156	27	0	1e-72	219	AT5G12020	20.2.1	stress.abiotic.heat	67.79	149	45	2	1e-59	185	Group 2 specific	0	0	0	0	0	0	0	0	0	0.00133079	0	0	0	0.00176436	0	0	0.00227388	0.00130401	0.00207813	0.00479231	0.00569302	0	0	0	0.00128115	0	0	0.00242873	0.00111926
A5AQ65	Putative uncharacterized protein OS=Vitis vinifera GN=VIT_07s0129g00170 PE=4 SV=1 - [A5AQ65_VITVI]	Thecc1EG000790t1	'34.2/34.2'	'transport.sugars/transport.porins'	80.43	276	54	0	5e-163	458	AT5G67500	34.20	transport.porins	65.35	303	78	1	4e-142	405	Exist in all groups	0.0034401	0.00293193	0.0030475	0.00372447	0.00335554	0.00292723	0.00387741	0.0038356	0.00396893	0.00413703	0.00224457	0.00358122	0.00262292	0.00232691	0.00197237	0.00207088	0.00192785	0.00257968	0.00195766	0.00225725	0.0021452	0.00201178	0.00216138	0.00230308	0.00434476	0.0029765	0.00348578	0.00343189	0.00316314
A5AR69	Putative uncharacterized protein OS=Vitis vinifera GN=VITISV_038913 PE=4 SV=1 - [A5AR69_VITVI]	Thecc1EG012687t1	'26.12/33.99'	'misc.peroxidases/development.unspecified'	82.56	172	30	0	1e-104	303	#N/A	#N/A	#N/A	#N/A	#N/A	#N/A	#N/A	#N/A	#N/A		0	0	0	0	0	0	0	0	0	0	0	0	0.00120254	0.00106682	0.00189898	0.00199382	0.00154677	0.00118271	0.00125654	0.00144884	0	0.0016141	0.00173413	0.00123188	0.00116197	0.00119406	0.00124299	0	0.00152272
A5ARC5	Importin subunit alpha OS=Vitis vinifera GN=VIT_07s0005g01100 PE=3 SV=1 - [A5ARC5_VITVI]	Thecc1EG004757t2	'35.2'	'not assigned.unknown'	88.01	534	57	3	0	951	AT3G06720	29.3.1	protein.targeting.nucleus	81.39	532	94	4	0	886	Exist in all groups	0	0.00030594	0.000477	0.000706619	0	0.000381812	0.000606899	0.000545778	0.00041415	0.000392446	0.000585541	0.000747386	0.000586492	0.000867171	0.000617439	0.000648274	0.000838197	0	0	0.000706616	0.000373078	0.00104962	0	0.000400535	0.000944514	0.000776477	0.000404148	0.000895277	0.00115523
A5ARE0	Putative uncharacterized protein OS=Vitis vinifera GN=VIT_06s0004g04060 PE=4 SV=1 - [A5ARE0_VITVI]	Thecc1EG041915t1	'28.2/33.1'	'DNA.repair/development.storage proteins'	78.03	355	78	0	0	583	AT2G28680	33.1	development.storage proteins	74.16	356	92	0	0	554	Exist in all groups	0.00118535	0.00159115	0.00118134	0.00157501	0.00195111	0.00170207	0.00210426	0.001622	0.00215393	0.00174947	0.00174017	0.00166587	0.001743	0.00257716	0.00152914	0.000963307	0.00249104	0.00114284	0.00121419	0.00105	0.000831565	0.00116977	0.00167568	0.000595177	0.00196491	0.00173072	0.00180164	0.00133034	0.00220709
A5ARJ3	Putative uncharacterized protein OS=Vitis vinifera GN=VITISV_032127 PE=3 SV=1 - [A5ARJ3_VITVI]	Thecc1EG019858t1	'11.1.15/29.2.2'	'lipid metabolism.FA synthesis and FA elongation.ACP desaturase/protein.synthesis.ribosome biogenesis'	80.86	397	34	2	0	650	#N/A	#N/A	#N/A	#N/A	#N/A	#N/A	#N/A	#N/A	#N/A		0	0	0	0	0	0	0	0	0	0	0	0	0	0	0	0	0.000498209	0.000571421	0.00121419	0.0007	0.000831565	0.00155969	0.000837839	0.000892765	0.000842103	0.00115381	0.00090082	0.000532136	0.000735696
A5ARL2	Putative uncharacterized protein OS=Vitis vinifera GN=VITISV_023716 PE=4 SV=1 - [A5ARL2_VITVI]	Thecc1EG028816t1	'21.5'	'redox.peroxiredoxin'	70.99	162	47	0	1e-82	244	#N/A	#N/A	#N/A	#N/A	#N/A	#N/A	#N/A	#N/A	#N/A	Exist in all groups	0.00260485	0.00149854	0.00259602	0.00173056	0.00142921	0.00187017	0.00198179	0.0017822	0.00202857	0.00192226	0.00191204	0.00244054	0.00574545	0.0045307	0.00403241	0.00423379	0.00273707	0.00251143	0.00466938	0.00538395	0.00426391	0.00514121	0.00184118	0.00196188	0.00431794	0.00316942	0.0032993	0.00292347	0.00269452
A5AS18	Putative uncharacterized protein OS=Vitis vinifera GN=VIT_19s0014g04660 PE=3 SV=1 - [A5AS18_VITVI]	Thecc1EG031171t1	'35.2'	'not assigned.unknown'	93.33	195	13	0	4e-132	374	AT4G27270	11.8	lipid metabolism.'exotics'(steroids, squalene etc)	91.5	200	17	0	4e-133	375	Exist in all groups	0.00519687	0.00318901	0.00455774	0.00230173	0.0022811	0.00198994	0.0021087	0.00237041	0.00215847	0.00204536	0.00101724	0.00194762	0.00356614	0.00406759	0.00482697	0.00506804	0.00262112	0.00501049	0.00266165	0.00306896	0.00340272	0.00683807	0.0051426	0.00365316	0.00295358	0.00404686	0.00368611	0.00326622	0.0034405
A5AS66	Putative uncharacterized protein OS=Vitis vinifera GN=VITISV_036158 PE=4 SV=1 - [A5AS66_VITVI]	Thecc1EG023945t2	'26.22'	'misc.short chain dehydrogenase/reductase (SDR)'	75.17	286	67	2	2e-154	437	#N/A	#N/A	#N/A	#N/A	#N/A	#N/A	#N/A	#N/A	#N/A	Group 3 specific	0	0	0	0	0	0	0	0	0	0	0	0	0	0	0	0	0	0	0	0	0	0	0	0	0	0	0	0.00066238	0
A5AS94	Putative uncharacterized protein OS=Vitis vinifera GN=VITISV_005988 PE=4 SV=1 - [A5AS94_VITVI]	Thecc1EG005533t1	'1.3.8/7.2.1'	'PS.calvin cycle.transketolase/OPP.non-reductive PP.transketolase'	77.49	742	102	6	0	1143	AT2G45290	1.3.8	PS.calvin cycle.transketolase	73.85	738	133	6	0	1105	Exist in all groups	0.00263741	0.00178503	0.00235016	0.00233626	0.00204293	0.00222771	0.00236066	0.00240597	0.00225529	0.00198445	0.00182206	0.00218033	0.00121668	0.00148414	0.00192132	0.00201728	0.00182579	0.00149578	0.00143024	0.00109941	0.000435349	0.00102068	0.00109658	0.00109057	0.00176346	0.00166115	0.00188642	0.00222871	0.00192579
A5ASG6	Putative uncharacterized protein OS=Vitis vinifera GN=VIT_12s0057g00630 PE=4 SV=1 - [A5ASG6_VITVI]	Thecc1EG002333t1	'1.1.1.1/1.1.1.2'	'PS.lightreaction.photosystem II.LHC-II/PS.lightreaction.photosystem II.PSII polypeptide subunits'	93.96	265	16	0	0	515	AT2G05070	1.1.1.1	PS.lightreaction.photosystem II.LHC-II	89.43	265	28	0	7e-180	499	Exist in all groups	0.0015924	0.00183218	0.0019044	0.00176321	0.00174741	0.00114328	0.00121151	0.0010895	0.0012401	0.00117512	0.000779248	0.00223793	0.00156103	0.00207728	0.0024651	0.00301957	0.00200788	0.00191911	0.00244671	0.00188075	0.00148949	0.00366675	0.00168833	0.00239868	0.00113128	0.00193753	0.00121016	0.00178718	0.00131778
A5ASS2	Putative uncharacterized protein OS=Vitis vinifera GN=VITISV_023861 PE=4 SV=1 - [A5ASS2_VITVI]	Thecc1EG016209t1	'20.1/20.2'	'stress.biotic/stress.abiotic'	73.03	241	59	2	3e-126	362	#N/A	#N/A	#N/A	#N/A	#N/A	#N/A	#N/A	#N/A	#N/A	Group 1 specific	0.00170845	0.00131047	0.00238371	0.00189171	0.00281213	0.00163546	0.00216633	0.00155852	0.00221746	0.00126075	0.000836035	0.00120051	0	0	0	0	0	0	0	0	0	0	0	0	0	0	0	0	0
A5ASV4	Putative uncharacterized protein OS=Vitis vinifera GN=VITISV_027855 PE=4 SV=1 - [A5ASV4_VITVI]	Thecc1EG007667t1	'29.3.2/34.2'	'protein.targeting.mitochondria/transport.porins'	86.9	313	36	1	0	572	#N/A	#N/A	#N/A	#N/A	#N/A	#N/A	#N/A	#N/A	#N/A	Group 1 specific	0	0	0	0.000907285	0.00112394	0.000653653	0.000692664	0.000622905	0	0	0	0	0	0	0	0	0	0	0	0	0	0	0	0	0	0	0	0	0
A5ASV7	Putative uncharacterized protein OS=Vitis vinifera GN=VIT_18s0001g01490 PE=4 SV=1 - [A5ASV7_VITVI]	Thecc1EG036596t1	'35.1'	'not assigned.no ontology'	70.67	358	105	0	0	550	AT4G09670	35.1	not assigned.no ontology	64.33	356	127	0	7e-180	507	Exist in all groups	0.00117873	0.00113018	0.000939789	0.00182724	0.00129348	0.00197465	0.00179357	0.00188176	0.00214189	0.00202965	0.00115363	0.00110438	0.00115551	0.000768827	0.000912361	0.000957925	0.000743139	0.000568229	0	0	0	0	0	0	0.00111653	0	0.000597191	0.00105833	0
A5ASW8	Putative uncharacterized protein OS=Vitis vinifera GN=VIT_12s0055g01110 PE=4 SV=1 - [A5ASW8_VITVI]	Thecc1EG007522t1	'1.1.1.1'	'PS.lightreaction.photosystem II.LHC-II'	84.88	258	34	2	2e-157	442	AT1G15820	1.1.1.1	PS.lightreaction.photosystem II.LHC-II	80.16	257	47	2	2e-145	411		0.000820984	0.000629737	0.000654561	0	0	0	0	0	0	0	0	0	0	0.000713982	0	0	0	0	0.00126143	0.000969649	0.00076793	0.00108026	0.00116059	0.00123667	0	0	0	0	0
A5AT21	Putative uncharacterized protein OS=Vitis vinifera GN=VITISV_006707 PE=3 SV=1 - [A5AT21_VITVI]	Thecc1EG019845t3	'20.2.1'	'stress.abiotic.heat'	89.41	642	62	2	0	1139	AT5G49910	20.2.1	stress.abiotic.heat	87.13	645	73	2	0	1120	Exist in all groups	0.00130848	0.00112913	0.000912833	0.000869305	0.00125638	0.000939436	0.00132734	0.00119366	0.000849167	0.00128747	0.00080039	0.0010727	0.000801691	0.000426729	0.000337597	0.000531686	0.000549961	0.000946167	0.000335078	0.000386356	0.000305981	0.000430427	0	0.000492751	0.000619718	0.000477624	0.000497197	0.00102797	0.000541411
A5ATG8	Putative uncharacterized protein OS=Vitis vinifera GN=VIT_08s0040g00980 PE=3 SV=1 - [A5ATG8_VITVI]	Thecc1EG040994t1	'11.1.8/16.2/31.1'	'lipid metabolism.FA synthesis and FA elongation.acyl CoA ligase/secondary metabolism.phenylpropanoids/cell.organisation'	97.99	447	9	0	0	924	AT5G12250	31.1	cell.organisation	97.29	442	12	0	0	913	Exist in all groups	0.00070803	0.00108619	0.00131718	0.00209061	0.00181289	0.00135556	0.00287293	0.00366009	0.00294074	0.00464438	0.00485069	0.00442245	0.00439585	0.00472075	0.00365353	0.00460318	0.00456301	0.00409582	0.00531853	0.00362371	0.00309062	0.00496869	0.00500454	0.00355508	0.00491823	0.00459459	0.00502202	0.00550946	0.00410146
A5ATQ4	N-acetyl-gamma-glutamyl-phosphate reductase OS=Vitis vinifera GN=VITISV_023769 PE=3 SV=1 - [A5ATQ4_VITVI]	Thecc1EG006992t1	'13.1.2.3/13.1.3.6.1.2'	'''amino acid metabolism.synthesis.glutamate family.arginine/amino acid metabolism.synthesis.aspartate family.misc.homoserine.aspar...'' <Preview truncated at 128 characters>'	85.23	325	48	0	0	593	AT2G19940	13.1.2.3.3	amino acid metabolism.synthesis.glutamate family.arginine.N-Acetylglutamate-5-P reductase	82.55	321	56	0	0	561	Group 1 specific	0.000641316	0.000983845	0.00076697	0.000852131	0.000703745	0.000613917	0.000650556	0.00117008	0.000665912	0.00126203	0.000627662	0	0	0.000836596	0	0.00104236	0.000808643	0	0	0	0	0	0	0	0	0	0	0	0.000530715
A5ATQ5	Putative uncharacterized protein OS=Vitis vinifera GN=VITISV_014971 PE=4 SV=1 - [A5ATQ5_VITVI]	Thecc1EG012743t1	'30.3'	'signalling.calcium'	60.62	160	58	2	6e-60	187	#N/A	#N/A	#N/A	#N/A	#N/A	#N/A	#N/A	#N/A	#N/A	Group 3 specific	0	0.000992899	0	0	0	0	0	0	0	0	0.00126688	0	0	0	0	0	0	0	0.00132592	0	0.00181618	0	0	0.00194984	0.00183919	0	0	0.00116221	0.0016068
A5ATS8	Putative uncharacterized protein OS=Vitis vinifera GN=VITISV_026634 PE=1 SV=1 - [A5ATS8_VITVI]	Thecc1EG030883t1	'27.1.19'	'RNA.processing.ribonucleases'	92.8	125	9	0	2e-79	236	#N/A	#N/A	#N/A	#N/A	#N/A	#N/A	#N/A	#N/A	#N/A	Group 1 specific	0.00247257	0.00126439	0.00131424	0	0	0	0.00167213	0.00150373	0	0	0	0	0	0	0	0	0	0	0	0	0	0	0	0	0	0	0	0	0
A5ATU0	Putative uncharacterized protein OS=Vitis vinifera GN=VITISV_031883 PE=4 SV=1 - [A5ATU0_VITVI]	Thecc1EG001270t2	'9.9'	'mitochondrial electron transport / ATP synthesis.F1-ATPase'	82.5	240	42	0	3e-144	407	AT2G21870	35.2	not assigned.unknown	72.92	240	65	0	4e-126	361	Exist in all groups	0.00351655	0.00168586	0.00210278	0.00233626	0.00289415	0.00168316	0.00178361	0.00120299	0	0.00173003	0.00129063	0.00164736	0.00129273	0.00191139	0.00226823	0.0014289	0.00147802	0.00169522	0	0.00259583	0.00123349	0.00173516	0.00186419	0	0.000832746	0	0.00133622	0.001184	0.00109128
A5AUG8	Putative uncharacterized protein OS=Vitis vinifera GN=VITISV_017201 PE=4 SV=1 - [A5AUG8_VITVI]	Thecc1EG039252t1	'34.2/34.18/34.2'	'transport.sugars/transport.unspecified anions/transport.porins'	77.74	274	58	1	3e-157	446	AT5G57490	34.18	transport.unspecified anions	64.98	277	94	1	1e-128	370	Group 1 specific	0.000761708	0.00146067	0.0012146	0.000674732	0.00125378	0.00145833	0	0.0010423	0.000790921	0.000749472	0.00111823	0.00107049	0.000746702	0	0.000786102	0	0	0	0	0	0	0	0.00107679	0	0	0	0	0	0
A5AUW4	Putative uncharacterized protein OS=Vitis vinifera GN=VIT_04s0008g07320 PE=3 SV=1 - [A5AUW4_VITVI]	Thecc1EG036863t1	'17.3.1.2.7/27.1.19/29.4'	'''hormone metabolism.brassinosteroid.synthesis-degradation.sterols.DWF5/RNA.processing.ribonucleases/protein.postranslational modi...'' <Preview truncated at 128 characters>'	87.7	317	14	1	0	559	AT4G31750	29.4	protein.postranslational modification	92.63	285	21	0	0	545	Group 3 specific	0	0.000554255	0	0	0	0	0	0	0	0	0.000707194	0	0	0	0	0	0.000607405	0.00139333	0.00111023	0	0	0	0.00102148	0	0.000684449	0.00105503	0	0.00129754	0.00119593
A5AUZ0	40S ribosomal protein S8 OS=Vitis vinifera GN=VIT_05s0062g00120 PE=3 SV=1 - [A5AUZ0_VITVI]	Thecc1EG030748t2	'29.2.1.2.1.8/29.2.2'	'protein.synthesis.ribosomal protein.eukaryotic.40S subunit.S8/protein.synthesis.ribosome biogenesis'	90.45	220	19	1	2e-129	368	AT5G59240	29.2.1.2.1.8	protein.synthesis.ribosomal protein.eukaryotic.40S subunit.S8	84.47	206	22	1	1e-123	352	Except group 2	0	0	0	0.00126856	0.00104766	0.000913931	0.00145271	0.00130641	0.000991335	0.000939384	0	0.000894496	0	0.000830287	0	0	0	0	0	0	0	0	0	0	0.00135651	0.00139397	0.000967396	0.000857197	0.0011851
A5AVI4	Putative uncharacterized protein OS=Vitis vinifera GN=VITISV_008479 PE=4 SV=1 - [A5AVI4_VITVI]	Thecc1EG031744t1	'18.2/29.5.11.4.3.2'	'Co-factor and vitamine metabolism.thiamine/protein.degradation.ubiquitin.E3.SCF.FBOX'	74.53	424	79	3	0	615	#N/A	#N/A	#N/A	#N/A	#N/A	#N/A	#N/A	#N/A	#N/A	Except group 2	0	0	0.000393963	0.000437706	0.00054223	0.000473018	0.000501248	0.000450767	0.00051308	0.000486192	0.000483608	0.000462959	0	0.000429727	0	0.000535421	0.000415369	0	0.000506149	0	0	0	0.000698527	0	0.000936108	0.000721469	0.000751035	0.000443655	0.000613367
A5AVX9	UDP-glucose 6-dehydrogenase OS=Vitis vinifera GN=VITISV_020300 PE=3 SV=1 - [A5AVX9_VITVI]	Thecc1EG018716t1	'10.1.4'	'cell wall.precursor synthesis.UGD'	95.21	480	23	0	0	955	#N/A	#N/A	#N/A	#N/A	#N/A	#N/A	#N/A	#N/A	#N/A		0	0	0	0	0	0	0	0	0	0.000432508	0.00043021	0	0.000646364	0.000955695	0.000453646	0.000476302	0.00073901	0.000847608	0.000450262	0	0.000411163	0	0.0012428	0	0.00124912	0.00128361	0.00111351	0.00098667	0.000909402
A5AW13	Putative uncharacterized protein OS=Vitis vinifera GN=VIT_12s0134g00060 PE=4 SV=1 - [A5AW13_VITVI]	Thecc1EG000226t1	'35.2'	'not assigned.unknown'	94.38	249	14	0	1e-175	488	AT4G36130	29.2.1.2.2.8	protein.synthesis.ribosomal protein.eukaryotic.60S subunit.L8	93.8	258	16	0	0	502	Exist in all groups	0.000811512	0.000622471	0	0.000718849	0.00133576	0.00116526	0.00123481	0.000740299	0.000842635	0.000798476	0.00119135	0.00152064	0.000795524	0.000705744	0.0008375	0.000879326	0.00102324	0.00117361	0	0	0	0	0	0	0.000768689	0.00118487	0.000822287	0.00109293	0.000671558
A5AWN5	Putative uncharacterized protein OS=Vitis vinifera GN=VITISV_000603 PE=4 SV=1 - [A5AWN5_VITVI]	Thecc1EG012365t1	'29.2.1.2.1.7/29.2.2'	'protein.synthesis.ribosomal protein.eukaryotic.40S subunit.S7/protein.synthesis.ribosome biogenesis'	86.91	191	25	0	2e-122	348	#N/A	#N/A	#N/A	#N/A	#N/A	#N/A	#N/A	#N/A	#N/A	Group 1 specific	0	0.000847343	0.000880744	0.000978537	0.00121221	0.00105748	0.00112059	0.00100774	0.00114704	0	0.00108116	0	0	0	0	0	0	0	0	0	0	0	0	0	0.00104638	0	0	0	0.00182833
A5AWN7	Putative uncharacterized protein OS=Vitis vinifera GN=VIT_19s0027g01810 PE=4 SV=1 - [A5AWN7_VITVI]	Thecc1EG032567t1	'10.8.99/26.18/33.99'	'cell wall.pectinesterases.misc/misc.invertase/pectin methylesterase inhibitor family protein/development.unspecified'	39.1	156	93	2	3e-28	107	#N/A	#N/A	#N/A	33.55	155	100	3	1e-19	83.2		0	0	0	0.00105	0	0.00113471	0.00180365	0.00108133	0.00123082	0	0.00174017	0.00166587	0.001162	0.00103086	0.00183497	0.00128441	0	0	0	0.0014	0.00166313	0	0.00167568	0	0	0	0	0	0
A5AX39	Putative uncharacterized protein OS=Vitis vinifera GN=VITISV_021576 PE=3 SV=1 - [A5AX39_VITVI]	Thecc1EG034424t1	'35.2'	'not assigned.unknown'	90.95	453	40	1	0	795	#N/A	#N/A	#N/A	#N/A	#N/A	#N/A	#N/A	#N/A	#N/A	Exist in all groups	0.00349326	0.00285815	0.00278514	0.00206292	0.00178888	0.00245228	0.0023624	0.00297427	0.00290179	0.00206229	0.00227926	0.00218194	0.00205467	0.00263291	0.0016824	0.00201876	0.00215341	0.00179626	0.000954197	0.00110022	0	0	0.000658435	0.000701599	0.00154417	0.00158681	0.00141586	0.00209096	0.00134905
A5AX75	Putative uncharacterized protein OS=Vitis vinifera GN=VIT_18s0001g07240 PE=3 SV=1 - [A5AX75_VITVI]	Thecc1EG034481t1	'15.2/30.7'	'metal handling.binding, chelation and storage/signalling.14-3-3 proteins'	86.11	252	35	0	1e-161	452	AT5G65430	30.7	signalling.14-3-3 proteins	85.77	246	31	1	1e-154	435	Exist in all groups	0.0033491	0.00256893	0.00300397	0.00296668	0.00321572	0.00280526	0.00297268	0.0030552	0.00304285	0.0032953	0.00245834	0.00313783	0.00205195	0.00182037	0.00259226	0.00272172	0.003871	0.00121087	0.00257292	0.00296667	0.0023495	0.00385591	0.00473446	0.00420403	0.00317237	0.00285248	0.00339356	0.00338287	0.00346439
A5AX94	Putative uncharacterized protein OS=Vitis vinifera GN=VITISV_018475 PE=3 SV=1 - [A5AX94_VITVI]	Thecc1EG022658t1	'29.2.1.2.1.14/29.2.2'	'protein.synthesis.ribosomal protein.eukaryotic.40S subunit.S14/protein.synthesis.ribosome biogenesis'	94.24	139	8	0	2e-94	274	#N/A	#N/A	#N/A	#N/A	#N/A	#N/A	#N/A	#N/A	#N/A		0.00210993	0	0.00224296	0.001246	0.00154355	0	0.00142689	0.00128318	0.00146057	0.00138403	0.00137667	0	0.00206836	0.00244658	0.00145167	0.00228625	0.00177362	0.00135617	0	0	0	0	0.00298271	0	0.00133239	0.00136919	0	0.00126294	0.00116403
A5AXB8	Putative uncharacterized protein OS=Vitis vinifera GN=VITISV_020873 PE=4 SV=1 - [A5AXB8_VITVI]	Thecc1EG030375t2	'3.4.5/21.2.1.3/26.2/30.3'	'''minor CHO metabolism.myo-inositol.inositol phosphatase/redox.ascorbate and glutathione.ascorbate.L-galactose-1-phosphate phospha...'' <Preview truncated at 128 characters>'	83.52	267	44	0	2e-167	474	#N/A	#N/A	#N/A	#N/A	#N/A	#N/A	#N/A	#N/A	#N/A		0	0	0	0	0	0	0	0	0	0.000537834	0	0	0.000535845	0.000475372	0.000564119	0.000592292	0.000459488	0	0	0.000645596	0	0.000719237	0	0	0.000776655	0.000798102	0	0.000736168	0.000678518
A5AXI5	Proteasome subunit alpha type OS=Vitis vinifera GN=VIT_08s0040g00410 PE=3 SV=1 - [A5AXI5_VITVI]	Thecc1EG041032t1	'10.1.5/27.3.1/29.5.11.20'	'''cell wall.precursor synthesis.UXS/RNA.regulation of transcription.ABI3/VP1-related B3-domain-containing transcription factor fam...'' <Preview truncated at 128 characters>'	93.57	249	16	0	4e-176	489	AT2G27020	29.5.11.20	protein.degradation.ubiquitin.proteasom	89.96	249	25	0	7e-173	480	Exist in all groups	0.0021184	0.00129994	0.00168898	0.00225181	0.00139477	0.00162232	0.00171914	0.00193251	0.00219965	0.00250125	0.0020733	0.00158782	0.002492	0.00147384	0.00218625	0.00229543	0.0021369	0.00204243	0.00173595	0.0015012	0	0	0.00179681	0.00170187	0.00160529	0.000824812	0.00214653	0.00228242	0.00210368
A5AXI6	Putative uncharacterized protein OS=Vitis vinifera GN=VITISV_003812 PE=3 SV=1 - [A5AXI6_VITVI]	Thecc1EG042569t1	'29.2.1.2.2.80/29.2.2'	'protein.synthesis.ribosomal protein.eukaryotic.60S subunit.P0/protein.synthesis.ribosome biogenesis'	91.25	320	28	0	0	550	#N/A	#N/A	#N/A	#N/A	#N/A	#N/A	#N/A	#N/A	#N/A	Group 1 specific	0	0	0	0	0	0.000631183	0.000668853	0.000601493	0.000684641	0	0	0.000617761	0	0	0.000680469	0	0	0.000635706	0	0	0.000616744	0	0	0	0.00062456	0	0	0	0
A5AXM6	Putative uncharacterized protein OS=Vitis vinifera GN=VITISV_012676 PE=4 SV=1 - [A5AXM6_VITVI]	Thecc1EG042206t1	'16.2.1.7/16.8.3/26.11.1'	'''secondary metabolism.phenylpropanoids.lignin biosynthesis.CCR1/secondary metabolism.flavonoids.dihydroflavonols/misc.alcohol deh...'' <Preview truncated at 128 characters>'	76.64	321	71	3	2e-178	501	#N/A	#N/A	#N/A	#N/A	#N/A	#N/A	#N/A	#N/A	#N/A	Group 3 specific	0	0	0	0	0	0	0	0	0	0	0	0	0	0	0	0	0	0	0	0	0	0	0	0	0	0	0.000655811	0	0
A5AXQ8	Putative uncharacterized protein OS=Vitis vinifera GN=VITISV_028800 PE=4 SV=1 - [A5AXQ8_VITVI]	Thecc1EG020711t2	'15/17.2.3/17.8.1/33.99'	'''metal handling/hormone metabolism.auxin.induced-regulated-responsive-activated/hormone metabolism.salicylic acid.synthesis-degra...'' <Preview truncated at 128 characters>'	78.09	251	53	2	4e-146	413	#N/A	#N/A	#N/A	#N/A	#N/A	#N/A	#N/A	#N/A	#N/A	Exist in all groups	0	0.00064997	0	0.000750605	0.000929848	0	0.00128936	0.001546	0.00175972	0.00125063	0.0020733	0.00158782	0	0.00147384	0	0.00137726	0.000712299	0.00122546	0.00173595	0	0.0011889	0.00222992	0.00179681	0.0012764	0.00160529	0.00206203	0.00171722	0.00266282	0.00210368
A5AY42	Putative uncharacterized protein OS=Vitis vinifera GN=VIT_13s0019g03860 PE=4 SV=1 - [A5AY42_VITVI]	Thecc1EG043082t1	'9.9/29.5.11.4.2/31.2'	'mitochondrial electron transport / ATP synthesis.F1-ATPase/protein.degradation.ubiquitin.E3.RING/cell.division'	89.88	168	17	0	8e-111	317	AT3G52300	9.9	mitochondrial electron transport / ATP synthesis.F1-ATPase	83.33	168	28	0	5e-103	296	Exist in all groups	0.00502364	0.00385339	0.00400529	0.00333751	0.00275633	0.00240451	0.00254801	0.00286425	0.00130408	0.00308934	0.00307293	0.00176503	0.00307792	0.00218445	0.00259226	0.00272172	0.00211146	0.0018163	0.00128646	0.00370833	0.004699	0.00330507	0.00532627	0.00189181	0.00178446	0.00244498	0.00190888	0.00169143	0.00155897
A5AYP2	Putative uncharacterized protein OS=Vitis vinifera GN=VITISV_016037 PE=4 SV=1 - [A5AYP2_VITVI]	Thecc1EG041775t1	'26.8'	'misc.nitrilases, nitrile lyases, berberine bridge enzymes, reticuline oxidases, troponine reductases'	70.7	256	75	0	6e-135	388	#N/A	#N/A	#N/A	#N/A	#N/A	#N/A	#N/A	#N/A	#N/A	Exist in all groups	0	0	0	0	0	0.000748069	0.00158543	0.00106932	0.000811426	0.00115335	0.00114723	0.00109824	0.00153212	0.00101941	0.000806482	0.000846758	0.000656898	0.000753429	0	0	0.00109643	0	0.00110471	0.000784752	0	0	0	0.000701632	0
A5AYY4	Putative uncharacterized protein OS=Vitis vinifera GN=VITISV_026788 PE=4 SV=1 - [A5AYY4_VITVI]	Thecc1EG034608t1	'3.7/30.3'	'minor CHO metabolism.sugar kinases/signalling.calcium'	81.18	558	98	3	0	934	#N/A	#N/A	#N/A	#N/A	#N/A	#N/A	#N/A	#N/A	#N/A	Group 1 specific	0	0	0	0.000337366	0	0	0.000386341	0.000347433	0.00039546	0.000374736	0.000372745	0.000356829	0	0	0	0	0	0	0	0	0	0	0	0	0	0	0	0	0
A5AZ52	Putative uncharacterized protein OS=Vitis vinifera GN=VITISV_035472 PE=1 SV=1 - [A5AZ52_VITVI]	Thecc1EG029922t1	'16.1'	'secondary metabolism.simple phenols'	55.9	610	256	7	0	679	AT4G20820	26.8	misc.nitrilases, *nitrile lyases, berberine bridge enzymes, reticuline oxidases, troponine reductases	23.81	84	55	1	3.7	30.4	Exist in all groups	0.002607	0.00266627	0.0026328	0.00184745	0.00247934	0.00216287	0.00193934	0.00190258	0.00198512	0.00188109	0.00238139	0.00195404	0.00170376	0.00181377	0.00197302	0.00169491	0.00204537	0.0015081	0.00178028	0.00205272	0.00178825	0.00182949	0.00270262	0.00191986	0.00197554	0.00169175	0.00158497	0.00156047	0.00172592
A5B0L2	Putative uncharacterized protein OS=Vitis vinifera GN=VIT_08s0007g06520 PE=3 SV=1 - [A5B0L2_VITVI]	Thecc1EG024911t1	'31.1'	'cell.organisation'	98.94	377	4	0	0	778	AT3G12110	31.1	cell.organisation	96.55	377	13	0	0	763	Exist in all groups	0.00223865	0.00300503	0.00267728	0.00322242	0.00245657	0.00348239	0.00255477	0.00280803	0.00261507	0.00330404	0.00356036	0.00367052	0.00493774	0.00584064	0.00490949	0.00818683	0.00541026	0.0064751	0.00659269	0.0082626	0.00602021	0.00625946	0.00593377	0.00646327	0.0053013	0.00490293	0.00425321	0.00401996	0.00416829
A5B0L5	Putative uncharacterized protein OS=Vitis vinifera GN=VIT_08s0007g06480 PE=4 SV=1 - [A5B0L5_VITVI]	Thecc1EG024905t1	'3.4.1/10.3/13.1.3.4'	'''minor CHO metabolism.myo-inositol.poly-phosphatases/cell wall.hemicellulose synthesis/amino acid metabolism.synthesis.aspartate ...'' <Preview truncated at 128 characters>'	72.55	255	69	1	1e-137	394	AT2G42130	35.2	not assigned.unknown	61.46	314	106	2	2e-133	385		0.0013439	0.00154627	0.00133935	0.00119045	0.00110604	0.000964866	0.00136327	0.00122597	0.00104658	0.00132232	0.00131529	0.00125913	0.000988072	0.000876561	0.00104021	0	0	0	0.000688298	0.00079363	0.000942793	0	0	0.00101218	0	0	0	0	0
A5B0Z2	40S ribosomal protein S21 OS=Vitis vinifera GN=VITISV_033219 PE=3 SV=1 - [A5B0Z2_VITVI]	Thecc1EG033469t1	'29.2.1.2.1.21'	'protein.synthesis.ribosomal protein.eukaryotic.40S subunit.S21'	89.02	82	9	0	5e-52	160	#N/A	#N/A	#N/A	#N/A	#N/A	#N/A	#N/A	#N/A	#N/A	Group 2 specific	0	0	0.00205149	0	0	0	0	0	0	0	0	0	0.00252239	0.00223773	0.00265549	0	0	0	0	0	0	0	0	0	0	0	0	0	0
A5B118	Fructose-bisphosphate aldolase OS=Vitis vinifera GN=VIT_08s0007g03830 PE=3 SV=1 - [A5B118_VITVI]	Thecc1EG022455t2	'1.3.6/4.1.10/27.3.39/29.4'	'''PS.calvin cycle.aldolase/glycolysis.cytosolic branch.aldolase/RNA.regulation of transcription.AtSR transcription factor family/p...'' <Preview truncated at 128 characters>'	86.03	358	50	0	0	634	AT2G36460	4.1.10	glycolysis.cytosolic branch.aldolase	86.31	358	49	0	0	636	Exist in all groups	0.00530429	0.00452074	0.00516884	0.00522069	0.00646738	0.00648814	0.00597858	0.00564529	0.0061197	0.00637889	0.00605658	0.00524579	0.00779969	0.00717572	0.00851537	0.0076634	0.00693596	0.00767109	0.00482962	0.0093972	0.00689099	0.00659167	0.00749843	0.0068063	0.00642005	0.00631051	0.00656911	0.00529164	0.00560883
A5B126	Putative uncharacterized protein OS=Vitis vinifera GN=VITISV_007037 PE=3 SV=1 - [A5B126_VITVI]	Thecc1EG041895t5	'35.2'	'not assigned.unknown'	96.92	130	4	0	7e-90	260	AT5G59850	29.2.1.2.1.515	protein.synthesis.ribosomal protein.eukaryotic.40S subunit.S15A	96.15	130	5	0	6e-90	260	Except group 2	0.00162302	0	0	0.00215655	0.00178102	0.00155368	0	0	0.00168527	0	0	0	0.00477315	0.00352872	0	0.00175865	0.00136433	0	0.00249376	0	0.00227721	0.00213558	0.00458878	0	0.00153738	0.00315967	0	0.00218585	0.00134312
A5B1D3	Putative uncharacterized protein OS=Vitis vinifera GN=VIT_12s0028g01080 PE=4 SV=1 - [A5B1D3_VITVI]	Thecc1EG001928t1	'1.1.1.2/34.19.3'	'PS.lightreaction.photosystem II.PSII polypeptide subunits/transport.major intrinsic proteins.NIP'	74.25	268	60	2	2e-146	415	AT1G06680	1.1.1.2	PS.lightreaction.photosystem II.PSII polypeptide subunits	72.08	265	66	3	1e-138	394	Exist in all groups	0.00285126	0.0024995	0.00194852	0.00180406	0.00178789	0.00155968	0.00123957	0.00148631	0.00169178	0.00320624	0.0023919	0.0026714	0.00279509	0.00283388	0.00336294	0.00308952	0.00205439	0.00196357	0.00208615	0.0024054	0.002286	0.00267978	0.00403069	0.00245424	0.00192914	0.00158593	0.00247638	0.00182858	0.00202245
A5B1L7	Putative uncharacterized protein OS=Vitis vinifera GN=VITISV_042205 PE=4 SV=1 - [A5B1L7_VITVI]	Thecc1EG021528t4	'33.2'	'development.late embryogenesis abundant'	83.88	304	45	3	0	508	#N/A	#N/A	#N/A	#N/A	#N/A	#N/A	#N/A	#N/A	#N/A	Except group 2	0	0.000510544	0	0.000884388	0.00109558	0.00127431	0.00135037	0.00151796	0.00138224	0.000982353	0.00130284	0.00187082	0	0.000578844	0.000686909	0.000721214	0.000839254	0	0.00102268	0.00078612	0	0	0	0	0.00157618	0.0016197	0.00134886	0.00179281	0.00220322
A5B1P3	Putative uncharacterized protein OS=Vitis vinifera GN=VITISV_025619 PE=4 SV=1 - [A5B1P3_VITVI]	Thecc1EG022857t1	'21.1/21.5.1'	'redox.thioredoxin/redox.peroxiredoxin.BAS1'	84.73	275	31	4	6e-167	468	#N/A	#N/A	#N/A	#N/A	#N/A	#N/A	#N/A	#N/A	#N/A	Exist in all groups	0.00309147	0.00326056	0.00246479	0.00273847	0.00466457	0.00406917	0.00352802	0.00317271	0.00401255	0.00304181	0.00302565	0.00362058	0.00227293	0.00201641	0.00199405	0.00167491	0.00259872	0.00260802	0.00277084	0.00273846	0.00325315	0.00305083	0.00163885	0.00271645	0.00183021	0.00413766	0.00274096	0.00208176	0.00223853
A5B1R1	Putative uncharacterized protein OS=Vitis vinifera GN=VITISV_005886 PE=4 SV=1 - [A5B1R1_VITVI]	Thecc1EG032344t4	'1.2.2/30.2.16'	'PS.photorespiration.glycolate oxydase/signalling.receptor kinases.Catharanthus roseus-like RLK1'	95.69	371	14	1	0	724	#N/A	#N/A	#N/A	#N/A	#N/A	#N/A	#N/A	#N/A	#N/A	Group 1 specific	0.00255921	0.00196305	0.00249386	0.0020151	0.00218426	0.00190546	0.00173073	0.00207523	0.0023621	0.000839369	0.000834908	0.0013321	0	0.000494592	0	0	0	0	0	0	0	0	0	0	0	0	0	0	0
A5B1Y5	Superoxide dismutase [Cu-Zn] OS=Vitis vinifera GN=VITISV_017620 PE=3 SV=1 - [A5B1Y5_VITVI]	Thecc1EG041588t1	'21.6/29.2.2'	'redox.dismutases and catalases/protein.synthesis.ribosome biogenesis'	78.85	208	41	3	2e-107	312	AT2G28190	21.6	redox.dismutases and catalases	70.18	218	54	4	9e-100	292	Exist in all groups	0.00248813	0.00229022	0.0023805	0.00176321	0.0016382	0.00190546	0.00201918	0.00272374	0.00258355	0.00244816	0.00243515	0.00186494	0.00195129	0.00259661	0.00256781	0.00269605	0.00209154	0.00191911	0.00203892	0.00235094	0.0013964	0.00261911	0.00211041	0.00249862	0.000942732	0.00145315	0.00100846	0.000893588	0.00123541
A5B2H3	Putative uncharacterized protein OS=Vitis vinifera GN=VITISV_039382 PE=4 SV=1 - [A5B2H3_VITVI]	Thecc1EG029313t1	'1.1.2.2'	'PS.lightreaction.photosystem I.PSI polypeptide subunits'	78.85	227	42	3	6e-122	350	#N/A	#N/A	#N/A	#N/A	#N/A	#N/A	#N/A	#N/A	#N/A	Exist in all groups	0.00095472	0.000732319	0	0.000845704	0	0.000913931	0.000968475	0	0.000991335	0.00187877	0.00140159	0.00134174	0	0.00166057	0.000985295	0.00155175	0.00120382	0.000920479	0.00195589	0.0022552	0	0.00251245	0.00202446	0.00191749	0.00090434	0.000929313	0.000967396	0.000857197	0.0011851
A5B2U7	Putative uncharacterized protein OS=Vitis vinifera GN=VITISV_032016 PE=3 SV=1 - [A5B2U7_VITVI]	Thecc1EG037284t1	'1.2.4.1/13.2.5.2/25'	'''PS.photorespiration.glycine cleavage.P subunit/amino acid metabolism.degradation.serine-glycine-cysteine group.glycine/C1-metabo...'' <Preview truncated at 128 characters>'	86.19	1050	114	5	0	1837	#N/A	#N/A	#N/A	#N/A	#N/A	#N/A	#N/A	#N/A	#N/A	Group 1 specific	0.000509153	0.000624874	0.000324753	0.000631421	0.00067046	0.000974801	0.000619787	0.000464473	0.000845888	0.00020039	0.000298987	0.000477036	0	0	0	0	0	0	0	0	0	0	0	0	0	0	0	0	0
A5B2Z7	Pyruvate dehydrogenase E1 component subunit alpha OS=Vitis vinifera GN=VIT_09s0018g01940 PE=3 SV=1 - [A5B2Z7_VITVI]	Thecc1EG010131t1	'8.1.1.1'	'TCA / organic transformation.TCA.pyruvate DH.E1'	81.16	398	66	2	0	691	AT1G59900	8.1.1.1	TCA / org transformation.TCA.pyruvate DH.E1	78.61	388	77	2	0	655	Except group 2	0.0007952	0.000813279	0.000634003	0.0018784	0.00116348	0.00152245	0.00161331	0.00145084	0.00137616	0.00130404	0.00129711	0.00149008	0	0.000922078	0.000547111	0	0.000668451	0	0	0	0	0	0	0	0.00100432	0.00103205	0.00107434	0.00118995	0.00131612
A5B344	Putative uncharacterized protein OS=Vitis vinifera GN=VITISV_015843 PE=4 SV=1 - [A5B344_VITVI]	Thecc1EG015175t1	'11.1.8/16.2/31.1'	'lipid metabolism.FA synthesis and FA elongation.acyl CoA ligase/secondary metabolism.phenylpropanoids/cell.organisation'	95.79	214	9	0	4e-152	434	#N/A	#N/A	#N/A	#N/A	#N/A	#N/A	#N/A	#N/A	#N/A	Exist in all groups	0.000981363	0.00188189	0.00234729	0.00304257	0.00215379	0.00187887	0.00398201	0.00447622	0.004076	0.0053108	0.00528257	0.00413756	0.0033671	0.00469402	0.00253198	0.00425348	0.00371224	0.00378467	0.00402094	0.00347721	0.00321281	0.00387384	0.00485557	0.00344926	0.00511267	0.00429861	0.00546916	0.00572727	0.00365453
A5B3K2	Putative uncharacterized protein OS=Vitis vinifera GN=VIT_01s0011g00560 PE=4 SV=1 - [A5B3K2_VITVI]	Thecc1EG005964t1	'35.2'	'not assigned.unknown'	73.81	126	31	2	6e-57	179	AT4G20260	30.4	signalling.phosphinositides	59.32	177	62	3	7e-52	169	Exist in all groups	0.00166573	0.0017036	0.00132807	0	0	0	0.00112649	0.00101304	0.00115308	0	0.00163027	0.00104044	0.00217722	0.00241439	0.00229211	0.00421151	0.00186697	0.00374732	0.00284376	0.00393474	0.00311618	0.00219178	0.00235477	0.00278793	0.00210378	0.00108094	0.00168785	0.00249264	0.00229744
A5B3R4	Putative uncharacterized protein OS=Vitis vinifera GN=VITISV_010535 PE=4 SV=1 - [A5B3R4_VITVI]	Thecc1EG026752t1	'35.2'	'not assigned.unknown'	67.26	168	50	2	3e-77	231	#N/A	#N/A	#N/A	#N/A	#N/A	#N/A	#N/A	#N/A	#N/A	Group 3 specific	0	0	0	0	0	0	0	0	0	0	0	0	0	0	0	0	0	0	0	0	0	0	0	0	0	0.00120811	0	0	0
A5B412	Putative uncharacterized protein OS=Vitis vinifera GN=VITISV_011749 PE=3 SV=1 - [A5B412_VITVI]	Thecc1EG008866t2	'35.2'	'not assigned.unknown'	92.35	183	14	0	3e-125	355	#N/A	#N/A	#N/A	#N/A	#N/A	#N/A	#N/A	#N/A	#N/A	Exist in all groups	0.00230593	0.00132658	0.00229812	0.00153197	0.00253041	0.00220742	0.00175437	0.00157769	0	0.00170167	0.00169263	0.00162036	0.00226051	0.00200539	0.00237978	0.00187397	0.00193839	0.00166743	0	0.00204262	0.00107846	0	0	0.00115783	0.00163819	0.00168343	0.00175241	0.00155279	0.00143119
A5B427	Putative uncharacterized protein OS=Vitis vinifera GN=VIT_03s0180g00070 PE=4 SV=1 - [A5B427_VITVI]	Thecc1EG007125t1	'9.9/27.3.35/28.99'	'''mitochondrial electron transport / ATP synthesis.F1-ATPase/RNA.regulation of transcription.bZIP transcription factor family/DNA....'' <Preview truncated at 128 characters>'	76.42	229	54	0	3e-132	380	AT4G35220	28.99	DNA.unspecified	68.53	251	75	1	1e-125	362	Exist in all groups	0.00116786	0.00179161	0.00186224	0.00103451	0.00170872	0.00111796	0.00157958	0.00213075	0.00161686	0.00268123	0.00190499	0.00255311	0.00419779	0.00338549	0.00241052	0.00295272	0.00294513	0.00225195	0.00239253	0.00275867	0.0025489	0.00256112	0.00165095	0.00234557	0.00147497	0.00113678	0.00118336	0.00104856	0.0012886
A5B473	Putative uncharacterized protein OS=Vitis vinifera GN=VIT_08s0040g00470 PE=4 SV=1 - [A5B473_VITVI]	Thecc1EG041153t1	'1.1.1.2/30.3'	'PS.lightreaction.photosystem II.PSII polypeptide subunits/signalling.calcium'	100	149	0	0	9e-105	301	AT3G43810	30.3	signalling.calcium	100	149	0	0	7e-105	300	Except group 2	0	0	0	0.00313592	0.00466172	0.00406669	0.00502762	0.00258359	0.00367592	0.00348329	0.00415773	0.0019901	0	0	0	0	0	0	0.00362627	0	0	0	0	0	0.00268267	0.00275676	0.00430459	0.00317853	0.00292962
A5B479	Annexin OS=Vitis vinifera GN=VITISV_030870 PE=3 SV=1 - [A5B479_VITVI]	Thecc1EG001122t1	'20.2.1/26.7/27.3.39/31.1/34.3'	'''stress.abiotic.heat/misc.oxidases - copper, flavone etc/RNA.regulation of transcription.AtSR transcription factor family/cell.or...'' <Preview truncated at 128 characters>'	77.46	315	71	0	1e-178	501	AT5G65020	31.1	cell.organisation	71.92	317	88	1	5e-171	481	Exist in all groups	0	0	0.000532349	0.000591458	0.00146539	0.00127835	0	0.00121821	0.00103996	0.00164244	0.000980225	0.00156395	0.00196364	0.00174203	0.00172271	0.00217049	0.00196446	0.00225314	0.00205183	0.00236582	0.0024982	0.00263569	0.00330363	0.00234681	0.00221363	0.00194979	0.00202969	0.00239798	0.00193392
A5B4J3	Histone H4 OS=Vitis vinifera GN=VIT_06s0004g03890 PE=3 SV=1 - [A5B4J3_VITVI]	Thecc1EG021970t2	'28.1.3/31.1'	'DNA.synthesis/chromatin structure.histone/cell.organisation'	100	103	0	0	8e-68	204	AT3G53730	28.1.3.2.4	DNA.synthesis/chromatin structure.histone.core.H4	100	103	0	0	6e-67	199	Group 1 specific	0.00409695	0.00392822	0.00408306	0.00272185	0.00337183	0.00392192	0.00311699	0.00373743	0.00425408	0.00302336	0.00300729	0.00287889	0	0	0.00211408	0	0	0	0	0	0	0	0	0	0	0	0	0	0
A5B4U6	Putative uncharacterized protein OS=Vitis vinifera GN=VITISV_014565 PE=4 SV=1 - [A5B4U6_VITVI]	Thecc1EG021714t1	'30.2.8.2/30.2.17'	'signalling.receptor kinases.leucine rich repeat VIII.type 2/signalling.receptor kinases.DUF 26'	70.07	284	75	4	4e-109	324	#N/A	#N/A	#N/A	#N/A	#N/A	#N/A	#N/A	#N/A	#N/A	Exist in all groups	0.00132284	0.000761015	0.000791013	0.000585895	0.000725806	0.000633162	0.00100642	0.000905067	0.00137357	0.000650796	0.000971006	0.000929546	0.00064839	0.000575215	0.000682602	0.00107504	0.000833992	0.000956548	0.00135502	0.000781191	0.000928016	0	0.000935018	0.00166053	0.000626518	0.000643819	0.000670202	0.000593858	0.00136838
A5B523	Putative uncharacterized protein OS=Vitis vinifera GN=VITISV_023565 PE=4 SV=1 - [A5B523_VITVI]	Thecc1EG036047t1	'1.1.1.1'	'PS.lightreaction.photosystem II.LHC-II'	89.93	278	27	1	4e-176	493	AT4G10340	1.1.1.1	PS.lightreaction.photosystem II.LHC-II	85.05	281	39	2	8e-155	437	Exist in all groups	0.00109134	0.000837116	0.00116015	0.000966727	0.00159677	0.00139296	0.00110707	0.000663716	0.00151093	0.00143175	0.00249225	0.002045	0.00178307	0.00126547	0.00112629	0.00118254	0.00183478	0	0.00298104	0.00386689	0.00238191	0.00239332	0.0025713	0.00292252	0.000689169	0.0017705	0.00110583	0	0.00090313
A5B5I4	Putative uncharacterized protein OS=Vitis vinifera GN=VITISV_031287 PE=4 SV=1 - [A5B5I4_VITVI]	Thecc1EG029532t1	'35.2'	'not assigned.unknown'	93.18	264	18	0	0	505	AT1G29930	1.1.1.1	PS.lightreaction.photosystem II.LHC-II	86.89	267	32	2	1e-167	468	Exist in all groups	0.00119882	0.00245216	0.00191162	0.00141591	0.00175403	0.00114761	0.0012161	0.00109362	0.00165974	0.000786378	0	0.001872	0.00313388	0.0027802	0.00164962	0.00259801	0.00201548	0.00154111	0.00245597	0.00283182	0.00186892	0.00420645	0.00225963	0.00240776	0.00189261	0.00194487	0.000809828	0.00107637	0.00165346
A5B5N0	Putative uncharacterized protein OS=Vitis vinifera GN=VIT_18s0001g10170 PE=4 SV=1 - [A5B5N0_VITVI]	Thecc1EG033795t1	'27.1'	'RNA.processing'	83.28	652	91	6	0	1074	AT1G49760	27.1	RNA.processing	72.4	634	159	6	0	892	Exist in all groups	0.000659353	0.000758637	0.000525694	0.00102211	0.000542653	0.000788979	0.000668853	0.000751866	0.000855801	0.000648762	0.000967972	0.000617761	0.000646364	0.000716771	0.000340235	0.000535839	0.000692822	0.00047678	0.000844241	0.000584062	0.00077093	0.00086758	0.000466048	0.000496601	0.00062456	0.000802259	0.000835135	0.000740002	0.000545641
A5B5R1	Putative uncharacterized protein OS=Vitis vinifera GN=VITISV_030042 PE=3 SV=1 - [A5B5R1_VITVI]	Thecc1EG042569t1	'29.2.1.2.2.80/29.2.2'	'protein.synthesis.ribosomal protein.eukaryotic.60S subunit.P0/protein.synthesis.ribosome biogenesis'	82.81	320	38	2	7e-171	481	#N/A	#N/A	#N/A	#N/A	#N/A	#N/A	#N/A	#N/A	#N/A	Group 1 specific	0	0	0	0.000616834	0.000764132	0	0.00070638	0.000952859	0.000723053	0	0.00068152	0.000652421	0	0	0	0	0.000585354	0.000671373	0	0	0.000651347	0	0	0	0	0	0	0	0.000576255
A5B605	Putative uncharacterized protein OS=Vitis vinifera GN=VIT_17s0000g06670 PE=4 SV=1 - [A5B605_VITVI]	Thecc1EG011621t3	'26.8/29.2.3'	'''misc.nitrilases, nitrile lyases, berberine bridge enzymes, reticuline oxidases, troponine reductases/protein.synthesis.initiatio...'' <Preview truncated at 128 characters>'	96.86	159	5	0	6e-113	323	AT1G13950	29.2.3	protein.synthesis.initiation	89.31	159	16	1	8e-101	290	Exist in all groups	0.0019905	0.00254469	0.002116	0.00352643	0.00436853	0.00381092	0.00403836	0.00423693	0.00413368	0.00652842	0.00519498	0.00435152	0	0.00115405	0.00205425	0.00287578	0.00111549	0.00255882	0.00475748	0.00313459	0.00372374	0.00261911	0	0.00466409	0.00628488	0.00516675	0.00268924	0.0047658	0.00549073
A5B6T9	Putative uncharacterized protein OS=Vitis vinifera GN=VITISV_032269 PE=4 SV=1 - [A5B6T9_VITVI]	Thecc1EG002657t1	'35.2'	'not assigned.unknown'	63.09	149	48	2	3e-60	188	#N/A	#N/A	#N/A	#N/A	#N/A	#N/A	#N/A	#N/A	#N/A	Group 2 specific	0	0.000992899	0	0	0	0	0	0	0	0	0	0.00121278	0.00126893	0.00112573	0	0	0.00108811	0.00124801	0.00132592	0.00152883	0.00121079	0	0	0.0012999	0	0	0	0	0
A5B7N6	Putative uncharacterized protein OS=Vitis vinifera GN=VITISV_012919 PE=4 SV=1 - [A5B7N6_VITVI]	Thecc1EG002413t1	'10.5.1.1'	'cell wall.cell wall proteins.AGPs.AGP'	65	400	124	7	3e-180	512	AT4G12730	10.5.1.1	cell wall.cell wall proteins.AGPs.AGP	60.76	367	133	5	4e-151	437	Group 2 specific	0	0	0	0	0	0	0	0	0	0	0	0	0	0	0	0	0.00043578	0	0.00265511	0.00183685	0.00169718	0.00272851	0.00293141	0.00208239	0	0.000504615	0	0	0
A5B7R2	Putative uncharacterized protein OS=Vitis vinifera GN=VITISV_011122 PE=3 SV=1 - [A5B7R2_VITVI]	Thecc1EG012711t2	'35.2'	'not assigned.unknown'	96.31	488	18	0	0	963	AT4G38510	34.1.1.1	transport.p- and v-ATPases.H+-transporting two-sector ATPase.subunit B	95.9	488	19	1	0	959	Exist in all groups	0.00172945	0.0014924	0.00155123	0.00210646	0.00118613	0.00165556	0.00153507	0.00197211	0.00224472	0.00148896	0.00190421	0.00202545	0.00127153	0.00150404	0.00178484	0.00140548	0.00163551	0.00166743	0.00177152	0.00153197	0.00141548	0.00142226	0.00213924	0.00238803	0.00204774	0.00189386	0.00219052	0.00194099	0.00178899
A5B878	Nucleoside diphosphate kinase OS=Vitis vinifera GN=VIT_15s0021g01330 PE=3 SV=1 - [A5B878_VITVI]	Thecc1EG005727t1	'23.4.10'	'nucleotide metabolism.phosphotransfer and pyrophosphatases.nucleoside diphosphate kinase'	86.49	148	20	0	2e-91	266	AT4G09320	23.4.10	nucleotide metabolism.phosphotransfer and pyrophosphatases.nucleoside diphosphate kinase	83.78	148	24	0	1e-89	261	Exist in all groups	0.00356407	0.00382736	0.00397823	0.00252568	0.00312881	0.0034118	0.00144617	0.00325131	0.00222046	0.00420819	0.00279055	0.0026714	0.00559017	0.00557919	0.00367821	0.00617905	0.00479358	0.00618525	0.00365077	0.00505135	0.005334	0.00468962	0.00806137	0.00501075	0.0040512	0.00346923	0.00505595	0.00384001	0.00353929
A5B894	Putative uncharacterized protein OS=Vitis vinifera GN=VIT_18s0001g10780 PE=4 SV=1 - [A5B894_VITVI]	Thecc1EG033877t1	'20.2.1/29.5.11.4.2/34.16'	'stress.abiotic.heat/protein.degradation.ubiquitin.E3.RING/transport.ABC transporters and multidrug resistance systems'	66.8	241	78	1	1e-119	345	AT1G47420	35.2	not assigned.unknown	54.69	245	95	4	9e-91	271		0	0.000668771	0.000695133	0.000772317	0	0	0.000884434	0	0	0	0	0.000816874	0.000854696	0.000758238	0.000899794	0.0014171	0.000732902	0.000840603	0.000893081	0.00154463	0.000815529	0.00114721	0.00123252	0	0.000825864	0.000848671	0.000883448	0.000782812	0.000721509
A5B8K3	Putative uncharacterized protein OS=Vitis vinifera GN=VIT_14s0066g00960 PE=4 SV=1 - [A5B8K3_VITVI]	Thecc1EG016928t1	'21.4'	'redox.glutaredoxins'	70.75	106	31	0	2e-54	169	AT5G63030	21.4	redox.glutaredoxins	63.89	108	39	0	4e-46	148	Exist in all groups	0.00647786	0.00496885	0.00516472	0.00491844	0.00507746	0.00531523	0.00563245	0.0050652	0.0057654	0.00455272	0.00543423	0.00433516	0.00635024	0.00563357	0.00668531	0.00601644	0.00466743	0.00624553	0.00663544	0.00655789	0.00519363	0.00852359	0.00915744	0.00557587	0.00525945	0.00450391	0.00562617	0.0041544	0.00536069
A5B8K4	Isocitrate dehydrogenase [NADP] OS=Vitis vinifera GN=VITISV_015982 PE=3 SV=1 - [A5B8K4_VITVI]	Thecc1EG016929t1	'8.1.4/11.1.9/27.2/29.5.11.4.2'	'''TCA / organic transformation.TCA.IDH/lipid metabolism.FA synthesis and FA elongation.long chain fatty acid CoA ligase/RNA.transc...'' <Preview truncated at 128 characters>'	73.12	491	68	6	0	707	AT5G14590	8.1.4	TCA / org transformation.TCA.IDH	68.48	479	86	5	0	672	Exist in all groups	0.000434142	0.000333009	0.000692272	0.000576854	0.000476403	0.000415594	0.000880794	0.000792089	0.000450792	0.000427168	0	0.000406756	0.000425589	0.000377559	0.000448046	0.000470421	0.000364943	0.000627858	0.000444703	0	0	0	0	0.000435973	0.000616849	0.000422589	0.000439906	0.000389795	0.000538905
A5B8K7	Sulfurtransferase OS=Vitis vinifera GN=VIT_19s0085g00260 PE=4 SV=1 - [A5B8K7_VITVI]	Thecc1EG033387t2	'13.2.5.3/26.23/29.2.2'	'amino acid metabolism.degradation.serine-glycine-cysteine group.cysteine/misc.rhodanese/protein.synthesis.ribosome biogenesis'	76.6	376	87	1	0	606	AT1G79230	13.2.5.3	amino acid metabolism.degradation.serine-glycine-cysteine group.cysteine	71.35	384	101	4	0	570		0.000555245	0.000851802	0.000664035	0.000737766	0.000609295	0.000531523	0.000563245	0	0	0.000546326	0.000543423	0	0.000544306	0.000724316	0.00085954	0.000601644	0.000700115	0.000802997	0.000568752	0.000655789	0.000519363	0.000730594	0	0.000557587	0.000525945	0	0	0.000498528	0
A5B8T3	Putative uncharacterized protein OS=Vitis vinifera GN=VIT_05s0102g00710 PE=3 SV=1 - [A5B8T3_VITVI]	Thecc1EG020017t1	'2.2.1.1'	'major CHO metabolism.degradation.sucrose.fructokinase'	84.24	330	50	2	0	568	AT3G59480	2.2.1.1	major CHO metabolism.degradation.sucrose.fructokinase	84	325	52	0	0	567		0.000639373	0.000735648	0.00101953	0	0.000701612	0.000918085	0.00129717	0.000583266	0	0.00125821	0.00187728	0.00119808	0.00125355	0.000834061	0.000989773	0.0010392	0.00134365	0.000616442	0	0.00113273	0.000598055	0	0.000903851	0	0	0.000622358	0.000647862	0	0.00079366
A5B8T4	Putative uncharacterized protein OS=Vitis vinifera GN=VIT_10s0071g01160 PE=4 SV=1 - [A5B8T4_VITVI]	Thecc1EG007634t1	'21.1'	'redox.thioredoxin'	52.07	169	67	4	8e-50	161	AT5G08410	21.1	redox.thioredoxin	60.5	119	40	2	7e-45	149	Group 1 specific	0.00125591	0.00144502	0.00150198	0	0	0	0	0	0	0	0	0	0	0	0	0	0	0	0	0	0	0	0	0	0	0	0	0	0
A5B8T6	Histone H2A OS=Vitis vinifera GN=VIT_14s0060g02360 PE=3 SV=1 - [A5B8T6_VITVI]	Thecc1EG026642t1	'16.2/21.1/27.4/28.1.3/29.4/33.3'	'''secondary metabolism.phenylpropanoids/redox.thioredoxin/RNA.RNA binding/DNA.synthesis/chromatin structure.histone/protein.postra...'' <Preview truncated at 128 characters>'	84.21	133	18	2	2e-71	214	AT5G27670	28.1.3.2.1	DNA.synthesis/chromatin structure.histone.core.H2A	80.56	144	19	1	2e-76	227	Group 1 specific	0.00462028	0.001772	0.00184185	0.00136424	0.00169002	0.00221145	0.00234343	0.00140495	0.00239874	0.00151536	0.00226096	0.00144295	0	0	0	0	0	0	0	0	0	0	0	0	0	0	0	0	0
A5B8Y3	Putative uncharacterized protein (Fragment) OS=Vitis vinifera GN=VITISV_023445 PE=3 SV=1 - [A5B8Y3_VITVI]	Thecc1EG037345t1	'35.2'	'not assigned.unknown'	82.55	149	26	0	2e-67	205	AT5G12020	20.2.1	stress.abiotic.heat	70.55	146	40	2	1e-59	184	Group 2 specific	0	0	0	0	0	0	0	0	0	0	0	0	0	0	0	0	0.00119035	0	0.00145051	0.00250872	0.00198683	0	0	0	0	0	0	0.00127141	0
A5B9M3	Putative uncharacterized protein OS=Vitis vinifera GN=VIT_00s0551g00010 PE=4 SV=1 - [A5B9M3_VITVI]	Thecc1EG007626t1	'16.5.1.1.1.4'	'secondary metabolism.sulfur-containing.glucosinolates.synthesis.aliphatic.methylthioalkylmalate isomerase small subunit (MAM-IS)'	75.45	220	42	1	8e-117	339	AT2G43090	35.1.23	not assigned.no ontology.aconitase C-terminal domain-containing protein	64.09	259	79	6	9e-103	302	Group 2 specific	0	0	0.00066491	0.000738738	0	0	0	0	0	0	0	0	0	0	0	0.000903655	0.000701037	0.000804055	0.00128138	0	0	0.00109733	0	0	0	0	0	0	0
A5B9P8	Peptidyl-prolyl cis-trans isomerase OS=Vitis vinifera GN=VITISV_015631 PE=3 SV=1 - [A5B9P8_VITVI]	Thecc1EG004971t1	'31.3.1'	'cell.cycle.peptidylprolyl isomerase'	73.22	239	60	2	6e-127	365	#N/A	#N/A	#N/A	#N/A	#N/A	#N/A	#N/A	#N/A	#N/A	Exist in all groups	0.00208491	0.00191908	0.00199473	0.00184684	0.00228787	0.00199584	0.00211495	0.00190195	0.0017319	0.00164114	0.00122431	0.00117204	0.0024526	0.00181318	0.00215168	0.00225914	0.00140207	0.00160811	0.00128138	0.00147747	0.000780071	0.00219467	0	0.00125622	0.000789957	0	0.000845038	0.00112317	0.000690139
A5B9Z0	Putative uncharacterized protein OS=Vitis vinifera GN=VITISV_021217 PE=4 SV=1 - [A5B9Z0_VITVI]	Thecc1EG032344t4	'1.2.2/30.2.16'	'PS.photorespiration.glycolate oxydase/signalling.receptor kinases.Catharanthus roseus-like RLK1'	92.66	368	27	0	0	683	#N/A	#N/A	#N/A	#N/A	#N/A	#N/A	#N/A	#N/A	#N/A	Group 1 specific	0.00226874	0.0021753	0.00248716	0.00200968	0.00280079	0.00190034	0.00172607	0.00206965	0.00147235	0.000558075	0.00111022	0.00106281	0	0	0	0	0	0	0	0	0	0	0	0	0	0	0	0	0
A5BB66	Putative uncharacterized protein OS=Vitis vinifera GN=VITISV_011425 PE=4 SV=1 - [A5BB66_VITVI]	Thecc1EG005484t1	'10.5.1.1'	'cell wall.cell wall proteins.AGPs.AGP'	72.24	425	109	4	3e-177	506	#N/A	#N/A	#N/A	#N/A	#N/A	#N/A	#N/A	#N/A	#N/A	Group 2 specific	0	0	0	0	0	0	0	0	0	0	0	0	0	0	0	0	0	0	0.0015586	0.000599038	0.000711628	0.00133474	0.0010755	0.000764001	0	0	0	0	0
A5BB92	Putative uncharacterized protein OS=Vitis vinifera GN=VITISV_010724 PE=3 SV=1 - [A5BB92_VITVI]	Thecc1EG014739t1	'20.2.1/29.5.5'	'stress.abiotic.heat/protein.degradation.serine protease'	87.96	922	78	5	0	1560	AT5G50920	29.5.5	protein.degradation.serine protease	88.14	894	70	4	0	1539	Exist in all groups	0.000948283	0.000545536	0.000756055	0.00105	0.000780445	0.000794298	0.000480973	0.000648801	0.000861571	0.000699788	0.00069607	0.00111058	0.000348601	0.000412345	0.000366995	0.000385323	0.000498209	0.000228568	0	0.00042	0.000221751	0.000311939	0.000670272	0.000238071	0.000336841	0.000461524	0.000600546	0.000744991	0.000784742
A5BBY9	Isocitrate dehydrogenase [NADP] OS=Vitis vinifera GN=VITISV_001328 PE=3 SV=1 - [A5BBY9_VITVI]	Thecc1EG016778t1	'35.2'	'not assigned.unknown'	84.39	410	46	1	0	717	AT1G65930	8.1.4	TCA / org transformation.TCA.IDH	80.49	410	60	2	0	687	Exist in all groups	0.0007952	0.000609959	0.000845337	0.000704399	0.000872608	0.000507484	0.000806657	0.000725418	0.000550465	0.000782427	0.000518846	0.000745038	0.000779534	0.000691558	0.000820666	0.000861651	0.000668451	0.000766681	0.000814544	0.00062613	0	0	0.000749424	0.000798554	0.000753238	0.000774039	0.000805758	0.000713972	0.000877413
A5BCM7	Putative uncharacterized protein OS=Vitis vinifera GN=VITISV_018795 PE=3 SV=1 - [A5BCM7_VITVI]	Thecc1EG030793t2	'29.6/31.2'	'protein.folding/cell.division'	66.9	290	74	4	1e-121	359	#N/A	#N/A	#N/A	#N/A	#N/A	#N/A	#N/A	#N/A	#N/A	Group 1 specific	0.00102176	0.000587806	0.000610976	0.000452544	0	0.000489053	0.00077736	0	0	0	0	0	0.000500814	0	0	0	0	0.000492557	0	0	0.000477864	0	0.000722205	0.000769551	0	0	0.000517662	0	0
A5BCS2	Putative uncharacterized protein OS=Vitis vinifera GN=VITISV_028913 PE=4 SV=1 - [A5BCS2_VITVI]	Thecc1EG041871t1	'20.1/20.2'	'stress.biotic/stress.abiotic'	79.37	252	51	1	2e-146	414	AT2G28790	20.2	stress.abiotic	72.18	248	65	3	5e-126	362	Group 1 specific	0.00124602	0.00191153	0.00198688	0	0	0	0.00084265	0	0	0	0.000812995	0.000778282	0	0.000722415	0	0	0.000698277	0.000800889	0.000850888	0	0	0	0	0.00125128	0	0	0	0	0.000687422
A5BCS8	Putative uncharacterized protein OS=Vitis vinifera GN=VITISV_021726 PE=3 SV=1 - [A5BCS8_VITVI]	Thecc1EG017432t1	'1.3.4'	'PS.calvin cycle.GAP'	92.08	404	32	0	0	714	#N/A	#N/A	#N/A	#N/A	#N/A	#N/A	#N/A	#N/A	#N/A	Exist in all groups	0.00235017	0.0022033	0.00208196	0.00208181	0.0017193	0.00199979	0.00264892	0.00238215	0.0024403	0.00205548	0.00178899	0.00195726	0.00204788	0.00249805	0.00161696	0.00226361	0.00175606	0.00151059	0.00133741	0.00154208	0.000732765	0.000687192	0.000738294	0.00157339	0.00173145	0.00177927	0.00158758	0.00164119	0.00151267
A5BCX3	Histone H2A OS=Vitis vinifera GN=VIT_14s0030g00450 PE=3 SV=1 - [A5BCX3_VITVI]	Thecc1EG004504t1	'16.2/21.1/27.4/28.1.3/29.4/33.3'	'''secondary metabolism.phenylpropanoids/redox.thioredoxin/RNA.RNA binding/DNA.synthesis/chromatin structure.histone/protein.postra...'' <Preview truncated at 128 characters>'	95.68	139	6	0	3e-92	267	AT1G54690	28.1.3.2.1	DNA.synthesis/chromatin structure.histone.core.H2A	91.55	142	9	1	8e-88	256	Group 1 specific	0.00455381	0.00291084	0.00302558	0.00201691	0.0016657	0.00145308	0	0.00138473	0	0	0	0.00142218	0	0	0.00156655	0	0	0	0	0	0	0	0	0	0	0	0	0	0
A5BD13	Putative uncharacterized protein OS=Vitis vinifera GN=VIT_10s0003g02650 PE=4 SV=1 - [A5BD13_VITVI]	Thecc1EG029566t4	'29.2.1.2.2.32/29.2.2'	'protein.synthesis.ribosomal protein.eukaryotic.60S subunit.L32/protein.synthesis.ribosome biogenesis'	96.99	133	4	0	8e-93	268	AT4G18100	29.2.1.2.2.32	protein.synthesis.ribosomal protein.eukaryotic.60S subunit.L32	86.47	133	18	0	3e-84	246	Exist in all groups	0.00158641	0	0.00126483	0.00140527	0.00174084	0.00151864	0.00160927	0.0014472	0.00247088	0.00156093	0.00155264	0.00148634	0.00155516	0.00137965	0.00163722	0.00171898	0.00133355	0.00152952	0	0	0	0	0	0	0.0015027	0.0015442	0.00160748	0.00142437	0.00196923
A5BDH7	Fructose-bisphosphate aldolase OS=Vitis vinifera GN=VIT_03s0038g00670 PE=3 SV=1 - [A5BDH7_VITVI]	Thecc1EG006785t1	'1.3.6/11.1.30'	'PS.calvin cycle.aldolase/lipid metabolism.FA synthesis and FA elongation.pyruvate kinase'	91.21	398	35	0	0	758	AT2G21330	1.3.6	PS.calvin cycle.aldolase	86.57	402	47	5	0	704	Exist in all groups	0.00185547	0.00223652	0.00211334	0.002348	0.00174522	0.00152245	0.00161331	0.000967224	0.00137616	0.00130404	0.00181596	0.00173842	0.00103938	0.00138312	0.00109422	0.00143609	0.00178254	0.000766681	0.00135757	0.000939196	0.000743812	0.000697552	0.00149885	0.00133092	0.000502159	0.000774039	0.000537172	0.000951963	0.00065806
A5BDX1	Putative uncharacterized protein OS=Vitis vinifera GN=VIT_07s0005g03660 PE=4 SV=1 - [A5BDX1_VITVI]	Thecc1EG003991t1	'35.1'	'not assigned.no ontology'	83.93	280	41	3	8e-149	422	AT1G03900	35.2	not assigned.unknown	75.09	273	53	5	3e-121	352	Group 2 specific	0	0	0	0	0	0	0	0	0	0	0	0	0	0	0.000783274	0	0.000637994	0.000731748	0.00077743	0.000896402	0.000709921	0	0	0.000762169	0	0	0	0	0.000628076
A5BDX9	Putative uncharacterized protein OS=Vitis vinifera GN=VITISV_032961 PE=4 SV=1 - [A5BDX9_VITVI]	Thecc1EG027169t1	'27.3.59'	'RNA.regulation of transcription.methyl binding domain proteins'	50.63	318	135	8	3e-74	235	#N/A	#N/A	#N/A	#N/A	#N/A	#N/A	#N/A	#N/A	#N/A	Group 1 specific	0.00101765	0.000520394	0.000540907	0	0	0	0	0	0	0	0	0	0	0	0	0	0	0	0	0	0	0	0	0	0	0	0	0	0
A5BE19	Phosphoribulokinase OS=Vitis vinifera GN=VITISV_011191 PE=3 SV=1 - [A5BE19_VITVI]	Thecc1EG016637t1	'1.3.12'	'PS.calvin cycle.PRK'	87.35	411	49	1	0	748	#N/A	#N/A	#N/A	#N/A	#N/A	#N/A	#N/A	#N/A	#N/A		0.00129285	0.00178503	0.00144308	0.00251949	0.00198618	0.00198018	0.00157377	0.00212291	0.00241638	0.00127208	0.00126532	0.0012113	0.000760428	0.000899478	0.000800552	0.00112071	0.000869424	0	0.00105944	0	0.000967441	0	0.000731056	0.000778982	0	0	0	0	0
A5BE54	Putative uncharacterized protein OS=Vitis vinifera GN=VIT_14s0108g00010 PE=4 SV=1 - [A5BE54_VITVI]	Thecc1EG018364t1	'18.5.2.1/34.2/34.2'	'Co-factor and vitamine metabolism.folate and vitamine K.vitamine K.isochorismate synthase/transport.sugars/transport.porins'	83.33	276	46	0	1e-174	488	AT3G01280	34.20	transport.porins	73.55	276	73	0	5e-148	419	Exist in all groups	0.00152893	0.00175916	0.0018285	0.00135435	0.00167777	0.00146361	0.00155096	0.00139477	0.00198447	0.00150438	0.00149638	0.00179061	0.00112411	0.00132966	0.00118342	0.00124253	0.00128523	0.0014741	0	0.00135435	0	0	0	0	0.00144825	0.00148825	0.00154924	0.00137276	0.00126526
A5BE97	Histone H2A OS=Vitis vinifera GN=VIT_08s0040g03300 PE=3 SV=1 - [A5BE97_VITVI]	Thecc1EG041890t2	'16.2/21.1/27.4/28.1.3/29.4/33.3'	'''secondary metabolism.phenylpropanoids/redox.thioredoxin/RNA.RNA binding/DNA.synthesis/chromatin structure.histone/protein.postra...'' <Preview truncated at 128 characters>'	96.15	130	5	0	7e-81	239	AT5G02560	28.1.3.2.1	DNA.synthesis/chromatin structure.histone.core.H2A	75.14	177	16	3	3e-76	228	Group 1 specific	0.00424818	0.00162929	0.00169351	0.00188155	0.00233086	0.00203334	0.0021547	0.00193769	0.00220555	0.00139331	0.00207887	0.0019901	0	0	0	0	0	0	0	0	0	0	0	0	0	0	0	0	0
A5BEF3	Putative uncharacterized protein OS=Vitis vinifera GN=VIT_07s0005g05160 PE=3 SV=1 - [A5BEF3_VITVI]	Thecc1EG001497t1	'29.5.11.20'	'protein.degradation.ubiquitin.proteasom'	98.43	446	6	1	0	880	AT2G20140	29.5.11.20	protein.degradation.ubiquitin.proteasom	95.96	446	14	2	0	854	Except group 2	0.000711212	0.00109107	0.00113408	0.000840003	0.00156089	0.000907769	0.00144292	0.0012976	0.00123082	0.000466525	0.000928093	0.00155481	0.000464801	0.00082469	0	0	0.000597851	0	0	0	0	0	0	0.000714212	0.0011228	0.000692286	0.000960874	0.000851418	0.000784742
A5BEH3	Putative uncharacterized protein OS=Vitis vinifera GN=VIT_10s0003g00090 PE=4 SV=1 - [A5BEH3_VITVI]	Thecc1EG029828t1	'17.2.2/17.2.3/27.4/33.99'	'''hormone metabolism.auxin.signal transduction/hormone metabolism.auxin.induced-regulated-responsive-activated/RNA.RNA binding/dev...'' <Preview truncated at 128 characters>'	79.82	109	20	2	9e-48	155	AT1G28330	33.99	development.unspecified	63.11	122	41	3	7e-42	138	Exist in all groups	0.00261562	0.00267508	0	0.00154463	0.00287023	0.00250387	0.00353774	0.00238609	0.00271593	0.0025736	0.00255993	0.00163375	0.00170939	0.00227471	0.00359918	0	0.00219871	0.00168121	0.00267924	0.0020595	0.00326212	0.00229443	0	0.0017511	0.00247759	0.00169734	0.00265035	0	0.00216453
A5BEJ8	Malate dehydrogenase OS=Vitis vinifera GN=VIT_03s0088g01190 PE=3 SV=1 - [A5BEJ8_VITVI]	Thecc1EG006355t2	'6.3/10.1.5/27.3.1/29.2.2'	'''gluconeogenesis / glyoxylate cycle.malate dehydrogenase/cell wall.precursor synthesis.UXS/RNA.regulation of transcription.ABI3/V...'' <Preview truncated at 128 characters>'	91.85	356	29	0	0	674	AT2G22780	6.3	gluconeogenesis / glyoxylate cycle.Malate DH	83.85	353	55	1	0	605	Group 1 specific	0.00148169	0.00136384	0.00118134	0.0013125	0.00130074	0.00170207	0.00180365	0.00135167	0.00153852	0.00116631	0.000580058	0.00138823	0.001162	0.000773147	0	0	0.000747313	0.000857132	0	0	0.000554376	0	0	0	0	0	0.000600546	0	0.000490464
A5BEM6	Putative uncharacterized protein OS=Vitis vinifera GN=VIT_17s0000g00900 PE=3 SV=1 - [A5BEM6_VITVI]	Thecc1EG014701t1	'19.3/26.7/29.5.11.4.2'	'tetrapyrrole synthesis.GSA/misc.oxidases - copper, flavone etc/protein.degradation.ubiquitin.E3.RING'	85.47	475	62	2	0	838	AT5G63570	19.3	tetrapyrrole synthesis.GSA	82.4	466	79	1	0	801	Group 1 specific	0.000669111	0.000855404	0.000711299	0.000592708	0.000489497	0	0.000678752	0.000406929	0.000694773	0.000438909	0	0.000417936	0	0.000387935	0.00046036	0	0.000374973	0	0.000685388	0	0	0	0.000630594	0	0	0	0	0	0
A5BEM8	Putative uncharacterized protein OS=Vitis vinifera GN=VIT_00s0227g00110 PE=4 SV=1 - [A5BEM8_VITVI]	Thecc1EG002531t1	'7.1.3'	'OPP.oxidative PP.6-phosphogluconate dehydrogenase'	86.94	291	38	0	0	520	AT3G25530	7.1.3	OPP.oxidative PP.6-phosphogluconate dehydrogenase	81.75	285	52	0	8e-173	483	Exist in all groups	0.000725062	0.00111232	0.00115617	0.000963405	0.00119346	0.000694085	0.00110326	0.00132287	0.00075287	0.00142683	0	0.00135865	0.00106617	0.000945843	0.000748282	0.000785652	0.000914239	0.000699058	0.00185675	0.00171271	0.000678206	0	0.00102499	0.00145624	0.0013736	0.00105865	0.000734689	0.001302	0.00120004
A5BF27	Proteasome subunit alpha type OS=Vitis vinifera GN=VITISV_038170 PE=1 SV=1 - [A5BF27_VITVI]	Thecc1EG029400t1	'29.5.11.20'	'protein.degradation.ubiquitin.proteasom'	96.82	220	7	0	5e-156	437	AT1G79210	29.5.11.20	protein.degradation.ubiquitin.proteasom	93.18	220	15	0	3e-149	419	Exist in all groups	0.000933597	0.00250641	0.00186086	0.00289448	0.00409791	0.00312799	0.0037882	0.00340668	0.00193881	0.0022965	0.00319802	0.00131206	0.00228801	0.0020298	0.00240874	0.00202323	0.00235437	0.00180023	0.00334708	0.00275664	0.00349306	0.00307108	0.00329946	0.00281261	0.0013265	0.00181751	0.00236498	0.0025147	0.00154518
A5BF93	Putative uncharacterized protein OS=Vitis vinifera GN=VIT_07s0005g03790 PE=3 SV=1 - [A5BF93_VITVI]	Thecc1EG003964t1	'8.1.6/29.4'	'TCA / organic transformation.TCA.succinyl-CoA ligase/protein.postranslational modification'	89.55	421	44	0	0	780	AT2G20420	8.1.6	TCA / org transformation.TCA.succinyl-CoA ligase	88.28	418	49	0	0	762	Exist in all groups	0.00274341	0.00191303	0.00218729	0.00154646	0.00191575	0.00190996	0.00252994	0.00182012	0.00284862	0.00220855	0.00122045	0.00186935	0.00268936	0.00238585	0.00257388	0.00135121	0.00125789	0.00168319	0.00102187	0.000883688	0.000699851	0.00131265	0.0010577	0.000751358	0.00188992	0.00218488	0.0020217	0.0026871	0.00165111
A5BFG5	Putative uncharacterized protein OS=Vitis vinifera GN=VITISV_040667 PE=1 SV=1 - [A5BFG5_VITVI]	Thecc1EG007031t2	'29.5.7'	'protein.degradation.metalloprotease'	85.88	340	48	0	0	608	AT3G19170	29.5.7	protein.degradation.metalloprotease	79.33	387	80	0	0	651	Group 1 specific	0.0010904	0.000836395	0.000434683	0.000482947	0	0.000521909	0.000829585	0	0	0	0	0	0	0	0	0	0	0	0	0	0	0	0	0	0	0	0	0	0
A5BFH3	Putative uncharacterized protein OS=Vitis vinifera GN=VITISV_020937 PE=4 SV=1 - [A5BFH3_VITVI]	Thecc1EG047036t1	'26.1/27.3.39/29.2.5'	'misc.cytochrome P450/RNA.regulation of transcription.AtSR transcription factor family/protein.synthesis.release'	95.88	437	18	0	0	868	#N/A	#N/A	#N/A	#N/A	#N/A	#N/A	#N/A	#N/A	#N/A	Group 3 specific	0	0	0	0	0	0	0	0	0	0	0	0	0	0	0	0	0	0	0	0	0	0	0	0	0	0.000469973	0.000489232	0	0.000399554
A5BFH7	Proteasome subunit alpha type OS=Vitis vinifera GN=VITISV_004441 PE=3 SV=1 - [A5BFH7_VITVI]	Thecc1EG006639t1	'35.2'	'not assigned.unknown'	76.32	228	24	3	8e-114	330	#N/A	#N/A	#N/A	#N/A	#N/A	#N/A	#N/A	#N/A	#N/A	Exist in all groups	0.0024086	0.00258652	0.00268848	0.00128014	0.00211445	0.00138342	0.00195464	0.00263668	0.00200078	0.00236991	0.00282878	0.00180533	0.00283337	0.00293254	0.00198859	0.00260987	0.00242962	0.00185777	0.00197375	0.00284475	0.00270353	0.0012677	0.00272393	0.001935	0.0018252	0.0023445	0.00244058	0.00173005	0.00199321
A5BFL3	Putative uncharacterized protein OS=Vitis vinifera GN=VIT_03s0063g02420 PE=3 SV=1 - [A5BFL3_VITVI]	Thecc1EG006904t1	'30.5'	'signalling.G-proteins'	96.12	206	8	0	2e-148	415	AT3G18820	30.5	signalling.G-proteins	92.72	206	15	0	5e-144	404		0.00102424	0	0.000816612	0	0	0.00147072	0	0	0.00106352	0	0	0	0	0	0	0	0	0	0.00104915	0.00120971	0.000958049	0	0.00144792	0.00102856	0.00097019	0.000996982	0.00103784	0	0.000847598
A5BFV2	Putative uncharacterized protein OS=Vitis vinifera GN=VITISV_019514 PE=4 SV=1 - [A5BFV2_VITVI]	Thecc1EG016227t1	'34.12'	'transport.metal'	74.32	74	19	0	9e-31	108	#N/A	#N/A	#N/A	#N/A	#N/A	#N/A	#N/A	#N/A	#N/A	Group 3 specific	0	0	0	0	0	0	0	0	0	0	0	0	0	0	0	0	0	0	0	0	0	0	0	0	0	0	0.00194359	0.00258328	0
A5BGB7	Putative uncharacterized protein OS=Vitis vinifera GN=VITISV_043274 PE=3 SV=1 - [A5BGB7_VITVI]	Thecc1EG037345t1	'35.2'	'not assigned.unknown'	82.69	156	27	0	3e-72	218	#N/A	#N/A	#N/A	#N/A	#N/A	#N/A	#N/A	#N/A	#N/A	Group 2 specific	0	0	0	0	0	0	0	0	0	0	0	0	0	0	0	0	0.00170541	0.00195602	0.00138542	0.00239615	0.00379535	0	0	0	0	0	0	0.00182154	0
A5BGC9	6-phosphogluconate dehydrogenase, decarboxylating OS=Vitis vinifera GN=VITISV_008240 PE=3 SV=1 - [A5BGC9_VITVI]	Thecc1EG016386t2	'7.1.3'	'OPP.oxidative PP.6-phosphogluconate dehydrogenase'	89.48	485	50	1	0	898	AT1G64190	7.1.3	OPP.oxidative PP.6-phosphogluconate dehydrogenase	88.48	486	56	0	0	902	Exist in all groups	0.00106778	0.000819041	0.000681061	0.000756683	0.000937377	0.000408864	0.000433265	0.000389631	0.000443492	0.000630376	0.000627026	0.000600254	0.000837394	0.000557166	0.000881579	0.000462803	0.000718066	0.000823587	0.000875003	0.000504453	0	0	0.000905681	0.000428913	0.000809146	0.00103936	0.000865565	0.000575224	0.00141381
A5BGJ0	Putative uncharacterized protein OS=Vitis vinifera GN=VITISV_011895 PE=4 SV=1 - [A5BGJ0_VITVI]	Thecc1EG034078t1	'16.8.3.1'	'secondary metabolism.flavonoids.dihydroflavonols.dihydroflavonol 4-reductase'	77.71	314	66	2	0	510	#N/A	#N/A	#N/A	#N/A	#N/A	#N/A	#N/A	#N/A	#N/A	Group 2 specific	0	0	0	0	0	0	0	0	0	0	0	0	0	0	0	0	0.000554257	0.000953559	0.000675393	0.00077875	0.000925116	0	0.000932096	0.000993202	0	0.00160452	0.00133622	0.000592002	0
A5BGW2	3-oxoacyl-[acyl-carrier-protein] synthase OS=Vitis vinifera GN=VITISV_030014 PE=3 SV=1 - [A5BGW2_VITVI]	Thecc1EG029513t1	'35.2'	'not assigned.unknown'	91.57	439	36	1	0	838	#N/A	#N/A	#N/A	#N/A	#N/A	#N/A	#N/A	#N/A	#N/A	Group 2 specific	0	0.00036699	0	0.000423811	0	0	0	0	0	0	0.000702383	0	0	0.000416085	0	0.000518424	0.000402182	0.000461283	0	0	0	0	0	0	0.000453195	0	0	0	0
A5BGY1	Putative uncharacterized protein OS=Vitis vinifera GN=VIT_02s0025g01580 PE=3 SV=1 - [A5BGY1_VITVI]	Thecc1EG016477t1	'10.1.2'	'cell wall.precursor synthesis.UGE'	87.36	348	44	0	0	639	AT4G10960	10.1.2/11.9.2.1	cell wall.precursor synthesis.UGE/lipid metabolism.lipid degradation.lipases.triacylglycerol lipase	81.69	344	63	0	0	602	Except group 2	0.000606302	0.000930129	0.000966794	0.00161121	0.00166331	0.0017412	0.00123007	0.000553097	0.00125911	0.00119313	0.00178018	0.00170417	0	0.00052728	0.000625719	0	0	0	0	0	0	0	0	0	0.000574308	0.000590167	0	0.000544369	0.00100348
A5BHS5	Putative uncharacterized protein OS=Vitis vinifera GN=VITISV_034728 PE=3 SV=1 - [A5BHS5_VITVI]	Thecc1EG037078t2	'1.3.4/4.1.9'	'PS.calvin cycle.GAP/glycolysis.cytosolic branch.non-phosphorylating glyceraldehyde 3-phosphate dehydrogenase (NPGAP-DH)'	91.94	496	40	0	0	961	AT2G24270	4.1.9	glycolysis.cytosolic branch.non-phosphorylating glyceraldehyde 3-phosphate dehydrogenase (NPGAP-DH)	88.51	496	57	0	0	936	Exist in all groups	0.000425389	0.000815738	0.000847894	0.000565224	0.000700198	0.000407215	0.000431518	0.000776119	0.000883408	0.000837112	0.000832664	0.000597833	0.000834018	0.000739893	0.000658519	0.000921874	0.000715171	0.000410133	0.000653606	0.000502419	0.000596849	0	0	0	0.000604413	0.00103517	0.000862075	0.000763873	0
A5BHY1	Putative uncharacterized protein OS=Vitis vinifera GN=VIT_13s0073g00120 PE=3 SV=1 - [A5BHY1_VITVI]	Thecc1EG047061t1	'29.2.1.2.1.17/29.2.2'	'protein.synthesis.ribosomal protein.eukaryotic.40S subunit.S17/protein.synthesis.ribosome biogenesis'	83.33	144	21	2	5e-80	239	AT5G04800	29.2.1.2.1.17	protein.synthesis.ribosomal protein.eukaryotic.40S subunit.S17	81.38	145	22	2	3e-79	234	Exist in all groups	0.00146523	0.00224781	0.00233642	0.00389376	0.00562752	0.00350657	0.00297268	0.0026733	0.00456427	0.00360423	0.00501911	0.00411841	0.00143636	0.00254852	0.00226823	0.00317534	0.00307921	0.00211902	0.00225131	0.00173055	0.00411163	0	0	0.00220711	0.00277582	0.00427871	0.00445405	0.00394668	0.00485014
A5BI23	Putative uncharacterized protein OS=Vitis vinifera GN=VITISV_040309 PE=3 SV=1 - [A5BI23_VITVI]	Thecc1EG029076t1	'27.1.2/28.1/29.2.3'	'RNA.processing.RNA helicase/DNA.synthesis/chromatin structure/protein.synthesis.initiation'	96.01	401	16	0	0	800	AT1G54270	29.2.3	protein.synthesis.initiation	92.29	402	28	2	0	765	Exist in all groups	0.00128654	0.00118421	0.00143604	0.00113964	0.00141178	0.00123158	0.00130508	0.00140837	0.00106871	0.00126588	0.00201464	0.00144646	0.00151344	0.00179018	0.00132774	0.00223049	0.00194666	0.00223272	0.00316281	0.00182341	0.00192544	0.00304711	0.00290996	0.00232555	0.00146238	0.00175323	0.00234653	0.00231025	0.00170347
A5BIN1	Putative uncharacterized protein OS=Vitis vinifera GN=VIT_13s0019g00840 PE=4 SV=1 - [A5BIN1_VITVI]	Thecc1EG042808t1	'10.1.5'	'cell wall.precursor synthesis.UXS'	92.33	339	26	0	0	658	AT3G46440	10.1.5	cell wall.precursor synthesis.UXS	94.12	323	19	0	0	641	Exist in all groups	0	0.000938217	0.001219	0	0	0	0	0.000557906	0	0.000902625	0.00119711	0.000572996	0.000599526	0	0.00063116	0	0.000771141	0.00058964	0.00156613	0	0.0011441	0.00120707	0.00172911	0.00122831	0.000868953	0.0011906	0.000929541	0.000549103	0.00202441
A5BIQ8	Putative uncharacterized protein OS=Vitis vinifera GN=VIT_08s0007g08370 PE=3 SV=1 - [A5BIQ8_VITVI]	Thecc1EG040726t1	'35.2'	'not assigned.unknown'	89.03	237	26	0	3e-154	436	AT3G57490	29.2.1.2.1.2	protein.synthesis.ribosomal protein.eukaryotic.40S subunit.S2	88.69	221	25	0	3e-146	415	Exist in all groups	0.000772868	0.00059283	0.000616198	0.00171154	0.00169621	0.00184962	0.00196001	0.00141009	0.00120376	0.00152091	0.00151283	0.00181029	0.000757642	0.00100821	0.000797619	0	0.000649679	0	0	0.00091282	0.000722923	0	0.00109257	0.000776128	0.000732085	0.00112845	0.00078313	0.00138784	0.00127916
A5BIU6	Putative uncharacterized protein OS=Vitis vinifera GN=VITISV_000576 PE=3 SV=1 - [A5BIU6_VITVI]	Thecc1EG041072t1	'13.2.4.4'	'amino acid metabolism.degradation.branched chain group.leucine'	86.06	409	46	3	0	709	#N/A	#N/A	#N/A	#N/A	#N/A	#N/A	#N/A	#N/A	#N/A	Group 1 specific	0.000528805	0.00060843	0.000421609	0.000702634	0.000580281	0.000759318	0	0	0.000549086	0	0	0	0	0	0	0	0	0	0	0	0	0	0	0	0	0	0	0	0
A5BIY8	Putative uncharacterized protein OS=Vitis vinifera GN=VITISV_025426 PE=4 SV=1 - [A5BIY8_VITVI]	Thecc1EG005515t1	'16.8.3.1'	'secondary metabolism.flavonoids.dihydroflavonols.dihydroflavonol 4-reductase'	63.28	305	111	1	1e-147	422	AT2G45400	16.8.3.1	secondary metabolism.flavonoids.dihydroflavonols.dihydroflavonol 4-reductase	51.45	311	144	4	6e-102	306		0	0	0	0	0	0	0	0.000946611	0	0.001021	0.0013541	0	0.00169538	0.00150404	0.00142787	0.00112438	0	0.00133394	0.00141722	0	0.00129415	0	0.00146691	0.00104205	0.000655276	0	0	0.000621117	0.000858714
A5BJL8	Cyanate hydratase OS=Vitis vinifera GN=CYN PE=3 SV=1 - [CYNS_VITVI]	Thecc1EG020950t1	'35.2'	'not assigned.unknown'	81.08	148	28	0	2e-85	256	AT3G23490	16.4.3.1	secondary metabolism.N misc.cyanogenic glycosides.cyanase	75.47	159	39	0	2e-90	264	Except group 2	0.00192981	0.00197369	0.00153862	0.00170946	0.00282356	0.00184737	0.00195762	0.00234729	0.00267177	0.00126588	0.00188873	0.00180808	0	0	0	0	0	0	0	0	0	0	0	0	0.00121865	0	0	0.00115513	0.00106467
A5BKY5	Putative uncharacterized protein OS=Vitis vinifera GN=VIT_15s0024g00650 PE=4 SV=1 - [A5BKY5_VITVI]	Thecc1EG016693t1	'27.3.44'	'RNA.regulation of transcription.chromatin remodeling factors'	66.25	80	27	0	1e-32	114	AT3G03590	35.1	not assigned.no ontology	51.41	142	54	2	4e-38	128	Group 1 specific	0.00164838	0.00189659	0.00131424	0.00146016	0	0.00157796	0.00167213	0.00150373	0	0	0	0.0015444	0	0	0	0	0	0	0	0.00194687	0.00154186	0	0	0	0	0	0	0	0
A5BL32	Putative uncharacterized protein OS=Vitis vinifera GN=VITISV_011731 PE=3 SV=1 - [A5BL32_VITVI]	Thecc1EG003851t1	'5.3/25/26.11.1'	'fermentation.ADH/C1-metabolism/misc.alcohol dehydrogenases.cinnamyl alcohol dehydrogenase'	92.59	378	27	1	0	725	#N/A	#N/A	#N/A	#N/A	#N/A	#N/A	#N/A	#N/A	#N/A	Exist in all groups	0	0.000428155	0.000890064	0.000988892	0.000918778	0.000801503	0.00113245	0.0010184	0.000869385	0.000823825	0.0010926	0.000522972	0.000547186	0.000485432	0.000576059	0.000604827	0.000703819	0.000807246	0	0	0	0	0	0	0.000793092	0.000814993	0.000848391	0.000751748	0.000461919
A5BM29	Putative uncharacterized protein OS=Vitis vinifera GN=VIT_01s0010g03790 PE=4 SV=1 - [A5BM29_VITVI]	Thecc1EG008734t1	'20.2.1/29.3.1'	'stress.abiotic.heat/protein.targeting.nucleus'	92.68	123	8	1	1e-79	234	AT1G27310	29.3.1	protein.targeting.nucleus	86.99	123	15	1	4e-75	222		0.00343078	0.00197369	0.00136766	0	0	0	0.00174011	0	0	0	0.00167887	0	0.0016816	0.00223773	0.00177033	0	0	0.0024808	0.00351424	0	0	0.00451424	0.00242497	0.00344525	0.00243731	0.00166974	0	0	0
A5BM68	Putative uncharacterized protein OS=Vitis vinifera GN=VIT_05s0020g01170 PE=4 SV=1 - [A5BM68_VITVI]	Thecc1EG026661t1	'33.99'	'development.unspecified'	85.12	168	24	1	2e-100	290	AT3G16640	33.99	development.unspecified	78.57	168	35	1	7e-93	271	Exist in all groups	0	0.00145367	0.00100732	0.00111917	0.00277284	0.00181418	0.00192245	0.00230512	0.00131189	0.00248627	0.0018548	0.0017756	0.00185781	0.00164814	0.00130389	0.00273802	0.00159308	0.00243624	0.00323541	0.00223832	0.00236357	0.00332486	0.00178605	0.00190314	0.00538542	0.00368943	0.00448072	0.00340312	0.00261385
A5BMU2	Putative uncharacterized protein OS=Vitis vinifera GN=VITISV_012581 PE=4 SV=1 - [A5BMU2_VITVI]	Thecc1EG045520t1	'35.2'	'not assigned.unknown'	86.83	205	27	0	1e-118	342	#N/A	#N/A	#N/A	#N/A	#N/A	#N/A	#N/A	#N/A	#N/A		0	0	0	0	0	0	0	0	0	0	0	0	0	0	0	0	0.000865182	0	0.00105427	0.00121561	0.00144408	0.00135427	0	0.00103358	0.000974922	0.00200369	0.0020858	0.0009241	0.00212933
A5BN09	Putative uncharacterized protein OS=Vitis vinifera GN=VITISV_043951 PE=3 SV=1 - [A5BN09_VITVI]	Thecc1EG001364t2	'31.1'	'cell.organisation'	99.73	377	1	0	0	782	AT5G09810	31.1	cell.organisation	98.67	377	5	0	0	774	Exist in all groups	0.00363781	0.0042929	0.00379281	0.00446182	0.00399193	0.00428602	0.00369022	0.00382913	0.00435846	0.00440539	0.00492972	0.00498142	0.00740661	0.00876096	0.00693104	0.0109158	0.00705686	0.00782407	0.00802589	0.0118981	0.00785244	0.0095733	0.00909845	0.00814935	0.0060965	0.00599247	0.00567094	0.0052762	0.00555773
A5BNB6	Putative uncharacterized protein OS=Vitis vinifera GN=VIT_05s0020g01140 PE=3 SV=1 - [A5BNB6_VITVI]	Thecc1EG038745t1	'29.2.1.1.1.2.18/29.2.2'	'protein.synthesis.ribosomal protein.prokaryotic.chloroplast.50S subunit.L18/protein.synthesis.ribosome biogenesis'	77.62	143	31	1	4e-77	231	AT1G48350	29.2.1.1.1.2.18	protein.synthesis.ribosomal protein.prokaryotic.chloroplast.50S subunit.L18	69.51	164	46	2	3e-74	223	Group 1 specific	0.00131052	0.00100523	0.00156729	0.00116087	0	0.00125453	0	0	0	0	0	0	0	0	0	0	0	0	0	0	0	0	0	0	0	0	0	0	0
A5BNS7	Putative uncharacterized protein OS=Vitis vinifera GN=VITISV_000290 PE=3 SV=1 - [A5BNS7_VITVI]	Thecc1EG001640t1	'29.6'	'protein.folding'	95.33	557	25	1	0	1061	#N/A	#N/A	#N/A	#N/A	#N/A	#N/A	#N/A	#N/A	#N/A	Except group 2	0.000378803	0.000290561	0.000453022	0.000671097	0.000415677	0.000362619	0.000576391	0.000518342	0.000393331	0.000559077	0.000556106	0.000532361	0	0.000329432	0.000586401	0.000410457	0.000318424	0	0.000388017	0	0	0	0.000803243	0	0.00107644	0.000553083	0.000767664	0.000510163	0
A5BP39	Putative uncharacterized protein OS=Vitis vinifera GN=VITISV_029655 PE=4 SV=1 - [A5BP39_VITVI]	Thecc1EG031596t1	'26.2/27.3.28/28.1/29.4'	'''misc.UDP glucosyl and glucoronyl transferases/RNA.regulation of transcription.squamosa promoter binding protein family (SBP)/DNA...'' <Preview truncated at 128 characters>'	77.62	286	60	1	3e-162	457	#N/A	#N/A	#N/A	#N/A	#N/A	#N/A	#N/A	#N/A	#N/A		0	0.000571882	0.000594425	0	0	0	0	0.000680133	0	0.000733582	0.00145937	0	0	0.000648387	0	0.00161572	0.000940083	0.00143764	0.000763695	0	0.00104607	0	0.00105396	0.000748703	0.00105932	0	0.000755458	0	0.000925469
A5BP89	Putative uncharacterized protein OS=Vitis vinifera GN=VITISV_034601 PE=4 SV=1 - [A5BP89_VITVI]	Thecc1EG014786t1	'35.2'	'not assigned.unknown'	78.71	991	193	7	0	1589	#N/A	#N/A	#N/A	70.87	992	268	10	0	1397	Group 3 specific	0	0	0	0	0	0	0	0	0	0	0.000210072	0.000201102	0	0	0.000221516	0	0.000270645	0.000206944	0	0	0	0	0	0	0.000508289	0.000522325	0.000652476	0.000385434	0.000444062
A5BP92	Putative uncharacterized protein OS=Vitis vinifera GN=VIT_09s0002g02600 PE=4 SV=1 - [A5BP92_VITVI]	Thecc1EG028983t1	'27.3.71'	'RNA.regulation of transcription.SNF7'	93.6	203	12	1	4e-124	353	AT1G17730	27.3.71	RNA.regulation of transcription.SNF7	89.16	203	21	1	8e-132	372	Group 3 specific	0	0	0	0	0	0	0	0	0	0	0	0	0	0	0	0.00113181	0	0	0	0	0	0	0.00147659	0.00104893	0.000989401	0.00101672	0	0.000937825	0.000864382
A5BPB2	Putative uncharacterized protein OS=Vitis vinifera GN=VIT_12s0028g00320 PE=4 SV=1 - [A5BPB2_VITVI]	Thecc1EG029531t1	'35.2'	'not assigned.unknown'	87.64	267	28	2	1e-170	477	AT1G29930	1.1.1.1	PS.lightreaction.photosystem II.LHC-II	86.94	268	31	3	4e-168	470	Exist in all groups	0.00195364	0.00269737	0.00249218	0.00138445	0.00128629	0.00149614	0.00118907	0.00106932	0.00162285	0.000768903	0	0.0018304	0.00268121	0.00237862	0.00241945	0.00296365	0.00197069	0.00226029	0.0024014	0.00276889	0.00255834	0.00411297	0.00220941	0.00235426	0.00185055	0.00190165	0.00118775	0.00105245	0.00161671
A5BPE1	Putative uncharacterized protein OS=Vitis vinifera GN=VITISV_023326 PE=4 SV=1 - [A5BPE1_VITVI]	Thecc1EG037235t1	'4.1.4/4.2.4'	'glycolysis.cytosolic branch.phosphofructokinase (PFK)/glycolysis.plastid branch.phosphofructokinase (PFK)'	84.57	473	71	2	0	838	#N/A	#N/A	#N/A	#N/A	#N/A	#N/A	#N/A	#N/A	#N/A	Group 3 specific	0	0	0	0	0	0	0	0	0	0	0	0	0	0	0	0	0	0	0	0	0	0	0	0.000434186	0.000819095	0.000420857	0.000438104	0.000970495	0.000536696
A5BPG1	Putative uncharacterized protein OS=Vitis vinifera GN=VITISV_019248 PE=4 SV=1 - [A5BPG1_VITVI]	Thecc1EG000498t1	'1.1.1.2'	'PS.lightreaction.photosystem II.PSII polypeptide subunits'	84.29	331	52	0	0	574	#N/A	#N/A	#N/A	#N/A	#N/A	#N/A	#N/A	#N/A	#N/A	Exist in all groups	0.00223104	0.00244475	0.0020329	0.00225862	0.00244822	0.00152552	0.00226319	0.00232601	0.00198567	0.00282241	0.00218354	0.00238892	0.00312442	0.00304899	0.00263142	0.00241748	0.00321503	0.00276561	0.00293826	0.00263504	0.00238499	0.00293562	0.0022528	0.00288058	0.00271712	0.00279215	0.00290657	0.00200315	0.00184628
A5BPK4	Putative uncharacterized protein OS=Vitis vinifera GN=VITISV_010055 PE=4 SV=1 - [A5BPK4_VITVI]	Thecc1EG031380t1	'17.2.3'	'hormone metabolism.auxin.induced-regulated-responsive-activated'	82.28	254	45	0	8e-158	443	#N/A	#N/A	#N/A	#N/A	#N/A	#N/A	#N/A	#N/A	#N/A	Group 1 specific	0.00124114	0.000634676	0.000659695	0.00109942	0	0.00158415	0.000839345	0.000754814	0.000859157	0	0	0	0	0	0	0	0	0	0	0	0	0	0	0	0	0	0	0	0
A5BPL1	Phosphomannomutase OS=Vitis vinifera GN=VITISV_006228 PE=3 SV=1 - [A5BPL1_VITVI]	Thecc1EG005381t1	'35.2'	'not assigned.unknown'	91.06	246	22	0	2e-161	452	AT2G45790	10.1.21	cell wall.precursor synthesis.phosphomannomutase	80.89	246	47	0	1e-152	429	Exist in all groups	0	0	0	0.00187651	0.0018597	0.00121674	0.00085957	0.000773002	0.00087986	0.00125063	0.00124398	0.00119086	0	0.000736922	0	0	0.00178075	0.000816972	0.00173595	0	0.0011889	0.00111496	0.00179681	0.0012764	0.00160529	0.00123722	0.00128792	0.00152161	0.00105184
A5BPU3	Putative uncharacterized protein OS=Vitis vinifera GN=VITISV_021989 PE=3 SV=1 - [A5BPU3_VITVI]	Thecc1EG043361t1	'8.2.9/27.3.27'	'''TCA / organic transformation.other organic acid transformations.cyt MDH/RNA.regulation of transcription.NAC domain transcription...'' <Preview truncated at 128 characters>'	84.35	441	62	3	0	746	#N/A	#N/A	#N/A	#N/A	#N/A	#N/A	#N/A	#N/A	#N/A	Group 1 specific	0.000486159	0.000559363	0.000581413	0	0	0	0	0.000443497	0.000504804	0	0.000475808	0	0	0	0	0	0	0	0	0	0	0	0	0	0	0	0	0	0
A5BQI3	Putative uncharacterized protein OS=Vitis vinifera GN=VITISV_025206 PE=4 SV=1 - [A5BQI3_VITVI]	Thecc1EG011813t1	'2.2.2.1/26.3.1'	'major CHO metabolism.degradation.starch.starch cleavage/misc.gluco-, galacto- and mannosidases.alpha-galactosidase'	77.41	912	179	6	0	1451	#N/A	#N/A	#N/A	#N/A	#N/A	#N/A	#N/A	#N/A	#N/A	Group 1 specific	0.000351265	0.000269438	0.000373412	0.000311155	0.000256972	0.000224172	0.000237551	0	0	0	0.000343786	0	0	0	0	0	0	0	0	0	0	0	0	0	0	0	0	0	0
A5BQN6	Peptidyl-prolyl cis-trans isomerase OS=Vitis vinifera GN=VIT_03s0038g01930 PE=3 SV=1 - [A5BQN6_VITVI]	Thecc1EG006687t1	'2.2.1.3.1/26.8/31.3.1'	'''major CHO metabolism.degradation.sucrose.invertases.neutral/misc.nitrilases, nitrile lyases, berberine bridge enzymes, reticulin...'' <Preview truncated at 128 characters>'	85.38	171	25	0	2e-107	309	AT4G34870	31.3.1	cell.cycle.peptidylprolyl isomerase	82.56	172	30	0	1e-104	301	Exist in all groups	0.00552017	0.00329331	0.00391214	0.00434653	0.00538447	0.00411003	0.00497751	0.00503575	0.00445813	0.0042245	0.00420205	0.00459729	0.00541142	0.0048007	0.00569695	0.00465225	0.00515588	0.00473084	0.00439791	0.00289767	0.00401601	0.00564936	0.00606946	0.00492751	0.00522887	0.00477624	0.00435047	0.0044056	0.00406059
A5BR22	Putative uncharacterized protein OS=Vitis vinifera GN=VITISV_005665 PE=4 SV=1 - [A5BR22_VITVI]	Thecc1EG025860t2	'35.2'	'not assigned.unknown'	86.67	15	2	0	0.7	29.3	AT1G76010	27.3.67	RNA.regulation of transcription.putative transcription regulator	53.85	39	16	1	0.022	33.5	Group 3 specific	0	0	0	0	0	0	0.00169867	0	0	0	0	0	0	0	0	0	0	0	0	0	0	0	0	0	0	0.00162999	0	0	0
A5BR41	Superoxide dismutase OS=Vitis vinifera GN=VITISV_024204 PE=3 SV=1 - [A5BR41_VITVI]	Thecc1EG045539t1	'21.6'	'redox.dismutases and catalases'	85.22	230	32	1	4e-148	416	AT3G10920	21.6	redox.dismutases and catalases	78.7	230	44	2	3e-132	375	Exist in all groups	0.00416434	0.00425901	0.00368908	0.00450857	0.00355422	0.00310055	0.00375497	0.0029547	0.00432405	0.00409744	0.00407567	0.00390165	0.00498947	0.00362158	0.00477522	0.00451233	0.00272267	0.00356888	0.00426564	0.00491842	0.00476083	0.0042618	0.00523282	0.00371725	0.0035063	0.00450391	0.00421963	0.00373896	0.00421197
A5BR81	Putative uncharacterized protein OS=Vitis vinifera GN=VITISV_004873 PE=4 SV=1 - [A5BR81_VITVI]	Thecc1EG007096t1	'27.1'	'RNA.processing'	82.09	642	110	2	0	1031	#N/A	#N/A	#N/A	#N/A	#N/A	#N/A	#N/A	#N/A	#N/A	Exist in all groups	0.000651213	0.000499514	0.000259602	0.00100949	0.000893256	0.000779239	0.000825745	0.0008911	0.000845236	0.000961129	0.0012747	0.00106774	0.000478788	0.000424753	0.000504051	0.000352816	0.00109483	0.000627858	0.00100058	0.000384568	0.00060913	0.00107109	0.000690442	0.00032698	0.000616849	0.000633884	0.000824825	0.00116939	0.00107781
A5BRH6	Putative uncharacterized protein OS=Vitis vinifera GN=VIT_03s0038g04560 PE=4 SV=1 - [A5BRH6_VITVI]	Thecc1EG006855t1	'29.2.1.2.1.25'	'protein.synthesis.ribosomal protein.eukaryotic.40S subunit.S25'	93.46	107	7	0	1e-53	167	AT2G21580	29.2.1.2.1.25	protein.synthesis.ribosomal protein.eukaryotic.40S subunit.S25	89.81	108	11	0	2e-52	163	Exist in all groups	0	0.00441389	0.00305858	0.00509729	0.00526209	0	0.00291863	0.00349959	0.00398337	0.00566192	0.00375456	0.00359425	0.00470083	0.00500437	0.00494887	0	0.00241858	0.00277399	0	0	0	0	0	0	0.0036338	0.00466769	0.00388717	0.00258328	0.0039683
A5BS35	Putative uncharacterized protein OS=Vitis vinifera GN=VITISV_038846 PE=4 SV=1 - [A5BS35_VITVI]	Thecc1EG007156t1	'13.2.7/20.1.99'	'amino acid metabolism.degradation.histidine/stress.biotic.misc'	77.33	225	50	1	4e-130	370	AT2G15220	20.1	stress.biotic	70.39	206	60	1	6e-106	308	Group 1 specific	0.0014004	0.00250641	0.00186086	0.00206748	0.00204896	0.00178742	0.00142057	0.00127751	0.00193881	0.0013779	0.00091372	0	0	0	0	0	0	0	0	0	0	0	0	0	0	0	0	0	0
A5BSB1	ATP synthase subunit alpha OS=Vitis vinifera GN=atpA PE=3 SV=1 - [A5BSB1_VITVI]	Thecc1EG046373t1	'1.1.4.1'	'PS.lightreaction.ATP synthase.alpha subunit'	97.23	506	14	0	0	991	ATCG00120	1.1.4.1	PS.lightreaction.ATP synthase.alpha subunit	94.47	506	28	0	0	965	Exist in all groups	0.00249696	0.0019153	0.00282029	0.00221184	0.00251169	0.00239028	0.00211078	0.0018982	0.00194454	0.0016379	0.00183285	0.00233945	0.00203981	0.00235248	0.00214744	0.00180375	0.00227388	0.00140432	0.00149199	0.00245759	0.00155707	0.00136896	0.00176492	0.00208958	0.0013797	0.00162034	0.00168674	0.00130778	0.00137756
A5BSR0	Proteasome subunit alpha type OS=Vitis vinifera GN=VIT_10s0042g00070 PE=3 SV=1 - [A5BSR0_VITVI]	Thecc1EG005989t2	'35.2'	'not assigned.unknown'	96.4	250	9	0	1e-180	501	AT3G22110	29.5.11.20	protein.degradation.ubiquitin.proteasom	89.2	250	27	0	4e-169	471	Exist in all groups	0.00126596	0.000971055	0.00168222	0.00186901	0.000926128	0.000807915	0.000856132	0.00115487	0	0.00124562	0.001239	0.00158147	0.00206836	0.00110096	0.0013065	0.0027435	0.0014189	0.00162741	0.00129675	0.0009968	0.0023683	0.00166575	0	0.0012713	0.00199859	0.00246454	0.00128277	0.00189441	0.00174605
A5BSS2	Putative uncharacterized protein OS=Vitis vinifera GN=VITISV_028551 PE=3 SV=1 - [A5BSS2_VITVI]	Thecc1EG041152t1	'13.1.3.4.3'	'amino acid metabolism.synthesis.aspartate family.methionine.methionine synthase'	89.4	764	81	0	0	1437	#N/A	#N/A	#N/A	#N/A	#N/A	#N/A	#N/A	#N/A	#N/A	Exist in all groups	0.000551616	0.000528897	0.000439796	0.000732944	0.000756641	0.000660061	0.000699454	0.000880617	0.00100235	0.000678444	0.000944774	0.000904434	0.000811123	0.000959443	0.00170784	0.00149428	0.00139108	0.00119662	0.00098881	0.000977254	0.000902945	0.00108873	0.00116969	0.000969399	0.000783761	0.00134234	0.000978145	0.00123817	0.00136945
A5BTC8	Putative uncharacterized protein OS=Vitis vinifera GN=VITISV_009130 PE=4 SV=1 - [A5BTC8_VITVI]	Thecc1EG011590t1	'35.2'	'not assigned.unknown'	63.89	144	48	3	6e-49	157	#N/A	#N/A	#N/A	#N/A	#N/A	#N/A	#N/A	#N/A	#N/A	Group 1 specific	0.00301419	0.00404606	0.00180238	0.00200251	0.0041345	0.00288541	0.00229321	0.00206226	0.00312979	0.00222433	0.00295001	0.00282405	0.0014774	0	0	0	0.00126687	0	0.00231563	0	0.0014097	0	0	0.00151345	0.00142757	0	0	0	0
A5BTU9	Putative uncharacterized protein OS=Vitis vinifera GN=VITISV_025412 PE=4 SV=1 - [A5BTU9_VITVI]	Thecc1EG020582t1	'26.19'	'misc.plastocyanin-like'	63.28	177	61	1	2e-72	221	#N/A	#N/A	#N/A	#N/A	#N/A	#N/A	#N/A	#N/A	#N/A	Group 1 specific	0	0.000851802	0	0	0	0	0.00112649	0.00151956	0.00115308	0	0	0	0	0	0	0	0	0	0	0	0	0	0	0	0	0	0	0	0
A5BTZ8	Annexin OS=Vitis vinifera GN=VIT_18s0001g05530 PE=3 SV=1 - [A5BTZ8_VITVI]	Thecc1EG034918t1	'20.2.1/26.7/27.3.39/31.1/34.3'	'''stress.abiotic.heat/misc.oxidases - copper, flavone etc/RNA.regulation of transcription.AtSR transcription factor family/cell.or...'' <Preview truncated at 128 characters>'	81.65	316	51	1	0	535	AT1G35720	31.1	cell.organisation	71.61	317	82	2	5e-163	460	Exist in all groups	0.00204848	0.00209505	0.00163322	0.00332671	0.00299718	0.00392192	0.00450231	0.00436033	0.00425408	0.00604671	0.00467801	0.00415839	0.00702842	0.00653213	0.00634224	0.00591909	0.00430491	0.00427919	0.0038469	0.00725825	0.00542894	0.00718772	0.00579167	0.0058285	0.00549774	0.00498491	0.00484324	0.00429153	0.00508559
A5BU43	Putative uncharacterized protein OS=Vitis vinifera GN=VITISV_013807 PE=4 SV=1 - [A5BU43_VITVI]	Thecc1EG038403t1	'29.2.3'	'protein.synthesis.initiation'	78.95	760	143	5	0	1204	#N/A	#N/A	#N/A	#N/A	#N/A	#N/A	#N/A	#N/A	#N/A	Except group 2	0	0	0	0.000235391	0.000437403	0.000508762	0.000269563	0.000242415	0.000551852	0.000261466	0.000520153	0.000248972	0	0	0	0	0	0.000256204	0	0	0	0	0	0	0.000503423	0.000775988	0.000538525	0.000596475	0.000439812
A5BUC9	Putative uncharacterized protein OS=Vitis vinifera GN=VITISV_033286 PE=4 SV=1 - [A5BUC9_VITVI]	Thecc1EG002023t4	'11.1.9/16.1.5/29.2.3/31.1'	'''lipid metabolism.FA synthesis and FA elongation.long chain fatty acid CoA ligase/secondary metabolism.isoprenoids.terpenoids/pro...'' <Preview truncated at 128 characters>'	56.2	1459	525	10	0	1313	#N/A	#N/A	#N/A	#N/A	#N/A	#N/A	#N/A	#N/A	#N/A	Exist in all groups	0	0	0	0	0	0	0.000374184	0	0.000459619	0.00108883	0.000649827	0.000552961	0.000433922	0.000705744	0.000532955	0.0014389	0.00142634	0.00120918	0.00211592	0.00113273	0.00151814	0.00116486	0.000625743	0.00170395	0.00244583	0.00236975	0.00246686	0.00231833	0.00225888
A5BUU4	40S ribosomal protein SA OS=Vitis vinifera GN=GSVIVT00034021001 PE=3 SV=1 - [RSSA_VITVI]	Thecc1EG029221t1	'29.2.1.2.1.31'	'protein.synthesis.ribosomal protein.eukaryotic.40S subunit.SA'	76.59	299	41	6	9e-147	420	AT1G72370	29.2.1.2.1.31	protein.synthesis.ribosomal protein.eukaryotic.40S subunit.SA	82.3	243	40	2	2e-141	405	Exist in all groups	0.00169065	0.00129681	0.00188711	0.00209664	0.00222627	0.00258947	0.00205801	0.00185075	0.00245769	0.00199619	0.00198558	0.0019008	0.00198881	0.00176436	0.00174479	0.00219832	0.00227388	0.00228202	0.00207813	0.00199679	0.00221395	0.00222456	0.00334599	0.00203734	0.000960861	0.000987396	0.00137048	0.00121436	0.000839448
A5BV20	Putative uncharacterized protein OS=Vitis vinifera GN=VITISV_014813 PE=3 SV=1 - [A5BV20_VITVI]	Thecc1EG046980t1	'21.2.2/27.3.71'	'redox.ascorbate and glutathione.glutathione/RNA.regulation of transcription.SNF7'	84.77	558	79	4	0	954	#N/A	#N/A	#N/A	#N/A	#N/A	#N/A	#N/A	#N/A	#N/A	Group 1 specific	0.000754895	0.000579043	0.000601868	0.00083587	0	0	0	0.000344325	0.000391923	0	0	0	0	0	0	0	0	0	0	0	0	0	0	0	0	0	0	0	0
A5BV56	Elongation factor Tu OS=Vitis vinifera GN=VIT_07s0104g00600 PE=3 SV=1 - [A5BV56_VITVI]	Thecc1EG004458t1	'21.2/29.2.4'	'redox.ascorbate and glutathione/protein.synthesis.elongation'	87.44	454	51	2	0	764	AT4G02930	29.2.4	protein.synthesis.elongation	86.12	454	58	2	0	767	Exist in all groups	0.00258455	0.00162203	0.00168597	0.00187317	0.00128915	0.00202429	0.00166841	0.00150038	0.00170779	0.00138711	0.00160969	0.00132083	0.00161231	0.00224769	0.00169738	0.00178215	0.00177757	0.00203879	0.00120337	0.00166503	0.00109888	0.00123664	0.00099645	0.0009438	0.0011128	0.000914825	0.000952314	0.000843833	0.00116663
A5BV59	Putative uncharacterized protein OS=Vitis vinifera GN=VIT_17s0000g02750 PE=4 SV=1 - [A5BV59_VITVI]	Thecc1EG012580t1	'27.3.99/29.4/30.5/33.99'	'RNA.regulation of transcription.unclassified/protein.postranslational modification/signalling.G-proteins/development.unspecified'	90.83	327	28	2	0	610	AT1G48630	30.5	signalling.G-proteins	85.32	327	47	1	0	579	Exist in all groups	0.00354881	0.00272212	0.00154332	0.00342937	0.0014161	0.00277952	0.00359994	0.00382601	0.00334993	0.00222206	0.00347325	0.00332495	0.00189758	0.00224457	0.00199771	0.00139832	0.00216957	0.00186629	0.000660935	0	0	0	0	0	0.00122238	0.00282631	0.00294213	0.00173799	0.00186886
A5BV65	Triosephosphate isomerase OS=Vitis vinifera GN=VITISV_041523 PE=3 SV=1 - [A5BV65_VITVI]	Thecc1EG042755t1	'1.3.5/4.1.7'	'PS.calvin cycle.TPI/glycolysis.cytosolic branch.triosephosphate isomerase (TPI)'	76.61	295	27	1	1e-158	447	AT3G55440	4.1.7	glycolysis.cytosolic branch.triosephosphate isomerase (TPI)	82.61	253	44	0	4e-155	436	Exist in all groups	0.00332272	0.00382305	0.00397375	0.00331123	0.0031904	0.00278317	0.00379192	0.00341004	0.00345016	0.00326935	0.00365848	0.00389141	0.00447874	0.00433449	0.00428642	0.00540059	0.0045388	0.00440489	0.003829	0.00441496	0.003885	0.00601158	0.00528433	0.00417093	0.00393423	0.00363859	0.00420855	0.00447497	0.00274969
A5BV73	Ferritin (Fragment) OS=Vitis vinifera GN=VITISV_041389 PE=3 SV=1 - [A5BV73_VITVI]	Thecc1EG042448t1	'15.2'	'metal handling.binding, chelation and storage'	80.71	197	38	0	1e-114	333	#N/A	#N/A	#N/A	#N/A	#N/A	#N/A	#N/A	#N/A	#N/A		0	0	0	0	0	0	0	0	0	0	0	0	0	0.00123426	0	0	0	0	0.000969173	0.00167623	0.000885014	0.00124496	0	0.00142522	0.00134434	0	0.00095872	0.00127426	0
A5BVF4	Putative uncharacterized protein OS=Vitis vinifera GN=VITISV_027630 PE=4 SV=1 - [A5BVF4_VITVI]	Thecc1EG000498t1	'1.1.1.2'	'PS.lightreaction.photosystem II.PSII polypeptide subunits'	82.83	332	37	1	0	552	AT5G66570	1.1.1.2	PS.lightreaction.photosystem II.PSII polypeptide subunits	75.3	332	61	2	1e-178	501	Exist in all groups	0.00270504	0.00311236	0.00215669	0.0029952	0.00259731	0.00323684	0.00308702	0.00339303	0.00245769	0.00266159	0.00297837	0.00348481	0.00364615	0.00323466	0.00314063	0.0025647	0.00341082	0.00358603	0.00346355	0.00239615	0.00347907	0.00400421	0.00238999	0.00339556	0.00448402	0.00394958	0.00376881	0.0033395	0.00279816
A5BVI0	Putative uncharacterized protein OS=Vitis vinifera GN=VITISV_018854 PE=4 SV=1 - [A5BVI0_VITVI]	Thecc1EG008242t1	'9.1.1/31.3'	'mitochondrial electron transport / ATP synthesis.NADH-DH (type I).complex I/cell.cycle'	87.06	286	37	0	0	524	#N/A	#N/A	#N/A	#N/A	#N/A	#N/A	#N/A	#N/A	#N/A		0.00109892	0.00168586	0.00116821	0.00129792	0.0012059	0.00105197	0.00074317	0.00100249	0.000760712	0.000720847	0.000717016	0.0013728	0	0.00063713	0.000756077	0.000793836	0.000615842	0.00070634	0.000750436	0	0.00102791	0.000963978	0.00103566	0	0	0	0	0.00065778	0
A5BVL7	Putative uncharacterized protein OS=Vitis vinifera GN=VITISV_008818 PE=4 SV=1 - [A5BVL7_VITVI]	Thecc1EG010384t1	'35.1.26'	'not assigned.no ontology.DC1 domain containing protein'	73.11	569	152	1	0	879	AT1G60420	35.1.26	not assigned.no ontology.DC1 domain containing protein	67.42	574	183	2	0	815	Exist in all groups	0.000553303	0.000707353	0.000441142	0.00114362	0.00121433	0.000706219	0.00130964	0.00117775	0.00172357	0.00145178	0.00126355	0.0019008	0.000723204	0.00208515	0.00133239	0.00219832	0.00201548	0.00284512	0.00113353	0	0	0.000485359	0.00104291	0.000370425	0.00104821	0.000718106	0.000934417	0.000496785	0.000457881
A5BVN4	Nucleoside diphosphate kinase OS=Vitis vinifera GN=VIT_02s0025g01500 PE=3 SV=1 - [A5BVN4_VITVI]	Thecc1EG016473t1	'23.4.10/29.5.11.3'	'nucleotide metabolism.phosphotransfer and pyrophosphatases.nucleoside diphosphate kinase/protein.degradation.ubiquitin.E2'	84.39	237	35	2	7e-139	394	AT4G23900	23.4.10	nucleotide metabolism.phosphotransfer and pyrophosphatases.nucleoside diphosphate kinase	77.22	237	52	1	5e-137	388	Group 1 specific	0	0.000688691	0	0.000795322	0	0	0	0.000819054	0	0.000883421	0.00131809	0.000841206	0.00132023	0.000780823	0	0	0	0	0	0	0	0	0	0	0	0	0	0	0
A5BWQ9	Putative uncharacterized protein OS=Vitis vinifera GN=VITISV_041813 PE=3 SV=1 - [A5BWQ9_VITVI]	Thecc1EG005375t3	'11.1.1.2.1/16.99/27.3.44'	'''lipid metabolism.FA synthesis and FA elongation.acetyl CoA carboxylation.heteromeric complex.alpha carboxyltransferase/secondary...'' <Preview truncated at 128 characters>'	73.5	732	189	2	0	1070	#N/A	#N/A	#N/A	#N/A	#N/A	#N/A	#N/A	#N/A	#N/A	Group 1 specific	0	0	0	0.000382993	0.000316301	0.000413891	0	0.000525895	0.000448945	0	0.000282105	0	0	0	0	0	0	0	0	0	0	0	0	0	0	0	0	0	0
A5BX24	Putative uncharacterized protein OS=Vitis vinifera GN=VIT_03s0063g00130 PE=3 SV=1 - [A5BX24_VITVI]	Thecc1EG020568t1	'29.2.1.2.1.16/29.2.1.2.2.81/29.2.2'	'''protein.synthesis.ribosomal protein.eukaryotic.40S subunit.S16/protein.synthesis.ribosomal protein.eukaryotic.60S subunit.P1/pro...'' <Preview truncated at 128 characters>'	97.92	144	3	0	1e-99	286	AT2G09990	29.2.1.2.1.16	protein.synthesis.ribosomal protein.eukaryotic.40S subunit.S16	88.57	140	16	0	1e-89	260	Exist in all groups	0.00293046	0	0	0.00194688	0.00160786	0.00280526	0.00148634	0.00133665	0.00152142	0	0.00143403	0.0013728	0.00215455	0	0	0.00158767	0.00123168	0.00141268	0	0	0.00137054	0	0	0	0.00208187	0.00142624	0.00148468	0.00131556	0.00121254
A5BX54	Isocitrate dehydrogenase [NADP] OS=Vitis vinifera GN=VIT_04s0079g00530 PE=3 SV=1 - [A5BX54_VITVI]	Thecc1EG016778t1	'35.2'	'not assigned.unknown'	91	411	37	0	0	788	AT1G65930	8.1.4	TCA / org transformation.TCA.IDH	89.32	412	42	1	0	770	Exist in all groups	0.000768178	0.000982054	0.000816612	0.00136093	0.00112394	0.000980479	0.00155849	0.00140154	0.0013294	0.00151168	0.00150365	0.00119954	0.00150609	0.0015588	0.00158556	0.00166474	0.00150672	0.00172813	0.00104915	0.000604854	0	0.000673848	0.00108594	0.0012857	0.00145528	0.00174472	0.00155676	0.00160933	0.0014833
A5BXL8	Putative uncharacterized protein OS=Vitis vinifera GN=VITISV_023191 PE=3 SV=1 - [A5BXL8_VITVI]	Thecc1EG020387t1	'11.9.4.5/13.2.4.1/13.2.4.5'	'''lipid metabolism.lipid degradation.beta-oxidation.acyl-CoA thioesterase/amino acid metabolism.degradation.branched chain group.s...'' <Preview truncated at 128 characters>'	88.34	463	51	1	0	851	#N/A	#N/A	#N/A	#N/A	#N/A	#N/A	#N/A	#N/A	#N/A	Exist in all groups	0.00228843	0.00210641	0.00218944	0.00182441	0.00226007	0.00240972	0.00162498	0.00208761	0.00213857	0.00157617	0.00134382	0.00171526	0.000897338	0.000995084	0.0016532	0.000495932	0.000577101	0.00110318	0	0	0	0.000903337	0.000647008	0	0.00108383	0.000891012	0.000927525	0.000410934	0.000757506
A5BXT5	Putative uncharacterized protein OS=Vitis vinifera GN=VIT_05s0094g01550 PE=4 SV=1 - [A5BXT5_VITVI]	Thecc1EG021525t1	'30.5'	'signalling.G-proteins'	92.57	444	33	0	0	874	AT3G59920	30.5	signalling.G-proteins	84.23	444	70	0	0	796	Exist in all groups	0	0.00036451	0.000378879	0.00105237	0.000782203	0.00113727	0.000964113	0.00108377	0.00098687	0.000467576	0.00116273	0.00111308	0.000465848	0.000413274	0.000490428	0	0.000399465	0.000458167	0.000730154	0	0.0004445	0	0	0.000715821	0.000900266	0.00138769	0.000481519	0.00106667	0.00137639
A5BY13	Putative uncharacterized protein OS=Vitis vinifera GN=VITISV_037281 PE=4 SV=1 - [A5BY13_VITVI]	Thecc1EG015793t1	'35.2'	'not assigned.unknown'	70.37	243	71	1	9e-124	356	#N/A	#N/A	#N/A	#N/A	#N/A	#N/A	#N/A	#N/A	#N/A	Group 3 specific	0	0	0	0	0	0	0	0	0	0	0.000846314	0	0	0	0	0	0	0	0.000885761	0	0	0	0	0	0.00163819	0.000841714	0.000876207	0.00155279	0.00143119
A5BY47	Putative uncharacterized protein OS=Vitis vinifera GN=VITISV_038729 PE=3 SV=1 - [A5BY47_VITVI]	Thecc1EG042132t1	'29.5.9/29.5.11.20/31.2'	'protein.degradation.AAA type/protein.degradation.ubiquitin.proteasom/cell.division'	92.12	799	58	1	0	1523	#N/A	#N/A	#N/A	#N/A	#N/A	#N/A	#N/A	#N/A	#N/A	Exist in all groups	0.000789251	0.000605396	0.00062926	0.000582608	0.000721733	0.000881453	0.0010675	0.000959988	0.000956107	0.00116486	0.00115867	0.000985953	0.000773702	0.000571987	0.000543018	0.00114027	0.00110575	0.00126824	0.000673708	0.000621446	0.000615206	0.00051925	0	0.00039629	0.00149521	0.00128041	0.00106631	0.00118105	0.00119742
A5BYC0	Putative uncharacterized protein OS=Vitis vinifera GN=VIT_07s0151g00690 PE=4 SV=1 - [A5BYC0_VITVI]	Thecc1EG020662t1	'35.2'	'not assigned.unknown'	91.41	198	17	0	1e-137	388	AT3G22630	29.5.11.20	protein.degradation.ubiquitin.proteasom	82.67	202	35	0	8e-128	362		0	0.0031579	0.00164119	0.00136757	0	0.000985262	0.0015661	0.000938915	0.00160306	0.0010127	0.00151098	0.00144646	0.00100896	0	0	0	0.000865182	0.000992322	0.00263568	0	0.00144408	0.00135427	0.00145498	0.00206715	0.000974922	0.00100185	0	0	0
A5BYS9	Proteasome subunit alpha type OS=Vitis vinifera GN=VITISV_007438 PE=3 SV=1 - [A5BYS9_VITVI]	Thecc1EG029247t2	'29.5.11.20'	'protein.degradation.ubiquitin.proteasom'	97.05	237	7	0	3e-173	481	#N/A	#N/A	#N/A	#N/A	#N/A	#N/A	#N/A	#N/A	#N/A	Exist in all groups	0.00356106	0.00273152	0.00283919	0.00394305	0.00341925	0.00298281	0.00316083	0.0028425	0.00277323	0.00218991	0.00304959	0.00375348	0.00349091	0.00270982	0.00275633	0.00337632	0.00336764	0.00343335	0.00319173	0.00262869	0.00333094	0.00175712	0.00314632	0.00268206	0.00295151	0.00259972	0.00270626	0.00279765	0.00221019
A5BZF5	Putative uncharacterized protein OS=Vitis vinifera GN=VIT_18s0001g08250 PE=3 SV=1 - [A5BZF5_VITVI]	Thecc1EG034607t1	'2.2.1.3.1/27.3.35/29.5.15/31.1/34.13'	'''major CHO metabolism.degradation.sucrose.invertases.neutral/RNA.regulation of transcription.bZIP transcription factor family/pro...'' <Preview truncated at 128 characters>'	98.89	451	5	0	0	932	AT1G50010	31.1	cell.organisation	96.67	451	14	1	0	911	Exist in all groups	0.000701751	0.000538279	0.000745996	0.00103603	0.00102675	0.000447846	0.00166101	0.00170712	0.00145733	0.00299207	0.00297617	0.00262994	0.00229309	0.00366173	0.0028969	0.00329504	0.00314612	0.00360844	0.00311489	0.0022102	0.0015316	0.00307789	0.00297609	0.00258394	0.00310203	0.00364307	0.0030813	0.00357039	0.00367794
A5BZP4	Putative uncharacterized protein OS=Vitis vinifera GN=VIT_11s0016g00020 PE=4 SV=1 - [A5BZP4_VITVI]	Thecc1EG037062t1	'26.8/29.2.3'	'''misc.nitrilases, nitrile lyases, berberine bridge enzymes, reticuline oxidases, troponine reductases/protein.synthesis.initiatio...'' <Preview truncated at 128 characters>'	96.88	160	5	0	3e-113	322	AT1G13950	29.2.3	protein.synthesis.initiation	88.05	159	18	1	9e-100	287	Exist in all groups	0.00197806	0.00202303	0.00210278	0.00292032	0.00289415	0.00504947	0.00334427	0.00360896	0.00410785	0.0051901	0.00387189	0.00432433	0	0.00114683	0.00204141	0.00285781	0.00110851	0.00254282	0.00202618	0.003115	0.00308372	0.00260274	0	0.00264854	0.00562104	0.00385084	0.00267243	0.00414401	0.00491077
A5C0I8	Putative uncharacterized protein OS=Vitis vinifera GN=VIT_04s0044g01110 PE=3 SV=1 - [A5C0I8_VITVI]	Thecc1EG001445t1	'35.2'	'not assigned.unknown'	91.29	379	33	0	0	734	AT1G77120	5.3	fermentation.ADH	84.66	378	58	0	0	681	Exist in all groups	0	0.000425901	0	0.000737766	0.000609295	0.00132881	0.00112649	0.00101304	0.00115308	0.00136581	0.00108685	0.00104044	0.000816459	0.000965755	0.00143257	0.00120329	0.0016336	0.00187366	0.00170625	0.000983684	0.000779045	0.00109589	0.00117738	0.00139397	0.00131486	0.00162141	0.00140654	0.00174485	0.00206769
A5C0U0	Putative uncharacterized protein OS=Vitis vinifera GN=VITISV_016687 PE=4 SV=1 - [A5C0U0_VITVI]	Thecc1EG005721t3	'27.4'	'RNA.RNA binding'	63.95	380	115	5	9e-114	340	AT4G17520	27.4	RNA.RNA binding	53.39	384	131	13	4e-97	296	Group 2 specific	0	0.000445847	0.000463422	0	0	0	0	0	0	0	0	0	0.000569797	0.000505492	0.000599863	0.00062982	0.000488602	0.000560402	0	0.000686501	0.000543686	0.000764809	0	0	0	0	0	0	0
A5C0V3	Putative uncharacterized protein OS=Vitis vinifera GN=VITISV_009249 PE=4 SV=1 - [A5C0V3_VITVI]	Thecc1EG018609t5	'35.2'	'not assigned.unknown'	70.41	534	141	6	0	745	#N/A	#N/A	#N/A	#N/A	#N/A	#N/A	#N/A	#N/A	#N/A	Group 1 specific	0.000582854	0.000298052	0.000309801	0	0	0	0	0	0	0	0	0	0	0	0	0	0	0	0	0	0	0	0	0	0	0	0	0	0
A5C0Z3	Putative uncharacterized protein OS=Vitis vinifera GN=VIT_06s0004g04510 PE=3 SV=1 - [A5C0Z3_VITVI]	Thecc1EG042785t1	'10.3/20.2.1/26.1/29.6/34.99'	'cell wall.hemicellulose synthesis/stress.abiotic.heat/misc.cytochrome P450/protein.folding/transport.misc'	96.01	652	22	1	0	1286	AT5G02500	20.2.1	stress.abiotic.heat	93.56	652	37	2	0	1244	Exist in all groups	0.00293046	0.00324684	0.00324503	0.00302848	0.00428763	0.00342865	0.00379843	0.00371292	0.00354999	0.00416489	0.00398342	0.00396587	0.00430909	0.00353961	0.00420043	0.0044102	0.00410561	0.00376715	0.00233469	0.00346111	0.00274108	0.00321326	0.00345221	0.00294282	0.00416373	0.00459566	0.00478398	0.00409285	0.00404179
A5C1C4	Histone H2A OS=Vitis vinifera GN=VIT_07s0104g00960 PE=3 SV=1 - [A5C1C4_VITVI]	Thecc1EG004504t1	'16.2/21.1/27.4/28.1.3/29.4/33.3'	'''secondary metabolism.phenylpropanoids/redox.thioredoxin/RNA.RNA binding/DNA.synthesis/chromatin structure.histone/protein.postra...'' <Preview truncated at 128 characters>'	86.33	139	18	1	4e-80	236	AT1G54690	28.1.3.2.1	DNA.synthesis/chromatin structure.histone.core.H2A	82.39	142	21	2	8e-76	225	Group 1 specific	0.0022934	0.00234554	0.001219	0.00135435	0	0	0	0	0	0	0	0	0	0	0	0	0	0	0	0	0	0	0	0	0	0	0	0	0
A5C1K6	Putative uncharacterized protein OS=Vitis vinifera GN=VIT_08s0040g01870 PE=3 SV=1 - [A5C1K6_VITVI]	Thecc1EG042055t1	'15.2/29.2.1.2.2.12/29.2.2'	'''metal handling.binding, chelation and storage/protein.synthesis.ribosomal protein.eukaryotic.60S subunit.L12/protein.synthesis.r...'' <Preview truncated at 128 characters>'	93.29	164	11	0	2e-108	311	AT2G37190	29.2.1.2.2.12	protein.synthesis.ribosomal protein.eukaryotic.60S subunit.L12	89.16	166	18	0	3e-106	305	Exist in all groups	0	0.00194991	0.00101339	0.00337772	0.00209216	0.00304185	0.00322339	0.00231901	0.00329947	0.00187594	0.00310995	0.00238173	0.001869	0.00221076	0.00131175	0.00206589	0.0021369	0.00245091	0.00195294	0.0015012	0.00297226	0.00167244	0.00269522	0.00191461	0.00361191	0.00123722	0.00193188	0.00228242	0.00157776
A5C1Q2	Putative uncharacterized protein OS=Vitis vinifera GN=VITISV_009781 PE=4 SV=1 - [A5C1Q2_VITVI]	Thecc1EG017057t1	'29.3.4.99'	'protein.targeting.secretory pathway.unspecified'	78.89	289	61	0	6e-172	482	#N/A	#N/A	#N/A	#N/A	#N/A	#N/A	#N/A	#N/A	#N/A	Group 3 specific	0	0	0	0	0	0	0	0	0	0	0	0	0	0	0	0	0	0	0.00149568	0	0	0	0.00103208	0	0.000691554	0.000710651	0.000739773	0	0
A5C288	Putative uncharacterized protein OS=Vitis vinifera GN=VITISV_010727 PE=4 SV=1 - [A5C288_VITVI]	Thecc1EG021708t1	'1.1.1.1'	'PS.lightreaction.photosystem II.LHC-II'	86.03	272	37	1	2e-176	493	AT3G08940	1.1.1.1	PS.lightreaction.photosystem II.LHC-II	83.33	270	44	1	1e-166	468	Exist in all groups	0.000732615	0.00112391	0.00146026	0.00129792	0	0.000701315	0.00111476	0.00100249	0.00152142	0.00108127	0.00107552	0.001716	0.00107727	0.00159283	0.00151215	0.00198459	0.00184752	0.00141268	0.00300174	0.00259583	0.00171318	0.00289193	0.00258916	0.00220711	0.00104093	0.00106968	0.00148468	0.00131556	0.00121254
A5C2R7	Histone H2A OS=Vitis vinifera GN=VIT_07s0104g00970 PE=3 SV=1 - [A5C2R7_VITVI]	Thecc1EG004504t1	'16.2/21.1/27.4/28.1.3/29.4/33.3'	'''secondary metabolism.phenylpropanoids/redox.thioredoxin/RNA.RNA binding/DNA.synthesis/chromatin structure.histone/protein.postra...'' <Preview truncated at 128 characters>'	92.09	139	9	1	3e-86	252	AT1G54690	28.1.3.2.1	DNA.synthesis/chromatin structure.histone.core.H2A	91.18	136	12	0	2e-85	249	Group 1 specific	0.00385024	0.00236266	0.00306975	0.00136424	0	0	0	0	0	0	0	0	0	0	0.00158942	0	0	0	0	0	0	0	0	0	0	0	0	0	0
A5C2T5	Putative uncharacterized protein (Fragment) OS=Vitis vinifera GN=VITISV_014207 PE=4 SV=1 - [A5C2T5_VITVI]	Thecc1EG029155t1	'29.5.11.4.2/30.3'	'protein.degradation.ubiquitin.E3.RING/signalling.calcium'	74.79	583	137	3	0	877	#N/A	#N/A	#N/A	#N/A	#N/A	#N/A	#N/A	#N/A	#N/A		0	0	0.000435809	0.000322799	0	0.000697681	0	0	0.000567578	0.000537834	0.000713301	0.000682845	0.00035723	0.000475372	0.00037608	0	0.000459488	0	0	0	0	0	0.000772722	0	0.00034518	0	0	0	0
A5C319	Putative uncharacterized protein OS=Vitis vinifera GN=VIT_12s0028g03310 PE=4 SV=1 - [A5C319_VITVI]	Thecc1EG008157t2	'26.2/27.3.28/28.1/29.4'	'''misc.UDP glucosyl and glucoronyl transferases/RNA.regulation of transcription.squamosa promoter binding protein family (SBP)/DNA...'' <Preview truncated at 128 characters>'	79.51	283	58	0	7e-163	458	AT4G28400	29.4	protein.postranslational modification	72.44	283	78	0	4e-146	415	Group 1 specific	0.000745558	0.000857822	0.000891637	0.000660426	0.0012272	0	0	0.000680133	0.000774152	0.000733582	0.000729684	0	0	0	0	0	0	0.00071882	0	0	0	0	0	0	0	0	0	0	0.00061698
A5C3A2	Putative uncharacterized protein OS=Vitis vinifera GN=VITISV_009087 PE=3 SV=1 - [A5C3A2_VITVI]	Thecc1EG008142t3	'2.1.2.5/34.8/34.9/34.14'	'''major CHO metabolism.synthesis.starch.transporter/transport.metabolite transporters at the envelope membrane/transport.metabolit...'' <Preview truncated at 128 characters>'	86.6	373	47	1	0	638	#N/A	#N/A	#N/A	#N/A	#N/A	#N/A	#N/A	#N/A	#N/A	Exist in all groups	0.000826343	0.00084513	0.000439222	0.000975982	0.000906784	0.00158208	0.00111767	0.000753829	0.00171607	0.00108409	0.000808749	0.00154843	0.000810064	0.00119774	0.00142135	0.00119386	0.00115772	0.000796707	0.00141074	0.00162663	0.00180353	0.00181218	0.00155755	0.00221288	0.0020873	0.00241306	0.00223284	0.00148387	0.0020515
A5C3B4	Putative uncharacterized protein OS=Vitis vinifera GN=VIT_14s0006g03230 PE=3 SV=1 - [A5C3B4_VITVI]	Thecc1EG040531t1	'30.7'	'signalling.14-3-3 proteins'	95.87	242	10	0	1e-166	466	AT3G02520	30.7	signalling.14-3-3 proteins	88.76	258	28	1	1e-167	468	Exist in all groups	0.00241595	0.00370632	0.00321035	0.00392349	0.00441855	0.00308364	0.00367614	0.00330591	0.00459912	0.00396191	0.00394085	0.00377259	0.00394726	0.00280143	0.00457109	0.00567199	0.00270782	0.00427039	0.00412453	0.00428015	0.00451965	0.00582802	0.00455375	0.00727842	0.00305128	0.00313555	0.00408005	0.00289222	0.00433181
A5C3G7	Putative uncharacterized protein OS=Vitis vinifera GN=VIT_18s0001g12730 PE=4 SV=1 - [A5C3G7_VITVI]	Thecc1EG034072t1	'35.2'	'not assigned.unknown'	92.28	272	21	0	0	527	AT1G19580	9.1.1.5	mitochondrial electron transport / ATP synthesis.NADH-DH.complex I.carbonic anhydrase	85.87	269	38	0	1e-176	492	Exist in all groups	0.00077571	0.000595009	0.000618464	0.000687135	0.000851221	0.000742569	0.00118033	0.00106146	0.00080546	0.00114487	0.00303677	0.00181694	0.00152086	0.000674608	0.000800552	0.0012608	0.00130414	0.00186972	0.00119187	0	0.000725581	0.00102068	0.00109658	0.000778982	0.00183694	0.00188767	0.00235803	0.00243765	0.00224676
A5C3I9	Putative uncharacterized protein OS=Vitis vinifera GN=VIT_04s0008g06540 PE=4 SV=1 - [A5C3I9_VITVI]	Thecc1EG014118t1	'26.8/29.2.3'	'''misc.nitrilases, nitrile lyases, berberine bridge enzymes, reticuline oxidases, troponine reductases/protein.synthesis.initiatio...'' <Preview truncated at 128 characters>'	94.34	159	9	0	2e-109	313	AT1G13950	29.2.3	protein.synthesis.initiation	86.79	159	20	1	2e-98	284	Exist in all groups	0.00197806	0.00252879	0.00157708	0.00292032	0.00361769	0.00315592	0.00334427	0.00360896	0.0034232	0.00454133	0.00387189	0.00370657	0.00258545	0.00172025	0.00204141	0.00214336	0.00166277	0.00254282	0.00337696	0.00233625	0.00185023	0	0	0.00397281	0.00437192	0.00385084	0.00267243	0.00236801	0.00327385
A5C4C2	Elongation factor 1-alpha OS=Vitis vinifera GN=VIT_08s0040g02330 PE=3 SV=1 - [A5C4C2_VITVI]	Thecc1EG043092t2	'29.2.4'	'protein.synthesis.elongation'	96.41	446	16	0	0	894	AT1G07920	29.2.4	protein.synthesis.elongation	95.23	440	21	0	0	874	Exist in all groups	0.00330414	0.00325857	0.00319886	0.00271779	0.00284883	0.00429261	0.00239411	0.00279889	0.00343086	0.00301885	0.00254084	0.00309572	0.00462721	0.00431025	0.00487137	0.00460318	0.00396784	0.00341319	0.00290102	0.00334496	0.00331138	0.00341597	0.00233545	0.00284407	0.00268267	0.00275676	0.00334801	0.00317853	0.00351554
A5C4J2	Putative uncharacterized protein OS=Vitis vinifera GN=VIT_17s0000g06980 PE=4 SV=1 - [A5C4J2_VITVI]	Thecc1EG014171t1	'29.2.1.2.1.19/29.2.2'	'protein.synthesis.ribosomal protein.eukaryotic.40S subunit.S19/protein.synthesis.ribosome biogenesis'	88.73	142	16	0	3e-90	263	AT5G61170	29.2.1.2.1.19	protein.synthesis.ribosomal protein.eukaryotic.40S subunit.S19	88.73	142	16	0	1e-93	270		0.00221321	0	0.00176457	0.0019605	0.00323821	0.00211866	0.00149673	0.002019	0.00306413	0	0	0.0020736	0.00144641	0.00192476	0.00228409	0	0.0012403	0	0.00151137	0	0.00276025	0.00194144	0	0.00222255	0.00209642	0.00143621	0	0.00198714	0.00183152
A5C4U9	Putative uncharacterized protein OS=Vitis vinifera GN=VIT_19s0014g00160 PE=4 SV=1 - [A5C4U9_VITVI]	Thecc1EG029531t1	'35.2'	'not assigned.unknown'	89.14	267	26	1	4e-174	485	AT1G29930	1.1.1.1	PS.lightreaction.photosystem II.LHC-II	87.69	268	31	2	3e-170	475		0.000790236	0.00151538	0.00126009	0.000700002	0.000867161	0.000756475	0	0	0.000820544	0	0	0.00148078	0.001162	0.00103086	0.00163109	0.00171255	0.000996418	0.00114284	0.00161892	0.000933333	0.00110875	0.00259949	0.00111712	0.00158714	0	0.000769207	0	0	0.000653952
A5C5B3	Putative uncharacterized protein OS=Vitis vinifera GN=VITISV_039907 PE=4 SV=1 - [A5C5B3_VITVI]	Thecc1EG030913t1	'27.1/27.3.99'	'RNA.processing/RNA.regulation of transcription.unclassified'	69.93	419	101	7	0	516	AT4G27000	27.3.99	RNA.regulation of transcription.unclassified	72.44	312	80	2	4e-155	448	Group 1 specific	0.000771926	0.000986844	0.00102574	0	0	0.000738946	0	0	0	0	0	0	0	0.000671318	0	0.000557621	0.000648887	0	0	0.000607805	0	0	0	0.000516788	0	0	0	0	0
A5C5K3	Adenosylhomocysteinase OS=Vitis vinifera GN=VIT_05s0029g00330 PE=3 SV=1 - [A5C5K3_VITVI]	Thecc1EG020226t1	'13.2.3.4'	'amino acid metabolism.degradation.aspartate family.methionine'	94.21	484	28	0	0	952	AT4G13940	13.2.3.4	amino acid metabolism.degradation.aspartate family.methionine	92.37	485	37	0	0	928	Exist in all groups	0.000652556	0.000667392	0.00034685	0.00115609	0.00119346	0.00104113	0.00088261	0.000992153	0.000677583	0.00128415	0.00191599	0.00163038	0.0025588	0.00264836	0.00381624	0.00329974	0.00164563	0.00293604	0.00155967	0.00179835	0.0016277	0.00114485	0.00184497	0.00196592	0.0020604	0.00232903	0.00242447	0.0021483	0.00252008
A5C5V5	Putative uncharacterized protein OS=Vitis vinifera GN=VITISV_037577 PE=4 SV=1 - [A5C5V5_VITVI]	Thecc1EG007746t1	'27.1.2/28.1/29.2.3'	'RNA.processing.RNA helicase/DNA.synthesis/chromatin structure/protein.synthesis.initiation'	93.06	389	24	1	0	751	#N/A	#N/A	#N/A	#N/A	#N/A	#N/A	#N/A	#N/A	#N/A	Group 1 specific	0.0007952	0.000609959	0.000634003	0	0	0	0	0	0	0	0	0	0	0	0	0	0	0	0	0	0	0	0	0	0	0	0	0	0
A5C5V6	Putative uncharacterized protein OS=Vitis vinifera GN=VITISV_037578 PE=4 SV=1 - [A5C5V6_VITVI]	Thecc1EG041383t2	'35.2'	'not assigned.unknown'	65.25	118	37	1	2e-45	146	#N/A	#N/A	#N/A	#N/A	#N/A	#N/A	#N/A	#N/A	#N/A	Group 2 specific	0	0.00141967	0.00147563	0	0	0	0	0.0016884	0	0	0	0	0	0.00160959	0	0.00200548	0.00155581	0.00178444	0	0.00218596	0.00173121	0.00243531	0.00261641	0.00185862	0	0	0	0	0
A5C6H7	Sucrose synthase OS=Vitis vinifera GN=VIT_07s0005g00750 PE=3 SV=1 - [A5C6H7_VITVI]	Thecc1EG004698t1	'2.2.1.5/20.2.1'	'major CHO metabolism.degradation.sucrose.Susy/stress.abiotic.heat'	87.27	809	103	0	0	1503	AT4G02280	2.2.1.5	major CHO metabolism.degradation.sucrose.Susy	82.32	809	143	0	0	1423	Exist in all groups	0.000390246	0	0.000207426	0.00103706	0.000713724	0.00124524	0.000263913	0.000356001	0.000405213	0	0.000509249	0.000609382	0	0	0	0	0	0	0.000799478	0.000460912	0.000243351	0.000342325	0	0.000391892	0.000616088	0.00113958	0.000395428	0.000350383	0.000861185
A5C6V1	Putative uncharacterized protein OS=Vitis vinifera GN=VIT_18s0001g10820 PE=4 SV=1 - [A5C6V1_VITVI]	Thecc1EG033881t1	'29.5.11.20'	'protein.degradation.ubiquitin.proteasom'	99.35	309	2	0	0	640	AT5G23540	29.5.11.20	protein.degradation.ubiquitin.proteasom	96.12	309	11	1	0	615	Group 1 specific	0.00102424	0.000523762	0.000816612	0	0	0	0	0	0	0	0	0	0	0.000890745	0.00105704	0	0.000860983	0.000658336	0	0	0.000638699	0	0	0.000685706	0	0	0	0	0
A5C707	Putative uncharacterized protein OS=Vitis vinifera GN=VITISV_007680 PE=3 SV=1 - [A5C707_VITVI]	Thecc1EG040844t3	'1.2.3/13.1.1.3.11/13.1.5.2.3'	'''PS.photorespiration.aminotransferases peroxisomal/amino acid metabolism.synthesis.central amino acid metabolism.alanine.alanine-...'' <Preview truncated at 128 characters>'	87.53	401	50	0	0	745	#N/A	#N/A	#N/A	#N/A	#N/A	#N/A	#N/A	#N/A	#N/A	Group 1 specific	0.00105233	0.000807194	0.00104877	0.000932173	0.000577387	0.000755531	0	0.000719991	0	0	0	0	0	0	0	0	0	0	0	0	0	0	0	0	0	0	0	0	0
A5C718	Ribulose bisphosphate carboxylase small chain OS=Vitis vinifera GN=VIT_17s0000g03690 PE=3 SV=1 - [A5C718_VITVI]	Thecc1EG019454t2	'1.3.2/26.1/34.3'	'PS.calvin cycle.rubisco small subunit/misc.cytochrome P450/transport.amino acids'	72.07	179	50	0	2e-93	274	AT5G38430	1.3.2	PS.calvin cycle.rubisco small subunit	72.07	179	46	1	1e-92	271	Exist in all groups	0.00644701	0.0035965	0.00700926	0.00363418	0.00450201	0.00336631	0.00297268	0.0026733	0.00304285	0.00288339	0.00401529	0.0027456	0.00344727	0.00305822	0.00423403	0.00254028	0.00394139	0.0039555	0.00360209	0.00346111	0.00274108	0	0.00331412	0.00353138	0.00222066	0.00228198	0.00296937	0.00315734	0.00242507
A5C7J5	Putative uncharacterized protein OS=Vitis vinifera GN=VITISV_038267 PE=3 SV=1 - [A5C7J5_VITVI]	Thecc1EG004774t1	'21.1/29.2.2'	'redox.thioredoxin/protein.synthesis.ribosome biogenesis'	80.85	355	66	1	0	584	#N/A	#N/A	#N/A	#N/A	#N/A	#N/A	#N/A	#N/A	#N/A	Exist in all groups	0.00206856	0.00249337	0.00188484	0.00235589	0.00226992	0.00198018	0.00239813	0.00215661	0.00184105	0.00319838	0.00231373	0.00193807	0.00231749	0.00231294	0.00213481	0.00352223	0.00223566	0.00313401	0.00272427	0.00349019	0.00331694	0.00311065	0.00334197	0.0032643	0.00279915	0.0025888	0.00389262	0.00265323	0.00342363
A5C7K4	Putative uncharacterized protein OS=Vitis vinifera GN=VITISV_009897 PE=3 SV=1 - [A5C7K4_VITVI]	Thecc1EG025204t1	'25/29.5.11.4.2'	'C1-metabolism/protein.degradation.ubiquitin.E3.RING'	95.78	166	7	0	3e-114	325	#N/A	#N/A	#N/A	#N/A	#N/A	#N/A	#N/A	#N/A	#N/A	Exist in all groups	0.00190656	0.00243739	0.00202677	0.00281477	0.00209216	0.00304185	0.00257871	0.00289876	0.00263958	0.00250125	0.00248796	0.00238173	0.002492	0.00276346	0.00196762	0.00137726	0.00267112	0.00306364	0.00260392	0.0015012	0.00297226	0.00250866	0.00269522	0.00255281	0.00240794	0.00247444	0.0032198	0.00228242	0.0026296
A5C7L5	Putative uncharacterized protein OS=Vitis vinifera GN=VIT_14s0128g00200 PE=4 SV=1 - [A5C7L5_VITVI]	Thecc1EG026589t1	'35.2'	'not assigned.unknown'	55.37	428	169	6	7e-162	468	AT1G03220	29.5.4	protein.degradation.aspartate protease	44.9	441	211	7	1e-121	364		0	0	0	0	0	0	0	0	0	0.000709353	0	0	0.00188461	0.00125394	0.00173605	0.00286432	0.00181807	0.00254862	0.00418466	0.00397357	0.00382128	0.00411063	0.00237801	0.00337854	0.00318682	0.00327482	0.00267852	0.00258917	0.00258527
A5C7R4	Putative uncharacterized protein OS=Vitis vinifera GN=VIT_09s0002g02560 PE=4 SV=1 - [A5C7R4_VITVI]	Thecc1EG028990t2	'35.2'	'not assigned.unknown'	86	150	20	1	1e-87	256	AT4G29410	29.2.1.2.2.28	protein.synthesis.ribosomal protein.eukaryotic.60S subunit.L28	75.52	143	34	1	1e-72	218	Exist in all groups	0.00283212	0.00217238	0.00225802	0.00250873	0.00388477	0.0033889	0.00359116	0.00452129	0.00441111	0.00348329	0.00277182	0.00265347	0.00208225	0.00184725	0	0.00230159	0.00297588	0.00204791	0	0	0	0	0	0	0.00402401	0.00206757	0.00358716	0.00190712	0.00292962
A5C8Y4	Putative uncharacterized protein OS=Vitis vinifera GN=VITISV_006805 PE=4 SV=1 - [A5C8Y4_VITVI]	Thecc1EG015225t1	'30.3'	'signalling.calcium'	56.68	277	105	7	3e-77	240	#N/A	#N/A	#N/A	#N/A	#N/A	#N/A	#N/A	#N/A	#N/A		0	0	0	0	0	0	0	0	0	0	0.00072203	0	0.00108481	0.000641586	0.00114205	0.00119908	0.000930222	0	0.000755684	0.000871328	0	0.00145608	0.00104291	0	0.00104821	0.000718106	0.000747533	0.00066238	0.000915762
A5C962	Putative uncharacterized protein OS=Vitis vinifera GN=VIT_16s0050g00080 PE=4 SV=1 - [A5C962_VITVI]	Thecc1EG005370t1	'27.3.67'	'RNA.regulation of transcription.putative transcription regulator'	71.26	167	46	2	1e-75	229	AT3G48940	27.3.99	RNA.regulation of transcription.unclassified	68.55	159	47	2	3e-68	209	Exist in all groups	0.00322948	0.00289004	0.00386224	0.00143036	0.00236257	0.00154576	0.00273001	0.00196406	0.00167667	0.00264801	0.00210715	0.00252147	0.00422115	0.00280857	0.00499937	0.00408259	0.00271473	0.00363261	0.00165402	0.00445	0.00352425	0.00141646	0.00380448	0.00216207	0.00203938	0.0020957	0.00109079	0.0014498	0.00178169
A5C997	Putative uncharacterized protein OS=Vitis vinifera GN=VIT_16s0100g01280 PE=4 SV=1 - [A5C997_VITVI]	Thecc1EG015151t1	'35.2'	'not assigned.unknown'	74.54	216	53	2	2e-108	314	AT3G48890	21.2	redox.ascorbate and glutathione	79.78	183	34	2	4e-98	288		0.000981363	0.000752756	0.000782429	0	0	0	0	0	0	0	0	0	0	0.000853458	0	0	0.000824941	0.000946167	0.00150785	0.00115907	0.000917944	0.00129128	0.00208096	0.000985502	0	0	0	0	0.000812117
A5C9Q0	Putative uncharacterized protein OS=Vitis vinifera GN=VIT_08s0007g01430 PE=4 SV=1 - [A5C9Q0_VITVI]	Thecc1EG041733t1	'35.2'	'not assigned.unknown'	73.46	162	43	0	8e-87	255	AT3G53990	20.2.2	stress.abiotic.cold	71.52	158	45	0	6e-81	240	Group 3 specific	0	0	0	0	0	0	0	0	0	0	0	0	0	0	0	0	0.00108148	0	0.00131784	0	0	0	0.00181872	0.00129197	0	0	0	0.00115513	0.001597
A5CA75	Putative uncharacterized protein OS=Vitis vinifera GN=VIT_00s0615g00010 PE=3 SV=1 - [A5CA75_VITVI]	Thecc1EG000949t1	'35.2'	'not assigned.unknown'	72.55	357	98	0	0	554	AT4G37990	16.2.1.10	secondary metabolism.phenylpropanoids.lignin biosynthesis.CAD	76.08	347	83	0	5e-180	508	Except group 2	0	0	0	0	0.000643145	0.000561052	0.000594536	0	0.00060857	0.000576677	0.000573613	0.000549121	0.000574545	0	0.000907292	0.000635069	0.00073901	0	0	0	0	0	0	0	0.000832746	0.000570495	0.000593874	0.000789336	0.000727522
A5CAF6	Phosphoglycerate kinase OS=Vitis vinifera GN=VIT_19s0085g00370 PE=3 SV=1 - [A5CAF6_VITVI]	Thecc1EG033353t3	'1.3.3/4.1.11/29.2.2'	'''PS.calvin cycle.phosphoglycerate kinase/glycolysis.cytosolic branch.3-phosphoglycerate kinase (PGK)/protein.synthesis.ribosome b...'' <Preview truncated at 128 characters>'	90.27	401	39	0	0	720	AT1G79550	4.1.11	glycolysis.cytosolic branch.3-phosphoglycerate kinase (PGK)	88.03	401	48	0	0	708	Exist in all groups	0.00289392	0.00302698	0.00251704	0.00349565	0.0043304	0.0040295	0.00426999	0.00311996	0.00355125	0.00362401	0.00386223	0.0041903	0.00386851	0.00343192	0.00407263	0.00513123	0.00508645	0.00431202	0.00296432	0.00341795	0.00270691	0.0031155	0.004091	0.00422709	0.00398721	0.00384124	0.00426523	0.00377936	0.00391882
A5CAF8	Phosphoglycerate kinase OS=Vitis vinifera GN=VIT_19s0085g00380 PE=3 SV=1 - [A5CAF8_VITVI]	Thecc1EG033351t1	'1.3.3/4.1.11/29.2.2'	'''PS.calvin cycle.phosphoglycerate kinase/glycolysis.cytosolic branch.3-phosphoglycerate kinase (PGK)/protein.synthesis.ribosome b...'' <Preview truncated at 128 characters>'	88.82	456	49	2	0	802	AT1G56190	1.3.3	PS.calvin cycle.phosphoglycerate kinase	85.31	463	61	3	0	782	Exist in all groups	0.00353126	0.0038937	0.00369526	0.00312804	0.00363283	0.00380295	0.00335826	0.00322138	0.00320836	0.00260591	0.00302407	0.00289495	0.00259627	0.00230327	0.00250549	0.00263062	0.00333946	0.00297904	0.00158251	0.00260669	0.00206441	0.00203282	0.00280799	0.00243798	0.00250869	0.00193348	0.00223634	0.0019816	0.00200906
A5CAL1	Putative uncharacterized protein OS=Vitis vinifera GN=VIT_09s0002g04300 PE=3 SV=1 - [A5CAL1_VITVI]	Thecc1EG028760t1	'1.2.6/13.2.5.2/26.1'	'PS.photorespiration.hydroxypyruvate reductase/amino acid metabolism.degradation.serine-glycine-cysteine group.glycine/misc.misc2'	79.23	313	65	0	0	518	AT1G79870	1.2.6	PS.photorespiration.hydroxypyruvate reductase	74.76	313	79	0	1e-166	470	Exist in all groups	0.0013482	0.00103414	0.00134363	0.00089569	0.00147944	0.0019359	0.00205143	0.00122989	0.00174988	0.00165818	0.00164937	0.00126315	0.000991229	0.0014656	0.00243491	0.00292172	0.00113331	0.00129985	0.00207149	0.00199041	0.00189161	0.00177397	0.00190588	0.00203083	0.00127705	0.0016404	0.0013661	0.0015131	0.00139461
A5CBA7	Putative uncharacterized protein OS=Vitis vinifera GN=VITISV_024931 PE=3 SV=1 - [A5CBA7_VITVI]	Thecc1EG013815t1	'29.4.1.55/30.2.11/30.2.13'	'''protein.postranslational modification.kinase.receptor like cytoplasmatic kinase V/signalling.receptor kinases.leucine rich repea...'' <Preview truncated at 128 characters>'	79.2	577	71	3	0	930	#N/A	#N/A	#N/A	#N/A	#N/A	#N/A	#N/A	#N/A	#N/A	Group 3 specific	0	0	0	0	0	0	0	0	0	0	0	0	0	0	0	0	0	0	0	0	0	0	0	0	0.000392394	0.00040323	0.000279836	0.000371938	0.000457082
A5CBL0	Putative uncharacterized protein OS=Vitis vinifera GN=VIT_14s0060g02310 PE=4 SV=1 - [A5CBL0_VITVI]	Thecc1EG004661t5	'2.1.1.3/29.2.1.2.2.22/29.2.2'	'''major CHO metabolism.synthesis.sucrose.FBPase/protein.synthesis.ribosomal protein.eukaryotic.60S subunit.L22/protein.synthesis.r...'' <Preview truncated at 128 characters>'	90.52	116	11	0	1e-62	191	AT3G05560	29.2.1.2.2.22	protein.synthesis.ribosomal protein.eukaryotic.60S subunit.L22	87.9	124	15	0	2e-66	200	Except group 2	0	0.00130518	0.00135663	0.00301453	0.00280079	0.00244329	0.00258911	0.00155224	0.00265022	0.00334845	0.00166533	0.00159422	0	0	0	0	0.00143034	0.0024608	0.00174295	0	0.0015916	0	0	0.0025631	0.00161177	0.00165628	0.00258622	0.00152775	0.00211216
A5JPK6	L-galactose dehydrogenase OS=Vitis vinifera GN=GDH PE=2 SV=1 - [A5JPK6_VITVI]	Thecc1EG006358t1	'3.5/17.2.3/21.2.1.4'	'''minor CHO metabolism.others/hormone metabolism.auxin.induced-regulated-responsive-activated/redox.ascorbate and glutathione.asco...'' <Preview truncated at 128 characters>'	90.22	317	31	0	0	595	#N/A	#N/A	#N/A	#N/A	#N/A	#N/A	#N/A	#N/A	#N/A	Except group 2	0	0.000761015	0.000527342	0.000878843	0.00108871	0.000949743	0.00167737	0.00120676	0.00137357	0.00130159	0.00161834	0.000929546	0	0.000575215	0.000682602	0	0.000833992	0.000637699	0	0	0	0	0	0	0.00125304	0.000643819	0.000670202	0.000890786	0.0010947
A5JPK7	Monodehydroascorbate reductase OS=Vitis vinifera PE=1 SV=1 - [A5JPK7_VITVI]	Thecc1EG022506t1	'21.2.1'	'redox.ascorbate and glutathione.ascorbate'	88.94	434	48	0	0	769	#N/A	#N/A	#N/A	#N/A	#N/A	#N/A	#N/A	#N/A	#N/A	Exist in all groups	0.0024308	0.00130518	0.00135663	0.00150726	0.00133371	0.00162886	0.00147949	0.00133049	0.00151441	0.0009567	0.00118952	0.00113873	0.000714872	0.00147979	0.00125432	0.00105357	0.00163468	0.000937447	0	0	0	0	0.00068726	0	0.00115126	0.00118305	0.00147784	0.00152775	0.00120695
A7LH72	GEM-like 1 OS=Vitis vinifera PE=2 SV=1 - [A7LH72_VITVI]	Thecc1EG034468t1	'17.1.3'	'hormone metabolism.abscisic acid.induced-regulated-responsive-activated'	76.34	262	46	2	4e-146	416	#N/A	#N/A	#N/A	#N/A	#N/A	#N/A	#N/A	#N/A	#N/A		0.00185733	0.00142467	0.00148083	0	0.000815254	0	0.000753637	0.000677738	0.000771426	0	0	0.000696069	0.000728297	0.000969156	0.000766726	0.000805017	0.000624515	0.00107443	0.000761006	0.000877464	0.000694923	0.00195511	0.00105025	0	0	0	0	0	0
A7NVX9	S-adenosylmethionine synthase 2 OS=Vitis vinifera GN=METK2 PE=3 SV=1 - [METK2_VITVI]	Thecc1EG021477t1	'13.1.3.4.11/15.2'	'''amino acid metabolism.synthesis.aspartate family.methionine.S-adenosylmethionine synthetase/metal handling.binding, chelation an...'' <Preview truncated at 128 characters>'	95.93	393	16	0	0	760	AT1G02500	13.1.3.4.11	amino acid metabolism.synthesis.aspartate family.methionine.S-adenosylmethionine synthetase	94.15	393	23	0	0	742	Exist in all groups	0	0	0	0	0	0	0.000544613	0	0	0.00184889	0.00183906	0.000754517	0.0021052	0.00140071	0.00166221	0.00145436	0.00112826	0.00155287	0.00192478	0.000951145	0.00251092	0.00176607	0.00151792	0.00215657	0.00203419	0.00156777	0.00217603	0.00192815	0.00177715
A7PRJ6	S-adenosylmethionine synthase 4 OS=Vitis vinifera GN=METK4 PE=3 SV=1 - [METK4_VITVI]	Thecc1EG021477t1	'13.1.3.4.11/15.2'	'''amino acid metabolism.synthesis.aspartate family.methionine.S-adenosylmethionine synthetase/metal handling.binding, chelation an...'' <Preview truncated at 128 characters>'	93.62	392	25	0	0	746	AT3G17390	15.2	metal handling.binding, chelation and storage	91.58	392	33	0	0	737	Exist in all groups	0	0	0	0	0	0	0.000544613	0	0	0.00184889	0.00210179	0.000754517	0.00184205	0.00140071	0.00166221	0.00145436	0.00135391	0.00181168	0.00164981	0.00126819	0.00225982	0.00141285	0.00151792	0.00215657	0.00127137	0.00104518	0.00190402	0.00192815	0.00155501
A7PW81	Polygalacturonase inhibitor OS=Vitis vinifera GN=pgip PE=1 SV=1 - [PGIP_VITVI]	Thecc1EG024854t1	'10.6.3/30.2.3/30.2.11'	'''cell wall.degradation.pectate lyases and polygalacturonases/signalling.receptor kinases.leucine rich repeat III/signalling.recep...'' <Preview truncated at 128 characters>'	70.42	311	91	1	1e-158	451	AT5G06860	10.6.3	cell wall.degradation.pectate lyases and polygalacturonases	65.36	306	104	1	1e-144	415		0	0	0	0	0	0	0	0	0	0	0	0	0	0	0	0	0.00079893	0.000610889	0.00162256	0.00224504	0.000889	0.00166742	0.00179142	0.00159071	0.00120035	0	0.000963038	0	0.00078651
A7Q0V4	S-adenosylmethionine synthase 5 OS=Vitis vinifera GN=METK5 PE=3 SV=1 - [METK5_VITVI]	Thecc1EG021477t1	'13.1.3.4.11/15.2'	'''amino acid metabolism.synthesis.aspartate family.methionine.S-adenosylmethionine synthetase/metal handling.binding, chelation an...'' <Preview truncated at 128 characters>'	95.14	391	19	0	0	754	AT4G01850	13.1.3.4.11	amino acid metabolism.synthesis.aspartate family.methionine.S-adenosylmethionine synthetase	93.33	390	26	0	0	739	Exist in all groups	0	0	0	0	0	0	0.000547399	0	0	0.00185835	0.00211254	0.000758377	0.00211597	0.00140788	0.00194917	0.0014618	0.00113403	0.00130068	0.00165825	0.00095601	0.00227138	0.00142008	0.00152568	0.0021676	0.00178902	0.00157579	0.00191376	0.00193801	0.00156296
A8VPW1	Glutathione S-transferase 5 OS=Vitis vinifera PE=2 SV=1 - [A8VPW1_VITVI]	Thecc1EG001952t2	'26.9/27.3.62/34.14'	'''misc.glutathione S transferases/RNA.regulation of transcription.nucleosome/chromatin assembly factor group/transport.unspecified...'' <Preview truncated at 128 characters>'	78.14	215	46	1	4e-126	360	#N/A	#N/A	#N/A	#N/A	#N/A	#N/A	#N/A	#N/A	#N/A	Except group 2	0.00097682	0.000749271	0.00116821	0.00129792	0	0.00140263	0.000990894	0.0008911	0.00152142	0	0.000956021	0	0	0	0	0	0.000821122	0	0	0	0.000913695	0	0	0.00098094	0.000925274	0	0	0	0.000808357
A9UFX7	Cytosolic ascorbate peroxidase OS=Vitis vinifera GN=APX PE=2 SV=1 - [A9UFX7_VITVI]	Thecc1EG022080t1	'21.2.1/26.8'	'''redox.ascorbate and glutathione.ascorbate/misc.nitrilases, nitrile lyases, berberine bridge enzymes, reticuline oxidases, tropon...'' <Preview truncated at 128 characters>'	90.32	248	24	0	5e-169	471	#N/A	#N/A	#N/A	#N/A	#N/A	#N/A	#N/A	#N/A	#N/A		0	0	0	0	0	0	0	0	0	0	0	0	0	0.00108791	0	0	0.00245363	0.00160811	0.000854251	0.00098498	0.00117011	0.00109733	0.0017684	0.000837482	0	0.000811772	0.000845038	0.00149755	0.00103521
B6VJY3	ATP synthase subunit alpha OS=Vitis vinifera GN=atp1 PE=3 SV=1 - [B6VJY3_VITVI]	Thecc1EG046373t1	'1.1.4.1'	'PS.lightreaction.ATP synthase.alpha subunit'	59.39	490	187	2	0	581	ATMG01190	9.9	mitochondrial electron transport / ATP synthesis.F1-ATPase	92.09	506	38	1	0	950	Exist in all groups	0.00290167	0.00206675	0.00247872	0.00257034	0.00250182	0.0027777	0.00294348	0.00207982	0.00236732	0.0024472	0.00141995	0.00252445	0.00264133	0.00252349	0.0029946	0.00224582	0.00278762	0.00239795	0.00212304	0.00269273	0.00193868	0.00299988	0.00292997	0.00166509	0.0015706	0.00161397	0.00252017	0.00260527	0.00171518
B9UD35	Seed imbibition protein 1 OS=Vitis vinifera GN=SIP1 PE=2 SV=1 - [B9UD35_VITVI]	Thecc1EG024718t1	'3.1.2.1/3.1.3'	'minor CHO metabolism.raffinose family.raffinose synthases.known/minor CHO metabolism.raffinose family.stachyose synthases'	84.26	775	117	2	0	1343	#N/A	#N/A	#N/A	#N/A	#N/A	#N/A	#N/A	#N/A	#N/A	Group 3 specific	0	0	0	0	0	0	0	0	0	0	0	0	0	0	0	0	0	0	0	0	0	0	0	0	0.000387324	0.00039802	0.00027622	0.000367133	0.000225588
C5DB50	Putative 2,3-bisphosphoglycerate-independent phosphoglycerate mutase OS=Vitis vinifera GN=VIT_08s0056g00200 PE=4 SV=1 - [C5DB50_VITVI]	Thecc1EG019934t1	'4.1.12'	'glycolysis.cytosolic branch.phosphoglycerate mutase'	87.32	560	68	2	0	1012	AT3G08590	4.1.12	glycolysis.cytosolic branch.phosphoglycerate mutase	83.36	559	92	1	0	969	Exist in all groups	0.00245341	0.00188189	0.00195607	0.00200609	0.00144966	0.00198727	0.00229731	0.00241027	0.00293942	0.00315677	0.00240117	0.00300592	0.00425513	0.00377491	0.00428489	0.00470337	0.00349014	0.00400301	0.00328635	0.00423506	0.00370708	0.00496647	0.00373506	0.00416943	0.00429036	0.00385773	0.00401582	0.00372781	0.00359206
C5DB51	Pyruvate kinase OS=Vitis vinifera GN=VIT_08s0056g00190 PE=3 SV=1 - [C5DB51_VITVI]	Thecc1EG007642t3	'4.1.14/4.2.14/11.1.30'	'''glycolysis.cytosolic branch.pyruvate kinase (PK)/glycolysis.plastid branch.pyruvate kinase (PK)/lipid metabolism.FA synthesis an...'' <Preview truncated at 128 characters>'	91.76	510	42	0	0	965	AT5G08570	4.1.14	glycolysis.cytosolic branch.pyruvate kinase (PK)	87.25	510	65	0	0	932	Exist in all groups	0	0	0.000329847	0.000549708	0.000453984	0.000792073	0.000839345	0.000754814	0.00128874	0.0006106	0.000607355	0.000969037	0.000608342	0.000539687	0.000426961	0.000448284	0.000869424	0.00119662	0	0	0	0	0	0	0.000979701	0.00120811	0.00083841	0.00111436	0.000855908
C5MQQ6	Polygalacturonase-inhibiting protein OS=Vitis rupestris x Vitis vinifera PE=4 SV=1 - [C5MQQ6_9ROSI]	Thecc1EG024854t1	'10.6.3/30.2.3/30.2.11'	'''cell wall.degradation.pectate lyases and polygalacturonases/signalling.receptor kinases.leucine rich repeat III/signalling.recep...'' <Preview truncated at 128 characters>'	69.77	311	93	1	2e-159	453	#N/A	#N/A	#N/A	#N/A	#N/A	#N/A	#N/A	#N/A	#N/A		0	0	0	0	0	0	0	0	0	0	0	0	0	0	0	0	0.00053262	0	0.00129805	0.00187087	0.000889	0.00166742	0.00179142	0.00159071	0.00120035	0	0.000963038	0	0.00052434
C7FB07	Heat shock protein OS=Vitis labrusca x Vitis vinifera PE=2 SV=1 - [C7FB07_9ROSI]	Thecc1EG014230t1	'20.2.1/29.5.5'	'stress.abiotic.heat/protein.degradation.serine protease'	90.79	912	82	2	0	1647	AT1G74310	20.2.1	stress.abiotic.heat	87.89	900	103	5	0	1607	Group 2 specific	0	0	0	0	0	0	0	0.000211282	0	0	0	0.000216996	0	0.00030213	0	0.00025096	0.00019469	0.0002233	0.00023724	0	0.000324958	0	0	0	0	0	0	0.000207948	0
D5FUD8	Lipoxygenase OS=Vitis vinifera GN=LOXA PE=2 SV=1 - [D5FUD8_VITVI]	Thecc1EG040491t1	'17.7.1.2'	'hormone metabolism.jasmonate.synthesis-degradation.lipoxygenase'	65.42	908	306	4	0	1257	#N/A	#N/A	#N/A	#N/A	#N/A	#N/A	#N/A	#N/A	#N/A	Group 3 specific	0	0	0.000186706	0	0	0	0	0	0	0	0.000229191	0.000219405	0	0	0	0.000253746	0.000393701	0	0	0	0	0.000462196	0	0.000587911	0.000221819	0	0.000237286	0.000735896	0.000290686
D6CH07	Putative uncharacterized protein OS=Vitis vinifera GN=VIT_05s0049g01790 PE=3 SV=1 - [D6CH07_VITVI]	Thecc1EG020980t1	'29.2.1.2.2.23/29.2.2'	'protein.synthesis.ribosomal protein.eukaryotic.60S subunit.L23/protein.synthesis.ribosome biogenesis'	99.29	140	1	0	2e-97	280	#N/A	#N/A	#N/A	#N/A	#N/A	#N/A	#N/A	#N/A	#N/A	Exist in all groups	0.00150709	0.00115602	0.00120159	0.00267001	0.0024807	0.00216406	0.00229321	0.00206226	0.00312979	0.00222433	0.00221251	0.00211804	0.0022161	0	0.00233304	0.00163303	0.00190031	0	0.00154375	0.00178	0.0028194	0.00198304	0.00213051	0.00151345	0.00142757	0.00146699	0.00229066	0.00135315	0.00187077
D7FBC0	Malate dehydrogenase OS=Vitis vinifera GN=VIT_07s0005g03360 PE=3 SV=1 - [D7FBC0_VITVI]	Thecc1EG020890t1	'8.2.9/29.2.1.2.1.21'	'''TCA / organic transformation.other organic acid transformations.cyt MDH/protein.synthesis.ribosomal protein.eukaryotic.40S subun...'' <Preview truncated at 128 characters>'	94.58	332	18	0	0	623	#N/A	#N/A	#N/A	#N/A	#N/A	#N/A	#N/A	#N/A	#N/A	Exist in all groups	0.00508417	0.00341234	0.00354685	0.00506658	0.00418431	0.00517114	0.00515742	0.00434814	0.00494921	0.00437719	0.00466492	0.00387031	0.00436101	0.00497422	0.00459112	0.00585335	0.00427379	0.00520819	0.00520785	0.00562952	0.00416116	0.00585355	0.00583964	0.00446741	0.0039129	0.00433026	0.0048297	0.00485014	0.00368143
D7SGV3	Putative uncharacterized protein OS=Vitis vinifera GN=VIT_17s0000g01730 PE=3 SV=1 - [D7SGV3_VITVI]	Thecc1EG014604t2	'19.4/23.4.1/30.2.19'	'''tetrapyrrole synthesis.ALA dehydratase/nucleotide metabolism.phosphotransfer and pyrophosphatases.adenylate kinase/signalling.re...'' <Preview truncated at 128 characters>'	89.34	244	26	0	1e-160	449	#N/A	#N/A	#N/A	#N/A	#N/A	#N/A	#N/A	#N/A	#N/A	Exist in all groups	0.00344478	0.00231204	0.00274648	0.00190715	0.00189006	0.00247321	0.00305761	0.00314249	0.00312979	0.00254209	0.00210715	0.00201718	0.00211057	0.00262134	0.00266633	0.00139974	0.00144786	0.00249093	0.00308751	0.00305143	0.0028194	0.00226633	0.00243486	0.0030269	0.00244725	0.00167656	0.00218158	0.00231968	0.00249436
D7SGX1	Putative uncharacterized protein OS=Vitis vinifera GN=VIT_17s0000g01540 PE=3 SV=1 - [D7SGX1_VITVI]	Thecc1EG014621t2	'21.1/27.3.6/29.2.4'	'redox.thioredoxin/RNA.regulation of transcription.basic helix-loop-helix family (bHLH)/protein.synthesis.elongation'	87.45	231	28	1	6e-112	325	#N/A	#N/A	#N/A	#N/A	#N/A	#N/A	#N/A	#N/A	#N/A	Exist in all groups	0.00258359	0.00264233	0.00205986	0.00228858	0.00283509	0.00247321	0.00218401	0.00274968	0.00312979	0.00211841	0.00210715	0.00282405	0.00253269	0.00224686	0.00177755	0.00233291	0.00144786	0.00166062	0.00220536	0.00152571	0.00120831	0.00169975	0.00304358	0.00172966	0.0016315	0.00251484	0.00174526	0.00154645	0.00142535
D7SH72	Putative uncharacterized protein OS=Vitis vinifera GN=VIT_17s0000g00290 PE=4 SV=1 - [D7SH72_VITVI]	Thecc1EG014749t1	'26.3.3/30.5/33.99'	'misc.gluco-, galacto- and mannosidases.alpha-mannosidase/signalling.G-proteins/development.unspecified'	74.6	1008	243	5	0	1610	#N/A	#N/A	#N/A	#N/A	#N/A	#N/A	#N/A	#N/A	#N/A	Exist in all groups	0.000418222	0.000160399	0.000250082	0.000185234	0	0	0.000212124	0.000190761	0.000325696	0.000205752	0.000204659	0	0	0	0	0	0.00017578	0	0.000428396	0	0.000195598	0.000550298	0.000739026	0.00031499	0.000198076	0	0.000423775	0.000469377	0.000259572
D7SH83	Putative uncharacterized protein OS=Vitis vinifera GN=VIT_17s0000g00160 PE=3 SV=1 - [D7SH83_VITVI]	Thecc1EG008329t1	'20.2.3/27.3.34/29.1.14'	'stress.abiotic.drought/salt/RNA.regulation of transcription.orphan family/protein.aa activation.glycine-tRNA ligase'	87.05	687	88	1	0	1246	#N/A	#N/A	#N/A	#N/A	#N/A	#N/A	#N/A	#N/A	#N/A	Exist in all groups	0.00107493	0.00117789	0.000979459	0.00149629	0.0016851	0.00161701	0.000934642	0.00140086	0.00143506	0.00120876	0.00105204	0.00158262	0.000903216	0.000801282	0.000475437	0.000831968	0.000774508	0.00103638	0.000314593	0	0	0	0.000434164	0	0.000872747	0.00104632	0.0010892	0.000827251	0.00101662
D7SHR6	Carbonic anhydrase OS=Vitis vinifera GN=VIT_17s0000g08450 PE=3 SV=1 - [D7SHR6_VITVI]	Thecc1EG010364t1	'8.3/16.99'	'TCA / organic transformation.carbonic anhydrases/secondary metabolism.unspecified'	60.47	258	102	0	5e-116	338	#N/A	#N/A	#N/A	#N/A	#N/A	#N/A	#N/A	#N/A	#N/A	Group 1 specific	0.00122197	0.000624874	0.00097426	0	0	0	0	0	0	0	0	0	0	0	0	0	0	0	0	0	0	0	0	0	0	0	0	0	0
D7SHT5	Putative uncharacterized protein OS=Vitis vinifera GN=VIT_17s0000g08170 PE=3 SV=1 - [D7SHT5_VITVI]	Thecc1EG001640t1	'29.6'	'protein.folding'	92.64	557	40	1	0	1038	#N/A	#N/A	#N/A	#N/A	#N/A	#N/A	#N/A	#N/A	#N/A	Except group 2	0.000378803	0.000290561	0.000453022	0.000671097	0.000415677	0.000362619	0.000576391	0.000518342	0.000393331	0.000559077	0.000556106	0.000532361	0	0.000494148	0.000586401	0.000410457	0.000318424	0	0.000388017	0	0	0	0.000803243	0	0.00107644	0.000553083	0.000767664	0.000680218	0
D7SI12	ATP synthase subunit gamma OS=Vitis vinifera GN=VIT_17s0000g07300 PE=3 SV=1 - [D7SI12_VITVI]	Thecc1EG014260t1	'9.9'	'mitochondrial electron transport / ATP synthesis.F1-ATPase'	87.69	325	37	1	0	590	#N/A	#N/A	#N/A	#N/A	#N/A	#N/A	#N/A	#N/A	#N/A	Exist in all groups	0	0.00100523	0.000783644	0.00145109	0.00107857	0.00156816	0.000997048	0.00149439	0.00170097	0.00161183	0.00160327	0.00153481	0.000963523	0.000569856	0.000676243	0.000710015	0.000826222	0.000947636	0.0013424	0.000773913	0.00122583	0	0	0.00131604	0.00124136	0.00159455	0.0016599	0.00147081	0.00135563
D7SIN7	Putative uncharacterized protein OS=Vitis vinifera GN=VIT_17s0000g04910 PE=4 SV=1 - [D7SIN7_VITVI]	Thecc1EG014361t1	'13.2.3.1.1'	'amino acid metabolism.degradation.aspartate family.asparagine.L-asparaginase'	82.28	316	55	1	0	535	#N/A	#N/A	#N/A	#N/A	#N/A	#N/A	#N/A	#N/A	#N/A	Exist in all groups	0	0.000753925	0.000783644	0.000580437	0.00107857	0	0.000664699	0.000896635	0.00102058	0.000967099	0.00256523	0.00153481	0.00321174	0.00170957	0.00202873	0.00284006	0.00330489	0.00284291	0.00268479	0.00386956	0.0021452	0.00344876	0.00370523	0.00197407	0.0031034	0.00223237	0.00265583	0.00294162	0.00162676
D7SIR1	Putative uncharacterized protein OS=Vitis vinifera GN=VIT_17s0000g04660 PE=3 SV=1 - [D7SIR1_VITVI]	Thecc1EG014443t1	'22.1.4/27.3.44/30.2.16'	'''polyamine metabolism.synthesis.agmatine deiminase/RNA.regulation of transcription.chromatin remodeling factors/signalling.recept...'' <Preview truncated at 128 characters>'	83.06	372	63	0	0	647	#N/A	#N/A	#N/A	#N/A	#N/A	#N/A	#N/A	#N/A	#N/A		0	0	0	0	0.00061907	0	0.0014307	0	0	0.00111018	0.000828211	0	0.000553038	0.000735936	0.00116444	0	0.000474231	0.00054392	0	0	0	0.000742314	0.000797516	0	0.000534383	0	0.000571643	0.000759788	0.000700288
D7SIX7	Putative uncharacterized protein OS=Vitis vinifera GN=VIT_17s0000g03870 PE=4 SV=1 - [D7SIX7_VITVI]	Thecc1EG012319t1	'29.4'	'protein.postranslational modification'	95.57	587	26	0	0	1148	#N/A	#N/A	#N/A	#N/A	#N/A	#N/A	#N/A	#N/A	#N/A	Group 3 specific	0	0	0	0	0	0.000471913	0	0	0.000341254	0	0.000321652	0	0	0	0	0	0.000276265	0	0.000336644	0	0.000307411	0	0	0	0	0.000479856	0.00049952	0.000295079	0.000543941
D7SIZ7	Putative uncharacterized protein OS=Vitis vinifera GN=VIT_17s0000g03620 PE=3 SV=1 - [D7SIZ7_VITVI]	Thecc1EG037485t3	'17.2.3/20.2.1/29.6'	'hormone metabolism.auxin.induced-regulated-responsive-activated/stress.abiotic.heat/protein.folding'	76	250	59	1	7e-135	385	AT5G20720	29.6	protein.folding	72.4	250	65	1	3e-122	352	Exist in all groups	0.00294213	0.00257916	0.00234573	0.00186156	0.00184488	0.00160939	0.0021318	0.00191711	0.00261855	0.00206777	0.00164542	0.00118138	0.00247215	0.00219315	0.00260259	0.00182171	0.00141325	0.00162092	0.00129159	0.00198566	0.00117943	0.00165912	0.00297083	0.00168831	0.00119438	0.00122736	0.00212943	0.000754743	0.000695638
D7SJF5	Putative uncharacterized protein OS=Vitis vinifera GN=VIT_06s0004g08460 PE=4 SV=1 - [D7SJF5_VITVI]	Thecc1EG000002t1	'35.1'	'not assigned.no ontology'	83.9	205	33	0	2e-126	362	#N/A	#N/A	#N/A	#N/A	#N/A	#N/A	#N/A	#N/A	#N/A	Exist in all groups	0.0048319	0.00525061	0.00609966	0.00392349	0.0039767	0.00269819	0.00245076	0.00220394	0.00250861	0.00158476	0.00157634	0.00414984	0.00671034	0.00630321	0.00623331	0.00523568	0.0030463	0.00543504	0.00371208	0.00713358	0.00414301	0.00688766	0.00398453	0.00404357	0.00266987	0.00235166	0.00244803	0.00253069	0.00166608
D7SJV2	Putative uncharacterized protein OS=Vitis vinifera GN=VIT_06s0004g06870 PE=4 SV=1 - [D7SJV2_VITVI]	Thecc1EG021658t1	'35.2'	'not assigned.unknown'	87.4	389	48	1	0	679	#N/A	#N/A	#N/A	#N/A	#N/A	#N/A	#N/A	#N/A	#N/A	Group 1 specific	0	0.000620879	0.000430236	0.00071701	0.00118431	0.00051657	0.000821099	0	0	0	0	0.000758377	0	0	0	0	0	0	0	0	0	0	0	0	0	0	0	0	0
D7SJV6	Asparagine synthetase OS=Vitis vinifera GN=VIT_06s0004g06830 PE=4 SV=1 - [D7SJV6_VITVI]	Thecc1EG041592t1	'13.1.3.1.1/29.5.1'	'amino acid metabolism.synthesis.aspartate family.asparagine.asparagine synthetase/protein.degradation.subtilases'	90.17	580	54	1	0	1113	#N/A	#N/A	#N/A	#N/A	#N/A	#N/A	#N/A	#N/A	#N/A	Group 1 specific	0.000361909	0.000416404	0.000432819	0	0.000397139	0.000519671	0	0	0	0	0	0	0	0	0	0	0	0	0	0	0	0	0	0	0	0	0	0	0
D7SJX8	Peptidyl-prolyl cis-trans isomerase OS=Vitis vinifera GN=VIT_06s0004g06610 PE=3 SV=1 - [D7SJX8_VITVI]	Thecc1EG041621t1	'29.4/31.3.1'	'protein.postranslational modification/cell.cycle.peptidylprolyl isomerase'	89.47	190	20	0	3e-125	356	#N/A	#N/A	#N/A	#N/A	#N/A	#N/A	#N/A	#N/A	#N/A	Exist in all groups	0.00158245	0.00121382	0.00168222	0.00140175	0.00115766	0.00151484	0.00107017	0.00144358	0.00164314	0.00155703	0.00206501	0.00148263	0.00258545	0.00321114	0.00272188	0.00514406	0.00177362	0.00305139	0.00216126	0.001869	0.00246698	0.00416438	0.00372839	0.00158912	0.00199859	0.00154034	0.00267243	0.00284161	0.00130954
D7SK85	Putative uncharacterized protein OS=Vitis vinifera GN=VIT_06s0004g05430 PE=4 SV=1 - [D7SK85_VITVI]	Thecc1EG041775t1	'26.8'	'misc.nitrilases, nitrile lyases, berberine bridge enzymes, reticuline oxidases, troponine reductases'	70.2	255	76	0	3e-134	386	#N/A	#N/A	#N/A	#N/A	#N/A	#N/A	#N/A	#N/A	#N/A	Exist in all groups	0	0	0	0.000692225	0	0.000748069	0.00198179	0.00142576	0.00121714	0.00153781	0.00114723	0.00109824	0.00191515	0.00135921	0.000806482	0.00127014	0.000985347	0.00113014	0.000800465	0.000922963	0.00146191	0	0.00165706	0.00117713	0	0	0	0.00105245	0
D7SKB2	Putative uncharacterized protein OS=Vitis vinifera GN=VIT_06s0004g05180 PE=4 SV=1 - [D7SKB2_VITVI]	Thecc1EG042729t2	'1.3.13'	'PS.calvin cycle.rubisco interacting'	89.89	475	45	1	0	892	#N/A	#N/A	#N/A	#N/A	#N/A	#N/A	#N/A	#N/A	#N/A	Exist in all groups	0.00536423	0.0051433	0.00552424	0.00316781	0.00416954	0.00363733	0.00272076	0.00326233	0.00301706	0.00285895	0.00218751	0.00314116	0.00219106	0.00311006	0.00207601	0.00242187	0.00225461	0.00172395	0.00183157	0.0031678	0.00229972	0.00147047	0.00126386	0.00224452	0.00169372	0.00130537	0.00158534	0.00160543	0.000924816
D7SKE9	Triosephosphate isomerase OS=Vitis vinifera GN=VIT_06s0004g04800 PE=3 SV=1 - [D7SKE9_VITVI]	Thecc1EG041830t1	'1.3.5/4.1.7'	'PS.calvin cycle.TPI/glycolysis.cytosolic branch.triosephosphate isomerase (TPI)'	88.14	253	30	0	7e-151	425	#N/A	#N/A	#N/A	#N/A	#N/A	#N/A	#N/A	#N/A	#N/A	Exist in all groups	0.0020767	0.00191153	0.00165573	0.00220749	0.0031904	0.00278317	0.00252795	0.00265225	0.00129381	0.00204334	0.00284548	0.00233484	0.00203579	0.00180604	0.00214321	0.0018002	0.00209483	0.00120133	0.00255266	0	0.000777	0.00109301	0.00176144	0.00166837	0.00196712	0.00202144	0.00210428	0.00223749	0.00206227
D7SKJ4	Putative uncharacterized protein OS=Vitis vinifera GN=VIT_06s0004g04340 PE=4 SV=1 - [D7SKJ4_VITVI]	Thecc1EG021972t1	'16.8.3/20.1/26.1/27.4/28.1.1.4/29.2.1.99.2.23/29.2.2/31.4'	'''secondary metabolism.flavonoids.dihydroflavonols/stress.biotic/misc.cytochrome P450/RNA.RNA binding/DNA.synthesis/chromatin stru...'' <Preview truncated at 128 characters>'	72.43	243	60	5	3e-105	308	#N/A	#N/A	#N/A	#N/A	#N/A	#N/A	#N/A	#N/A	#N/A	Group 1 specific	0.000868284	0.000999028	0.000692272	0.000769138	0	0.00124678	0.00176159	0.00158418	0.00135238	0.000854337	0.0012747	0	0	0	0	0	0	0	0	0	0	0	0	0	0	0	0	0	0
D7SKQ2	Putative uncharacterized protein OS=Vitis vinifera GN=VIT_06s0004g03690 PE=4 SV=1 - [D7SKQ2_VITVI]	Thecc1EG043031t1	'26.9/29.4/34.3'	'misc.glutathione S transferases/protein.postranslational modification/transport.amino acids'	73.28	232	61	1	9e-125	358	#N/A	#N/A	#N/A	#N/A	#N/A	#N/A	#N/A	#N/A	#N/A	Group 1 specific	0.00134676	0.00103304	0.000715839	0	0	0	0	0	0	0	0	0	0	0	0	0	0	0	0	0	0	0	0	0	0	0	0	0	0
D7SKR5	Putative uncharacterized protein OS=Vitis vinifera GN=VIT_06s0004g03550 PE=3 SV=1 - [D7SKR5_VITVI]	Thecc1EG042003t1	'21.2.1/26.8'	'''redox.ascorbate and glutathione.ascorbate/misc.nitrilases, nitrile lyases, berberine bridge enzymes, reticuline oxidases, tropon...'' <Preview truncated at 128 characters>'	89.2	250	27	0	1e-167	468	#N/A	#N/A	#N/A	#N/A	#N/A	#N/A	#N/A	#N/A	#N/A	Exist in all groups	0.00253192	0.00291316	0.00269155	0.0011214	0.000926128	0	0.0025684	0.00230973	0.00306719	0.00249125	0.00289101	0.00434904	0.00248204	0.00477083	0.003484	0.003658	0.00390197	0.00325481	0.00561927	0.0044856	0.00434188	0.00444201	0.00477233	0.00381389	0.00359746	0.00328605	0.00470348	0.00303105	0.00209526
D7SKV3	Proteasome subunit beta type OS=Vitis vinifera GN=VIT_06s0004g03190 PE=3 SV=1 - [D7SKV3_VITVI]	Thecc1EG026771t1	'19.4/29.5.11.20'	'tetrapyrrole synthesis.ALA dehydratase/protein.degradation.ubiquitin.proteasom'	88.98	245	27	0	7e-162	452	#N/A	#N/A	#N/A	#N/A	#N/A	#N/A	#N/A	#N/A	#N/A	Exist in all groups	0	0.000660582	0.000686621	0.00114429	0.00141754	0.000824403	0.000873604	0.00117843	0.000894225	0.00127104	0.00084286	0.000806872	0.00084423	0.000748953	0.000888776	0.000933162	0.000723928	0	0.000882145	0.00101714	0.00120831	0	0	0	0.000815751	0.000838279	0.000872631	0	0.00106901
D7SL25	Putative uncharacterized protein OS=Vitis vinifera GN=VIT_06s0004g02380 PE=4 SV=1 - [D7SL25_VITVI]	Thecc1EG040738t1	'16.8.3/26.11.1'	'secondary metabolism.flavonoids.dihydroflavonols/misc.alcohol dehydrogenases.cinnamyl alcohol dehydrogenase'	83.85	322	49	1	0	564	#N/A	#N/A	#N/A	#N/A	#N/A	#N/A	#N/A	#N/A	#N/A	Exist in all groups	0.00196577	0.00100523	0.000783644	0.00232175	0.00107857	0.00188179	0.00232645	0.00149439	0.00238136	0.000967099	0.00096196	0.00214873	0.000642349	0.00113971	0.00101436	0.00177504	0.00110163	0.000947636	0.0013424	0.00116087	0.00245165	0.00129329	0	0.00164505	0.00062068	0.00223237	0.00132792	0.000588325	0.000813378
D7SL31	Putative uncharacterized protein OS=Vitis vinifera GN=VIT_06s0004g02320 PE=4 SV=1 - [D7SL31_VITVI]	Thecc1EG040721t2	'35.1'	'not assigned.no ontology'	55.95	168	64	2	5e-52	189	#N/A	#N/A	#N/A	#N/A	#N/A	#N/A	#N/A	#N/A	#N/A	Group 1 specific	0.000643271	0.000493422	0.000512872	0.000569819	0	0	0.00065254	0	0.000445295	0	0	0	0	0	0	0	0	0	0	0	0	0	0	0	0	0	0	0	0
D7SLM9	Putative uncharacterized protein OS=Vitis vinifera GN=VIT_06s0004g00240 PE=3 SV=1 - [D7SLM9_VITVI]	Thecc1EG039855t1	'1.3.13/29.6'	'PS.calvin cycle.rubisco interacting/protein.folding'	93.26	608	40	1	0	1131	#N/A	#N/A	#N/A	#N/A	#N/A	#N/A	#N/A	#N/A	#N/A	Exist in all groups	0.00294974	0.00239569	0.00262847	0.00199812	0.00247526	0.00215931	0.00211217	0.0025326	0.00180169	0.00239018	0.00203784	0.00227596	0.00221124	0.00211259	0.00196978	0.00169212	0.00218786	0.0018402	0.00159961	0.00163947	0.00178531	0.00114155	0.00122644	0.000871229	0.00131486	0.00152007	0.00210981	0.00218106	0.00157949
D7SLU3	T-complex protein 1 subunit alpha OS=Vitis vinifera GN=VIT_15s0021g02230 PE=3 SV=1 - [D7SLU3_VITVI]	Thecc1EG005616t1	'29.4/29.6'	'protein.postranslational modification/protein.folding'	94.13	545	32	0	0	1050	#N/A	#N/A	#N/A	#N/A	#N/A	#N/A	#N/A	#N/A	#N/A	Exist in all groups	0	0.000296415	0.000308099	0.000513463	0.000424051	0.000739849	0	0.000352523	0.000601882	0.000380227	0	0.000724115	0.000378821	0.000504103	0.000797619	0.000418727	0.000487259	0.000558862	0	0	0	0	0	0.000388064	0.000366042	0.00112845	0.000978913	0.000520441	0.000799474
D7SLZ5	Putative uncharacterized protein OS=Vitis vinifera GN=VIT_15s0021g01420 PE=4 SV=1 - [D7SLZ5_VITVI]	Thecc1EG005721t3	'27.4'	'RNA.RNA binding'	74.01	377	80	5	6e-132	386	#N/A	#N/A	#N/A	#N/A	#N/A	#N/A	#N/A	#N/A	#N/A	Group 1 specific	0.000876702	0.000448317	0.00116497	0	0	0	0	0	0	0	0.000572024	0	0	0.000508292	0.000904779	0	0	0	0	0.000690304	0	0	0	0	0	0	0	0	0
D7SMQ9	Putative uncharacterized protein OS=Vitis vinifera GN=VIT_14s0083g00110 PE=4 SV=1 - [D7SMQ9_VITVI]	Thecc1EG019506t1	'17.7.1.4/20.2.3'	'hormone metabolism.jasmonate.synthesis-degradation.allene oxidase cyclase/stress.abiotic.drought/salt'	68.75	256	72	5	6e-117	339	#N/A	#N/A	#N/A	#N/A	#N/A	#N/A	#N/A	#N/A	#N/A		0.00126091	0.00128958	0.00100531	0.000744624	0	0.00120704	0.00127908	0.00115026	0.00130927	0.00124066	0.000822712	0	0.0016481	0.0014621	0.00173506	0.00136628	0.00141325	0.00121569	0.00129159	0.00198566	0.00117943	0.00221216	0.0017825	0	0	0	0	0	0
D7SN01	Putative uncharacterized protein OS=Vitis vinifera GN=VIT_18s0089g00350 PE=3 SV=1 - [D7SN01_VITVI]	Thecc1EG036323t1	'26.17'	'misc.dynamin'	87.55	932	102	7	0	1551	AT1G59610	26.17	misc.dynamin	80.09	939	159	12	0	1430	Group 3 specific	0	0	0	0	0	0	0	0	0	0	0	0	0	0	0	0	0	0	0	0	0	0	0	0	0.000214671	0.000330899	0.00022964	0.000305221	0.000281319
D7SNC1	Xyloglucan endotransglucosylase/hydrolase OS=Vitis vinifera GN=VIT_06s0061g00550 PE=3 SV=1 - [D7SNC1_VITVI]	Thecc1EG042151t1	'35.2'	'not assigned.unknown'	76.71	292	67	1	9e-161	456	AT2G36870	10.7	cell wall.modification	68.66	284	89	0	5e-149	423	Group 3 specific	0	0	0	0	0	0	0	0	0	0	0	0	0	0	0	0	0	0	0	0	0	0	0.00102499	0	0	0.000705767	0	0	0.000600018
D7SNS5	Putative uncharacterized protein OS=Vitis vinifera GN=VIT_05s0029g00240 PE=4 SV=1 - [D7SNS5_VITVI]	Thecc1EG020211t1	'15'	'metal handling'	88.09	470	56	0	0	879	#N/A	#N/A	#N/A	#N/A	#N/A	#N/A	#N/A	#N/A	#N/A		0.00200733	0.00205297	0.00195607	0.000987847	0.00146849	0.000640524	0.000678752	0.000610394	0.000463182	0	0	0	0.000655929	0.000581903	0.00046036	0.00048335	0	0	0	0	0	0	0	0	0	0	0	0	0
D7SNX7	Putative uncharacterized protein OS=Vitis vinifera GN=VIT_04s0023g03620 PE=1 SV=1 - [D7SNX7_VITVI]	Thecc1EG000185t2	'35.2'	'not assigned.unknown'	86.6	403	53	1	0	642	#N/A	#N/A	#N/A	#N/A	#N/A	#N/A	#N/A	#N/A	#N/A	Except group 2	0.00078339	0.0006009	0.000832783	0.000462625	0.000859649	0.000499947	0.00105957	0.00047643	0.00054229	0.000770806	0.00051114	0.000489316	0	0.000454192	0	0	0.000658524	0	0.000534964	0	0.00048851	0	0	0.000524463	0.000742051	0.000508362	0.000529194	0.000468912	0.000432191
D7SNZ1	Putative uncharacterized protein OS=Vitis vinifera GN=VIT_04s0023g03510 PE=1 SV=1 - [D7SNZ1_VITVI]	Thecc1EG000199t1	'1.1.5.3/29.5.3'	'PS.lightreaction.other electron carrier (ox/red).ferredoxin reductase/protein.degradation.cysteine protease'	88.25	366	36	2	0	652	#N/A	#N/A	#N/A	#N/A	#N/A	#N/A	#N/A	#N/A	#N/A	Exist in all groups	0.00262284	0.00201185	0.00232351	0.00283965	0.00191877	0.00251078	0.00206938	0.00212682	0.00272343	0.00172047	0.00199655	0.0019113	0.00171411	0.00152066	0.00270684	0.00126312	0.00122488	0.00140488	0.00119406	0.00137679	0.00163556	0.000766921	0.000823953	0.00146328	0	0	0	0.000784975	0.000482335
D7SP13	Putative uncharacterized protein OS=Vitis vinifera GN=VIT_04s0023g03190 PE=4 SV=1 - [D7SP13_VITVI]	Thecc1EG000228t1	'31.3.1'	'cell.cycle.peptidylprolyl isomerase'	82.05	117	21	0	2e-69	210	#N/A	#N/A	#N/A	#N/A	#N/A	#N/A	#N/A	#N/A	#N/A		0	0.00205732	0	0	0	0	0	0	0	0.00175935	0	0.00167528	0	0	0	0.00290625	0.00225461	0.00172395	0.00549472	0.00211186	0.00334505	0.00235276	0.00379158	0.00359124	0.00338744	0.00261074	0	0	0.00443912
D7SPB2	Putative uncharacterized protein OS=Vitis vinifera GN=VIT_04s0023g02050 PE=3 SV=1 - [D7SPB2_VITVI]	Thecc1EG000347t2	'23.4.99'	'nucleotide metabolism.phosphotransfer and pyrophosphatases.misc'	88.89	216	22	2	5e-140	395	#N/A	#N/A	#N/A	#N/A	#N/A	#N/A	#N/A	#N/A	#N/A	Exist in all groups	0.00147204	0.00150551	0.00117364	0.00173861	0.00107689	0.000939436	0.00149325	0.00223811	0.0015285	0.002414	0.0028814	0.0032181	0.00240507	0.0029871	0.00253198	0.00425348	0.00329977	0.00473084	0.00402094	0.00521581	0.00413075	0.00710205	0.00624288	0.00542026	0.00325352	0.00382099	0.00298318	0.00528671	0.00446664
D7SPF1	Putative uncharacterized protein OS=Vitis vinifera GN=VIT_04s0023g01650 PE=4 SV=1 - [D7SPF1_VITVI]	Thecc1EG000401t1	'8.1.7/26.2/30.3'	'TCA / organic transformation.TCA.succinate dehydrogenase/misc.UDP glucosyl and glucoronyl transferases/signalling.calcium'	87.01	670	48	2	0	1179	#N/A	#N/A	#N/A	#N/A	#N/A	#N/A	#N/A	#N/A	#N/A	Exist in all groups	0.000472372	0.00060389	0.000627695	0.000557912	0.00034557	0.000452191	0	0.00086184	0.000817482	0.000619713	0.00061642	0.00103268	0.000463066	0.000684677	0.00065	0.000853078	0.00092652	0.000607242	0.000322576	0	0	0	0	0.000316243	0.000596594	0.000766337	0.000797741	0.000989615	0.000912117
D7SPI5	Putative uncharacterized protein OS=Vitis vinifera GN=VIT_04s0023g01300 PE=3 SV=1 - [D7SPI5_VITVI]	Thecc1EG000440t1	'9.7/29.5.7'	'mitochondrial electron transport / ATP synthesis.cytochrome c oxidase/protein.degradation.metalloprotease'	81.73	646	111	2	0	1112	AT4G36760	29.5	protein.degradation	72.09	645	175	2	0	1004	Group 3 specific	0	0	0	0	0	0	0	0.000299809	0.000682508	0	0.000482478	0.000307918	0	0	0	0	0	0	0	0	0	0	0	0	0.000466961	0.00079976	0.000333013	0.000442618	0.000271971
D7SPM8	Putative uncharacterized protein OS=Vitis vinifera GN=VIT_04s0023g00780 PE=4 SV=1 - [D7SPM8_VITVI]	Thecc1EG019920t1	'10.1.5/27.3.1'	'''cell wall.precursor synthesis.UXS/RNA.regulation of transcription.ABI3/VP1-related B3-domain-containing transcription factor fam...'' <Preview truncated at 128 characters>'	76.33	338	65	4	9e-175	492	#N/A	#N/A	#N/A	#N/A	#N/A	#N/A	#N/A	#N/A	#N/A		0.000651213	0.00124878	0.000778806	0	0.000714605	0	0	0	0	0.000961129	0.000637348	0.000610134	0.000638384	0.000566338	0.000672068	0	0	0	0	0	0.00060913	0	0	0.00065396	0	0	0	0	0
D7SQ37	Xylose isomerase OS=Vitis vinifera GN=VIT_11s0052g01710 PE=3 SV=1 - [D7SQ37_VITVI]	Thecc1EG045339t1	'35.2'	'not assigned.unknown'	88.77	481	52	2	0	900	#N/A	#N/A	#N/A	#N/A	#N/A	#N/A	#N/A	#N/A	#N/A	Exist in all groups	0.00260733	0.00307685	0.00287833	0.00248727	0.00330131	0.00211194	0.00162763	0.00182964	0.00229081	0.000592026	0.000785174	0.00093956	0.00117967	0.00104654	0.00144891	0.00108662	0.000842977	0.000966853	0.00082177	0.00142129	0.00150082	0.00105561	0.00141764	0.00140987	0.00056994	0.000585679	0.00060968	0.000720306	0.000829873
D7SQC6	Putative uncharacterized protein OS=Vitis vinifera GN=VIT_11s0052g00670 PE=4 SV=1 - [D7SQC6_VITVI]	Thecc1EG039301t3	'31.1'	'cell.organisation'	84.84	963	141	3	0	1677	#N/A	#N/A	#N/A	#N/A	#N/A	#N/A	#N/A	#N/A	#N/A	Group 3 specific	0	0	0	0	0	0	0	0	0	0	0	0	0	0	0	0	0	0	0	0	0	0	0	0	0	0.000213713	0.000444942	0	0.000272537
D7SR99	Putative uncharacterized protein OS=Vitis vinifera GN=VIT_18s0072g00970 PE=4 SV=1 - [D7SR99_VITVI]	Thecc1EG016885t1	'29.5.5'	'protein.degradation.serine protease'	92.33	365	28	0	0	685	#N/A	#N/A	#N/A	#N/A	#N/A	#N/A	#N/A	#N/A	#N/A	Group 1 specific	0.000739461	0	0.000589564	0.000873367	0.000811444	0.000471913	0	0.000449714	0	0	0.000482478	0	0	0	0	0	0	0	0	0	0	0	0	0	0	0	0	0	0
D7SRG7	Putative uncharacterized protein OS=Vitis vinifera GN=VIT_08s0217g00020 PE=4 SV=1 - [D7SRG7_VITVI]	Thecc1EG021658t1	'35.2'	'not assigned.unknown'	89.29	392	42	0	0	696	#N/A	#N/A	#N/A	#N/A	#N/A	#N/A	#N/A	#N/A	#N/A	Except group 2	0	0	0.00042696	0.00118592	0.00117529	0.00128159	0.00108646	0.0012213	0.00083408	0.000526913	0.00078617	0.0015052	0	0	0	0	0.000675238	0.000516309	0	0	0	0	0	0	0.000760885	0	0.000542626	0.000721221	0.000886321
D7SRG8	Putative uncharacterized protein OS=Vitis vinifera GN=VIT_08s0217g00030 PE=4 SV=1 - [D7SRG8_VITVI]	Thecc1EG042170t1	'35.2'	'not assigned.unknown'	77.88	217	46	1	4e-117	337	#N/A	#N/A	#N/A	#N/A	#N/A	#N/A	#N/A	#N/A	#N/A	Group 3 specific	0	0	0	0	0	0.000913931	0	0	0	0	0	0.000894496	0	0	0	0	0	0	0	0	0	0	0	0	0	0	0	0.000857197	0.000790069
D7SRQ5	Putative uncharacterized protein OS=Vitis vinifera GN=VIT_07s0095g00730 PE=4 SV=1 - [D7SRQ5_VITVI]	Thecc1EG002879t1	'29.3.4.99'	'protein.targeting.secretory pathway.unspecified'	70.95	210	57	3	6e-97	286	#N/A	#N/A	#N/A	#N/A	#N/A	#N/A	#N/A	#N/A	#N/A	Group 1 specific	0.000999967	0.00115054	0.000797261	0	0	0	0	0	0	0	0	0	0	0	0	0	0	0	0	0	0	0	0	0	0	0	0	0	0
D7SS06	Putative uncharacterized protein OS=Vitis vinifera GN=VIT_09s0054g00890 PE=3 SV=1 - [D7SS06_VITVI]	Thecc1EG027786t1	'1.1.4/34.1.1'	'PS.lightreaction.ATP synthase/transport.p- and v-ATPases.H+-transporting two-sector ATPase'	89.06	667	29	1	0	1212	AT1G78900	34.1	transport.p- and v-ATPases	94.06	623	37	0	0	1221	Exist in all groups	0.00169336	0.00168857	0.00148511	0.00180001	0.00167238	0.00226942	0.00120243	0.00216267	0.00140665	0.00199939	0.00265169	0.00222116	0.001826	0.00206172	0.00209711	0.00183487	0.00199284	0.00163263	0.00121419	0.0012	0.00095036	0.00133688	0.00167568	0.0013604	0.00144361	0.00214279	0.00240219	0.00212855	0.00266252
D7STF0	Putative uncharacterized protein OS=Vitis vinifera GN=VIT_12s0055g01100 PE=3 SV=1 - [D7STF0_VITVI]	Thecc1EG046682t1	'11.1.5'	'lipid metabolism.FA synthesis and FA elongation.beta hydroxyacyl ACP dehydratase'	84.46	193	30	0	3e-115	332	#N/A	#N/A	#N/A	#N/A	#N/A	#N/A	#N/A	#N/A	#N/A	Group 1 specific	0.00101439	0.00194522	0.00161752	0	0	0	0	0	0	0	0.000992792	0.0014256	0.000994406	0	0	0	0.000852704	0	0	0	0	0	0	0	0	0	0	0.000910772	0
D7STL2	Putative uncharacterized protein OS=Vitis vinifera GN=VIT_04s0008g00680 PE=4 SV=1 - [D7STL2_VITVI]	Thecc1EG037251t2	'21.2'	'redox.ascorbate and glutathione'	74.7	166	42	0	1e-91	268	#N/A	#N/A	#N/A	#N/A	#N/A	#N/A	#N/A	#N/A	#N/A	Group 1 specific	0	0	0	0	0	0	0.00128936	0.00173926	0.00131979	0	0	0	0	0	0	0	0	0	0	0	0	0	0	0	0	0	0	0	0
D7STM0	Serine hydroxymethyltransferase OS=Vitis vinifera GN=VIT_04s0008g00770 PE=1 SV=1 - [D7STM0_VITVI]	Thecc1EG037262t1	'1.2.5/13.1.5.2/25.1'	'''PS.photorespiration.serine hydroxymethyltransferase/amino acid metabolism.synthesis.serine-glycine-cysteine group.glycine/C1-met...'' <Preview truncated at 128 characters>'	84.85	528	75	1	0	931	AT4G32520	1.2.5	PS.photorespiration.serine hydroxymethyltransferase	78.45	529	113	1	0	855	Group 1 specific	0.000399608	0	0	0.000530968	0.000438508	0.000382535	0.000405366	0	0	0	0	0.000374401	0	0	0.000412406	0	0	0	0	0	0	0	0	0	0	0	0	0	0
D7SU41	Putative uncharacterized protein OS=Vitis vinifera GN=VIT_04s0008g02720 PE=4 SV=1 - [D7SU41_VITVI]	Thecc1EG036789t1	'35.2'	'not assigned.unknown'	66.82	449	142	2	0	610	#N/A	#N/A	#N/A	#N/A	#N/A	#N/A	#N/A	#N/A	#N/A	Group 3 specific	0	0	0	0	0	0.000449841	0	0	0	0	0	0	0	0	0	0	0	0	0	0	0	0	0	0	0.00044512	0.000457413	0.000476157	0	0.000388876
D7SU52	Proteasome subunit beta type OS=Vitis vinifera GN=VIT_04s0008g02850 PE=3 SV=1 - [D7SU52_VITVI]	Thecc1EG036772t1	'13.1.6.1.7/20.2.1/27.3.67/29.5.11.20'	'''amino acid metabolism.synthesis.aromatic aa.chorismate.chorismate synthase/stress.abiotic.heat/RNA.regulation of transcription.p...'' <Preview truncated at 128 characters>'	93.72	223	14	0	4e-157	439	AT4G31300	29.5.11.20	protein.degradation.ubiquitin.proteasom	87.84	222	26	1	5e-147	413	Exist in all groups	0.000946157	0.00108863	0.00113154	0.000838119	0.00155739	0	0.00143968	0	0.000982444	0	0.00138902	0	0.00139128	0	0.00146469	0.00102522	0.00119302	0.000912224	0.000969173	0	0.000885014	0	0	0.000950148	0.000896229	0	0.00095872	0	0.000782983
D7SU58	Putative uncharacterized protein OS=Vitis vinifera GN=VIT_04s0008g02920 PE=4 SV=1 - [D7SU58_VITVI]	Thecc1EG021418t1	'17.8.1/20.2.3/26.12/27.3/29.5.11.4.2/30.2.99/33.99'	'''hormone metabolism.salicylic acid.synthesis-degradation/stress.abiotic.drought/salt/misc.peroxidases/RNA.regulation of transcrip...'' <Preview truncated at 128 characters>'	64.31	283	95	1	1e-127	371	#N/A	#N/A	#N/A	#N/A	#N/A	#N/A	#N/A	#N/A	#N/A	Exist in all groups	0	0	0	0	0	0	0	0	0	0.00106646	0.000707194	0.0010155	0.00106252	0	0.00111858	0.00156592	0.000911108	0.001045	0.00185039	0.00256027	0.00135177	0.00237693	0.00153221	0.00145125	0.0013689	0.00105503	0.000732173	0.000648769	0.00119593
D7SUD7	Aspartate aminotransferase OS=Vitis vinifera GN=VIT_04s0008g03770 PE=3 SV=1 - [D7SUD7_VITVI]	Thecc1EG037152t1	'35.2'	'not assigned.unknown'	89.05	420	45	1	0	786	#N/A	#N/A	#N/A	#N/A	#N/A	#N/A	#N/A	#N/A	#N/A	Exist in all groups	0.000749975	0.000383513	0.000797261	0.00110723	0.00137164	0.00167518	0.000760781	0.00114027	0.00103832	0.000983904	0.000978676	0.000702667	0.0007352	0.00108705	0.00103199	0.00135441	0.00105073	0.000964104	0.00128037	0.00118104	0.00070151	0.00131576	0.00176701	0.00100418	0.0009472	0.00146004	0.00101324	0.000897823	0.00103439
D7SUL9	Putative uncharacterized protein OS=Vitis vinifera GN=VIT_04s0008g04690 PE=3 SV=1 - [D7SUL9_VITVI]	Thecc1EG037986t1	'29.5.11.20/30.2.16'	'protein.degradation.ubiquitin.proteasom/signalling.receptor kinases.Catharanthus roseus-like RLK1'	94.05	420	22	2	0	805	#N/A	#N/A	#N/A	#N/A	#N/A	#N/A	#N/A	#N/A	#N/A	Exist in all groups	0.00100473	0.000963348	0.00100132	0.0011125	0	0.000961803	0.000764404	0.00091656	0.000782447	0.00098859	0.000983336	0.000706013	0.00123117	0.000655334	0.00103691	0	0.000422291	0.000484347	0	0	0.00070485	0.000661013	0.000710169	0.000504483	0.000475855	0	0.000763552	0.000451049	0
D7SUP9	Cytochrome b-c1 complex subunit 7 OS=Vitis vinifera GN=VIT_04s0008g05000 PE=3 SV=1 - [D7SUP9_VITVI]	Thecc1EG038368t1	'9.5/27.3.35/30.5/34.13'	'''mitochondrial electron transport / ATP synthesis.cytochrome c reductase/RNA.regulation of transcription.bZIP transcription facto...'' <Preview truncated at 128 characters>'	81.15	122	23	0	8e-57	176	#N/A	#N/A	#N/A	#N/A	#N/A	#N/A	#N/A	#N/A	#N/A		0.00259418	0.00198987	0.00137887	0	0.0018978	0	0	0.00157769	0	0.00170167	0.00253894	0	0.00169538	0	0	0.00187397	0.00145379	0	0.00265728	0.00204262	0.00404422	0.00341343	0.00244484	0.00347349	0.00163819	0.00168343	0	0	0.00214679
D7SUX4	Putative uncharacterized protein OS=Vitis vinifera GN=VIT_04s0008g05810 PE=3 SV=1 - [D7SUX4_VITVI]	Thecc1EG037078t2	'1.3.4/4.1.9'	'PS.calvin cycle.GAP/glycolysis.cytosolic branch.non-phosphorylating glyceraldehyde 3-phosphate dehydrogenase (NPGAP-DH)'	89.31	496	53	0	0	939	#N/A	#N/A	#N/A	#N/A	#N/A	#N/A	#N/A	#N/A	#N/A	Exist in all groups	0.000638084	0.000652591	0.000847894	0.000565224	0.000700198	0.000407215	0.000431518	0.000776119	0.000883408	0.000837112	0.000832664	0.000597833	0.000834018	0.000924866	0.000658519	0.00115234	0.000715171	0.000410133	0.000653606	0.000502419	0.000596849	0	0	0	0.000805883	0.00124221	0.00107759	0.000763873	0
D7SVH7	Putative uncharacterized protein OS=Vitis vinifera GN=VIT_14s0068g01120 PE=4 SV=1 - [D7SVH7_VITVI]	Thecc1EG046752t1	'26.3.3/30.5/33.99'	'misc.gluco-, galacto- and mannosidases.alpha-mannosidase/signalling.G-proteins/development.unspecified'	79.22	1006	206	3	0	1691	AT5G13980	26.3.3	misc.gluco-, galacto- and mannosidases.alpha-mannosidase	69.97	1019	294	6	0	1514	Group 1 specific	0.000205847	0.000157895	0.000246179	0.000273513	0	0.000197052	0	0.000187783	0	0	0	0	0	0	0	0	0	0	0	0	0	0.000270854	0	0	0	0	0	0	0
D7SVJ2	Putative uncharacterized protein OS=Vitis vinifera GN=VIT_14s0068g01280 PE=4 SV=1 - [D7SVJ2_VITVI]	Thecc1EG017322t1	'34.1.1'	'transport.p- and v-ATPases.H+-transporting two-sector ATPase'	87.17	374	48	0	0	672	#N/A	#N/A	#N/A	#N/A	#N/A	#N/A	#N/A	#N/A	#N/A	Except group 2	0	0	0	0.000498402	0	0.00107722	0.000570755	0	0.00087634	0.00055361	0.000550668	0.000527156	0	0.000489316	0.000580667	0	0.000472966	0	0.000576335	0	0.000526288	0	0.00119308	0.000565021	0.000532958	0.000547675	0.000570119	0.000757762	0.000931228
D7SVT7	Putative uncharacterized protein OS=Vitis vinifera GN=VIT_07s0031g00210 PE=4 SV=1 - [D7SVT7_VITVI]	Thecc1EG000667t1	'27.1'	'RNA.processing'	81.14	668	102	4	0	1087	AT4G34110	27.1	RNA.processing	68.96	654	173	7	0	881	Group 3 specific	0	0.000494931	0.00025722	0.000428671	0	0.000308836	0	0.000441462	0.000502489	0.000317437	0.000473625	0	0	0	0	0	0.000271196	0.000311049	0	0.000571559	0.000452656	0	0	0	0.000305595	0.000471051	0.000326903	0.000289665	0.000400471
D7SW04	Putative uncharacterized protein OS=Vitis vinifera GN=VIT_07s0031g00980 PE=3 SV=1 - [D7SW04_VITVI]	Thecc1EG001170t3	'13.1.1.2.1/13.2.6.2'	'''amino acid metabolism.synthesis.central amino acid metabolism.aspartate.aspartate aminotransferase/amino acid metabolism.degrada...'' <Preview truncated at 128 characters>'	83.4	470	70	4	0	798	#N/A	#N/A	#N/A	#N/A	#N/A	#N/A	#N/A	#N/A	#N/A	Group 1 specific	0.000443263	0.000340005	0.000530112	0.000392648	0	0.000424325	0	0	0	0	0	0.000415302	0	0	0	0	0	0	0	0	0	0	0	0	0	0	0	0	0
D7SW25	Putative uncharacterized protein OS=Vitis vinifera GN=VIT_07s0031g01230 PE=4 SV=1 - [D7SW25_VITVI]	Thecc1EG001199t1	'29.2.1.2.2.30/29.2.2'	'protein.synthesis.ribosomal protein.eukaryotic.60S subunit.L30/protein.synthesis.ribosome biogenesis'	91.96	112	9	0	4e-72	214	#N/A	#N/A	#N/A	#N/A	#N/A	#N/A	#N/A	#N/A	#N/A	Exist in all groups	0.0056516	0.00361256	0.00300397	0.00500627	0.0041345	0.00631183	0.00573303	0.00515565	0.00391223	0.00278041	0.00368751	0.00441258	0.00369351	0.00409584	0.0038884	0.00306194	0.00316719	0.00363261	0.00192969	0.0033375	0.00176213	0.0037182	0.00266313	0.00283772	0.00356891	0.0027506	0.00286332	0.00253715	0.00233846
D7SWF9	Putative uncharacterized protein OS=Vitis vinifera GN=VIT_07s0031g02560 PE=4 SV=1 - [D7SWF9_VITVI]	Thecc1EG001577t1	'20.2.5/31.2'	'stress.abiotic.light/cell.division'	82.17	443	77	1	0	756	#N/A	#N/A	#N/A	#N/A	#N/A	#N/A	#N/A	#N/A	#N/A	Group 1 specific	0	0.000727382	0.000756055	0.000420001	0.000780445	0.000907769	0.000480973	0.000648801	0.000738489	0.000466525	0.000464046	0	0	0	0	0	0.000398567	0	0	0	0	0	0	0	0	0	0	0	0
D7SY46	Putative uncharacterized protein OS=Vitis vinifera GN=VIT_05s0077g01210 PE=3 SV=1 - [D7SY46_VITVI]	Thecc1EG021331t1	'8.1.1.3/11.1.31/21.2.2/34.12'	'''TCA / organic transformation.TCA.pyruvate DH.E3/lipid metabolism.FA synthesis and FA elongation.pyruvate DH/redox.ascorbate and ...'' <Preview truncated at 128 characters>'	88.97	562	59	2	0	981	#N/A	#N/A	#N/A	#N/A	#N/A	#N/A	#N/A	#N/A	#N/A	Group 3 specific	0	0	0	0	0	0	0	0	0	0	0.000361647	0	0.000362235	0	0.000572023	0	0.000310617	0	0.000378504	0	0	0	0	0	0.000350016	0.000539523	0.000374421	0	0.000305788
D7SY66	Importin subunit alpha OS=Vitis vinifera GN=VIT_05s0077g01430 PE=3 SV=1 - [D7SY66_VITVI]	Thecc1EG026737t3	'35.2'	'not assigned.unknown'	90.36	529	51	0	0	994	#N/A	#N/A	#N/A	#N/A	#N/A	#N/A	#N/A	#N/A	#N/A	Exist in all groups	0	0.00030594	0.000477	0.000883273	0.000656518	0.000381812	0.0010115	0.00090963	0.00041415	0.000588669	0.000780721	0.00130793	0.000586492	0.000693737	0.000617439	0.000648274	0.000838197	0.000384548	0.000408555	0.000706616	0.000746155	0.00104962	0	0.000600802	0.000944514	0.000970597	0.000606223	0.00143244	0.0014853
D7SY76	Putative uncharacterized protein OS=Vitis vinifera GN=VIT_05s0077g01560 PE=3 SV=1 - [D7SY76_VITVI]	Thecc1EG021288t1	'35.2'	'not assigned.unknown'	62.89	159	59	0	8e-72	217	#N/A	#N/A	#N/A	#N/A	#N/A	#N/A	#N/A	#N/A	#N/A	Group 1 specific	0	0.00152682	0.001587	0.00176321	0.00218426	0.00127031	0.00134612	0.00121055	0	0	0	0	0	0	0	0	0	0	0	0	0	0	0	0	0	0	0	0	0
D7SYA8	Sucrose synthase OS=Vitis vinifera GN=VIT_05s0077g01930 PE=3 SV=1 - [D7SYA8_VITVI]	Thecc1EG021253t1	'2.2.1.5/20.2.1'	'major CHO metabolism.degradation.sucrose.Susy/stress.abiotic.heat'	87.64	801	99	0	0	1475	#N/A	#N/A	#N/A	#N/A	#N/A	#N/A	#N/A	#N/A	#N/A	Group 3 specific	0	0	0	0	0	0	0	0	0	0	0	0	0	0	0	0	0	0	0.000534964	0	0	0	0	0.000262231	0.000494701	0.000508362	0.000529194	0	0.000324143
D7SYD9	Putative uncharacterized protein OS=Vitis vinifera GN=VIT_05s0077g02290 PE=4 SV=1 - [D7SYD9_VITVI]	Thecc1EG004661t5	'2.1.1.3/29.2.1.2.2.22/29.2.2'	'''major CHO metabolism.synthesis.sucrose.FBPase/protein.synthesis.ribosomal protein.eukaryotic.60S subunit.L22/protein.synthesis.r...'' <Preview truncated at 128 characters>'	92.31	117	8	1	1e-62	191	#N/A	#N/A	#N/A	#N/A	#N/A	#N/A	#N/A	#N/A	#N/A	Exist in all groups	0.00253192	0.00258948	0.00269155	0.00373801	0.00370451	0.00403957	0.00342453	0.00307964	0.0043817	0.00332166	0.00330401	0.00316294	0.00248204	0.00146795	0.001742	0.0027435	0.00354725	0.00325481	0.00345801	0.0029904	0.00394716	0.00333151	0	0.00339013	0.00319775	0.00328605	0.00342071	0.00227329	0.0034921
D7SYG9	Putative uncharacterized protein OS=Vitis vinifera GN=VIT_05s0077g00450 PE=4 SV=1 - [D7SYG9_VITVI]	Thecc1EG021436t1	'29.2.1.1.3.1.1'	'protein.synthesis.ribosomal protein.prokaryotic.unknown organellar.30S subunit.S1'	88.22	399	43	3	0	689	#N/A	#N/A	#N/A	#N/A	#N/A	#N/A	#N/A	#N/A	#N/A	Group 1 specific	0.000514617	0.000986844	0.000820596	0.00091171	0.000564712	0.000738946	0.000522032	0	0.000801531	0	0	0.000723232	0	0	0	0	0	0	0	0	0	0	0	0	0	0	0	0	0
D7SYK8	Putative uncharacterized protein OS=Vitis vinifera GN=VIT_05s0077g00950 PE=4 SV=1 - [D7SYK8_VITVI]	Thecc1EG021371t1	'8.2.11/29.5.11.4.2'	'TCA / organic transformation.other organic acid transformations.atp-citrate lyase/protein.degradation.ubiquitin.E3.RING'	95.89	608	25	0	0	1184	#N/A	#N/A	#N/A	#N/A	#N/A	#N/A	#N/A	#N/A	#N/A	Exist in all groups	0.00086757	0	0.000276681	0.000614805	0.000761619	0.00132881	0.00105608	0.00063315	0.00126118	0.00136581	0.00152838	0.000975412	0.00102057	0.000905395	0.000895354	0.00112808	0.001021	0.00167291	0.00231055	0.00143454	0.00146071	0.00205479	0.00147173	0.00156821	0.00197229	0.00270235	0.001934	0.00186948	0.00244103
D7SYR7	Putative uncharacterized protein OS=Vitis vinifera GN=VIT_00s0225g00130 PE=4 SV=1 - [D7SYR7_VITVI]	Thecc1EG010479t3	'1.2.3/13.1.1.3.1/13.1.5.2.2/28.1.1.4'	'''PS.photorespiration.aminotransferases peroxisomal/amino acid metabolism.synthesis.central amino acid metabolism.alanine.alanine ...'' <Preview truncated at 128 characters>'	91.06	481	43	0	0	911	#N/A	#N/A	#N/A	#N/A	#N/A	#N/A	#N/A	#N/A	#N/A	Group 1 specific	0.00109664	0.000672942	0.000874336	0.000777134	0.000722033	0.000629871	0	0.000400161	0.000683218	0	0.000429315	0	0	0	0	0	0	0	0	0	0	0	0	0	0	0	0	0	0
D7SZJ5	Putative uncharacterized protein OS=Vitis vinifera GN=VIT_05s0049g01360 PE=4 SV=1 - [D7SZJ5_VITVI]	Thecc1EG020932t1	'31.1'	'cell.organisation'	83.98	231	36	1	2e-139	399	#N/A	#N/A	#N/A	#N/A	#N/A	#N/A	#N/A	#N/A	#N/A	Group 1 specific	0.00144023	0.00138091	0.00114827	0.000956829	0.000790212	0.00103402	0.00109573	0.00065692	0.000747731	0	0	0	0	0	0	0	0.000907999	0	0	0	0	0	0	0	0	0	0	0	0
D7T037	Putative uncharacterized protein OS=Vitis vinifera GN=VIT_12s0034g01140 PE=4 SV=1 - [D7T037_VITVI]	Thecc1EG006411t1	'26.19'	'misc.plastocyanin-like'	66.67	123	40	1	1e-56	176	AT2G02850	26.19	misc.plastocyanin-like	60.16	128	45	1	2e-50	159	Exist in all groups	0.00428848	0.00263158	0.00410298	0.00379879	0.00470594	0.00492631	0.00435027	0.00312972	0.00356236	0.00337567	0.00335773	0.00401796	0.00420399	0.00298363	0.00442582	0.00278811	0.00288394	0.00413467	0.00527136	0.00405203	0.00320907	0.00451424	0.00484993	0	0.00406218	0.00333948	0.00347633	0.0046205	0.00283911
D7T0M7	Proteasome subunit beta type OS=Vitis vinifera GN=VIT_11s0065g00320 PE=3 SV=1 - [D7T0M7_VITVI]	Thecc1EG036772t1	'13.1.6.1.7/20.2.1/27.3.67/29.5.11.20'	'''amino acid metabolism.synthesis.aromatic aa.chorismate.chorismate synthase/stress.abiotic.heat/RNA.regulation of transcription.p...'' <Preview truncated at 128 characters>'	91.23	228	20	0	3e-157	440	#N/A	#N/A	#N/A	#N/A	#N/A	#N/A	#N/A	#N/A	#N/A	Exist in all groups	0.00136418	0.00139519	0.00108764	0.000805606	0.00199597	0.000870598	0.00138383	0.00124447	0.0014165	0.00134227	0.00178018	0.00127813	0.00178307	0.00158184	0.00187716	0.00147818	0.00152899	0.00131525	0.00139736	0.00161121	0.00127602	0.00179499	0.00192848	0.00136993	0.00129219	0.0017705	0.00138229	0.00122483	0.00150522
D7T1A7	Putative uncharacterized protein OS=Vitis vinifera GN=VIT_06s0009g02550 PE=3 SV=1 - [D7T1A7_VITVI]	Thecc1EG041007t1	'29.4/29.6'	'protein.postranslational modification/protein.folding'	84.54	97	15	0	8e-56	171	#N/A	#N/A	#N/A	#N/A	#N/A	#N/A	#N/A	#N/A	#N/A		0.00217519	0.00250272	0.00260137	0.00289022	0	0	0	0.00198431	0	0	0.00212887	0.00305696	0.0031985	0.00189169	0.00448969	0.00235696	0.00182848	0.00209717	0.0022281	0	0.00305193	0	0.00307496	0.00327654	0	0	0	0	0
D7T1R6	Putative uncharacterized protein OS=Vitis vinifera GN=VIT_00s0264g00030 PE=4 SV=1 - [D7T1R6_VITVI]	Thecc1EG000133t1	'8.1.3'	'TCA / organic transformation.TCA.aconitase'	91.09	898	80	0	0	1725	#N/A	#N/A	#N/A	#N/A	#N/A	#N/A	#N/A	#N/A	#N/A	Exist in all groups	0	0.000264448	0.000183249	0.000203595	0.000252214	0.00022002	0	0.000209671	0.000238655	0.000339222	0	0.000861366	0	0.000299826	0.000474401	0.00037357	0.000579616	0.000221597	0.000588577	0	0.00032248	0.000302424	0	0.000230809	0.000870846	0.000671171	0.00116446	0.000722268	0.000855908
D7T1V9	Putative uncharacterized protein OS=Vitis vinifera GN=VIT_16s0022g02100 PE=4 SV=1 - [D7T1V9_VITVI]	Thecc1EG027152t1	'33.99'	'development.unspecified'	63.98	161	58	0	2e-70	215	#N/A	#N/A	#N/A	#N/A	#N/A	#N/A	#N/A	#N/A	#N/A	Group 2 specific	0	0	0	0	0	0	0	0	0	0	0	0	0	0.00144105	0.00114005	0.00119699	0.000928599	0.00106506	0	0	0	0	0	0	0	0	0	0	0
D7T227	Putative uncharacterized protein OS=Vitis vinifera GN=VIT_16s0022g01770 PE=3 SV=1 - [D7T227_VITVI]	Thecc1EG014984t1	'4.1.13'	'glycolysis.cytosolic branch.enolase'	95.06	445	22	0	0	872	AT2G36530	4.1.13	glycolysis.cytosolic branch.enolase	87.87	445	53	1	0	807	Exist in all groups	0.00379313	0.00309137	0.0028352	0.00357001	0.00312178	0.00408496	0.0036073	0.003244	0.00344628	0.00419873	0.00417642	0.00333174	0.00534521	0.00350493	0.00391461	0.00513764	0.00458352	0.00479994	0.00582811	0.00476	0.00310451	0.0056149	0.0046919	0.00523756	0.00696138	0.0066921	0.00624568	0.00681135	0.00608175
D7T2G6	Cysteine synthase OS=Vitis vinifera GN=VIT_05s0094g00780 PE=3 SV=1 - [D7T2G6_VITVI]	Thecc1EG019851t1	'35.2'	'not assigned.unknown'	91.53	354	27	1	0	622	#N/A	#N/A	#N/A	#N/A	#N/A	#N/A	#N/A	#N/A	#N/A	Exist in all groups	0.00220935	0.00148285	0.00176149	0.00122317	0.00181831	0.00185059	0.00196104	0.0015116	0.00172056	0.00108693	0.00108116	0.00129374	0.00162437	0.000960699	0.00085504	0	0.000928599	0.000532529	0.000565774	0.000978534	0.000774966	0.000726768	0.00117122	0.000832001	0.000784787	0.000537639	0.000839507	0.000991836	0.000457082
D7T2W1	Putative uncharacterized protein OS=Vitis vinifera GN=VIT_13s0064g01450 PE=4 SV=1 - [D7T2W1_VITVI]	Thecc1EG005930t1	'35.2'	'not assigned.unknown'	81.95	133	22	1	6e-77	228	#N/A	#N/A	#N/A	#N/A	#N/A	#N/A	#N/A	#N/A	#N/A		0	0	0	0	0	0	0	0	0	0	0	0	0.00156694	0	0.00247443	0.00173201	0	0.00154111	0.00245597	0.00188788	0.0022427	0.00210322	0.00225963	0.00240776	0.00302817	0	0.00161966	0	0.00132277
D7T300	Putative uncharacterized protein OS=Vitis vinifera GN=VIT_13s0064g00970 PE=3 SV=1 - [D7T300_VITVI]	Thecc1EG005886t1	'9.9'	mitochondrial electron transport / ATP synthesis.F1-ATPase'	72.29	249	63	2	7e-115	333	#N/A	#N/A	#N/A	#N/A	#N/A	#N/A	#N/A	#N/A	#N/A	Exist in all groups	0	0.00128958	0.00100531	0.00148925	0.00138366	0.00201174	0.0021318	0.00268395	0.00305497	0.00165421	0.00205678	0.00157517	0	0.00073105	0	0.000910856	0.00105993	0.000810462	0.00129159	0.00148924	0.000786287	0.00110608	0	0	0.00199063	0.0020456	0.00212943	0.00113212	0.0017391
D7T3I0	Histone H2A OS=Vitis vinifera GN=VIT_00s0179g00340 PE=3 SV=1 - [D7T3I0_VITVI]	Thecc1EG004235t1	'35.2'	'not assigned.unknown'	90.37	135	9	1	3e-76	226	#N/A	#N/A	#N/A	#N/A	#N/A	#N/A	#N/A	#N/A	#N/A	Group 1 specific	0.00237962	0.00304215	0.00189724	0.00140527	0.00174084	0.00151864	0.00160927	0.0014472	0.00164726	0.00156093	0.00155264	0.00148634	0	0	0	0	0	0	0	0	0	0	0	0	0	0	0	0	0
D7T3J3	Proline iminopeptidase OS=Vitis vinifera GN=VIT_03s0088g01170 PE=3 SV=1 - [D7T3J3_VITVI]	Thecc1EG006350t1	'29.5'	'protein.degradation'	80.64	377	67	1	0	631	#N/A	#N/A	#N/A	#N/A	#N/A	#N/A	#N/A	#N/A	#N/A		0	0.000414981	0	0.000479232	0	0	0	0.000493532	0	0	0	0.000506881	0.00053035	0.000470496	0	0.000586217	0	0.000521605	0.000554168	0.000958461	0.000759069	0.00106779	0.000764797	0.000814935	0	0.000526611	0.000548191	0.000485745	0.000447706
D7T3Q1	Putative uncharacterized protein OS=Vitis vinifera GN=VIT_03s0088g00260 PE=4 SV=1 - [D7T3Q1_VITVI]	Thecc1EG000820t2	'29.5.5'	'protein.degradation.serine protease'	49.35	462	223	4	5e-157	458	#N/A	#N/A	#N/A	#N/A	#N/A	#N/A	#N/A	#N/A	#N/A		0.00134964	0.00120778	0.00161407	0.000996272	0.00123418	0.00129197	0.00159726	0.001026	0.0014014	0.000442652	0.00066045	0.00105375	0	0	0	0	0	0	0.000460822	0.000531343	0.000420806	0	0.000635972	0	0	0.000437907	0	0.000403924	0
D7T4C9	Putative uncharacterized protein OS=Vitis vinifera GN=VIT_13s0067g02950 PE=4 SV=1 - [D7T4C9_VITVI]	Thecc1EG045531t2	'28.1/34.21'	'DNA.synthesis/chromatin structure/transport.calcium'	77.6	183	41	0	9e-108	311	#N/A	#N/A	#N/A	#N/A	#N/A	#N/A	#N/A	#N/A	#N/A	Group 3 specific	0	0	0	0	0.00182788	0.00159457	0.00168973	0	0.00115308	0	0.00217369	0.00104044	0	0	0	0	0	0	0.00170625	0	0.00155809	0	0	0.00167276	0.00157784	0.00108094	0.00112523	0.000997056	0.00137846
D7T4T3	Putative uncharacterized protein OS=Vitis vinifera GN=VIT_13s0067g00180 PE=3 SV=1 - [D7T4T3_VITVI]	Thecc1EG045584t1	'13.2.3.2/24.1'	'amino acid metabolism.degradation.aspartate family.threonine/biodegradation of xenobiotics.hydroxyacylglutathione hydrolase'	81.78	258	47	0	1e-161	453	#N/A	#N/A	#N/A	#N/A	#N/A	#N/A	#N/A	#N/A	#N/A	Group 3 specific	0	0.000627296	0	0.00108663	0	0.00117429	0.00124438	0	0	0.000804666	0	0.00114932	0	0	0	0	0	0	0	0	0	0	0	0	0.00116197	0.00079604	0.00124299	0.000734266	0.000676764
D7T5C1	Serine hydroxymethyltransferase OS=Vitis vinifera GN=VIT_00s0211g00120 PE=1 SV=1 - [D7T5C1_VITVI]	Thecc1EG000927t1	'35.2'	'not assigned.unknown'	90.35	518	49	1	0	983	AT4G37930	25.1	C1-metabolism.glycine hydroxymethyltransferase	88.42	518	59	1	0	966	Exist in all groups	0.00162929	0.00156219	0.00162377	0.00162365	0.00201138	0.00175464	0.00165276	0.00111474	0.00169178	0.00140273	0.00139527	0.00171733	0.000998245	0.000885586	0.00105092	0.00154476	0.00119839	0.000785428	0.000625846	0.000962162	0.0009525	0.000535957	0.000575812	0.0010226	0.000578743	0.000594725	0.000619096	0.000731431	0.000674151
D7T6P4	Glutamine synthetase OS=Vitis vinifera GN=VIT_05s0020g02480 PE=3 SV=1 - [D7T6P4_VITVI]	Thecc1EG020479t1	'12.2.2/20.2.99/27.3.69/34.12'	'''N-metabolism.ammonia metabolism.glutamine synthetase/stress.abiotic.unspecified/RNA.regulation of transcription.SET-domain trans...'' <Preview truncated at 128 characters>'	88.89	432	48	0	0	813	#N/A	#N/A	#N/A	#N/A	#N/A	#N/A	#N/A	#N/A	#N/A	Exist in all groups	0.00146523	0.00206049	0.00116821	0.00151424	0.00133988	0.0016364	0.00074317	0.00133665	0.001775	0.00144169	0.00143403	0.001144	0.000718182	0.00106188	0.00126013	0.00132306	0.000821122	0.000941787	0.00100058	0	0.000456847	0	0.000690442	0.000735705	0.000462637	0.000475413	0	0.00043852	0.000404179
D7T6T0	Type II peroxiredoxin F OS=Vitis vinifera GN=VIT_05s0020g02850 PE=2 SV=1 - [D7T6T0_VITVI]	Thecc1EG020545t1	'19.4/20.2.99/21.5'	'tetrapyrrole synthesis.ALA dehydratase/stress.abiotic.unspecified/redox.peroxiredoxin'	80.3	203	36	2	2e-114	328	AT3G06050	21.5	redox.peroxiredoxin	71.43	203	54	2	1e-101	296	Exist in all groups	0.00104972	0.000805186	0.00125539	0.000929854	0	0.00100487	0.00106484	0.0009576	0.00108998	0.00154928	0.00154105	0	0.00102904	0.00136935	0.00108333	0.00113744	0.0008824	0.00101207	0.00107525	0.0012398	0.000981881	0	0	0.00105414	0.000994324	0	0	0	0.000868683
D7T743	Putative uncharacterized protein OS=Vitis vinifera GN=VIT_05s0020g04130 PE=4 SV=1 - [D7T743_VITVI]	Thecc1EG020706t1	'17.2.3/34.3'	'hormone metabolism.auxin.induced-regulated-responsive-activated/transport.amino acids'	79.07	344	72	0	0	566	#N/A	#N/A	#N/A	#N/A	#N/A	#N/A	#N/A	#N/A	#N/A		0	0	0.0004876	0.000541741	0	0	0	0	0	0.000902625	0	0.000572996	0	0	0	0.000662681	0.000514094	0.000884461	0	0	0.000858078	0.000804712	0	0.000614154	0	0.000892949	0	0.000823655	0.000506102
D7T7A4	Putative uncharacterized protein OS=Vitis vinifera GN=VIT_05s0020g04900 PE=4 SV=1 - [D7T7A4_VITVI]	Thecc1EG020797t1	'29.5'	'protein.degradation'	84.16	442	61	2	0	737	#N/A	#N/A	#N/A	#N/A	#N/A	#N/A	#N/A	#N/A	#N/A	Group 3 specific	0	0	0	0	0	0	0	0	0	0.000470757	0	0	0	0.000416085	0	0	0.000402182	0	0.000980162	0	0.000671286	0.000629536	0	0.000960921	0.00113299	0.000698566	0.000727192	0.00107393	0.000989825
D7T7L7	Putative uncharacterized protein OS=Vitis vinifera GN=VIT_16s0039g01680 PE=4 SV=1 - [D7T7L7_VITVI]	Thecc1EG025516t1	'35.2'	'not assigned.unknown'	71.89	434	112	3	0	615	#N/A	#N/A	#N/A	#N/A	#N/A	#N/A	#N/A	#N/A	#N/A		0	0.000368662	0	0	0	0	0	0	0	0	0.000940777	0	0.000471153	0.000626971	0	0.000520785	0.00101004	0.000695077	0.00073847	0.00085148	0.000449563	0.000948607	0	0.000482649	0.00068289	0.000467832	0.000974007	0.000647291	0.000596601
D7T7N4	Putative uncharacterized protein OS=Vitis vinifera GN=VIT_16s0039g01860 PE=4 SV=1 - [D7T7N4_VITVI]	Thecc1EG025479t1	'35.2'	'not assigned.unknown'	79.06	277	57	1	2e-147	421	#N/A	#N/A	#N/A	#N/A	#N/A	#N/A	#N/A	#N/A	#N/A	Exist in all groups	0.00228512	0.00146067	0.0018219	0.00168683	0.00250757	0.00182291	0.00231805	0.00138973	0.00158184	0.00262315	0.00186372	0.00142732	0.0022401	0.00132486	0.00275136	0.00165072	0.00160074	0.00183597	0.00156047	0.00134946	0	0.00200452	0.00161519	0.00152984	0.00288605	0.00296575	0.00270137	0.0020517	0.00189103
D7T7Y3	Putative uncharacterized protein OS=Vitis vinifera GN=VIT_19s0090g00460 PE=4 SV=1 - [D7T7Y3_VITVI]	Thecc1EG011347t1	'8.1.3'	'TCA / organic transformation.TCA.aconitase'	87.31	993	108	2	0	1805	AT2G05710	8.1.3	TCA / org transformation.TCA.aconitase	86.58	946	123	3	0	1723	Exist in all groups	0.000313667	0.000561396	0.000583526	0.000926168	0.000573667	0.00070062	0.00053031	0.000953804	0.000868524	0.000925884	0.000818635	0.00156736	0.000614974	0.000818355	0.00107904	0.00113293	0.00114257	0.00070564	0.000856791	0.000493954	0.000293396	0.000275149	0.000591221	0.000419986	0.00108942	0.000915959	0.00158916	0.00103263	0.00112481
D7T881	Putative uncharacterized protein OS=Vitis vinifera GN=VIT_19s0090g01760 PE=4 SV=1 - [D7T881_VITVI]	Thecc1EG030394t1	'35.2'	'not assigned.unknown'	88	100	12	0	1e-60	184	#N/A	#N/A	#N/A	#N/A	#N/A	#N/A	#N/A	#N/A	#N/A	Group 2 specific	0.00210993	0	0	0	0	0	0	0	0	0	0	0	0.00206836	0	0	0	0	0	0.00216126	0.002492	0	0.00277626	0.00298271	0.00211883	0	0	0	0	0
D7T8G1	Annexin OS=Vitis vinifera GN=VIT_01s0011g06300 PE=3 SV=1 - [D7T8G1_VITVI]	Thecc1EG013176t1	'31.1'	'cell.organisation'	76.27	316	75	0	4e-178	499	AT1G68090	31.1	cell.organisation	57.14	315	135	0	3e-134	388	Group 1 specific	0	0.00076824	0.000798523	0.00118292	0.000732696	0.000639173	0.00067732	0	0	0	0	0.000625581	0	0	0	0	0	0	0	0	0	0	0	0	0	0	0	0	0
D7T8I5	Putative uncharacterized protein OS=Vitis vinifera GN=VIT_01s0011g06020 PE=4 SV=1 - [D7T8I5_VITVI]	Thecc1EG011273t1	'27.1.1'	'RNA.processing.splicing'	98.9	91	1	0	4e-60	183	#N/A	#N/A	#N/A	#N/A	#N/A	#N/A	#N/A	#N/A	#N/A	Group 1 specific	0.00204848	0.00235693	0.00163322	0.00272185	0	0.00294144	0	0.00186871	0	0.00201557	0	0	0	0.00178149	0	0	0	0	0	0	0	0	0	0	0	0	0	0	0
D7T959	Putative uncharacterized protein OS=Vitis vinifera GN=VIT_01s0011g03410 PE=4 SV=1 - [D7T959_VITVI]	Thecc1EG011819t1	'28.2/29.5.11.1'	'DNA.repair/protein.degradation.ubiquitin.ubiquitin'	76.12	402	74	6	0	556	#N/A	#N/A	#N/A	#N/A	#N/A	#N/A	#N/A	#N/A	#N/A	Exist in all groups	0.00106294	0.00101916	0.00148307	0.000941565	0.000874806	0.000763144	0.000808689	0.000727245	0.0011037	0.000784397	0.00104031	0.000497943	0.001042	0.0006933	0.00109698	0.000575881	0.000893513	0.000768612	0.00217759	0.00125542	0.000994247	0.00104896	0.00150262	0.000800566	0.000755135	0.00103465	0.000807788	0.00071577	0.000879623
D7T9G8	Putative uncharacterized protein OS=Vitis vinifera GN=VIT_01s0011g02150 PE=4 SV=1 - [D7T9G8_VITVI]	Thecc1EG007737t1	'1.1.1.2/29.8'	'PS.lightreaction.photosystem II.PSII polypeptide subunits/protein.assembly and cofactor ligation'	81.16	414	63	4	0	665	#N/A	#N/A	#N/A	#N/A	#N/A	#N/A	#N/A	#N/A	#N/A	Group 1 specific	0.00052226	0.0006009	0.000416391	0.000462625	0	0	0	0.00047643	0	0	0	0	0	0	0	0	0	0	0	0	0	0	0	0	0	0	0	0	0
D7T9W2	Putative uncharacterized protein OS=Vitis vinifera GN=VIT_01s0011g00540 PE=4 SV=1 - [D7T9W2_VITVI]	Thecc1EG011548t1	'35.2'	'not assigned.unknown'	73.18	358	66	1	0	548	#N/A	#N/A	#N/A	#N/A	#N/A	#N/A	#N/A	#N/A	#N/A	Group 3 specific	0	0	0	0	0	0.000532925	0	0	0	0	0	0	0	0	0	0	0	0	0	0	0	0.000732521	0	0.000559058	0.000527333	0.000541895	0	0.000499843	0.0004607
D7TA34	Putative uncharacterized protein OS=Vitis vinifera GN=VIT_04s0079g00600 PE=3 SV=1 - [D7TA34_VITVI]	Thecc1EG011174t1	'13.1.1.1.1'	'amino acid metabolism.synthesis.central amino acid metabolism.GABA.glutamate decarboxylase'	86.55	498	57	2	0	898	#N/A	#N/A	#N/A	#N/A	#N/A	#N/A	#N/A	#N/A	#N/A	Exist in all groups	0.00108091	0.000663289	0.000689435	0.000957483	0.00142335	0.00124167	0.00153507	0.00118326	0.00157131	0.00170167	0.00148105	0.00101272	0.00105961	0.00150404	0.00111552	0.00210822	0.00145379	0.00166743	0.00155008	0.00127664	0.00101106	0.00170671	0.00183363	0.00151965	0.00163819	0.00105214	0.00175241	0.00174689	0.00143119
D7TA35	Putative uncharacterized protein OS=Vitis vinifera GN=VIT_04s0079g00610 PE=4 SV=1 - [D7TA35_VITVI]	Thecc1EG041733t1	'35.2'	'not assigned.unknown'	56.69	157	68	0	7e-63	194	#N/A	#N/A	#N/A	#N/A	#N/A	#N/A	#N/A	#N/A	#N/A		0.00128654	0	0.00153862	0.00227928	0.00141178	0	0	0.00176047	0	0	0	0	0.0018918	0.00223773	0.00265549	0.00278811	0.00108148	0.0024808	0	0.00227927	0.00240681	0.00338568	0	0.00129197	0	0.00125231	0	0.00115513	0.001597
D7TA50	Putative uncharacterized protein OS=Vitis vinifera GN=VIT_04s0079g00800 PE=4 SV=1 - [D7TA50_VITVI]	Thecc1EG017487t1	'33.99'	'development.unspecified'	80.73	384	74	0	0	654	#N/A	#N/A	#N/A	#N/A	#N/A	#N/A	#N/A	#N/A	#N/A	Except group 2	0	0	0	0.000726298	0	0	0.000831735	0.000997293	0.000851367	0	0.000802464	0.00102427	0	0	0.000564119	0.000592292	0.000689232	0	0	0	0	0	0	0	0.000776655	0.00106414	0.000553872	0.00122695	0.00090469
D7TAP7	Putative uncharacterized protein OS=Vitis vinifera GN=VIT_01s0010g02670 PE=3 SV=1 - [D7TAP7_VITVI]	Thecc1EG010763t1	'11.1.4/26.8/26.22'	'''lipid metabolism.FA synthesis and FA elongation.ACP oxoacyl reductase/misc.nitrilases, nitrile lyases, berberine bridge enzymes,...'' <Preview truncated at 128 characters>'	84.64	319	45	1	0	522	#N/A	#N/A	#N/A	#N/A	#N/A	#N/A	#N/A	#N/A	#N/A	Group 2 specific	0	0.000490432	0.000509764	0.000566366	0	0	0	0.000583266	0	0.000629103	0	0.000599041	0.000940165	0.000834061	0.000989773	0.000692802	0.000806193	0	0	0	0.000598055	0	0	0.00064207	0	0.000622358	0.000647862	0	0.000529107
D7TAR8	Proteasome subunit beta type OS=Vitis vinifera GN=VIT_01s0010g02900 PE=3 SV=1 - [D7TAR8_VITVI]	Thecc1EG010796t2	'11.1.9/29.5.11.20'	'lipid metabolism.FA synthesis and FA elongation.long chain fatty acid CoA ligase/protein.degradation.ubiquitin.proteasom'	94.49	272	15	0	0	529	AT3G26340	29.5.11.20	protein.degradation.ubiquitin.proteasom	87.87	272	31	1	1e-178	497	Exist in all groups	0.00077571	0.00119002	0.000927696	0.00171784	0.00255366	0.000742569	0.00157377	0.00212291	0.00281911	0.00190812	0.00265718	0.00181694	0.000760428	0.00101191	0.000800552	0.000840532	0.00163017	0.000747889	0.00158916	0.000916176	0.00145116	0.00102068	0.00109658	0.000778982	0.00146955	0.0011326	0.00157202	0.00174118	0.00128386
D7TBD7	Putative uncharacterized protein OS=Vitis vinifera GN=VIT_11s0016g02850 PE=1 SV=1 - [D7TBD7_VITVI]	Thecc1EG037743t1	'4.1.4/4.2.4'	'glycolysis.cytosolic branch.phosphofructokinase (PFK)/glycolysis.plastid branch.phosphofructokinase (PFK)'	83.26	484	81	0	0	843	#N/A	#N/A	#N/A	#N/A	#N/A	#N/A	#N/A	#N/A	#N/A	Group 3 specific	0	0	0	0	0	0	0	0	0	0	0	0	0	0	0	0	0	0	0	0	0	0	0	0	0.000610568	0	0.000435427	0.000771652	0.000355611
D7TBD9	Putative uncharacterized protein OS=Vitis vinifera GN=VIT_11s0016g02870 PE=1 SV=1 - [D7TBD9_VITVI]	Thecc1EG037745t1	'29.3.2'	'protein.targeting.mitochondria'	80.4	505	98	1	0	789	#N/A	#N/A	#N/A	#N/A	#N/A	#N/A	#N/A	#N/A	#N/A	Exist in all groups	0.000625473	0.000799617	0.000831137	0.000923422	0	0.000399167	0.00042299	0.000760781	0.000649462	0.00102571	0.000816208	0.00117204	0.000408767	0.000906588	0.000430336	0.00112957	0.000525778	0.000603041	0.000427126	0	0.000585053	0	0.000589468	0.000628112	0.000394978	0.00101471	0.0010563	0.000748777	0.000862674
D7TBH4	Malic enzyme OS=Vitis vinifera GN=VIT_11s0016g03210 PE=3 SV=1 - [D7TBH4_VITVI]	Thecc1EG034707t1	'8.2.10'	'TCA / organic transformation.other organic acid transformations.malic'	87.82	591	72	0	0	1100	AT5G25880	8.2.10	TCA / org transformation.other organic acid transformatons.malic	82.43	569	100	0	0	1001	Exist in all groups	0.00142804	0.000684613	0.00099624	0.00237184	0.00313411	0.0023923	0.00253508	0.00162841	0.00240957	0.00263457	0.00192175	0.00234143	0.00209986	0.00263908	0.0025791	0.00251449	0.00225079	0.00275365	0.00255986	0.00252995	0.00150273	0.00281853	0.00378516	0.00268887	0.0023672	0.00225881	0.00235138	0.00192325	0.00177264
D7TBJ2	Putative uncharacterized protein OS=Vitis vinifera GN=VIT_11s0016g03440 PE=4 SV=1 - [D7TBJ2_VITVI]	Thecc1EG037825t1	'35.2'	'not assigned.unknown'	84.11	365	54	2	0	616	#N/A	#N/A	#N/A	#N/A	#N/A	#N/A	#N/A	#N/A	#N/A	Group 1 specific	0.00087428	0.0011177	0.00116176	0.0005163	0	0.000557952	0	0.000797559	0	0	0	0	0	0.000506888	0	0	0.000489951	0	0	0	0	0	0	0	0	0	0	0	0
D7TBL7	Aspartate aminotransferase OS=Vitis vinifera GN=VIT_11s0016g03720 PE=3 SV=1 - [D7TBL7_VITVI]	Thecc1EG037152t1	'35.2'	'not assigned.unknown'	89.8	402	41	0	0	770	#N/A	#N/A	#N/A	#N/A	#N/A	#N/A	#N/A	#N/A	#N/A	Exist in all groups	0.00128341	0.000590666	0.000818599	0.00136424	0.00140835	0.00196573	0.00104152	0.00117079	0.00133263	0.00151536	0.00125609	0.00120245	0.00176138	0.0015626	0.00185432	0.00194693	0.00129462	0.00148486	0.00289219	0.00121265	0.00144057	0.00236421	0.00326574	0.00206212	0.00145883	0.00249852	0.00182063	0.00138278	0.00148691
D7TBY5	Putative uncharacterized protein OS=Vitis vinifera GN=VIT_11s0016g04970 PE=3 SV=1 - [D7TBY5_VITVI]	Thecc1EG038036t1	'12.1.1/21.99'	'N-metabolism.nitrate metabolism.NR/redox.misc'	83.33	324	51	2	0	565	AT5G20080	21.99	redox.misc	75	324	80	1	0	525	Exist in all groups	0.000970827	0.00148935	0.00129005	0.00114663	0.00142044	0.00123913	0.00164136	0.000885633	0.00134408	0.00159205	0.00126688	0.000909587	0.00126893	0.00112573	0.00200384	0.00140261	0.00136014	0.00187202	0.00132592	0.00152883	0.00151348	0.00212903	0.00137241	0.00162487	0.000613065	0.00157499	0.00131162	0.00116221	0.0010712
D7TCD6	Putative uncharacterized protein OS=Vitis vinifera GN=VIT_11s0016g00900 PE=3 SV=1 - [D7TCD6_VITVI]	Thecc1EG029158t3	'35.2'	'not assigned.unknown'	83.07	508	86	0	0	890	#N/A	#N/A	#N/A	#N/A	#N/A	#N/A	#N/A	#N/A	#N/A	Exist in all groups	0.000623011	0.000477881	0.000662292	0.000735829	0.000911544	0.00099399	0.000631987	0.000568339	0.000646905	0	0.000609746	0.000583711	0.000610737	0.000541811	0.000642963	0.000675073	0.000349139	0	0.000638166	0.000490551	0.0003885	0	0.000587147	0	0.000393423	0.000404288	0.000420855	0.000372915	0.000343711
D7TCM2	Acetyltransferase component of pyruvate dehydrogenase complex OS=Vitis vinifera GN=VIT_11s0016g01870 PE=3 SV=1 - [D7TCM2_VITVI]	Thecc1EG029081t1	'8.1.1.2'	'TCA / organic transformation.TCA.pyruvate DH.E2'	67.59	577	141	10	0	751	AT1G54220	8.1.1.2	TCA / org transformation.TCA.pyruvate DH.E2	65.64	553	170	8	0	726		0	0.000295873	0	0.000341683	0.000846552	0.000369248	0.000586928	0.000527818	0.000400521	0.000569298	0.000566272	0	0.000378129	0.000503181	0.000398081	0.000417961	0.000324246	0.000371894	0.000395111	0.000455576	0	0	0	0	0.000365373	0	0	0	0.000319205
D7TDF1	Carbonic anhydrase OS=Vitis vinifera GN=VIT_01s0127g00720 PE=3 SV=1 - [D7TDF1_VITVI]	Thecc1EG010364t3	'8.3/16.99'	'TCA / organic transformation.carbonic anhydrases/secondary metabolism.unspecified'	80.39	255	49	1	7e-151	426	AT5G14740	8.3	TCA / org transformation.carbonic anhydrases	71.76	255	69	1	6e-131	377	Group 3 specific	0	0	0	0	0	0	0	0	0	0.000810953	0	0.0011583	0	0	0	0	0.000692822	0	0.000844241	0	0.00077093	0	0	0	0	0	0	0.00111	0.00102308
D7TDS1	Putative uncharacterized protein OS=Vitis vinifera GN=VIT_04s0043g00440 PE=3 SV=1 - [D7TDS1_VITVI]	Thecc1EG025037t1	'29.2.1.2.1.5/29.2.2'	'protein.synthesis.ribosomal protein.eukaryotic.40S subunit.S5/protein.synthesis.ribosome biogenesis'	94.21	190	11	0	5e-132	374	#N/A	#N/A	#N/A	#N/A	#N/A	#N/A	#N/A	#N/A	#N/A	Exist in all groups	0.00103428	0.00158669	0.00206155	0	0	0	0	0	0	0	0	0	0.00152086	0.00134922	0.00213481	0	0	0	0	0.00122157	0.00145116	0	0	0.00155796	0	0	0	0.00139295	0.00128386
D7TDW8	Putative uncharacterized protein OS=Vitis vinifera GN=VIT_07s0151g01110 PE=3 SV=1 - [D7TDW8_VITVI]	Thecc1EG004363t1	'35.2'	'not assigned.unknown'	75	280	61	2	2e-140	400	#N/A	#N/A	#N/A	#N/A	#N/A	#N/A	#N/A	#N/A	#N/A	Group 1 specific	0.00154009	0.000590666	0.000920924	0.000682119	0	0.000737149	0.000781142	0.00105371	0.000799581	0	0.00113048	0.00108221	0	0.000669684	0	0.000834397	0	0.00074243	0	0.000909489	0.000720285	0	0.00108858	0	0	0	0	0	0
D7TEF8	Putative uncharacterized protein OS=Vitis vinifera GN=VIT_12s0059g01560 PE=3 SV=1 - [D7TEF8_VITVI]	Thecc1EG002202t1	'17.3.1.1.1/21.1'	'hormone metabolism.brassinosteroid.synthesis-degradation.BRs.DET2/redox.thioredoxin'	86.11	432	55	1	0	737	#N/A	#N/A	#N/A	#N/A	#N/A	#N/A	#N/A	#N/A	#N/A		0	0	0.000388504	0	0	0	0	0	0	0	0	0	0.000477682	0.000635659	0.000502887	0.000528002	0.000819226	0.000704709	0.000499135	0	0	0.000641168	0.000688847	0.000489337	0.000461568	0.000711472	0.000493752	0	0.000604868
D7TEX3	Putative uncharacterized protein OS=Vitis vinifera GN=VIT_10s0042g00950 PE=3 SV=1 - [D7TEX3_VITVI]	Thecc1EG007715t1	'35.2'	'not assigned.unknown'	93.94	297	18	0	0	524	#N/A	#N/A	#N/A	#N/A	#N/A	#N/A	#N/A	#N/A	#N/A	Exist in all groups	0.000961974	0.00147577	0.00102263	0.000852131	0.00105562	0.00153479	0.000975835	0.00117008	0.000665912	0.000631015	0.000941492	0.00120172	0.000943023	0.000557731	0.000992782	0.00104236	0.000808643	0.000618316	0	0	0	0	0	0	0.000911212	0.000936375	0.000974747	0.000575807	0.00132679
D7TFE6	Putative uncharacterized protein OS=Vitis vinifera GN=VIT_02s0087g00400 PE=4 SV=1 - [D7TFE6_VITVI]	Thecc1EG016723t1	'10.8.2/27.3.37'	'cell wall.pectinesterases.acetyl esterase/RNA.regulation of transcription.lateral organ boundaries gene family (AS2)'	71.07	401	114	1	0	614	AT4G19420	10.8.2	cell wall.pectin*esterases.acetyl esterase	66.84	392	130	0	0	591	Group 3 specific	0	0	0	0	0	0	0	0	0	0	0	0	0	0	0	0	0	0	0.000541668	0	0	0	0	0	0	0	0	0.000474788	0.000437607
D7TFJ4	Putative uncharacterized protein OS=Vitis vinifera GN=VIT_01s0150g00190 PE=3 SV=1 - [D7TFJ4_VITVI]	Thecc1EG008318t1	'7.2.2/11.1.9'	'OPP.non-reductive PP.transaldolase/lipid metabolism.FA synthesis and FA elongation.long chain fatty acid CoA ligase'	84.2	443	67	2	0	724	AT5G13420	7.2.2	OPP.non-reductive PP.transaldolase	78.46	441	90	3	0	666	Exist in all groups	0.000717663	0.000550485	0.000381456	0.000847622	0.00105003	0.000916003	0.000728004	0.000872914	0.00124198	0.00117689	0.00117064	0.000896524	0.00117254	0.00124825	0.00197506	0.00155527	0.00100546	0.00161449	0.0012252	0.00113016	0.00111881	0.000944305	0.00101453	0.00120115	0.00090639	0.000931421	0.00121199	0.00107393	0.000989825
D7TFV8	Putative uncharacterized protein OS=Vitis vinifera GN=VIT_03s0132g00200 PE=3 SV=1 - [D7TFV8_VITVI]	Thecc1EG007348t1	'13.2.4.3/16.4.2/29.5.7'	'''amino acid metabolism.degradation.branched chain group.valine/secondary metabolism.N misc.betaine/protein.degradation.metallopro...'' <Preview truncated at 128 characters>'	86.03	537	75	0	0	969	#N/A	#N/A	#N/A	#N/A	#N/A	#N/A	#N/A	#N/A	#N/A	Exist in all groups	0.000978632	0.000450396	0.000624201	0.000693509	0.000644338	0.000562093	0.000595639	0.000357101	0.000609699	0.000385165	0	0.00036676	0.000575611	0.000680866	0	0.000636247	0.000658117	0.000377414	0.000400975	0	0	0.000515075	0	0.000393104	0.000370796	0.000381036	0.00039665	0.000351467	0.000323943
D7TGC8	Putative uncharacterized protein OS=Vitis vinifera GN=VIT_00s0769g00010 PE=4 SV=1 - [D7TGC8_VITVI]	Thecc1EG002740t1	'29.6/31.3.1'	'protein.folding/cell.cycle.peptidylprolyl isomerase'	87.26	573	71	2	0	1019	#N/A	#N/A	#N/A	#N/A	#N/A	#N/A	#N/A	#N/A	#N/A	Exist in all groups	0.000369515	0.000425155	0	0.000490982	0.000405485	0.000353728	0.000374839	0.000337089	0.00057553	0.000545369	0.000542471	0.000519309	0.000543353	0.000642709	0.000572023	0.000800787	0.000776543	0.000534394	0	0	0	0	0	0.00055661	0.000700032	0.000539523	0.000561632	0.000497655	0.000764471
D7TGM4	Putative uncharacterized protein OS=Vitis vinifera GN=VIT_12s0035g01740 PE=3 SV=1 - [D7TGM4_VITVI]	Thecc1EG026898t1	'26.17'	'misc.dynamin'	85.08	925	128	6	0	1498	#N/A	#N/A	#N/A	#N/A	#N/A	#N/A	#N/A	#N/A	#N/A	Group 3 specific	0	0	0	0	0	0	0	0	0	0	0	0	0	0	0	0	0	0	0	0	0	0	0	0	0	0.000223237	0.000232385	0.000205914	0.000284682
D7TH48	Putative uncharacterized protein OS=Vitis vinifera GN=VIT_08s0007g02580 PE=4 SV=1 - [D7TH48_VITVI]	Thecc1EG022842t1	'29.5.11.3'	'protein.degradation.ubiquitin.E2'	98.63	146	2	0	2e-106	304	#N/A	#N/A	#N/A	#N/A	#N/A	#N/A	#N/A	#N/A	#N/A	Exist in all groups	0	0.00221702	0.00115221	0.00128014	0	0	0.00146598	0.00263668	0	0.00142194	0.00353597	0.002031	0.00212503	0.00251361	0.0037286	0.00234888	0.00242962	0.00417998	0.00222047	0.00512055	0.00473119	0.00570463	0.00204295	0.00290251	0.00342224	0.0028134	0.00219652	0.00259508	0.00239185
D7THJ7	Putative uncharacterized protein OS=Vitis vinifera GN=VIT_08s0007g00840 PE=1 SV=1 - [D7THJ7_VITVI]	Thecc1EG042729t2	'1.3.13'	'PS.calvin cycle.rubisco interacting'	87.18	476	58	1	0	880	#N/A	#N/A	#N/A	#N/A	#N/A	#N/A	#N/A	#N/A	#N/A	Exist in all groups	0.00445133	0.00409728	0.00532349	0.00335159	0.00415195	0.00319587	0.00316083	0.0034516	0.00323543	0.00240891	0.00217828	0.00250232	0.00218182	0.00270982	0.00114847	0.00168816	0.00187091	0.00150209	0.0011399	0.00315443	0.00166547	0.00117142	0.000943895	0.00156454	0.00105411	0.00108322	0.00157865	0.00119899	0.000736731
D7THS4	Putative uncharacterized protein OS=Vitis vinifera GN=VIT_08s0007g09010 PE=4 SV=1 - [D7THS4_VITVI]	Thecc1EG024550t1	'10.1.5/25/27.3.1'	'''cell wall.precursor synthesis.UXS/C1-metabolism/RNA.regulation of transcription.ABI3/VP1-related B3-domain-containing transcript...'' <Preview truncated at 128 characters>'	85.56	284	41	0	0	529	#N/A	#N/A	#N/A	#N/A	#N/A	#N/A	#N/A	#N/A	#N/A	Group 2 specific	0.00145012	0	0.000578083	0	0	0.000694085	0	0	0	0	0.000709624	0	0.00106617	0.000945843	0.00112242	0.000785652	0.00121899	0	0	0	0.000678206	0	0	0	0	0.000705767	0.000734689	0	0
D7THV1	Putative uncharacterized protein OS=Vitis vinifera GN=VIT_08s0007g08690 PE=4 SV=1 - [D7THV1_VITVI]	Thecc1EG024630t2	'31.1'	'cell.organisation'	84.24	952	144	4	0	1603	#N/A	#N/A	#N/A	#N/A	#N/A	#N/A	#N/A	#N/A	#N/A	Exist in all groups	0	0	0	0	0	0.000212163	0.000224825	0	0.000230131	0.000436143	0.000433825	0.000519127	0.000543163	0.000578236	0.000571823	0.000840532	0.000652068	0.000747889	0.000227023	0	0	0	0	0	0.000839744	0.000970801	0.000561435	0.000994961	0.00100875
D7TI60	Putative uncharacterized protein OS=Vitis vinifera GN=VIT_08s0007g07460 PE=3 SV=1 - [D7TI60_VITVI]	Thecc1EG026460t1	'29.6'	'protein.folding'	88.52	549	59	1	0	1013	#N/A	#N/A	#N/A	#N/A	#N/A	#N/A	#N/A	#N/A	#N/A	Exist in all groups	0	0.000593917	0.000308665	0.000514405	0.000424829	0.000926508	0	0.00070634	0.000602987	0.000952311	0	0.000725444	0.000759032	0.000505028	0.000399542	0.000629243	0.000650871	0.000373259	0	0	0	0	0	0	0.000733428	0.000753682	0.000784567	0.000868994	0.000640753
D7TI74	Superoxide dismutase [Cu-Zn] OS=Vitis vinifera GN=VIT_08s0007g07280 PE=3 SV=1 - [D7TI74_VITVI]	Thecc1EG025915t1	'21.6/27.3.6'	'redox.dismutases and catalases/RNA.regulation of transcription.basic helix-loop-helix family (bHLH)'	85.71	154	22	0	2e-89	262	AT5G18100	21.6	redox.dismutases and catalases	74.19	155	40	0	3e-81	240	Group 2 specific	0.00135252	0	0	0.00119808	0	0.00129474	0	0.00123383	0	0.00133079	0	0	0.00132587	0.00117624	0.00139583	0.00146554	0	0	0	0	0.00126512	0	0	0	0	0	0	0	0
D7TIZ5	Pyruvate kinase OS=Vitis vinifera GN=VIT_08s0007g04170 PE=3 SV=1 - [D7TIZ5_VITVI]	Thecc1EG022396t1	'4.1.14/11.1.30/26.8/27.3.24'	'''glycolysis.cytosolic branch.pyruvate kinase (PK)/lipid metabolism.FA synthesis and FA elongation.pyruvate kinase/misc.nitrilases...'' <Preview truncated at 128 characters>'	93.39	514	34	0	0	988	#N/A	#N/A	#N/A	#N/A	#N/A	#N/A	#N/A	#N/A	#N/A		0	0	0	0	0.000450451	0.000589432	0	0.00037447	0	0.000403899	0	0	0	0.000356991	0	0.000667193	0.000345063	0.00039577	0	0	0	0	0	0	0.000777662	0.00159827	0.00103986	0.000552842	0.000849247
D7TJ46	Putative uncharacterized protein OS=Vitis vinifera GN=VIT_08s0007g03610 PE=4 SV=1 - [D7TJ46_VITVI]	Thecc1EG022506t1	'21.2.1'	'redox.ascorbate and glutathione.ascorbate'	88.71	434	49	0	0	767	#N/A	#N/A	#N/A	#N/A	#N/A	#N/A	#N/A	#N/A	#N/A	Exist in all groups	0.00218772	0.00111873	0.00116283	0.00129194	0.00133371	0.00116347	0.00147949	0.00133049	0.00100961	0.000717525	0.00118952	0.00113873	0.000714872	0.00126839	0.000752593	0.00105357	0.00122601	0.00117181	0	0	0	0	0.00068726	0.00048821	0.00115126	0.00118305	0.00147784	0.00109125	0.00100579
D7TJ97	Putative uncharacterized protein OS=Vitis vinifera GN=VIT_08s0007g03020 PE=3 SV=1 - [D7TJ97_VITVI]	Thecc1EG022658t1	'29.2.1.2.1.14/29.2.2'	'protein.synthesis.ribosomal protein.eukaryotic.40S subunit.S14/protein.synthesis.ribosome biogenesis'	94.96	139	7	0	5e-94	273	#N/A	#N/A	#N/A	#N/A	#N/A	#N/A	#N/A	#N/A	#N/A	Exist in all groups	0.00258887	0.000992899	0.00258009	0.00114663	0.00142044	0.00123913	0.00131309	0.00118084	0	0.00127364	0	0	0.0019034	0.00168859	0.00267178	0.00280521	0.00217623	0.00187202	0	0	0.00121079	0	0.00274482	0.0012999	0.00122613	0.00125999	0.00131162	0.00174332	0.0016068
D7TJL0	Putative uncharacterized protein OS=Vitis vinifera GN=VIT_10s0003g01240 PE=4 SV=1 - [D7TJL0_VITVI]	Thecc1EG001703t3	'30.7'	'signalling.14-3-3 proteins'	80.07	271	53	1	1e-154	437	AT2G42590	30.7	signalling.14-3-3 proteins	78.73	268	51	3	3e-150	425		0	0	0.00147047	0	0	0.00105933	0.00112255	0	0.00114905	0.00145178	0.00180508	0	0.000723204	0.00192476	0.00228409	0.00159877	0.00248059	0.00142256	0.00113353	0.00261398	0.00310528	0.00145608	0.00208581	0.00185212	0.00139762	0.00107716	0.0022426	0.00132476	0.00183152
D7TKA5	Putative uncharacterized protein OS=Vitis vinifera GN=VIT_10s0003g03870 PE=3 SV=1 - [D7TKA5_VITVI]	Thecc1EG029451t1	'13.2.2.3/19.3'	'amino acid metabolism.degradation.glutamate family.arginine/tetrapyrrole synthesis.GSA'	83.19	452	71	2	0	780	AT5G46180	13.2.2.3	amino acid metabolism.degradation.glutamate family.arginine	73.78	473	114	2	0	730	Group 1 specific	0.00113194	0.0010419	0.00144397	0.00180483	0.00124212	0.00151701	0.00114825	0.000826084	0.000940279	0	0	0.00063632	0	0	0	0	0	0	0	0	0	0	0	0	0.000428882	0	0	0	0.000374689
D7TKK5	Obg-like ATPase 1 OS=Vitis vinifera GN=VIT_10s0003g05020 PE=3 SV=1 - [D7TKK5_VITVI]	Thecc1EG026940t1	'30.5'	'signalling.G-proteins'	90.61	394	37	0	0	747	#N/A	#N/A	#N/A	#N/A	#N/A	#N/A	#N/A	#N/A	#N/A		0	0	0.00042696	0.000474367	0	0.000512636	0.000543231	0.000488522	0	0	0.00078617	0.000752602	0	0.000698579	0	0.000870399	0.000450158	0.000516309	0.000822813	0	0	0	0	0	0.000760885	0.00104253	0.000542626	0.000961627	0.00132948
D7TLU7	Triosephosphate isomerase OS=Vitis vinifera GN=VIT_13s0019g01090 PE=3 SV=1 - [D7TLU7_VITVI]	Thecc1EG042755t1	'1.3.5/4.1.7'	'PS.calvin cycle.TPI/glycolysis.cytosolic branch.triosephosphate isomerase (TPI)'	76.95	295	26	1	3e-159	448	AT3G55440	4.1.7	glycolysis.cytosolic branch.triosephosphate isomerase (TPI)	82.61	253	44	0	2e-155	436	Exist in all groups	0.00332272	0.00350446	0.00364261	0.00331123	0.0031904	0.00278317	0.00379192	0.00303114	0.00345016	0.00326935	0.00325198	0.00350227	0.00447874	0.00397328	0.00385778	0.00450049	0.00384052	0.00400445	0.00340355	0.00392441	0.003885	0.00546507	0.00469718	0.00417093	0.00393423	0.00363859	0.00420855	0.00484789	0.0030934
D7TM77	Putative uncharacterized protein OS=Vitis vinifera GN=VIT_13s0019g04470 PE=4 SV=1 - [D7TM77_VITVI]	Thecc1EG043180t1	'11.1.8/23.3.2.1/29.2.2'	'''lipid metabolism.FA synthesis and FA elongation.acyl CoA ligase/nucleotide metabolism.salvage.nucleoside kinases.adenosine kinas...'' <Preview truncated at 128 characters>'	93.67	332	21	0	0	657	#N/A	#N/A	#N/A	#N/A	#N/A	#N/A	#N/A	#N/A	#N/A	Exist in all groups	0.000635521	0.000974955	0.00076004	0.000562954	0.000697386	0.00121674	0.00161169	0.00173926	0.00131979	0.00250125	0.00248796	0.00238173	0.0028035	0.00193442	0.00393524	0.00309883	0.00267112	0.00337001	0.00227843	0.00262711	0.00178336	0.00250866	0.00359362	0.00223371	0.00240794	0.00340235	0.00289782	0.00313832	0.00289256
D7TM87	Putative uncharacterized protein OS=Vitis vinifera GN=VIT_13s0019g04370 PE=4 SV=1 - [D7TM87_VITVI]	Thecc1EG043154t1	'35.2'	'not assigned.unknown'	82.11	615	105	2	0	1021	#N/A	#N/A	#N/A	#N/A	#N/A	#N/A	#N/A	#N/A	#N/A	Group 1 specific	0.000340861	0.000522916	0.000407647	0	0	0	0	0	0	0	0	0	0	0	0	0	0	0	0	0	0	0	0	0	0	0	0	0	0
D7TMH3	Putative uncharacterized protein OS=Vitis vinifera GN=VIT_13s0019g03350 PE=3 SV=1 - [D7TMH3_VITVI]	Thecc1EG042607t1	'1.3.9/13.2.3.2/26.8'	'''PS.calvin cycle.sedoheptulose bisphosphatase/amino acid metabolism.degradation.aspartate family.threonine/misc.nitrilases, nitri...'' <Preview truncated at 128 characters>'	91.07	392	34	1	0	716	#N/A	#N/A	#N/A	#N/A	#N/A	#N/A	#N/A	#N/A	#N/A	Group 1 specific	0.00295283	0.00164725	0.00214023	0.00166451	0.00147285	0.00205576	0.00136153	0.00171418	0.00111494	0.000792381	0.000525447	0.00125753	0	0.00140071	0.000831107	0	0.00112826	0	0	0.000951145	0.000502183	0	0	0	0	0	0	0	0
D7TMQ2	Citrate synthase OS=Vitis vinifera GN=VIT_12s0142g00610 PE=3 SV=1 - [D7TMQ2_VITVI]	Thecc1EG001815t1	'6.1'	'gluconeogenesis / glyoxylate cycle.citrate synthase'	84.77	512	72	2	0	904	AT3G58750	6.1	gluconeogenesis / glyoxylate cycle.citrate synthase	82.97	511	77	3	0	883	Group 1 specific	0	0	0	0.00036504	0.000452211	0.000591734	0	0	0	0	0	0.000386101	0	0	0	0	0	0	0	0	0	0	0	0	0	0	0	0	0
D7TN11	Putative uncharacterized protein OS=Vitis vinifera GN=VIT_02s0154g00080 PE=4 SV=1 - [D7TN11_VITVI]	Thecc1EG016026t1	'10.8.99/11.1.9/26.7/29.2.2/30.2.17/33.99'	'''cell wall.pectinesterases.misc/lipid metabolism.FA synthesis and FA elongation.long chain fatty acid CoA ligase/misc.oxidases - ...'' <Preview truncated at 128 characters>'	87.73	587	71	1	0	1063	#N/A	#N/A	#N/A	#N/A	#N/A	#N/A	#N/A	#N/A	#N/A	Exist in all groups	0.00071402	0.000410768	0.00056928	0	0	0.000341758	0.000543231	0.000651362	0.000926756	0.000526913	0	0.000501735	0	0.00031048	0	0.000580266	0.000450158	0.000516309	0.00073139	0.00105415	0.000667878	0.000704633	0.00100938	0.000537774	0	0.00034751	0.00036175	0.000320542	0.00029544
D7TNE5	Putative uncharacterized protein OS=Vitis vinifera GN=VIT_01s0026g01640 PE=4 SV=1 - [D7TNE5_VITVI]	Thecc1EG011801t2	'2.2.1.3.1/20.1.2/27.3.35/29.5.5/34.2'	'''major CHO metabolism.degradation.sucrose.invertases.neutral/stress.biotic.receptors/RNA.regulation of transcription.bZIP transcr...'' <Preview truncated at 128 characters>'	88.69	283	32	0	0	521	#N/A	#N/A	#N/A	#N/A	#N/A	#N/A	#N/A	#N/A	#N/A	Group 1 specific	0.00113133	0.000867788	0.000901995	0.00100215	0.00124146	0.00216599	0.000573815	0.000774039	0.00117472	0	0	0.000794974	0	0	0	0	0	0	0	0	0.00052911	0	0	0	0	0.000550612	0.000573176	0.000761825	0.00046811
D7TNN1	Putative uncharacterized protein OS=Vitis vinifera GN=VIT_01s0026g00570 PE=4 SV=1 - [D7TNN1_VITVI]	Thecc1EG010298t1	'20.2.99/33.1'	'stress.abiotic.unspecified/development.storage proteins'	61.22	147	57	0	2e-61	190	#N/A	#N/A	#N/A	#N/A	#N/A	#N/A	#N/A	#N/A	#N/A	Exist in all groups	0.00137904	0.00105779	0.00109949	0	0.00226992	0.00198018	0.00279782	0.00125802	0.00214789	0.00339222	0.00202452	0.0025841	0.00337968	0.00299826	0.00355801	0.00224142	0.00289808	0.00199437	0.00211888	0.00162876	0.00257984	0.00272182	0	0	0.00130627	0	0.0027947	0.00123817	0.00114121
D7TNT9	Citrate synthase OS=Vitis vinifera GN=VIT_13s0156g00180 PE=3 SV=1 - [D7TNT9_VITVI]	Thecc1EG005948t1	'35.2'	'not assigned.unknown'	88.91	469	52	0	0	861	#N/A	#N/A	#N/A	#N/A	#N/A	#N/A	#N/A	#N/A	#N/A	Exist in all groups	0	0	0.000356403	0	0.000735801	0.000641881	0.00068019	0.000611687	0	0.000439839	0.000656252	0.000418821	0.000657319	0.000971893	0.000461335	0.000484375	0.000375768	0	0	0	0	0	0	0	0.00042343	0.000435123	0.000452954	0.000602036	0
D7TP00	Putative uncharacterized protein OS=Vitis vinifera GN=VIT_07s0104g01800 PE=3 SV=1 - [D7TP00_VITVI]	Thecc1EG004589t1	'26.9'	'misc.glutathione S transferases'	77.88	217	48	0	3e-125	360	#N/A	#N/A	#N/A	#N/A	#N/A	#N/A	#N/A	#N/A	#N/A		0	0	0.000775217	0	0	0	0	0	0	0.0009567	0	0	0.000953163	0.000845592	0.00150519	0.00105357	0.000817338	0	0.00149396	0	0	0.00127938	0.00137452	0	0.00092101	0.00189289	0	0.000872998	0.000804632
D7TPI6	Alpha-amylase OS=Vitis vinifera GN=VIT_03s0063g00400 PE=3 SV=1 - [D7TPI6_VITVI]	Thecc1EG033839t1	'35.2'	'not assigned.unknown'	71.23	424	117	1	0	642	AT4G25000	2.2.2.1.1	major CHO metabolism.degradation.starch.starch cleavage.alpha amylase	65.26	426	138	5	0	565	Group 1 specific	0	0	0.00039675	0.000440803	0.000546066	0.000476365	0	0.000453957	0	0	0	0	0	0	0	0	0	0	0	0	0	0	0	0	0	0	0	0	0
D7TQ86	Putative uncharacterized protein OS=Vitis vinifera GN=VIT_08s0040g03360 PE=4 SV=1 - [D7TQ86_VITVI]	Thecc1EG041889t1	'35.2'	'not assigned.unknown'	96.38	138	5	0	1e-96	281	#N/A	#N/A	#N/A	#N/A	#N/A	#N/A	#N/A	#N/A	#N/A		0	0.000856309	0.000890064	0	0	0	0	0	0	0	0	0.00104594	0.00164156	0.0014563	0.00172818	0.00181448	0.00140764	0.00107633	0.00171528	0.00131852	0.00208844	0.00220338	0.00236723	0.00224215	0.00158618	0.00217332	0.00113119	0.00100233	0.00138576
D7TQ89	Arginine biosynthesis bifunctional protein ArgJ, chloroplastic OS=Vitis vinifera GN=VIT_08s0040g03320 PE=3 SV=1 - [D7TQ89_VITVI]	Thecc1EG021988t1	'11.8.1/13.1.2.3.2/29.4'	'''lipid metabolism.exotics (steroids, squalene etc).sphingolipids/amino acid metabolism.synthesis.glutamate family.arginine.acetyl...'' <Preview truncated at 128 characters>'	77.87	470	103	1	0	741	AT2G37500	13.1.2.3.2	amino acid metabolism.synthesis.glutamate family.arginine.acetylglutamate kinase	75.86	464	109	1	0	713		0	0	0	0.000397661	0	0	0.000455389	0.000409527	0.000466139	0.000883421	0.000659045	0	0.000440077	0.000390412	0.000463298	0	0.00056605	0	0	0	0	0	0	0.000450815	0	0	0	0	0
D7TQB0	Putative uncharacterized protein OS=Vitis vinifera GN=VIT_08s0040g03100 PE=4 SV=1 - [D7TQB0_VITVI]	Thecc1EG022060t2	'26.9/29.4/34.3'	'misc.glutathione S transferases/protein.postranslational modification/transport.amino acids'	77.35	234	51	2	3e-129	369	#N/A	#N/A	#N/A	#N/A	#N/A	#N/A	#N/A	#N/A	#N/A	Exist in all groups	0.000871872	0.000668771	0.000695133	0.000772317	0.000956744	0	0.000884434	0.00119304	0	0.000857867	0.000853308	0	0.000854696	0.000758238	0.00134969	0.00094473	0.000732902	0	0	0	0.000815529	0	0	0.00087555	0.000825864	0.000848671	0.000883448	0.00117422	0.00108226
D7TQB6	Putative uncharacterized protein OS=Vitis vinifera GN=VIT_08s0040g03040 PE=4 SV=1 - [D7TQB6_VITVI]	Thecc1EG022060t1	'26.9/29.4/34.3'	'misc.glutathione S transferases/protein.postranslational modification/transport.amino acids'	76.69	236	53	2	1e-128	367	#N/A	#N/A	#N/A	#N/A	#N/A	#N/A	#N/A	#N/A	#N/A	Group 3 specific	0	0	0	0.000791952	0	0	0	0.000815583	0.000928327	0	0	0	0	0	0.00092267	0	0	0	0	0	0.000836263	0	0	0.000897809	0.00127029	0.000870247	0	0.000802714	0.000739853
D7TQG4	Putative uncharacterized protein OS=Vitis vinifera GN=VIT_08s0040g02470 PE=3 SV=1 - [D7TQG4_VITVI]	Thecc1EG021993t1	'23.4.99'	'nucleotide metabolism.phosphotransfer and pyrophosphatases.misc'	90.74	216	20	0	2e-148	416	#N/A	#N/A	#N/A	#N/A	#N/A	#N/A	#N/A	#N/A	#N/A	Exist in all groups	0	0.000749271	0.000778806	0.000865281	0	0	0	0.0008911	0	0.00192226	0.00143403	0.0013728	0.00143636	0.00169901	0.00252026	0.00264612	0.00164224	0.00282536	0.00150087	0.00519166	0.00319793	0.00514121	0.00345221	0.00343329	0.00231318	0.00190165	0.00197958	0.0021926	0.00202089
D7TQM9	Putative uncharacterized protein OS=Vitis vinifera GN=VIT_08s0040g01700 PE=3 SV=1 - [D7TQM9_VITVI]	Thecc1EG022180t1	'8.1.4/8.2.4'	'TCA / organic transformation.TCA.IDH/TCA / organic transformation.other organic acid transformations.IDH'	87.43	374	35	4	0	671	#N/A	#N/A	#N/A	#N/A	#N/A	#N/A	#N/A	#N/A	#N/A	Exist in all groups	0.00172945	0.00110548	0.00137887	0.00127664	0.0012652	0.00165556	0.00204676	0.00105179	0.00179578	0.00141806	0.00141052	0.0013503	0.00084769	0.00125337	0.00208231	0.00124932	0.000726895	0.00111162	0.00118101	0.000680874	0.000808844	0.00075854	0.0016299	0.000578915	0.000819095	0.000841714	0.000584138	0.000776396	0.00143119
D7TQP5	Putative uncharacterized protein OS=Vitis vinifera GN=VIT_08s0040g01480 PE=1 SV=1 - [D7TQP5_VITVI]	Thecc1EG022204t1	'29.5.9/29.5.11.20/31.2'	'protein.degradation.AAA type/protein.degradation.ubiquitin.proteasom/cell.division'	97.02	806	23	1	0	1606	#N/A	#N/A	#N/A	#N/A	#N/A	#N/A	#N/A	#N/A	#N/A	Exist in all groups	0.00104711	0.000903587	0.000626137	0.000579717	0.000861782	0.00100238	0.0010622	0.00119403	0.00108727	0.00141665	0.00166533	0.00110369	0.000898173	0.000796808	0.000675404	0.00141827	0.00143034	0.00164053	0.000804438	0.000772953	0.000734583	0.000688897	0.000370063	0.000525764	0.00161177	0.00165628	0.0014589	0.00152775	0.00151642
D7TR81	Putative uncharacterized protein OS=Vitis vinifera GN=VIT_10s0116g00360 PE=4 SV=1 - [D7TR81_VITVI]	Thecc1EG030310t1	'4.2.5'	'glycolysis.plastid branch.pyrophosphate-fructose-6-P phosphotransferase'	86.99	569	68	3	0	1019	#N/A	#N/A	#N/A	#N/A	#N/A	#N/A	#N/A	#N/A	#N/A		0	0	0	0	0	0	0	0	0	0.00036744	0	0	0.000366082	0.000487151	0.000770797	0.00101161	0.000627831	0.00108014	0.000765046	0.000882123	0.000523959	0	0.000527913	0.000937535	0.00123807	0.00181751	0.00151359	0.00100588	0.000772589
D7TRA9	Putative uncharacterized protein OS=Vitis vinifera GN=VIT_00s0357g00020 PE=3 SV=1 - [D7TRA9_VITVI]	Thecc1EG046682t1	'11.1.5'	'lipid metabolism.FA synthesis and FA elongation.beta hydroxyacyl ACP dehydratase'	75.45	224	43	5	2e-110	320	#N/A	#N/A	#N/A	#N/A	#N/A	#N/A	#N/A	#N/A	#N/A	Except group 2	0.000981363	0.00150551	0.000782429	0	0	0	0	0	0	0.000965599	0.000960468	0.000919458	0	0	0	0	0	0.000946167	0	0	0	0	0	0	0	0	0.00149159	0.00132168	0.000812117
D7TRS2	Putative uncharacterized protein OS=Vitis vinifera GN=VIT_00s0346g00110 PE=3 SV=1 - [D7TRS2_VITVI]	Thecc1EG000946t1	'35.2'	'not assigned.unknown'	77.59	357	80	0	0	559	#N/A	#N/A	#N/A	#N/A	#N/A	#N/A	#N/A	#N/A	#N/A	Exist in all groups	0	0	0	0	0.000643145	0.000561052	0.000594536	0	0.00060857	0.000576677	0.000573613	0.000549121	0.000574545	0.000509704	0.000907292	0.000635069	0.00073901	0	0	0	0	0	0	0	0.000832746	0.000855743	0.000593874	0.00105245	0.000727522
D7TRY1	Histone H2A OS=Vitis vinifera GN=VIT_00s0868g00020 PE=3 SV=1 - [D7TRY1_VITVI]	Thecc1EG031125t1	'16.2/21.1/27.4/28.1.3/29.4/33.3'	'''secondary metabolism.phenylpropanoids/redox.thioredoxin/RNA.RNA binding/DNA.synthesis/chromatin structure.histone/protein.postra...'' <Preview truncated at 128 characters>'	90.3	134	13	0	4e-83	244	#N/A	#N/A	#N/A	#N/A	#N/A	#N/A	#N/A	#N/A	#N/A	Group 1 specific	0.00468873	0.0035965	0.00373827	0.00138445	0.00171505	0.00149614	0	0.00142576	0	0	0	0	0	0	0.00161296	0	0	0	0	0	0	0	0	0	0	0	0	0	0
D7TS57	Putative uncharacterized protein OS=Vitis vinifera GN=VIT_05s0051g00340 PE=3 SV=1 - [D7TS57_VITVI]	Thecc1EG020438t1	'20.2.1/29.4/29.6'	'stress.abiotic.heat/protein.postranslational modification/protein.folding'	92.35	575	44	0	0	1080	AT3G23990	29.6	protein.folding	90.21	562	54	1	0	1031	Exist in all groups	0.0045868	0.00394051	0.0043884	0.0029254	0.00301998	0.00281014	0.00297785	0.00368218	0.00361967	0.00324945	0.00287305	0.00257848	0.00305758	0.00271251	0.00340826	0.00278326	0.00246765	0.00247649	0.00206729	0.00260035	0.00188777	0.000965654	0.0015562	0.00202671	0.00208549	0.0017859	0.00185908	0.00280043	0.00151831
D7TS92	Putative uncharacterized protein OS=Vitis vinifera GN=VIT_05s0051g00870 PE=3 SV=1 - [D7TS92_VITVI]	Thecc1EG020353t2	'9.9/21.2.2/34.7'	'mitochondrial electron transport / ATP synthesis.F1-ATPase/redox.ascorbate and glutathione.glutathione/transport.phosphate'	86.49	496	67	0	0	902	#N/A	#N/A	#N/A	#N/A	#N/A	#N/A	#N/A	#N/A	#N/A	Group 1 specific	0.000425389	0.000489443	0.000339158	0	0	0	0	0	0	0	0	0	0	0	0	0	0	0	0	0	0	0	0	0	0	0	0	0.000381937	0.00052804
D7TSR0	Putative uncharacterized protein OS=Vitis vinifera GN=VIT_14s0006g01410 PE=3 SV=1 - [D7TSR0_VITVI]	Thecc1EG019205t1	'2.2.1.1/3.5'	'major CHO metabolism.degradation.sucrose.fructokinase/minor CHO metabolism.others'	81.65	387	65	4	0	600	#N/A	#N/A	#N/A	#N/A	#N/A	#N/A	#N/A	#N/A	#N/A	Exist in all groups	0.000824191	0.000632197	0.000438079	0.000730081	0	0.000788979	0.000557378	0.000751866	0.000855801	0.000810953	0.000806643	0.000772201	0.000538636	0.000477848	0.000850586	0.000595377	0.000461881	0.000529755	0.000562827	0	0.000513953	0	0	0.000551779	0.000520466	0.000534839	0.000556757	0.000493335	0.000682052
D7TT38	Putative uncharacterized protein OS=Vitis vinifera GN=VIT_14s0006g03040 PE=4 SV=1 - [D7TT38_VITVI]	Thecc1EG011819t1	'28.2/29.5.11.1'	'DNA.repair/protein.degradation.ubiquitin.ubiquitin'	73.58	386	96	5	0	529	AT3G02540	29.5.11.1	protein.degradation.ubiquitin.ubiquitin	66.98	427	87	9	0	527	Group 1 specific	0	0.000424783	0.000662292	0.000490553	0.000607696	0	0.000561767	0.000505191	0.000575027	0.000544892	0.000812995	0	0	0.00048161	0	0	0	0	0	0.000654068	0	0	0	0.000834185	0.000524565	0	0	0	0.000458281
D7TT48	Putative uncharacterized protein OS=Vitis vinifera GN=VIT_14s0006g03200 PE=3 SV=1 - [D7TT48_VITVI]	Thecc1EG019490t1	'29.4/29.6'	'protein.postranslational modification/protein.folding'	93.82	534	33	0	0	1040	#N/A	#N/A	#N/A	#N/A	#N/A	#N/A	#N/A	#N/A	#N/A	Exist in all groups	0	0.000453764	0	0.000349347	0.000649155	0	0.000600093	0.000359771	0.00102376	0.000582067	0.000964956	0.000554253	0.00077322	0.000514468	0.00040701	0.000641004	0.000331519	0	0	0	0.000368894	0.000778389	0	0.000396043	0.000747137	0.000575827	0.000599424	0.000354095	0.00065273
D7TU83	Peptidyl-prolyl cis-trans isomerase OS=Vitis vinifera GN=VIT_03s0017g01060 PE=2 SV=1 - [D7TU83_VITVI]	Thecc1EG007399t1	'26.21/29.6'	'misc.protease inhibitor/seed storage/lipid transfer protein (LTP) family protein/protein.folding'	80.36	112	22	0	2e-62	189	AT5G64350	29.6	protein.folding	78.57	112	24	0	2e-61	186	Exist in all groups	0.00188387	0.00144502	0.00225298	0.00166876	0	0	0.00191101	0.00171855	0.00195612	0.00185361	0.00184376	0.00176503	0.00184675	0.00163833	0.0029163	0.00306194	0.00158359	0.0018163	0.00289454	0.002225	0.00264319	0.0024788	0.00532627	0.00283772	0.00178446	0.00183373	0.00190888	0.00169143	0.00155897
D7TUA2	40S ribosomal protein S6 OS=Vitis vinifera GN=VIT_03s0017g01350 PE=3 SV=1 - [D7TUA2_VITVI]	Thecc1EG001053t2	'29.2.1.2.1.6/29.2.2'	'protein.synthesis.ribosomal protein.eukaryotic.40S subunit.S6/protein.synthesis.ribosome biogenesis'	94.78	249	13	0	1e-162	455	#N/A	#N/A	#N/A	#N/A	#N/A	#N/A	#N/A	#N/A	#N/A	Exist in all groups	0.000847362	0.00064997	0.000675591	0.000750605	0.000929848	0.00121674	0.00128936	0.0011595	0.00131979	0.00125063	0.00124398	0.00119086	0.001246	0.00110538	0.00131175	0.00137726	0.00106845	0.00245091	0	0	0	0	0	0	0.00120397	0.00123722	0.00171722	0.00114121	0.00140245
D7TUK1	Putative uncharacterized protein OS=Vitis vinifera GN=VIT_14s0030g02020 PE=4 SV=1 - [D7TUK1_VITVI]	Thecc1EG026371t1	'17.2.3/34.3'	'hormone metabolism.auxin.induced-regulated-responsive-activated/transport.amino acids'	76.3	346	80	2	0	554	AT1G60690	17.2.3	hormone metabolism.auxin.induced-regulated-responsive-activated	60	345	129	4	2e-139	403		0.000912074	0.000466405	0.000727185	0.00107724	0.00100086	0.00116414	0.00154202	0.00110938	0.00126274	0.000897423	0.000892654	0.000569693	0.000894105	0.0005288	0.0015688	0.000658861	0.000511131	0	0	0.000718155	0.000568755	0	0	0.000610614	0	0	0	0	0
D7TUK6	Putative uncharacterized protein OS=Vitis vinifera GN=VIT_14s0030g01980 PE=4 SV=1 - [D7TUK6_VITVI]	Thecc1EG026371t1	'17.2.3/34.3'	'hormone metabolism.auxin.induced-regulated-responsive-activated/transport.amino acids'	76.79	336	77	1	0	550	#N/A	#N/A	#N/A	#N/A	#N/A	#N/A	#N/A	#N/A	#N/A		0.000925408	0.000473224	0.000737816	0.00109299	0.00101549	0.000885872	0.00125166	0.0011256	0.0012812	0.000910543	0.000905705	0.000578022	0.000604785	0.000536531	0.00127339	0.000668493	0.000518604	0	0	0	0	0	0	0.000619541	0	0	0	0	0
D7TV61	Putative uncharacterized protein OS=Vitis vinifera GN=VIT_02s0025g00340 PE=4 SV=1 - [D7TV61_VITVI]	Thecc1EG016334t3	'35.2'	'not assigned.unknown'	82.58	488	84	1	0	802	#N/A	#N/A	#N/A	#N/A	#N/A	#N/A	#N/A	#N/A	#N/A	Except group 2	0	0.000330291	0	0.00038143	0	0.000618302	0.000436802	0.000589217	0.000447112	0.000635522	0.00084286	0	0.000422115	0	0.000444388	0	0.000723928	0	0	0	0	0	0	0	0.000407876	0.000628709	0.000654473	0.000773227	0.000356337
D7TVB7	Putative uncharacterized protein OS=Vitis vinifera GN=VIT_02s0025g01000 PE=3 SV=1 - [D7TVB7_VITVI]	Thecc1EG016307t1	'35.2'	'not assigned.unknown'	88.26	230	26	1	4e-148	416	#N/A	#N/A	#N/A	#N/A	#N/A	#N/A	#N/A	#N/A	#N/A	Exist in all groups	0.00183472	0.00175916	0.0021942	0.00121892	0.00201332	0.00131725	0.00186116	0.00167372	0.00238136	0.00270788	0.00224457	0.00257848	0.00179858	0.00279229	0.00094674	0.00198804	0.00231342	0.00221115	0.000939677	0.00162522	0.00171616	0.00241414	0.00259366	0.00184246	0.00130343	0.0017859	0.00139431	0.00164731	0.00189788
D7TVK9	Putative uncharacterized protein OS=Vitis vinifera GN=VIT_02s0025g02010 PE=4 SV=1 - [D7TVK9_VITVI]	Thecc1EG025368t1	'29.5.11.20'	'protein.degradation.ubiquitin.proteasom'	88.39	267	31	0	1e-168	471	#N/A	#N/A	#N/A	#N/A	#N/A	#N/A	#N/A	#N/A	#N/A	Group 2 specific	0.00118535	0	0.000945068	0.000700002	0	0.000756475	0.000801622	0	0.000820544	0	0	0	0.000774668	0.000687241	0.000815544	0.00128441	0.000996418	0	0.00121419	0.0014	0.00110875	0	0	0	0	0	0.00120109	0	0
D7TVX5	Putative uncharacterized protein OS=Vitis vinifera GN=VIT_02s0025g03280 PE=4 SV=1 - [D7TVX5_VITVI]	Thecc1EG016287t1	'29.5.7'	'protein.degradation.metalloprotease'	85.86	495	70	0	0	900	#N/A	#N/A	#N/A	#N/A	#N/A	#N/A	#N/A	#N/A	#N/A	Except group 2	0	0	0	0	0.000467742	0.000408038	0.00043239	0.000388844	0.000442596	0.000838803	0.000834346	0.000599041	0	0.000556041	0.000439899	0	0.000537462	0.000410961	0	0	0	0	0	0	0.00121127	0.00165962	0.000647862	0.00153083	0.0022928
D7TW56	Putative uncharacterized protein OS=Vitis vinifera GN=VIT_02s0025g04210 PE=3 SV=1 - [D7TW56_VITVI]	Thecc1EG016202t1	'10.1.2'	'cell wall.precursor synthesis.UGE'	88.29	350	41	0	0	652	#N/A	#N/A	#N/A	#N/A	#N/A	#N/A	#N/A	#N/A	#N/A	Group 1 specific	0.000602837	0.000693611	0	0.000534002	0	0.000577082	0.000917284	0.00137484	0.000625957	0	0	0	0	0	0	0	0	0	0	0	0	0	0	0	0	0	0	0	0
D7TWP2	Carbonic anhydrase OS=Vitis vinifera GN=VIT_14s0066g01210 PE=3 SV=1 - [D7TWP2_VITVI]	Thecc1EG016887t2	'8.3/16.99'	'TCA / organic transformation.carbonic anhydrases/secondary metabolism.unspecified'	70.86	326	88	4	2e-167	474	#N/A	#N/A	#N/A	#N/A	#N/A	#N/A	#N/A	#N/A	#N/A	Exist in all groups	0	0	0	0.000836868	0	0.000602922	0.00159726	0.00114912	0.000980978	0.00154928	0.00092463	0.0017703	0.000926133	0.00109548	0.000975001	0.00102369	0.00079416	0.00182172	0.00161288	0.00260358	0.00265108	0.00207183	0.0022259	0.0022137	0.00238638	0.00122614	0.00159548	0.00254472	0.00182423
D7TWQ4	Putative uncharacterized protein OS=Vitis vinifera GN=VIT_14s0066g01320 PE=3 SV=1 - [D7TWQ4_VITVI]	Thecc1EG016872t1	'25.1/34.3'	'C1-metabolism.formate dehydrogenase/transport.amino acids'	89.74	380	39	0	0	726	#N/A	#N/A	#N/A	#N/A	#N/A	#N/A	#N/A	#N/A	#N/A	Exist in all groups	0.00330537	0.00338052	0.00307456	0.00439192	0.00302261	0.00474624	0.00419125	0.00402042	0.00314613	0.00379433	0.00350458	0.00438723	0.00351028	0.00407231	0.00397977	0.00358159	0.00347315	0.00398354	0.00225719	0.00195196	0.00257648	0.00144974	0.00194694	0.00110644	0.00260913	0.00160871	0.00279105	0.00272043	0.00319122
D7TWR2	Putative uncharacterized protein OS=Vitis vinifera GN=VIT_14s0066g01410 PE=4 SV=1 - [D7TWR2_VITVI]	Thecc1EG016868t1	'29.6'	'protein.folding'	80.62	449	83	3	0	738	AT3G01480	29.6	protein.folding	72.58	445	109	5	0	643	Group 1 specific	0.000470967	0.000903139	0.00112649	0.000417189	0	0.000450845	0	0.000429638	0.000733544	0	0	0	0	0	0	0	0	0	0	0	0.000440531	0	0	0.000472953	0	0	0	0	0
D7TWS2	Putative uncharacterized protein OS=Vitis vinifera GN=VIT_14s0066g01550 PE=3 SV=1 - [D7TWS2_VITVI]	Thecc1EG016858t1	'5.1/16.4.2/29.2.2'	'fermentation.aldehyde dehydrogenase/secondary metabolism.N misc.betaine/protein.synthesis.ribosome biogenesis'	82.51	509	88	1	0	897	AT3G48000	5.10	fermentation.aldehyde dehydrogenase	75.46	538	129	1	0	859	Exist in all groups	0.000985949	0.000453764	0.000628868	0.00174673	0.0015147	0.00188765	0.00220034	0.00161897	0.00184277	0.00194022	0.00154393	0.00166276	0.00115983	0.00222936	0.00162804	0.00149568	0.00132607	0.000950588	0.00121192	0.000931588	0.00055334	0.00103785	0.00167255	0.000396043	0.000933921	0.00153554	0.000799232	0.00123933	0.00114228
D7TXC7	Putative uncharacterized protein OS=Vitis vinifera GN=VIT_14s0081g00440 PE=4 SV=1 - [D7TXC7_VITVI]	Thecc1EG026308t1	'26.28/27.4/29.2.2/30.5'	'misc.GDSL-motif lipase/RNA.RNA binding/protein.synthesis.ribosome biogenesis/signalling.G-proteins'	84.15	429	66	1	0	732	#N/A	#N/A	#N/A	#N/A	#N/A	#N/A	#N/A	#N/A	#N/A		0.00144516	0.00142523	0.00115221	0.000731509	0.00113274	0.000790523	0.00104713	0.000941671	0.00107184	0.00081254	0.000808222	0.000580284	0.000607152	0.000359087	0.000639188	0.00067111	0	0	0	0	0	0	0	0	0	0	0.000418385	0.000370725	0.00051254
D7TXP9	Putative uncharacterized protein OS=Vitis vinifera GN=VIT_17s0053g00120 PE=3 SV=1 - [D7TXP9_VITVI]	Thecc1EG007715t1	'35.2'	'not assigned.unknown'	83.81	352	37	2	0	523	#N/A	#N/A	#N/A	#N/A	#N/A	#N/A	#N/A	#N/A	#N/A	Except group 2	0.000941933	0.00120419	0.00100132	0.000556252	0.000689084	0.00120225	0.000955505	0.0011457	0.000652039	0	0.000921878	0.00117669	0.000615584	0	0.000648066	0.00102065	0.000527864	0	0	0	0	0	0	0	0.00118964	0.000916867	0.000636293	0.000563811	0.00129915
D7TYU4	Putative uncharacterized protein OS=Vitis vinifera GN=VIT_01s0244g00170 PE=4 SV=1 - [D7TYU4_VITVI]	Thecc1EG008357t2	'35.2'	'not assigned.unknown'	60.87	138	50	3	1e-46	151	#N/A	#N/A	#N/A	#N/A	#N/A	#N/A	#N/A	#N/A	#N/A	Group 1 specific	0.0022769	0.0017465	0.00242046	0	0	0	0	0	0	0	0	0	0	0	0	0	0	0	0	0	0	0	0	0	0	0	0	0	0
D7TYZ1	Putative uncharacterized protein OS=Vitis vinifera GN=VIT_00s0670g00010 PE=3 SV=1 - [D7TYZ1_VITVI]	Thecc1EG001422t1	'29.6'	'protein.folding'	95.58	543	24	0	0	1049	#N/A	#N/A	#N/A	#N/A	#N/A	#N/A	#N/A	#N/A	#N/A	Except group 2	0.000375432	0	0	0.000831408	0.000617968	0.000718785	0	0.000684974	0	0	0.00110232	0.000879375	0	0.000489751	0	0	0.000473387	0	0	0	0	0	0.000530731	0	0.000533432	0.000730884	0.000570626	0.000337083	0.000776714
D7TZI9	Putative uncharacterized protein OS=Vitis vinifera GN=VIT_09s0002g00170 PE=3 SV=1 - [D7TZI9_VITVI]	Thecc1EG029263t1	'29.5.11.20'	'protein.degradation.ubiquitin.proteasom'	98.59	426	6	0	0	863	#N/A	#N/A	#N/A	#N/A	#N/A	#N/A	#N/A	#N/A	#N/A	Except group 2	0.000495289	0.000379912	0.000592332	0	0	0.000474128	0.00100485	0.000451825	0	0	0.000727115	0.000696069	0	0.000430736	0	0	0.000416344	0	0	0	0	0	0	0	0.000469153	0.000723163	0	0.000444696	0.000819743
D7TZL8	Putative uncharacterized protein OS=Vitis vinifera GN=VIT_09s0002g00580 PE=4 SV=1 - [D7TZL8_VITVI]	Thecc1EG007501t1	'35.2'	'not assigned.unknown'	54.86	370	155	8	1e-132	388	AT5G40990	26.28	misc.GDSL-motif lipase	50.15	337	159	7	3e-102	310	Group 3 specific	0	0	0	0	0	0	0	0	0	0	0	0	0	0	0	0	0	0	0	0	0	0	0	0	0	0	0	0	0
D7TZU1	Putative uncharacterized protein OS=Vitis vinifera GN=VIT_09s0002g01460 PE=3 SV=1 - [D7TZU1_VITVI]	Thecc1EG037565t1	'29.2.1.2.1.3/29.2.2'	'protein.synthesis.ribosomal protein.eukaryotic.40S subunit.S3/protein.synthesis.ribosome biogenesis'	91.77	231	19	0	6e-156	437	AT5G35530	29.2.1.2.1.3	protein.synthesis.ribosomal protein.eukaryotic.40S subunit.S3	90.99	222	20	0	3e-150	422	Except group 2	0.00090168	0.000691634	0.000718898	0.00159744	0.00197891	0.00172631	0.00137201	0.00164511	0.00140439	0.000887196	0	0.002112	0	0	0	0	0.00113694	0	0	0	0	0	0	0	0.00213525	0	0.0018273	0.00161915	0.00149235
D7TZV6	Putative uncharacterized protein OS=Vitis vinifera GN=VIT_09s0002g01630 PE=4 SV=1 - [D7TZV6_VITVI]	Thecc1EG015542t1	'35.1'	'not assigned.no ontology'	74.58	413	91	6	0	589	AT4G27585	35.1	not assigned.no ontology	70.38	395	103	6	0	528	Group 1 specific	0.00125591	0.00115602	0.00100132	0.000890003	0.000551267	0	0	0.00091656	0.000782447	0	0	0.000470675	0	0.000436889	0	0	0	0	0	0.000593333	0.0004699	0	0.000710169	0	0	0	0	0	0
D7TZW9	Acetyltransferase component of pyruvate dehydrogenase complex OS=Vitis vinifera GN=VIT_09s0002g01800 PE=3 SV=1 - [D7TZW9_VITVI]	Thecc1EG029081t1	'8.1.1.2'	'TCA / organic transformation.TCA.pyruvate DH.E2'	68.97	580	136	7	0	784	AT1G54220	8.1.1.2	TCA / org transformation.TCA.pyruvate DH.E2	67.38	561	155	7	0	749	Exist in all groups	0.000950419	0.00072902	0.000454654	0.000673516	0.00125152	0.000909814	0.000964113	0.000867016	0.00098687	0.00130921	0.000930183	0.00053428	0.00111803	0.00132248	0.00156937	0.00102984	0.000958716	0.0010996	0.000973539	0.00134703	0.0007112	0.00100045	0.00107485	0.00114531	0.000900266	0.00111015	0.000963038	0.000853336	0.00110111
D7U032	Ubiquitin carboxyl-terminal hydrolase OS=Vitis vinifera GN=VIT_09s0002g02500 PE=3 SV=1 - [D7U032_VITVI]	Thecc1EG028999t1	'29.5.11.5'	'protein.degradation.ubiquitin.ubiquitin protease'	90.27	483	43	1	0	881	#N/A	#N/A	#N/A	#N/A	#N/A	#N/A	#N/A	#N/A	#N/A	Except group 2	0	0	0	0	0	0	0	0	0	0.000650116	0.000431108	0.0004127	0	0.000383076	0	0	0.000370276	0.000424689	0	0	0	0	0	0	0.000625864	0.000428765	0.000446335	0.000593238	0.00036452
D7U0E8	Putative uncharacterized protein OS=Vitis vinifera GN=VIT_09s0002g03930 PE=3 SV=1 - [D7U0E8_VITVI]	Thecc1EG039855t1	'1.3.13/29.6'	'PS.calvin cycle.rubisco interacting/protein.folding'	88.18	609	70	2	0	1073	#N/A	#N/A	#N/A	#N/A	#N/A	#N/A	#N/A	#N/A	#N/A	Exist in all groups	0.00103937	0.001063	0.00110491	0.000920693	0.000760368	0.000663313	0.00105435	0.000948166	0.000899364	0.00136357	0.000847704	0.00113611	0.00118871	0.00105456	0.00107266	0.00112623	0.00101932	0.0010021	0.000709772	0.000613793	0.00129628	0.000683807	0.000734657	0.000521879	0.000656352	0.000674477	0.00105317	0.000933205	0.00071677
D7U0W2	Putative uncharacterized protein OS=Vitis vinifera GN=VIT_09s0002g06000 PE=4 SV=1 - [D7U0W2_VITVI]	Thecc1EG047059t1	'9.7'	'mitochondrial electron transport / ATP synthesis.cytochrome c oxidase'	64.81	162	42	5	2e-64	199	#N/A	#N/A	#N/A	#N/A	#N/A	#N/A	#N/A	#N/A	#N/A	Except group 2	0	0.00091956	0.000955808	0.00106194	0.00131552	0	0.00182415	0.00164043	0.0012448	0.00176935	0.00175995	0.0016848	0.00117521	0	0	0	0.00100774	0	0	0.00141591	0.00112135	0	0.00169472	0.00120388	0.00113556	0.00116692	0.00121474	0.00107637	0.00148811
D7U112	Putative uncharacterized protein OS=Vitis vinifera GN=VIT_09s0002g06660 PE=4 SV=1 - [D7U112_VITVI]	Thecc1EG027151t1	'28.1/29.2.3'	'DNA.synthesis/chromatin structure/protein.synthesis.initiation'	96.03	428	16	1	0	848	AT5G11170	28.1	DNA.synthesis/chromatin structure	92.99	428	29	1	0	796	Group 1 specific	0.000985949	0.000756273	0	0.000655026	0.00108193	0.000707869	0	0	0.000767822	0.000485056	0	0	0	0	0	0	0	0	0	0	0	0	0	0	0	0	0	0	0
D7U1Z6	Putative uncharacterized protein OS=Vitis vinifera GN=VIT_14s0128g00370 PE=3 SV=1 - [D7U1Z6_VITVI]	Thecc1EG006354t1	'35.2'	'not assigned.unknown'	86.58	447	60	0	0	823	#N/A	#N/A	#N/A	#N/A	#N/A	#N/A	#N/A	#N/A	#N/A	Except group 2	0.00047202	0	0	0	0	0	0.000478821	0.000430599	0	0.000696657	0.00046197	0.000663368	0.000694082	0	0.000730705	0.000511465	0	0.000682637	0.000483503	0	0.000662275	0	0	0.000711017	0.000447112	0	0.000478287	0.000635707	0.000390616
D7U206	Eukaryotic translation initiation factor 3 subunit J OS=Vitis vinifera GN=VIT_14s0128g00480 PE=3 SV=1 - [D7U206_VITVI]	Thecc1EG021280t1	'35.2'	'not assigned.unknown'	77.48	222	48	2	2e-102	300	#N/A	#N/A	#N/A	#N/A	#N/A	#N/A	#N/A	#N/A	#N/A	Except group 2	0	0	0	0.00126284	0.00104294	0.000909814	0.000964113	0.00130052	0.00098687	0.000935152	0.00139527	0.000890466	0	0	0	0	0	0	0.00146031	0	0.000889	0	0.00134356	0	0.000900266	0.000925127	0.000963038	0.000853336	0.00078651
D7U2D2	Putative uncharacterized protein OS=Vitis vinifera GN=VIT_07s0005g00880 PE=3 SV=1 - [D7U2D2_VITVI]	Thecc1EG004729t1	'8.1.8'	'TCA / organic transformation.TCA.fumarase'	89.11	496	52	2	0	897	#N/A	#N/A	#N/A	#N/A	#N/A	#N/A	#N/A	#N/A	#N/A	Exist in all groups	0.000427111	0.000982849	0.000681061	0.000945853	0.000937377	0.00102216	0.000866531	0.000584446	0.000886984	0.000840501	0.000627026	0.000800338	0	0.000742889	0.000881579	0	0.000897583	0.000411793	0.000437501	0	0.00039951	0.000842993	0.000603787	0.000428913	0.000404573	0.000415745	0.000865565	0.000383483	0.000353452
D7U2H1	Putative uncharacterized protein OS=Vitis vinifera GN=VIT_07s0005g01330 PE=3 SV=1 - [D7U2H1_VITVI]	Thecc1EG004790t2	'30.5/31.2'	'signalling.G-proteins/cell.division'	98.45	193	3	0	1e-140	394	#N/A	#N/A	#N/A	#N/A	#N/A	#N/A	#N/A	#N/A	#N/A	Group 2 specific	0	0	0.000871617	0	0	0.00156978	0	0	0	0	0	0	0	0.000950743	0	0.00118458	0	0	0.00279955	0.00129119	0.00255645	0.00287695	0.00231817	0.00164676	0	0.00106414	0	0	0
D7U2J1	ATP-dependent Clp protease proteolytic subunit OS=Vitis vinifera GN=VIT_07s0005g01530 PE=3 SV=1 - [D7U2J1_VITVI]	Thecc1EG004822t4	'26.28/29.5.5'	'misc.GDSL-motif lipase/protein.degradation.serine protease'	81	300	44	3	9e-172	482	#N/A	#N/A	#N/A	#N/A	#N/A	#N/A	#N/A	#N/A	#N/A	Group 1 specific	0.00073008	0.000840013	0.000873125	0	0	0	0.000740599	0	0	0	0	0.000684026	0	0	0	0	0	0	0	0	0.0006829	0	0	0	0	0	0	0	0
D7U302	Putative uncharacterized protein OS=Vitis vinifera GN=VIT_07s0005g03400 PE=4 SV=1 - [D7U302_VITVI]	Thecc1EG004032t1	'33.1'	'development.storage proteins'	38.06	494	231	9	9e-99	310	AT5G44120	33.1	development.storage proteins	42.92	459	249	6	2e-119	361		0	0	0	0	0	0	0	0	0	0	0	0	0.00110254	0	0.000696429	0.00121868	0.00151269	0.00238559	0.00253452	0.00212537	0.00273524	0.00207183	0.00190792	0.00271066	0.00255683	0.00218953	0.00227926	0.00181766	0.00223376
D7U394	Putative uncharacterized protein OS=Vitis vinifera GN=VIT_07s0005g04600 PE=4 SV=1 - [D7U394_VITVI]	Thecc1EG003851t1	'5.3/25/26.11.1'	'fermentation.ADH/C1-metabolism/misc.alcohol dehydrogenases.cinnamyl alcohol dehydrogenase'	93.19	235	16	0	5e-161	455	#N/A	#N/A	#N/A	#N/A	#N/A	#N/A	#N/A	#N/A	#N/A	Except group 2	0	0.000685773	0.00106921	0.000791952	0.000981068	0.000855842	0.00090692	0.00122337	0.000928327	0.000879677	0.0013125	0	0.000876425	0.000777515	0	0.000968749	0	0.00129296	0	0	0	0	0	0	0.000846861	0.00130537	0.000905909	0	0.000739853
D7U4J6	Putative uncharacterized protein OS=Vitis vinifera GN=VIT_03s0038g04670 PE=4 SV=1 - [D7U4J6_VITVI]	Thecc1EG006861t1	'16.8.5.1'	'secondary metabolism.flavonoids.isoflavonols.isoflavone reductase'	85.06	308	44	1	0	541	#N/A	#N/A	#N/A	#N/A	#N/A	#N/A	#N/A	#N/A	#N/A	Exist in all groups	0.00206856	0.00211559	0.00192411	0.00244315	0.0037832	0.00198018	0.00314754	0.00283055	0.00178991	0.00373144	0.00337419	0.00355314	0.00270374	0.00239861	0.00249061	0.00298856	0.00289808	0.00265916	0.00388461	0.0036647	0.00257984	0.00317546	0.00292422	0.00415457	0.00326567	0.0023491	0.0027947	0.0021668	0.00228242
D7U4L8	Putative uncharacterized protein OS=Vitis vinifera GN=VIT_03s0038g04420 PE=4 SV=1 - [D7U4L8_VITVI]	Thecc1EG006838t2	'3.5/10.1.5/20.2.1/27.3.1/29.4.1.55'	'''minor CHO metabolism.others/cell wall.precursor synthesis.UXS/stress.abiotic.heat/RNA.regulation of transcription.ABI3/VP1-relat...'' <Preview truncated at 128 characters>'	79.35	339	67	1	0	563	#N/A	#N/A	#N/A	#N/A	#N/A	#N/A	#N/A	#N/A	#N/A	Group 3 specific	0	0	0	0	0	0	0	0	0	0	0	0	0	0.000546112	0	0	0	0	0	0.000741666	0	0	0	0	0.000594819	0.000611245	0.00095444	0.00112762	0.000519658
D7U4M5	Putative uncharacterized protein OS=Vitis vinifera GN=VIT_03s0038g04350 PE=3 SV=1 - [D7U4M5_VITVI]	Thecc1EG046881t1	'3.4.5/29.5.11.20'	'minor CHO metabolism.myo-inositol.inositol phosphatase/protein.degradation.ubiquitin.proteasom'	95.47	397	18	0	0	775	#N/A	#N/A	#N/A	#N/A	#N/A	#N/A	#N/A	#N/A	#N/A	Exist in all groups	0.00105761	0.00101405	0.00126483	0.000936845	0.00116056	0.00101242	0.00107285	0.001206	0.0019218	0.00182109	0.00155264	0.00148634	0.00129597	0.00114971	0.00191009	0.000859492	0.00111129	0.0012746	0.000812502	0.00124912	0.000989263	0.00139161	0.00149509	0.000796553	0.00125225	0.00102947	0.00160748	0.00166176	0.00131282
D7U543	Putative uncharacterized protein OS=Vitis vinifera GN=VIT_03s0038g02510 PE=3 SV=1 - [D7U543_VITVI]	Thecc1EG006612t1	'1.2.6/13.2.5.1/13.2.5.2'	'''PS.photorespiration.hydroxypyruvate reductase/amino acid metabolism.degradation.serine-glycine-cysteine group.serine/amino acid ...'' <Preview truncated at 128 characters>'	90.41	386	37	0	0	714	AT1G68010	1.2.6	PS.photorespiration.hydroxypyruvate reductase	90.18	387	37	1	0	706		0.00191315	0.00146748	0.00130743	0.00217889	0.00269921	0.00209304	0.00221796	0.00199459	0.00283789	0.00242025	0.00160493	0.00179247	0.000803768	0.000950743	0.000846179	0.000888438	0.000918976	0.00052701	0.000839866	0	0	0	0	0	0	0	0.000830808	0	0
D7U564	Proteasome subunit alpha type OS=Vitis vinifera GN=VIT_03s0038g02300 PE=3 SV=1 - [D7U564_VITVI]	Thecc1EG000176t1	'35.2'	'not assigned.unknown'	95.98	249	10	0	9e-180	498	#N/A	#N/A	#N/A	#N/A	#N/A	#N/A	#N/A	#N/A	#N/A	Exist in all groups	0.0021184	0.00194991	0.00236457	0.00112591	0.0018597	0.00162232	0.00214893	0.00193251	0.00219965	0.00208438	0.00248796	0.00198477	0.00207667	0.00294769	0.00218625	0.00183634	0.00178075	0.00163394	0.00173595	0.00250201	0.00237781	0.00167244	0.00239575	0.00170187	0.00160529	0.00247444	0.00257584	0.00114121	0.00210368
D7U5T7	Putative uncharacterized protein OS=Vitis vinifera GN=VIT_15s0045g01310 PE=3 SV=1 - [D7U5T7_VITVI]	Thecc1EG042355t2	'23.4.3/29.2.1.1.3.2.18'	'''nucleotide metabolism.phosphotransfer and pyrophosphatases.uridylate kinase/protein.synthesis.ribosomal protein.prokaryotic.unkn...'' <Preview truncated at 128 characters>'	80	210	40	2	4e-118	338	#N/A	#N/A	#N/A	#N/A	#N/A	#N/A	#N/A	#N/A	#N/A		0	0	0	0	0	0	0	0.00091656	0.00104326	0	0.001475	0.00094135	0.00196987	0.00218445	0.00207381	0.00217738	0.00211146	0.00193739	0.00154375	0.00178	0.0023495	0.00396608	0.00213051	0.00252242	0	0	0	0.000902098	0.000831453
D7U762	Putative uncharacterized protein OS=Vitis vinifera GN=VIT_16s0013g00620 PE=3 SV=1 - [D7U762_VITVI]	Thecc1EG047009t1	'28.1/29.4'	'DNA.synthesis/chromatin structure/protein.postranslational modification'	83.5	206	30	2	4e-128	365	AT4G25130	29.4	protein.postranslational modification	74.15	205	51	1	2e-116	335		0.00153636	0	0.00122492	0	0	0.000980479	0.001039	0	0.00106352	0.00100779	0	0	0.00200812	0.00222686	0.00211408	0.00277457	0.00215246	0.00197501	0	0.00181456	0.000958049	0.00202155	0.00144792	0.0025714	0.00097019	0.000996982	0	0.00137942	0.000847598
D7U7S6	Proteasome subunit beta type OS=Vitis vinifera GN=VIT_15s0048g00900 PE=3 SV=1 - [D7U7S6_VITVI]	Thecc1EG005507t1	'17.6.3/19.3/26.1/29.5.11.20/34.99'	'''hormone metabolism.gibberelin.induced-regulated-responsive-activated/tetrapyrrole synthesis.GSA/misc.cytochrome P450/protein.deg...'' <Preview truncated at 128 characters>'	94.62	223	12	0	6e-160	446	#N/A	#N/A	#N/A	#N/A	#N/A	#N/A	#N/A	#N/A	#N/A	Exist in all groups	0.00189231	0.00254013	0.00113154	0.00125718	0.00103826	0.0013586	0.00287937	0.00172626	0.00196489	0.00139644	0.00231503	0.00177295	0.00231879	0.0020571	0.00292937	0.00358828	0.00198837	0.00182445	0.00193835	0.00167623	0.000885014	0	0.00200631	0.000950148	0.00179246	0.000920979	0.00095872	0.00169902	0.00156597
D7U7S8	Putative uncharacterized protein OS=Vitis vinifera GN=VIT_15s0048g00870 PE=4 SV=1 - [D7U7S8_VITVI]	Thecc1EG005503t1	'35.2'	'not assigned.unknown'	66.06	330	102	6	4e-120	353	AT4G12080	27.3.67	RNA.regulation of transcription.putative transcription regulator	55.44	285	92	5	2e-89	275	Group 1 specific	0.000631716	0.000484558	0.000503659	0	0	0	0	0	0	0	0	0	0	0	0	0	0	0	0	0	0	0	0	0	0	0	0	0	0
D7U7W7	Putative uncharacterized protein OS=Vitis vinifera GN=VIT_15s0048g00420 PE=3 SV=1 - [D7U7W7_VITVI]	Thecc1EG036209t2	'13.2.2.3'	'amino acid metabolism.degradation.glutamate family.arginine'	87.61	339	41	1	0	621	#N/A	#N/A	#N/A	#N/A	#N/A	#N/A	#N/A	#N/A	#N/A	Group 1 specific	0.000568714	0.000436233	0.000453429	0	0	0	0.000576908	0.000518808	0	0	0.000556606	0	0	0	0	0	0	0	0	0	0	0	0	0	0	0	0	0	0
D7U865	40S ribosomal protein S12 OS=Vitis vinifera GN=VIT_09s0070g00050 PE=3 SV=1 - [D7U865_VITVI]	Thecc1EG037080t1	'29.2.1.2.1.12/29.2.2'	'protein.synthesis.ribosomal protein.eukaryotic.40S subunit.S12/protein.synthesis.ribosome biogenesis'	76.81	138	30	1	4e-68	209	#N/A	#N/A	#N/A	#N/A	#N/A	#N/A	#N/A	#N/A	#N/A		0.00231352	0.00141967	0.00184454	0.00122961	0.00203098	0.00221468	0.00187748	0.0016884	0.0019218	0.00227636	0.00135856	0.00130055	0.00226794	0.00160959	0.00238761	0.00250685	0.00194476	0.000892219	0.0023698	0.00218596	0.00216401	0.00304414	0.00327051	0.00232328	0.00131486	0	0.000937695	0.00083088	0.000765812
D7U8M2	Ubiquitin carboxyl-terminal hydrolase OS=Vitis vinifera GN=VIT_08s0032g00600 PE=3 SV=1 - [D7U8M2_VITVI]	Thecc1EG025045t1	'29.5.11.5'	'protein.degradation.ubiquitin.ubiquitin protease'	91.23	1117	94	4	0	2083	#N/A	#N/A	#N/A	#N/A	#N/A	#N/A	#N/A	#N/A	#N/A	Exist in all groups	0.000661716	0.000580081	0.00045221	0.000502421	0.000311199	0.000723938	0.000383572	0.000431177	0.000490782	0.00037205	0.000555109	0.000531407	0.00064868	0.000657683	0.00058535	0.000614583	0.000476781	0.000455703	0.000580983	0.000781541	0.000530532	0.000621921	0.000668169	0.000664508	0.000537256	0.000552092	0.000670503	0.000594124	0.000547597
D7U8Q0	Putative uncharacterized protein OS=Vitis vinifera GN=VIT_08s0032g00890 PE=4 SV=1 - [D7U8Q0_VITVI]	Thecc1EG007536t1	'10.6.1/10.6.2/33.99'	'''cell wall.degradation.cellulases and beta-1,4-glucanases/cell wall.degradation.mannan-xylose-arabinose-fucose/development.unspec...'' <Preview truncated at 128 characters>'	82.92	767	131	0	0	1357	#N/A	#N/A	#N/A	#N/A	#N/A	#N/A	#N/A	#N/A	#N/A	Group 1 specific	0.000954103	0.000940945	0.000543353	0.000482947	0.000448706	0.000391432	0.000276528	0.000497358	0.000283056	0	0	0	0	0	0	0	0	0	0	0	0	0	0	0	0	0	0	0	0
D7U9L4	Putative uncharacterized protein OS=Vitis vinifera GN=VIT_05s0062g00950 PE=4 SV=1 - [D7U9L4_VITVI]	Thecc1EG020142t1	'17.2.3/26.1'	'hormone metabolism.auxin.induced-regulated-responsive-activated/misc.cytochrome P450'	82.41	199	35	0	1e-120	350	#N/A	#N/A	#N/A	#N/A	#N/A	#N/A	#N/A	#N/A	#N/A	Exist in all groups	0.00105497	0.000809212	0.000841111	0.000934503	0.00115766	0.00100989	0.00107017	0.000962388	0.00109543	0.00103802	0.0010325	0.000988418	0.00103418	0.000917467	0.00108875	0.00114312	0.000886812	0.00101713	0.00108063	0.001246	0.00098679	0.00138813	0.00149135	0.00105942	0.000999296	0.00102689	0.00106897	0.0014208	0.000873026
D7U9L7	Putative uncharacterized protein OS=Vitis vinifera GN=VIT_05s0062g00980 PE=4 SV=1 - [D7U9L7_VITVI]	Thecc1EG020142t1	'17.2.3/26.1'	'hormone metabolism.auxin.induced-regulated-responsive-activated/misc.cytochrome P450'	82.02	317	57	0	0	548	#N/A	#N/A	#N/A	#N/A	#N/A	#N/A	#N/A	#N/A	#N/A	Exist in all groups	0.00099525	0.00178129	0.0018515	0.00205708	0.00254831	0.00222304	0.00201918	0.00211846	0.00206684	0.00130568	0.00162343	0.00217576	0.00130086	0.000865535	0.00102712	0.00107842	0.000836615	0.000959556	0.00101946	0.00117547	0.000930934	0.00130955	0.00140694	0.000999448	0.000942732	0.00129169	0.00100846	0.00119145	0.000823609
D7U9L9	Putative uncharacterized protein OS=Vitis vinifera GN=VIT_05s0062g01000 PE=4 SV=1 - [D7U9L9_VITVI]	Thecc1EG046759t1	'17.2.3/26.1'	'hormone metabolism.auxin.induced-regulated-responsive-activated/misc.cytochrome P450'	82.86	315	54	0	0	552	#N/A	#N/A	#N/A	#N/A	#N/A	#N/A	#N/A	#N/A	#N/A	Exist in all groups	0.0020031	0.00102432	0.00133087	0.00147864	0.00219809	0.00223711	0.00135464	0.00121821	0.00138661	0.00197092	0.00261393	0.00218953	0.00196364	0.0023227	0.00241179	0.00217049	0.00168382	0.00193126	0.00205183	0.00157721	0.00187365	0.00175712	0.00330363	0.00201155	0.00158116	0.00292469	0.00202969	0.00209823	0.00248647
D7U9U7	Putative uncharacterized protein OS=Vitis vinifera GN=VIT_14s0060g02260 PE=3 SV=1 - [D7U9U7_VITVI]	Thecc1EG026659t1	'20.2.1/29.5.11.20'	'stress.abiotic.heat/protein.degradation.ubiquitin.proteasom'	97.28	405	11	0	0	813	#N/A	#N/A	#N/A	#N/A	#N/A	#N/A	#N/A	#N/A	#N/A	Exist in all groups	0.00130243	0.000999028	0.00103841	0.00115371	0.00114337	0.00124678	0.00105695	0.00166339	0.0010819	0.00179411	0.00101976	0.00146432	0.00102141	0.000679605	0.000537655	0.00112901	0.00109483	0.00100457	0.000800465	0.00123062	0.000974608	0.00102824	0.00110471	0.00130792	0.00148044	0.00126777	0.00184761	0.00116939	0.000646686
D7UA03	Importin subunit alpha OS=Vitis vinifera GN=VIT_14s0060g01510 PE=3 SV=1 - [D7UA03_VITVI]	Thecc1EG026737t3	'35.2'	'not assigned.unknown'	92.06	529	40	1	0	1006	#N/A	#N/A	#N/A	#N/A	#N/A	#N/A	#N/A	#N/A	#N/A	Exist in all groups	0	0.000307101	0.000478811	0.0007093	0.00043934	0	0.00101534	0.000730465	0	0.000393935	0.000587763	0.000937778	0.000588718	0.00069637	0.000619782	0.000650735	0.000841378	0.000386007	0.000410106	0.000709298	0.000748987	0.00105361	0	0.000603083	0.000758479	0.000779424	0.000608523	0.00107841	0.00115962
D7UA89	Putative uncharacterized protein OS=Vitis vinifera GN=VIT_14s0060g00550 PE=4 SV=1 - [D7UA89_VITVI]	Thecc1EG026819t1	'8.2.11'	'TCA / organic transformation.other organic acid transformations.atp-citrate lyase'	93.14	423	29	0	0	823	#N/A	#N/A	#N/A	#N/A	#N/A	#N/A	#N/A	#N/A	#N/A	Exist in all groups	0	0.000382606	0.000397688	0.000662768	0	0.000477491	0.000758982	0	0	0.000736184	0.000732272	0.000467337	0.000733462	0.000867581	0.000772164	0.000810726	0.000838593	0.000721369	0	0	0	0	0	0.000500905	0.00094496	0.000971056	0.000505424	0.00111963	0.000825556
D7UBY5	Putative uncharacterized protein OS=Vitis vinifera GN=VIT_13s0074g00770 PE=4 SV=1 - [D7UBY5_VITVI]	Thecc1EG043707t1	'35.2'	'not assigned.unknown'	83.72	86	14	0	8e-46	145	#N/A	#N/A	#N/A	#N/A	#N/A	#N/A	#N/A	#N/A	#N/A	Group 2 specific	0	0.00282283	0.00195607	0	0	0	0	0	0	0	0	0	0.00601268	0.00640094	0.00886192	0.00531686	0.00412471	0.00473084	0.00502618	0.00434651	0.00458972	0	0.0052024	0.00246376	0.00464789	0	0.00372897	0	0
D7UBZ3	Putative uncharacterized protein OS=Vitis vinifera GN=VIT_03s0180g00260 PE=3 SV=1 - [D7UBZ3_VITVI]	Thecc1EG007141t1	'16.2.1.10'	'secondary metabolism.phenylpropanoids.lignin biosynthesis.CAD'	85.43	357	52	0	0	556	#N/A	#N/A	#N/A	#N/A	#N/A	#N/A	#N/A	#N/A	#N/A		0.00265958	0.00294671	0.00188484	0.00261766	0.00356702	0.0033946	0.00209836	0.00296534	0.00337526	0.00203533	0.00231373	0.00166121	0.00173812	0.00205595	0.00182983	0.00192122	0.00198725	0.00142455	0	0.00104706	0	0.000777663	0	0	0.00111966	0	0	0	0.000733635
D7UC26	Malic enzyme OS=Vitis vinifera GN=VIT_15s0046g03670 PE=3 SV=1 - [D7UC26_VITVI]	Thecc1EG005393t2	'2.2.1.4/8.2.10'	'major CHO metabolism.degradation.sucrose.hexokinase/TCA / organic transformation.other organic acid transformations.malic'	89.44	606	60	4	0	1120	AT4G00570	8.2.10	TCA / org transformation.other organic acid transformatons.malic	80.95	609	109	2	0	1041	Group 1 specific	0	0.000401262	0.000278053	0.000308927	0.000382698	0.000333849	0	0.00063629	0.000362124	0.000343147	0.000511985	0.000653499	0	0.000303295	0.000359918	0	0	0	0	0	0.000326212	0	0	0	0	0	0	0	0
D7UC32	Putative uncharacterized protein OS=Vitis vinifera GN=VIT_15s0046g03590 PE=3 SV=1 - [D7UC32_VITVI]	Thecc1EG005384t1	'26.22/29.5.11.4.2'	'misc.short chain dehydrogenase/reductase (SDR)/protein.degradation.ubiquitin.E3.RING'	70.07	294	85	3	1e-144	424	#N/A	#N/A	#N/A	#N/A	#N/A	#N/A	#N/A	#N/A	#N/A	Exist in all groups	0.00177604	0.00136231	0.00169921	0.00157324	0.00155914	0.00136013	0.00252227	0.00194422	0.00147532	0.00139801	0.000695288	0.0019968	0.00104463	0.00154456	0.00146633	0.00115467	0.00089577	0.00136987	0.00109154	0.000839057	0.00166126	0.00140215	0.00100428	0.000713411	0.00235524	0.00103726	0.000719847	0.00127569	0.00117579
D7UC61	Putative uncharacterized protein OS=Vitis vinifera GN=VIT_15s0046g03180 PE=4 SV=1 - [D7UC61_VITVI]	Thecc1EG005370t1	'27.3.67'	'RNA.regulation of transcription.putative transcription regulator'	74.55	165	40	1	2e-79	239	#N/A	#N/A	#N/A	#N/A	#N/A	#N/A	#N/A	#N/A	#N/A	Exist in all groups	0.00107649	0.000825727	0.000858276	0	0	0	0	0	0	0	0	0	0.00263822	0.00140429	0.00222194	0.00116645	0.00271473	0.00259472	0.00220536	0.00254286	0.00151039	0.00212469	0.00304358	0.00162155	0	0	0.00163618	0.000966534	0.000890843
D7UCJ5	Putative uncharacterized protein OS=Vitis vinifera GN=VIT_15s0046g01570 PE=3 SV=1 - [D7UCJ5_VITVI]	Thecc1EG005226t1	'20.1.7.3'	'stress.biotic.PR-proteins.PR3/4/8/11 (chitinases and chitin binding proteins)'	76.35	296	63	4	8e-150	426	#N/A	#N/A	#N/A	#N/A	#N/A	#N/A	#N/A	#N/A	#N/A	Group 1 specific	0	0.000840013	0.000582084	0	0.000801149	0.000698888	0.000740599	0.000666013	0.00075808	0	0	0	0	0	0	0	0	0	0	0	0	0	0	0	0	0	0	0	0
D7UCZ6	Putative uncharacterized protein OS=Vitis vinifera GN=VIT_13s0067g00710 PE=4 SV=1 - [D7UCZ6_VITVI]	Thecc1EG044679t1	'29.2.4/31.99'	'protein.synthesis.elongation/cell.unspecified'	85.58	208	24	2	3e-109	316	#N/A	#N/A	#N/A	#N/A	#N/A	#N/A	#N/A	#N/A	#N/A	Exist in all groups	0.00104452	0.0012018	0.000832783	0.00138788	0.0034386	0.00149984	0.00211914	0.00190572	0.00216916	0.00205548	0.0025557	0.00146795	0.00153591	0	0	0.00113181	0.00131705	0.00100706	0.00160489	0	0.00097702	0.00206158	0.00221488	0.00209785	0.0019788	0.00254181	0.00211678	0.00187565	0.00172876
D7UD99	Catalase OS=Vitis vinifera GN=VIT_18s0122g01320 PE=3 SV=1 - [D7UD99_VITVI]	Thecc1EG034390t1	'21.6'	'redox.dismutases and catalases'	93.7	492	31	0	0	982	AT4G35090	21.6	redox.dismutases and catalases	91.46	492	42	0	0	966	Exist in all groups	0.00214424	0.00148027	0.00188053	0.00170946	0.00188237	0.00143684	0.00174011	0.00195607	0.00200383	0.0010549	0.000839433	0.00100449	0	0.000932386	0	0.00116171	0.000720985	0.000826935	0.000878559	0	0.00100284	0	0	0.000861313	0.000406218	0	0.00108635	0	0.000887222
D7UDY0	Peptidyl-prolyl cis-trans isomerase OS=Vitis vinifera GN=VIT_00s0260g00060 PE=4 SV=1 - [D7UDY0_VITVI]	Thecc1EG002741t1	'29.6/31.3.1'	'protein.folding/cell.cycle.peptidylprolyl isomerase'	89.23	130	14	0	4e-81	240	AT3G25220	31.3.1	cell.cycle.peptidylprolyl isomerase	81.25	144	27	0	1e-78	233	Exist in all groups	0.00142563	0.00382736	0.00170495	0.00252568	0.00312881	0.0034118	0.00216925	0.00390157	0.00370076	0.00280546	0.00209291	0.00333925	0.00139754	0.00123982	0	0.00154476	0.00239679	0.002749	0.00438092	0.00168378	0.00333375	0.00187585	0	0.00286328	0.003376	0.00277538	0.00361139	0.00256001	0.00294941
D7UE33	Putative uncharacterized protein OS=Vitis vinifera GN=VIT_00s0304g00070 PE=4 SV=1 - [D7UE33_VITVI]	Thecc1EG001141t1	'35.1'	'not assigned.no ontology'	75.18	141	33	1	9e-77	231	#N/A	#N/A	#N/A	#N/A	#N/A	#N/A	#N/A	#N/A	#N/A	Exist in all groups	0.00180851	0.000924814	0.00192254	0.001068	0.00132304	0	0.00122305	0.00109987	0.00125191	0.00118631	0.00118	0	0.00236384	0.0015728	0.00248857	0.00130643	0.0010135	0.00116243	0.001235	0.001424	0.00112776	0.00237965	0.0017044	0.00121076	0.00114205	0.00117359	0.00122168	0.00108252	0.000997744
E0CQ38	Putative uncharacterized protein OS=Vitis vinifera GN=VIT_18s0001g12360 PE=4 SV=1 - [E0CQ38_VITVI]	Thecc1EG034021t1	'23.5.5'	'nucleotide metabolism.deoxynucleotide metabolism.dUTP diphosphatase'	80.11	176	35	0	2e-97	284	#N/A	#N/A	#N/A	#N/A	#N/A	#N/A	#N/A	#N/A	#N/A	Group 2 specific	0	0	0	0	0.00131552	0	0.00182415	0.00109362	0	0.00176935	0	0.0011232	0.00117521	0.00156386	0.00185582	0.001299	0.00100774	0.00115583	0.00122799	0.00141591	0.00112135	0	0	0	0	0	0.00121474	0	0
E0CQ75	Putative uncharacterized protein OS=Vitis vinifera GN=VIT_18s0001g14450 PE=4 SV=1 - [E0CQ75_VITVI]	Thecc1EG000199t1	'1.1.5.3/29.5.3'	'PS.lightreaction.other electron carrier (ox/red).ferredoxin reductase/protein.degradation.cysteine protease'	84.2	367	50	3	0	616	#N/A	#N/A	#N/A	#N/A	#N/A	#N/A	#N/A	#N/A	#N/A	Group 1 specific	0.0011625	0.000891694	0.00115855	0.000772317	0.00127566	0.00194745	0.000884434	0.00106048	0.00120708	0.00114382	0.00113774	0.00108917	0.000854696	0.000505492	0	0	0	0.000840603	0	0	0	0	0	0.0005837	0	0	0	0	0
E0CQ80	Putative uncharacterized protein OS=Vitis vinifera GN=VIT_18s0001g14500 PE=3 SV=1 - [E0CQ80_VITVI]	Thecc1EG034246t2	'10.5.2/20.2.1'	'cell wall.cell wall proteins.proline rich proteins/stress.abiotic.heat'	85.3	830	104	7	0	1300	#N/A	#N/A	#N/A	#N/A	#N/A	#N/A	#N/A	#N/A	#N/A	Exist in all groups	0.000902782	0.00069248	0.00133673	0.00102818	0.00113219	0.00135805	0.00117744	0.00117651	0.00107132	0.00126897	0.00138845	0.0010875	0.00139071	0.0011216	0.000931694	0.00111797	0.00119253	0.00149212	0.00145317	0.000761613	0.000482538	0.000509093	0.0010939	0.000777077	0.00171029	0.00175752	0.00156817	0.00150533	0.00202781
E0CQE7	Putative uncharacterized protein OS=Vitis vinifera GN=VIT_18s0001g12690 PE=4 SV=1 - [E0CQE7_VITVI]	Thecc1EG034069t2	'16.8.5.1'	'secondary metabolism.flavonoids.isoflavonols.isoflavone reductase'	79.87	308	62	0	0	512	#N/A	#N/A	#N/A	#N/A	#N/A	#N/A	#N/A	#N/A	#N/A	Exist in all groups	0.000685042	0	0.000546176	0.00091023	0.00112759	0.000655775	0.00104237	0.000937391	0.000711315	0.0016851	0.00201137	0.00128366	0.00201464	0.00119152	0.00212094	0.00222686	0.00143963	0.00198142	0.00175427	0.00242727	0.00192232	0.00180276	0.00242103	0.00171983	0.00162223	0.00200044	0.00104121	0.0009226	0.00085035
E0CQY0	Putative uncharacterized protein OS=Vitis vinifera GN=VIT_18s0001g01130 PE=3 SV=1 - [E0CQY0_VITVI]	Thecc1EG034279t1	'10.7'	'cell wall.modification'	84.77	256	38	1	3e-162	457	#N/A	#N/A	#N/A	#N/A	#N/A	#N/A	#N/A	#N/A	#N/A		0	0	0	0	0	0	0	0	0	0	0	0	0	0	0.000850586	0.000893066	0.00138564	0.00158927	0	0	0	0	0.00116512	0.000827668	0.0007807	0.00120339	0.000835135	0.00111	0.0013641
E0CR38	Proteasome subunit beta type OS=Vitis vinifera GN=VIT_18s0001g02260 PE=3 SV=1 - [E0CR38_VITVI]	Thecc1EG035163t1	'29.5.11.20'	'protein.degradation.ubiquitin.proteasom'	93.63	204	13	0	4e-144	404	#N/A	#N/A	#N/A	#N/A	#N/A	#N/A	#N/A	#N/A	#N/A	Exist in all groups	0.00103428	0.00119002	0.00123693	0	0.00113496	0	0.00104918	0.00141528	0.00107395	0	0.00101226	0.000969037	0.00152086	0.000899478	0.0010674	0.00112071	0.00130414	0.00199437	0.00158916	0.00183235	0	0.00136091	0.00146211	0.00207728	0.000979701	0.00100676	0.00104801	0.00092863	0.000855908
E0CR49	Protein disulfide-isomerase OS=Vitis vinifera GN=VIT_18s0001g02510 PE=3 SV=1 - [E0CR49_VITVI]	Thecc1EG035146t6	'35.2'	'not assigned.unknown'	76.55	499	112	1	0	795	AT1G21750	21.1.1	redox.thioredoxin.PDIL	66.94	487	156	3	0	684	Exist in all groups	0.00190274	0.00210817	0.00185415	0.00243458	0.00278395	0.00202383	0.00321693	0.00270009	0.00197572	0.00249624	0.00248297	0.00237696	0.00373052	0.0033095	0.00370917	0.00412349	0.0030212	0.00448434	0.00281526	0.00474429	0.00494384	0.00556364	0.00508077	0.00488308	0.00440571	0.00370422	0.00428446	0.00398622	0.00472379
E0CRL1	Putative uncharacterized protein OS=Vitis vinifera GN=VIT_18s0001g05720 PE=3 SV=1 - [E0CRL1_VITVI]	Thecc1EG034892t1	'35.2'	'not assigned.unknown'	92.68	246	17	1	1e-166	466	#N/A	#N/A	#N/A	#N/A	#N/A	#N/A	#N/A	#N/A	#N/A	Exist in all groups	0.00167455	0.00160558	0.00267019	0.00185417	0.00183756	0.00160301	0.00212334	0.0019095	0.00173877	0.00164765	0.00204862	0.00196115	0.00123117	0.00182037	0.000864088	0	0.00211146	0.00161449	0.0021441	0.00247222	0.00274108	0.00220338	0.00177542	0.00210201	0.00198273	0.00162999	0.00254517	0.0015035	0.00207863
E0CRP4	Putative uncharacterized protein OS=Vitis vinifera GN=VIT_18s0001g06370 PE=3 SV=1 - [E0CRP4_VITVI]	Thecc1EG034857t1	'1.2.2/21.2.1'	'PS.photorespiration.glycolate oxydase/redox.ascorbate and glutathione.ascorbate'	78.06	351	70	2	0	570	#N/A	#N/A	#N/A	#N/A	#N/A	#N/A	#N/A	#N/A	#N/A		0.000613352	0.00141142	0.000978036	0	0	0	0.000622189	0	0	0.0006035	0	0.000861992	0.000601268	0.000800117	0	0.00099691	0.000773383	0.000591354	0.000628272	0.00108663	0.00114743	0	0	0.000615939	0.000871479	0	0	0	0
E0CSB6	Malate dehydrogenase OS=Vitis vinifera GN=VIT_19s0014g01640 PE=3 SV=1 - [E0CSB6_VITVI]	Thecc1EG031715t1	'8.1.9'	'TCA / organic transformation.TCA.malate DH'	85.04	341	47	2	0	590	#N/A	#N/A	#N/A	#N/A	#N/A	#N/A	#N/A	#N/A	#N/A	Exist in all groups	0.00152012	0.00163242	0.00145437	0.00215447	0.0016681	0.00203725	0.00246724	0.00166407	0.00126274	0.00119656	0.00119021	0.00170908	0.00178821	0.001322	0.00125504	0.00131772	0.00178896	0.00117248	0.000934261	0.00143631	0.00142189	0.00120011	0.00257871	0.00122123	0.00172789	0.0017756	0.00123225	0.00136485	0.00150956
E0CSM0	Putative uncharacterized protein OS=Vitis vinifera GN=VIT_19s0014g02890 PE=4 SV=1 - [E0CSM0_VITVI]	Thecc1EG031439t1	'21.1'	'redox.thioredoxin'	72.5	160	42	1	1e-75	229	#N/A	#N/A	#N/A	#N/A	#N/A	#N/A	#N/A	#N/A	#N/A	Group 2 specific	0.00168345	0	0.0017896	0	0	0	0	0	0	0	0	0	0.00220039	0.00146404	0.00173737	0	0.000943417	0	0	0.00132553	0	0.00147673	0	0	0	0	0	0	0
E0CT43	Histone H2A OS=Vitis vinifera GN=VIT_19s0014g05020 PE=3 SV=1 - [E0CT43_VITVI]	Thecc1EG031125t1	'16.2/21.1/27.4/28.1.3/29.4/33.3'	'''secondary metabolism.phenylpropanoids/redox.thioredoxin/RNA.RNA binding/DNA.synthesis/chromatin structure.histone/protein.postra...'' <Preview truncated at 128 characters>'	96.27	134	5	0	3e-88	257	#N/A	#N/A	#N/A	#N/A	#N/A	#N/A	#N/A	#N/A	#N/A	Group 1 specific	0.00547019	0.00419592	0.00498436	0.00346112	0.00171505	0.00224421	0.00158543	0.00142576	0	0.00153781	0.00152963	0.00146432	0.00153212	0	0.00161296	0.00169352	0	0	0	0	0	0	0	0	0	0	0	0	0
E0CTU6	Putative uncharacterized protein OS=Vitis vinifera GN=VIT_12s0028g01800 PE=3 SV=1 - [E0CTU6_VITVI]	Thecc1EG001743t1	'29.2.1.2.2.11/29.2.1.2.2.16/29.2.2'	'''protein.synthesis.ribosomal protein.eukaryotic.60S subunit.L11/protein.synthesis.ribosomal protein.eukaryotic.60S subunit.L16/pr...'' <Preview truncated at 128 characters>'	95.32	171	8	0	6e-119	338	#N/A	#N/A	#N/A	#N/A	#N/A	#N/A	#N/A	#N/A	#N/A	Exist in all groups	0.00121961	0.00140326	0.000972382	0.00162053	0.00133834	0.00175126	0.00185578	0.00111259	0.00189958	0.00120002	0.00119365	0.00114268	0.00119559	0.00106066	0.00125867	0.0019823	0.00153782	0.00117587	0	0	0	0	0	0	0.00115525	0.00118716	0.00123581	0.00109503	0.00151392
E0CUG6	Putative uncharacterized protein OS=Vitis vinifera GN=VIT_16s0050g00140 PE=4 SV=1 - [E0CUG6_VITVI]	Thecc1EG016227t1	'34.12'	'transport.metal'	72	75	21	0	4e-30	106	#N/A	#N/A	#N/A	#N/A	#N/A	#N/A	#N/A	#N/A	#N/A	Group 3 specific	0	0	0	0	0	0	0	0	0	0	0	0	0	0	0	0	0	0	0	0	0	0	0	0	0	0	0.00291538	0.00258328	0
E0CUM8	Pyruvate kinase OS=Vitis vinifera GN=VIT_16s0050g02180 PE=3 SV=1 - [E0CUM8_VITVI]	Thecc1EG015300t1	'4.2.14/10.1.5/11.1.30/29.4'	'''glycolysis.plastid branch.pyruvate kinase (PK)/cell wall.precursor synthesis.UXS/lipid metabolism.FA synthesis and FA elongation...'' <Preview truncated at 128 characters>'	88.02	576	68	1	0	1048	#N/A	#N/A	#N/A	#N/A	#N/A	#N/A	#N/A	#N/A	#N/A	Group 3 specific	0	0	0	0	0	0	0	0	0	0	0	0	0	0	0	0	0	0	0	0	0	0	0	0	0.000346978	0.000534839	0.000556757	0	0
E0CUS6	Putative uncharacterized protein OS=Vitis vinifera GN=VIT_16s0050g01490 PE=4 SV=1 - [E0CUS6_VITVI]	Thecc1EG015272t1	'9.1.2'	'mitochondrial electron transport / ATP synthesis.NADH-DH (type I).localisation not clear'	82.25	169	27	1	3e-96	280	#N/A	#N/A	#N/A	#N/A	#N/A	#N/A	#N/A	#N/A	#N/A		0	0	0	0	0	0	0	0.00113892	0	0.00122843	0	0	0.00122388	0.00108576	0	0	0.00157422	0.00240741	0.00127885	0.00221183	0.0023356	0.00164275	0	0.00125375	0.0011826	0.00121526	0	0.00168143	0.00206633
E0CV68	Putative uncharacterized protein OS=Vitis vinifera GN=VIT_16s0098g01630 PE=4 SV=1 - [E0CV68_VITVI]	Thecc1EG015443t1	'35.2'	'not assigned.unknown'	91.03	870	77	1	0	1662	AT5G53480	29.3.1	protein.targeting.nucleus	87.03	871	112	1	0	1574	Group 3 specific	0	0	0	0	0	0	0	0	0	0	0	0	0	0	0	0	0	0	0	0	0	0	0	0	0	0	0.00033757	0.000199411	0.000275692
E0CVA1	Putative uncharacterized protein OS=Vitis vinifera GN=VIT_16s0098g01200 PE=4 SV=1 - [E0CVA1_VITVI]	Thecc1EG015483t1	'7.1.2'	'OPP.oxidative PP.6-phosphogluconolactonase'	78.21	257	56	0	4e-146	416	#N/A	#N/A	#N/A	#N/A	#N/A	#N/A	#N/A	#N/A	#N/A	Group 2 specific	0	0.000944606	0.000981841	0.00072724	0	0	0	0	0	0	0	0	0.00160962	0.00107097	0.000847277	0.00133439	0.00103519	0.00118731	0.00168191	0.000969649	0.0011519	0.00216051	0.00116059	0.0016489	0.00155532	0	0	0	0
E5FXI7	Fatty acid hydroperoxide lyase 1 OS=Vitis vinifera PE=2 SV=1 - [E5FXI7_VITVI]	Thecc1EG002118t1	'17.7.1.3/20.1.8/26.1/27.1.20'	'''hormone metabolism.jasmonate.synthesis-degradation.allene oxidase synthase/stress.biotic.secondary metabolites/misc.cytochrome P...'' <Preview truncated at 128 characters>'	66.17	470	155	3	0	649	AT4G15440	26.10	misc.cytochrome P450	54.31	383	173	2	1e-157	457	Group 2 specific	0	0	0	0	0	0	0	0	0	0	0	0	0	0	0	0	0	0	0.00088758	0	0	0.000570073	0.000612466	0.000870156	0	0	0	0	0
F6GSG7	Putative uncharacterized protein OS=Vitis vinifera GN=VIT_17s0000g10430 PE=3 SV=1 - [F6GSG7_VITVI]	Thecc1EG010757t1	'4.1.8'	'glycolysis.cytosolic branch.glyceraldehyde 3-phosphate dehydrogenase (GAP-DH)'	91.94	335	27	0	0	642	#N/A	#N/A	#N/A	#N/A	#N/A	#N/A	#N/A	#N/A	#N/A	Exist in all groups	0.00657397	0.00744379	0.00748763	0.00471411	0.00652687	0.00689245	0.00635113	0.0068538	0.00650104	0.00677639	0.00582123	0.00645258	0.00889949	0.00980084	0.00839986	0.0108546	0.00710502	0.0096582	0.00865785	0.00961305	0.00761322	0.0111215	0.0110635	0.00943099	0.00830275	0.00761789	0.00666125	0.00590245	0.00699457
F6GSK4	Putative uncharacterized protein OS=Vitis vinifera GN=VIT_17s0000g02450 PE=3 SV=1 - [F6GSK4_VITVI]	Thecc1EG040994t1	'11.1.8/16.2/31.1'	'lipid metabolism.FA synthesis and FA elongation.acyl CoA ligase/secondary metabolism.phenylpropanoids/cell.organisation'	96.36	440	16	0	0	902	AT5G12250	31.1	cell.organisation	96.51	430	15	0	0	854	Exist in all groups	0.000474142	0.00109107	0.0013231	0.00210001	0.00182104	0.00113471	0.00264535	0.00302774	0.00270779	0.0037322	0.00394439	0.00333174	0.00325361	0.00350493	0.00269129	0.00359634	0.0035871	0.00274282	0.00364257	0.00252	0.00221751	0.00343133	0.0046919	0.00285685	0.00359297	0.00346143	0.00408372	0.00446995	0.00294278
F6GST3	Putative uncharacterized protein OS=Vitis vinifera GN=VIT_17s0000g01690 PE=3 SV=1 - [F6GST3_VITVI]	Thecc1EG014608t1	'13.1.2.3.22'	'amino acid metabolism.synthesis.glutamate family.arginine.argininosuccinate synthase'	81.11	503	85	3	0	830	AT4G24830	13.1.2.3.22	amino acid metabolism.synthesis.glutamate family.arginine.arginosuccinate synthase	81.13	461	74	3	0	769	Exist in all groups	0.000420305	0.000644791	0.00083776	0.000744624	0.000922439	0.00100587	0.00127908	0.000383422	0.000872849	0.00103388	0.00102839	0.000787584	0.00123607	0.00127934	0.00086753	0.00113857	0.000883279	0.000810462	0.000430529	0.000744621	0.000982859	0	0.000594165	0.000422078	0.000398126	0.00061368	0.000638828	0	0.000695638
F6GT37	Putative uncharacterized protein OS=Vitis vinifera GN=VIT_17s0000g00400 PE=3 SV=1 - [F6GT37_VITVI]	Thecc1EG017323t1	'27.1/34.9'	'RNA.processing/transport.metabolite transporters at the mitochondrial membrane'	90.14	294	29	0	0	556	#N/A	#N/A	#N/A	#N/A	#N/A	#N/A	#N/A	#N/A	#N/A		0	0	0	0.000616834	0	0.000666596	0	0	0.000723053	0	0.00068152	0.000652421	0	0	0	0	0.00117071	0.000671373	0.000713286	0	0.00097702	0.000916256	0.00147659	0.00104893	0	0.000677816	0	0.000625216	0.000576255
F6GT65	Putative uncharacterized protein OS=Vitis vinifera GN=VIT_17s0000g06450 PE=4 SV=1 - [F6GT65_VITVI]	Thecc1EG014095t1	'1.3.11'	'PS.calvin cycle.RPE'	85.2	277	36	3	4e-170	477	#N/A	#N/A	#N/A	#N/A	#N/A	#N/A	#N/A	#N/A	#N/A	Group 1 specific	0.00141132	0.000811919	0.000843924	0.00125017	0.00154871	0.00101327	0.00071583	0.000643738	0.000732726	0	0.00103596	0	0	0.000920536	0	0	0	0	0	0	0	0	0	0	0	0	0	0	0
F6GT74	Putative uncharacterized protein OS=Vitis vinifera GN=VIT_17s0000g06270 PE=3 SV=1 - [F6GT74_VITVI]	Thecc1EG014018t1	'6.3/8.1.9/8.2.9'	'''gluconeogenesis / glyoxylate cycle.malate dehydrogenase/TCA / organic transformation.TCA.malate DH/TCA / organic transformation....'' <Preview truncated at 128 characters>'	84.5	413	63	1	0	705	#N/A	#N/A	#N/A	#N/A	#N/A	#N/A	#N/A	#N/A	#N/A	Exist in all groups	0.00178808	0.00195935	0.00244391	0.00181018	0.00224244	0.00122263	0.00155472	0.000932095	0.000530472	0.00100535	0.000500002	0.00191461	0.00100163	0.000888588	0.00052724	0.000553571	0.00107362	0.000985113	0.000523307	0.000905084	0.000716797	0	0.000722205	0.000513034	0.000725881	0.00149185	0.00129416	0.00137608	0.00147971
F6GTA6	Putative uncharacterized protein OS=Vitis vinifera GN=VIT_17s0000g05680 PE=4 SV=1 - [F6GTA6_VITVI]	Thecc1EG013826t1	'2.2.1.3.1/20.1.2/27.3.35/29.5.5/34.2'	'''major CHO metabolism.degradation.sucrose.invertases.neutral/stress.biotic.receptors/RNA.regulation of transcription.bZIP transcr...'' <Preview truncated at 128 characters>'	93.71	286	16	1	0	551	#N/A	#N/A	#N/A	#N/A	#N/A	#N/A	#N/A	#N/A	#N/A	Group 1 specific	0.00194165	0.00124112	0.00129005	0.00143329	0.00142044	0.00247827	0.00131309	0.000885633	0.00235214	0	0	0.000606391	0	0	0	0	0	0	0.000662962	0	0.000908089	0	0	0.000649948	0	0.000629995	0.000655811	0	0
F6GTE2	Putative uncharacterized protein OS=Vitis vinifera GN=VIT_17s0000g05030 PE=4 SV=1 - [F6GTE2_VITVI]	Thecc1EG014329t1	'35.2'	'not assigned.unknown'	92.98	356	23	2	0	692	#N/A	#N/A	#N/A	#N/A	#N/A	#N/A	#N/A	#N/A	#N/A	Exist in all groups	0	0	0	0.000783103	0.000646738	0.000846279	0	0	0	0.000579899	0.000865226	0.000552189	0.000577755	0.000512552	0.0015206	0.000957925	0.000990851	0	0.00120741	0.000696089	0.000826919	0.00116324	0.00124974	0.0011837	0.000558266	0.00114736	0.000895787	0.000793745	0.000975448
F6GTG3	Putative uncharacterized protein OS=Vitis vinifera GN=VIT_17s0000g04540 PE=3 SV=1 - [F6GTG3_VITVI]	Thecc1EG014458t1	'4.1.13'	'glycolysis.cytosolic branch.enolase'	88.98	472	49	2	0	832	AT1G74030	4.1.13	glycolysis.cytosolic branch.enolase	85.84	473	51	3	0	824	Except group 2	0	0	0	0	0	0	0	0.000407792	0.000464163	0.000439839	0.000656252	0.000418821	0	0	0	0	0	0.000430987	0.000457893	0	0	0	0	0	0.000635145	0.000435123	0	0.000602036	0.000369926
F6GTM7	Adenosylhomocysteinase OS=Vitis vinifera GN=VIT_17s0000g09840 PE=3 SV=1 - [F6GTM7_VITVI]	Thecc1EG020226t1	'13.2.3.4'	'amino acid metabolism.degradation.aspartate family.methionine'	91.74	484	40	0	0	928	#N/A	#N/A	#N/A	#N/A	#N/A	#N/A	#N/A	#N/A	#N/A	Exist in all groups	0.000435037	0.000667392	0	0.000963405	0.00119346	0.000832902	0.00088261	0.000595292	0.000903444	0.00128415	0.00191599	0.00163038	0.00213233	0.00227002	0.0029183	0.00212126	0.00164563	0.00251661	0.00133686	0.00128454	0.0016277	0.00114485	0.00153748	0.00152905	0.0020604	0.00232903	0.00242447	0.0021483	0.00234007
F6GTP0	Putative uncharacterized protein OS=Vitis vinifera GN=VIT_17s0000g03310 PE=3 SV=1 - [F6GTP0_VITVI]	Thecc1EG019845t3	'20.2.1'	'stress.abiotic.heat'	88.76	712	67	5	0	1226	#N/A	#N/A	#N/A	#N/A	#N/A	#N/A	#N/A	#N/A	#N/A	Exist in all groups	0.00149217	0.0016024	0.00142763	0.00132179	0.00180117	0.0017141	0.0013623	0.0017696	0.00108458	0.00132138	0.00116832	0.00153785	0.00117022	0.00103815	0.000923975	0.00129349	0.00100346	0.00129479	0.000611388	0.00105743	0.000418723	0.000392681	0.000421882	0.000749233	0.00113074	0.000871478	0.00120959	0.00133975	0.000617416
F6GTP8	Putative uncharacterized protein OS=Vitis vinifera GN=VIT_17s0000g09780 PE=3 SV=1 - [F6GTP8_VITVI]	Thecc1EG014526t1	'29.4/29.5.3'	'protein.postranslational modification/protein.degradation.cysteine protease'	80.32	188	37	0	2e-112	323	#N/A	#N/A	#N/A	#N/A	#N/A	#N/A	#N/A	#N/A	#N/A		0.00222098	0.0012777	0.00177076	0.00147553	0.00182788	0.00106305	0.00168973	0.00151956	0.00172962	0.00109265	0.00163027	0.00104044	0.00163292	0.00193151	0.00171908	0.00180493	0.00186697	0.00160599	0	0.00196737	0.00103873	0	0.00235477	0.00111517	0	0	0	0	0
F6GTQ4	Putative uncharacterized protein OS=Vitis vinifera GN=VIT_17s0000g09680 PE=4 SV=1 - [F6GTQ4_VITVI]	Thecc1EG014513t1	'27.3.99/27.4'	'RNA.regulation of transcription.unclassified/RNA.RNA binding'	64.12	340	93	11	5e-127	371	#N/A	#N/A	#N/A	#N/A	#N/A	#N/A	#N/A	#N/A	#N/A		0.00193572	0.00148479	0.0012861	0.00171468	0.0014161	0.00154418	0.00196361	0.00206016	0.00200996	0.00158719	0.001263	0.00120907	0	0	0	0.000699158	0.000813589	0.000622098	0	0	0	0	0	0	0	0.000942102	0.000653806	0.00115866	0.000533961
F6GTR5	Elongation factor Tu OS=Vitis vinifera GN=VIT_17s0000g09370 PE=3 SV=1 - [F6GTR5_VITVI]	Thecc1EG012236t1	'29.2.4'	'protein.synthesis.elongation'	87.84	477	50	4	0	772	#N/A	#N/A	#N/A	#N/A	#N/A	#N/A	#N/A	#N/A	#N/A		0.00217071	0.00233106	0.00224988	0.00115371	0.00119101	0.00145458	0.00154139	0.0017822	0.00180317	0.00106792	0.0012747	0.00142365	0.00127677	0.00132146	0.00179218	0.00117605	0.0012773	0.00104643	0.000667054	0.00102551	0	0.000571246	0.000613726	0	0	0	0	0.000584693	0
F6GTT2	ATP synthase subunit beta OS=Vitis vinifera GN=VIT_17s0000g02900 PE=3 SV=1 - [F6GTT2_VITVI]	Thecc1EG009119t1	'1.1.4/9.9'	'PS.lightreaction.ATP synthase/mitochondrial electron transport / ATP synthesis.F1-ATPase'	90.86	558	47	1	0	983	#N/A	#N/A	#N/A	#N/A	#N/A	#N/A	#N/A	#N/A	#N/A	Exist in all groups	0.00437982	0.00482022	0.0054657	0.00539785	0.00585099	0.00528645	0.00482927	0.00486406	0.00494326	0.00524631	0.00484568	0.0048172	0.00504024	0.00480263	0.00569924	0.00557118	0.00416193	0.00458994	0.00351107	0.00494801	0.00409678	0.00476073	0.00565315	0.00458952	0.00505059	0.00537542	0.00501684	0.00495828	0.00535792
F6GTT4	Putative uncharacterized protein OS=Vitis vinifera GN=VIT_17s0000g02860 PE=4 SV=1 - [F6GTT4_VITVI]	Thecc1EG012601t3	'27.3.25/29.2.4/30.5'	'RNA.regulation of transcription.MYB domain transcription factor family/protein.synthesis.elongation/signalling.G-proteins'	90.47	451	43	0	0	829	#N/A	#N/A	#N/A	#N/A	#N/A	#N/A	#N/A	#N/A	#N/A		0	0	0	0	0	0	0	0	0.00105532	0.000400007	0	0	0	0.000707104	0	0.00044051	0.000512608	0.000979894	0	0	0	0	0	0	0.000962712	0.000989298	0.00123581	0.00109503	0.000504639
F6GTY5	Putative uncharacterized protein OS=Vitis vinifera GN=VIT_06s0004g03260 PE=4 SV=1 - [F6GTY5_VITVI]	Thecc1EG041085t1	'35.2'	'not assigned.unknown'	61.21	446	168	2	0	577	#N/A	#N/A	#N/A	#N/A	#N/A	#N/A	#N/A	#N/A	#N/A		0	0	0	0	0	0	0	0	0	0	0	0	0.0013373	0.00079092	0.00117322	0.0019709	0.00133786	0.00197288	0.00163026	0.00322241	0.00276471	0.00209416	0.00160706	0.00228322	0.00172292	0.00199182	0.00184306	0.00142897	0.00169337
F6GU04	Protein disulfide-isomerase OS=Vitis vinifera GN=VIT_06s0004g02890 PE=3 SV=1 - [F6GU04_VITVI]	Thecc1EG042047t1	'21.1'	'redox.thioredoxin'	73.68	589	137	5	0	832	AT5G60640	21.1.1	redox.thioredoxin.PDIL	71.26	515	134	3	0	763	Group 3 specific	0	0	0	0	0	0	0	0	0	0	0.000357887	0	0	0	0	0	0	0	0.000374568	0	0	0	0	0.000367215	0.000346376	0.000889854	0.000370528	0	0.000453913
F6GU22	Putative uncharacterized protein OS=Vitis vinifera GN=VIT_06s0004g02560 PE=4 SV=1 - [F6GU22_VITVI]	Thecc1EG042101t1	'17.7.1.2/33.99'	'hormone metabolism.jasmonate.synthesis-degradation.lipoxygenase/development.unspecified'	68.52	216	62	3	6e-101	296	AT3G16180	34.13	transport.peptides and oligopeptides	26.76	71	44	1	2.1	29.3	Group 2 specific	0	0	0	0	0	0	0	0	0	0	0	0	0	0	0	0.0010392	0	0	0	0.00169909	0	0.0018929	0.00203366	0.00144466	0	0	0	0	0
F6GU55	Putative uncharacterized protein OS=Vitis vinifera GN=VIT_06s0004g01910 PE=3 SV=1 - [F6GU55_VITVI]	Thecc1EG040621t2	'2.1.2.5/34.8/34.9/34.14'	'''major CHO metabolism.synthesis.starch.transporter/transport.metabolite transporters at the envelope membrane/transport.metabolit...'' <Preview truncated at 128 characters>'	87.53	393	47	2	0	680	#N/A	#N/A	#N/A	#N/A	#N/A	#N/A	#N/A	#N/A	#N/A	Exist in all groups	0.000805317	0.000617719	0	0.000713361	0.00058914	0.00102788	0.00108923	0	0.00111494	0.000792381	0	0.00100602	0.000789452	0.000933809	0.00110814	0.000872614	0.000676956	0.000776435	0.000824907	0.000634096	0.00100437	0.00141285	0.000758959	0.00134786	0.00101709	0.00130648	0.00136002	0.000964074	0.00111072
F6GU75	Putative uncharacterized protein OS=Vitis vinifera GN=VIT_06s0004g08220 PE=3 SV=1 - [F6GU75_VITVI]	Thecc1EG044169t1	'29.5.11.20'	'protein.degradation.ubiquitin.proteasom'	95.44	417	17	1	0	810	AT5G58290	29.5.11.20	protein.degradation.ubiquitin.proteasom	97.93	386	8	0	0	780	Exist in all groups	0.000504768	0.00116155	0.00100611	0.00156496	0.000553904	0.00120801	0.00102408	0.00184189	0.000786191	0.00099332	0.00172907	0.00141878	0.00148447	0.00109745	0.00104187	0.0010939	0.000848624	0.00170333	0.00180966	0.00149043	0.00188859	0.000664176	0.00142713	0.00177414	0.0014344	0.000737003	0.000767205	0.00135962	0.00146201
F6GUB9	Putative uncharacterized protein OS=Vitis vinifera GN=VIT_06s0004g07940 PE=4 SV=1 - [F6GUB9_VITVI]	Thecc1EG045541t1	'35.2'	'not assigned.unknown'	89.06	128	10	2	2e-75	224	#N/A	#N/A	#N/A	#N/A	#N/A	#N/A	#N/A	#N/A	#N/A	Group 2 specific	0	0	0	0.00150726	0	0	0	0	0	0.00167422	0.00166533	0	0.00166804	0.00147979	0	0.00184375	0.00143034	0.00164053	0	0	0	0	0	0	0	0	0.00172415	0	0
F6GUE3	Putative uncharacterized protein OS=Vitis vinifera GN=VIT_06s0004g01310 PE=4 SV=1 - [F6GUE3_VITVI]	Thecc1EG040401t1	'11.1.6/26.8/29.5.11.4.2'	'''lipid metabolism.FA synthesis and FA elongation.enoyl ACP reductase/misc.nitrilases, nitrile lyases, berberine bridge enzymes, r...'' <Preview truncated at 128 characters>'	86.48	392	53	0	0	691	#N/A	#N/A	#N/A	#N/A	#N/A	#N/A	#N/A	#N/A	#N/A	Group 3 specific	0.000538247	0	0.000429138	0.000476787	0	0.000515252	0	0	0	0	0	0	0.000527644	0	0	0	0	0	0.000551341	0	0	0	0	0	0.000509845	0.000523924	0.000545394	0	0.000668132
F6GUE5	Putative uncharacterized protein OS=Vitis vinifera GN=VIT_06s0004g01290 PE=4 SV=1 - [F6GUE5_VITVI]	Thecc1EG040388t1	'27.3.12/29.2.2'	'RNA.regulation of transcription.C3H zinc finger family/protein.synthesis.ribosome biogenesis'	80	300	55	3	8e-163	459	#N/A	#N/A	#N/A	#N/A	#N/A	#N/A	#N/A	#N/A	#N/A	Group 1 specific	0.000700973	0.000806524	0.000838316	0	0	0	0	0.000639461	0	0	0	0	0	0	0	0	0	0	0	0	0	0	0	0	0	0	0	0	0
F6GUF3	Putative uncharacterized protein OS=Vitis vinifera GN=VIT_06s0004g01180 PE=3 SV=1 - [F6GUF3_VITVI]	Thecc1EG024936t1	'26.12'	'misc.peroxidases'	69.5	318	94	2	3e-161	458	AT5G06720	26.12	misc.peroxidases	64.51	324	111	2	2e-151	433		0.000928122	0.00118653	0.00098664	0.000548096	0.00067898	0	0.000627663	0	0	0.000608809	0.000605574	0.000579717	0	0	0.000638563	0.000670454	0.000520124	0.000894835	0.000950699	0.000730791	0.000868144	0.000814151	0.00131204	0.000932037	0	0.000903423	0.000626963	0	0.000512039
F6GUF4	Putative uncharacterized protein OS=Vitis vinifera GN=VIT_06s0004g01160 PE=3 SV=1 - [F6GUF4_VITVI]	Thecc1EG045131t1	'25.2/27.3.44'	'C1-metabolism.formate-tetrahydrofolate ligase/RNA.regulation of transcription.chromatin remodeling factors'	91.64	634	53	0	0	1157	#N/A	#N/A	#N/A	#N/A	#N/A	#N/A	#N/A	#N/A	#N/A	Except group 2	0	0	0	0.000586815	0.000545209	0.000634156	0.000672003	0.000453244	0.000515899	0.000651817	0.000648354	0.000775838	0	0.000576118	0	0	0	0	0	0	0	0	0	0	0.000627501	0.000483622	0.000839068	0.000446092	0.000548211
F6GUL7	Putative uncharacterized protein OS=Vitis vinifera GN=VIT_06s0004g07150 PE=3 SV=1 - [F6GUL7_VITVI]	Thecc1EG004680t1	'29.2.1.2.1.4/29.2.2'	'protein.synthesis.ribosomal protein.eukaryotic.40S subunit.S4/protein.synthesis.ribosome biogenesis'	93.87	261	16	0	0	510	#N/A	#N/A	#N/A	#N/A	#N/A	#N/A	#N/A	#N/A	#N/A	Except group 2	0.000698652	0	0.000557027	0.00123775	0.00114999	0.00133761	0.00141744	0.000956015	0.00181362	0	0.00136755	0.00130916	0	0	0.000721027	0	0.000880939	0	0	0.000825165	0	0	0	0	0.000661785	0.00068006	0.000707929	0.00094093	0.000867244
F6GUM1	Putative uncharacterized protein OS=Vitis vinifera GN=VIT_06s0004g07060 PE=3 SV=1 - [F6GUM1_VITVI]	Thecc1EG042198t2	'35.2'	'not assigned.unknown'	85.6	1104	140	5	0	1915	#N/A	#N/A	#N/A	#N/A	#N/A	#N/A	#N/A	#N/A	#N/A	Group 3 specific	0	0	0	0	0	0.000185813	0.000196903	0.000177072	0	0	0	0	0	0.000253211	0.000200322	0.000210326	0.000326334	0	0	0	0	0	0	0	0.000367726	0.000283411	0	0.000348557	0.000321261
F6GUN1	Putative uncharacterized protein OS=Vitis vinifera GN=VIT_06s0004g00480 PE=3 SV=1 - [F6GUN1_VITVI]	Thecc1EG040014t1	'2.2.1.3.1/27.3.35/29.5.15/31.1/34.13'	'''major CHO metabolism.degradation.sucrose.invertases.neutral/RNA.regulation of transcription.bZIP transcription factor family/pro...'' <Preview truncated at 128 characters>'	97.1	449	13	0	0	916	#N/A	#N/A	#N/A	#N/A	#N/A	#N/A	#N/A	#N/A	#N/A	Exist in all groups	0.00117479	0.00108135	0.00112398	0.00187317	0.00180482	0.0011246	0.00190675	0.0021434	0.00170779	0.00323659	0.00321939	0.00308193	0.00253363	0.00326937	0.0029098	0.00330971	0.00256761	0.00271839	0.00312877	0.00222004	0.0008791	0.0030916	0.00298935	0.0014157	0.00289328	0.00343059	0.00285694	0.00316438	0.00272213
F6GUN2	Putative uncharacterized protein OS=Vitis vinifera GN=VIT_06s0004g00470 PE=3 SV=1 - [F6GUN2_VITVI]	Thecc1EG039990t1	'34.9'	'transport.metabolite transporters at the mitochondrial membrane'	85.14	296	44	0	0	529	#N/A	#N/A	#N/A	#N/A	#N/A	#N/A	#N/A	#N/A	#N/A	Exist in all groups	0.00122315	0.000938217	0.001219	0.00135435	0.00167777	0.00175634	0.00155096	0.00139477	0.00158757	0.00180525	0.00179566	0.00143249	0.00119905	0.0015956	0.00126232	0.00231938	0.00102819	0.00176892	0.0012529	0.00216696	0.0011441	0.00120707	0.00129683	0.00184246	0.0011586	0.0011906	0.00123939	0.00109821	0.00126526
F6GUN5	Putative uncharacterized protein OS=Vitis vinifera GN=VIT_06s0004g00360 PE=4 SV=1 - [F6GUN5_VITVI]	Thecc1EG001268t1	'29.2.1.2.2.141/29.2.2'	'protein.synthesis.ribosomal protein.eukaryotic.60S subunit.L4/L1/protein.synthesis.ribosome biogenesis'	88.12	404	48	0	0	715	#N/A	#N/A	#N/A	#N/A	#N/A	#N/A	#N/A	#N/A	#N/A	Exist in all groups	0.00208388	0.00119883	0.00145377	0.00184593	0.00200089	0.00199485	0.00158543	0.00142576	0.00189333	0.00179411	0.00152963	0.00195243	0.00178747	0.00135921	0.00107531	0.00141126	0.00153276	0.001758	0	0	0.00146191	0	0	0.00130792	0.00172718	0.00202843	0.00237549	0.00163714	0.00150893
F6GV26	Putative uncharacterized protein OS=Vitis vinifera GN=VIT_06s0004g04470 PE=3 SV=1 - [F6GV26_VITVI]	Thecc1EG042785t1	'10.3/20.2.1/26.1/29.6/34.99'	'cell wall.hemicellulose synthesis/stress.abiotic.heat/misc.cytochrome P450/protein.folding/transport.misc'	93.89	655	34	2	0	1265	#N/A	#N/A	#N/A	#N/A	#N/A	#N/A	#N/A	#N/A	#N/A	Exist in all groups	0.00291248	0.00310281	0.00322512	0.0030099	0.00426133	0.00340762	0.00377512	0.00369014	0.00352821	0.00413934	0.00395898	0.00394154	0.00348957	0.00323646	0.0036737	0.00403249	0.00408042	0.00343203	0.00215463	0.00324877	0.00272427	0.00298064	0.00343103	0.00276228	0.00413819	0.00456746	0.00459068	0.00406774	0.00388309
F6GV37	Putative uncharacterized protein OS=Vitis vinifera GN=VIT_06s0004g04280 PE=4 SV=1 - [F6GV37_VITVI]	Thecc1EG041889t1	'35.2'	'not assigned.unknown'	97.1	138	4	0	3e-97	281	#N/A	#N/A	#N/A	#N/A	#N/A	#N/A	#N/A	#N/A	#N/A	Exist in all groups	0.00188387	0.000963348	0.00150198	0.0011125	0.00137817	0.00120225	0.00127401	0.0011457	0.00130408	0.00123574	0.00122917	0.00117669	0.00123117	0.00163833	0.00259226	0.00136086	0.00105573	0.0018163	0.00192969	0.002225	0.00176213	0.0024788	0.00443855	0.00189181	0.00178446	0.00183373	0.00127259	0.00112762	0.00207863
F6GVD3	Putative uncharacterized protein OS=Vitis vinifera GN=VIT_15s0021g01000 PE=3 SV=1 - [F6GVD3_VITVI]	Thecc1EG015816t1	'13.1.4.1/29.2.1.2.2.537/29.2.2/30.4.1'	'''amino acid metabolism.synthesis.branched chain group.common/protein.synthesis.ribosomal protein.eukaryotic.60S subunit.L37A/prot...'' <Preview truncated at 128 characters>'	98.91	92	1	0	2e-60	183	#N/A	#N/A	#N/A	#N/A	#N/A	#N/A	#N/A	#N/A	#N/A	Group 2 specific	0	0	0	0.00203153	0	0	0.00232645	0.00209215	0	0.00225656	0	0.00214873	0.00224822	0.00199449	0	0.00248505	0.00192785	0.00221115	0	0	0	0	0	0	0	0	0	0.00205914	0
F6GWA8	Putative uncharacterized protein OS=Vitis vinifera GN=VIT_06s0061g00270 PE=3 SV=1 - [F6GWA8_VITVI]	Thecc1EG042121t2	'1.3.13/29.6'	'PS.calvin cycle.rubisco interacting/protein.folding'	88.87	575	64	0	0	1004	#N/A	#N/A	#N/A	#N/A	#N/A	#N/A	#N/A	#N/A	#N/A	Exist in all groups	0.00216034	0.001519	0.00157888	0.00175419	0.00217308	0.0018957	0.00146098	0.0016423	0.00186933	0.00141709	0.00193815	0.00202406	0.00141185	0.00125252	0.00148635	0.00136551	0.00121066	0.001215	0.000553223	0.000425256	0.000841971	0.000710646	0.00101799	0.000542363	0.0011937	0.000876187	0.00145935	0.00113147	0.00119184
F6GWF3	Serine hydroxymethyltransferase OS=Vitis vinifera GN=VIT_05s0029g00310 PE=1 SV=1 - [F6GWF3_VITVI]	Thecc1EG020228t1	'1.2.5/13.1.5.2/17.3.1.2.7/25.1'	'''PS.photorespiration.serine hydroxymethyltransferase/amino acid metabolism.synthesis.serine-glycine-cysteine group.glycine/hormon...'' <Preview truncated at 128 characters>'	93.21	471	32	0	0	931	AT4G13930	25.1	C1-metabolism.glycine hydroxymethyltransferase	90.66	471	44	0	0	908	Exist in all groups	0.00111992	0.000687229	0.000535739	0.00119045	0.00147473	0.000857659	0.00113606	0.00163463	0.00116287	0.00198348	0.00197294	0.00167884	0.00175657	0.00136354	0.00208042	0.00218431	0.00150626	0.00107976	0.000917731	0.00105817	0.00146657	0.00117888	0.00189981	0.000899716	0.00169732	0.00218024	0.00204262	0.00201105	0.0016682
F6GWM3	Putative uncharacterized protein OS=Vitis vinifera GN=VIT_04s0023g03520 PE=4 SV=1 - [F6GWM3_VITVI]	Thecc1EG000198t1	'20.2.2/27.3.75'	'stress.abiotic.cold/RNA.regulation of transcription.GRP'	51.82	247	90	7	8e-52	172	#N/A	#N/A	#N/A	#N/A	#N/A	#N/A	#N/A	#N/A	#N/A	Group 1 specific	0.00131323	0.000671546	0.000698017	0	0	0	0	0.000798662	0	0	0	0	0	0	0.000903527	0	0	0	0	0	0	0	0	0	0	0	0	0	0
F6GWQ0	Fructose-bisphosphate aldolase OS=Vitis vinifera GN=VIT_04s0023g03010 PE=3 SV=1 - [F6GWQ0_VITVI]	Thecc1EG006785t1	'1.3.6/11.1.30'	'PS.calvin cycle.aldolase/lipid metabolism.FA synthesis and FA elongation.pyruvate kinase'	92.66	395	29	0	0	765	#N/A	#N/A	#N/A	#N/A	#N/A	#N/A	#N/A	#N/A	#N/A	Exist in all groups	0.00266405	0.00224781	0.00254882	0.00259584	0.00146169	0.00153014	0.00189171	0.00145816	0.00221298	0.00131063	0.0023466	0.0019968	0.000783471	0.0013901	0.00109975	0.00173201	0.00223942	0.00128425	0.00136443	0.000629293	0.000498379	0	0.00150642	0.00107012	0.000504695	0.000518632	0.000539885	0.00119596	0.000661383
F6GX63	Putative uncharacterized protein OS=Vitis vinifera GN=VIT_14s0219g00150 PE=4 SV=1 - [F6GX63_VITVI]	Thecc1EG017067t1	'8.1.7/28.1/29.2.1.1.2.1.14'	'''TCA / organic transformation.TCA.succinate dehydrogenase/DNA.synthesis/chromatin structure/protein.synthesis.ribosomal protein.p...'' <Preview truncated at 128 characters>'	77.88	226	41	4	7e-123	361	#N/A	#N/A	#N/A	#N/A	#N/A	#N/A	#N/A	#N/A	#N/A	Group 3 specific	0	0	0	0	0	0	0	0	0	0	0	0	0	0	0	0	0	0	0	0	0	0	0	0	0.000747603	0	0.000533153	0.000944841	0.000435424
F6GXR1	Putative uncharacterized protein OS=Vitis vinifera GN=VIT_12s0134g00430 PE=4 SV=1 - [F6GXR1_VITVI]	Thecc1EG007846t3	'20.2.99'	'stress.abiotic.unspecified'	69.41	255	58	4	3e-122	353	#N/A	#N/A	#N/A	#N/A	#N/A	#N/A	#N/A	#N/A	#N/A	Exist in all groups	0.00125095	0.00095954	0.000997365	0.000738738	0.000915146	0.000798335	0.00126897	0.000760781	0.000865949	0.000820569	0.000816208	0	0.0012263	0.00108791	0.000860672	0.000903655	0.00105156	0.00120608	0.00128138	0	0.00117011	0.00109733	0.0017684	0.00125622	0.00118494	0.000811772	0.000845038	0.000748777	0.00103521
F6GXU1	Putative uncharacterized protein OS=Vitis vinifera GN=VIT_08s0058g00390 PE=3 SV=1 - [F6GXU1_VITVI]	Thecc1EG004680t1	'29.2.1.2.1.4/29.2.2'	'protein.synthesis.ribosomal protein.eukaryotic.40S subunit.S4/protein.synthesis.ribosome biogenesis'	92.75	262	19	0	0	509	#N/A	#N/A	#N/A	#N/A	#N/A	#N/A	#N/A	#N/A	#N/A		0	0	0	0.000662768	0	0.000716237	0.000758982	0	0.00116535	0	0.000732272	0.000701005	0	0	0	0	0.000628945	0	0.000766403	0.000883688	0.000699851	0	0	0	0.00070872	0.000728292	0.000758137	0.000671775	0.000928751
F6GY60	Putative uncharacterized protein OS=Vitis vinifera GN=VIT_18s0072g00160 PE=3 SV=1 - [F6GY60_VITVI]	Thecc1EG035691t1	'26.12'	'misc.peroxidases'	72.12	312	87	0	4e-173	489	AT1G71695	26.12	misc.peroxidases	64.38	320	112	1	4e-155	443	Group 1 specific	0.0015888	0.00194991	0.00126673	0.00140738	0.00139477	0.00152092	0.000644678	0.0011595	0.000989842	0.000625313	0.000932985	0.000595432	0	0	0	0	0	0	0	0	0	0	0	0	0	0	0	0	0
F6GYX7	Putative uncharacterized protein OS=Vitis vinifera GN=VIT_13s0147g00220 PE=4 SV=1 - [F6GYX7_VITVI]	Thecc1EG044260t1	'13/29.4/30.5'	'amino acid metabolism/protein.postranslational modification/signalling.G-proteins'	85.65	216	30	1	1e-133	383	AT5G04740	13	amino acid metabolism	78.04	214	46	1	6e-121	350	Group 1 specific	0	0.00101575	0	0.00156402	0.000968753	0.00126765	0.00179107	0.000805346	0.000916674	0.00173727	0.00129603	0.00165426	0	0.00115163	0.000911088	0	0	0	0	0	0	0	0	0	0.000836231	0	0.000894538	0	0.00109585
F6GZ23	Putative uncharacterized protein (Fragment) OS=Vitis vinifera GN=VIT_00s0274g00090 PE=3 SV=1 - [F6GZ23_VITVI]	Thecc1EG030049t1	'11.8'	'lipid metabolism.exotics (steroids, squalene etc)'	86.8	197	26	0	9e-123	351	#N/A	#N/A	#N/A	#N/A	#N/A	#N/A	#N/A	#N/A	#N/A	Group 3 specific	0	0	0	0	0	0	0	0	0	0	0	0	0	0	0	0	0	0	0	0	0	0	0	0	0	0	0	0.000861094	0
F6GZ62	Putative uncharacterized protein OS=Vitis vinifera GN=VIT_00s0199g00190 PE=3 SV=1 - [F6GZ62_VITVI]	Thecc1EG034481t1	'15.2/30.7'	'metal handling.binding, chelation and storage/signalling.14-3-3 proteins'	82.26	248	44	0	3e-152	429	#N/A	#N/A	#N/A	#N/A	#N/A	#N/A	#N/A	#N/A	#N/A	Group 2 specific	0.00125095	0	0.00166227	0	0.00183029	0.0011975	0	0.00152156	0.00129892	0.00123085	0	0	0	0.000725271	0.00129101	0.00135548	0.00140207	0	0.00128138	0.00098498	0.00195018	0.001646	0	0.00167496	0	0	0	0	0
F6GZC7	Acyl-[acyl-carrier-protein] desaturase OS=Vitis vinifera GN=VIT_00s0499g00030 PE=3 SV=1 - [F6GZC7_VITVI]	Thecc1EG019858t1	'11.1.15/29.2.2'	'lipid metabolism.FA synthesis and FA elongation.ACP desaturase/protein.synthesis.ribosome biogenesis'	84.3	395	57	2	0	699	#N/A	#N/A	#N/A	#N/A	#N/A	#N/A	#N/A	#N/A	#N/A		0	0	0	0	0	0	0	0	0	0	0	0	0	0	0	0	0	0.000517623	0.000824907	0.000634096	0.000753275	0.000706426	0	0.000808714	0	0.00104518	0.000544006	0.000482037	0.000888576
F6GZD1	Putative uncharacterized protein OS=Vitis vinifera GN=VIT_00s0615g00030 PE=3 SV=1 - [F6GZD1_VITVI]	Thecc1EG000946t1	'35.2'	'not assigned.unknown'	71.28	397	76	1	0	556	AT4G37990	16.2.1.10	secondary metabolism.phenylpropanoids.lignin biosynthesis.CAD	68.57	385	83	1	6e-173	491	Exist in all groups	0	0.000609959	0	0.0018784	0.00116348	0.00126871	0.00241997	0.00120903	0.0016514	0.00182566	0.00207538	0.00198677	0.00129922	0.00184416	0.00136778	0.00114887	0.0013369	0.0012778	0.000543029	0	0	0	0	0.000798554	0.00150648	0.000774039	0.000805758	0.000713972	0.000438707
F6GZK4	Serine hydroxymethyltransferase OS=Vitis vinifera GN=VIT_18s0001g07960 PE=1 SV=1 - [F6GZK4_VITVI]	Thecc1EG000927t1	'35.2'	'not assigned.unknown'	88.37	516	59	1	0	948	AT4G37930	25.1	C1-metabolism.glycine hydroxymethyltransferase	87.4	516	64	1	0	945	Exist in all groups	0.00102225	0.000940945	0.000978036	0.00108663	0.00112176	0.000978579	0.00103698	0.000746037	0.00106146	0.00100583	0.00120059	0.000957769	0.00100211	0.000533411	0.000843993	0.00110768	0.000859314	0.000591354	0.000628272	0.000724418	0.000573715	0.000807051	0.000867066	0.00102656	0.000580986	0.00059703	0.000621496	0.000550699	0.000507573
F6GZK7	Putative uncharacterized protein OS=Vitis vinifera GN=VIT_18s0001g08010 PE=4 SV=1 - [F6GZK7_VITVI]	Thecc1EG034567t1	'27.3.52/28.1/29.4/33.30.1'	'''RNA.regulation of transcription.global transcription factor group/DNA.synthesis/chromatin structure/protein.postranslational mod...'' <Preview truncated at 128 characters>'	58.9	489	150	18	8e-164	476	#N/A	#N/A	#N/A	#N/A	#N/A	#N/A	#N/A	#N/A	#N/A	Group 1 specific	0.000429721	0.000988854	0.00102783	0	0	0	0.000435913	0.000392011	0	0	0.000420572	0	0.000421255	0	0	0	0.000361227	0.000414309	0.000440174	0	0	0	0	0	0	0	0	0	0
F6GZN9	Putative uncharacterized protein OS=Vitis vinifera GN=VIT_18s0001g09420 PE=4 SV=1 - [F6GZN9_VITVI]	Thecc1EG034742t1	'33.99'	'development.unspecified'	74.36	390	99	1	0	629	#N/A	#N/A	#N/A	#N/A	#N/A	#N/A	#N/A	#N/A	#N/A		0	0	0	0	0	0.000517894	0	0	0	0	0	0.000506881	0	0.000705744	0	0.000586217	0.000682163	0.000782407	0.000831252	0.000638974	0.000759069	0.00106779	0.000764797	0	0	0.000789916	0.000548191	0	0
F6GZY7	Putative uncharacterized protein OS=Vitis vinifera GN=VIT_18s0001g09990 PE=3 SV=1 - [F6GZY7_VITVI]	Thecc1EG033775t1	'29.5.3'	'protein.degradation.cysteine protease'	77.11	463	101	3	0	713	#N/A	#N/A	#N/A	#N/A	#N/A	#N/A	#N/A	#N/A	#N/A	Exist in all groups	0.00225903	0.00155951	0.00144088	0.00160086	0.00148736	0.00194626	0.00137494	0.00185471	0.00187653	0.00155592	0.00110546	0.00126992	0.000885809	0.000982299	0.000699412	0.000979121	0.000949478	0.001089	0.00115699	0.00106724	0.00105652	0.000594487	0.000958043	0.000907422	0.000855928	0.000879564	0.00137341	0.000608482	0.00056083
F6H059	Proteasome subunit alpha type OS=Vitis vinifera GN=VIT_18s0001g12760 PE=3 SV=1 - [F6H059_VITVI]	Thecc1EG034074t1	'35.2'	'not assigned.unknown'	77.92	308	37	4	2e-172	483	#N/A	#N/A	#N/A	#N/A	#N/A	#N/A	#N/A	#N/A	#N/A	Exist in all groups	0.0011144	0.000854802	0.00118466	0.0019743	0.00326101	0.00213358	0.00263773	0.00237208	0.00154285	0.001462	0.00145423	0.00174017	0.00109245	0.00161526	0.000766726	0	0.00156129	0.000716288	0	0	0	0	0	0.0011191	0.00105559	0.000723163	0.000752798	0.00133409	0.000614807
F6H088	Hexokinase 3 OS=Vitis vinifera GN=VIT_18s0001g14230 PE=2 SV=1 - [F6H088_VITVI]	Thecc1EG034218t1	'2.2.1.4'	'major CHO metabolism.degradation.sucrose.hexokinase'	80.79	484	93	0	0	805	AT1G47840	2.2.1.4/28.1.1.2	major CHO metabolism.degradation.sucrose.hexokinase/DNA.synthesis/chromatin structure.retrotransposon/transposase.non-LTR retrotransposon	66.6	482	159	2	0	650	Exist in all groups	0	0	0	0.000578043	0.000716079	0.000416451	0.00110326	0.000992153	0.000677583	0.00107012	0.00127732	0.00101899	0.000852933	0.000756674	0.000897939	0.00117848	0.00109709	0.000629152	0.00044562	0	0.000610386	0.000572424	0	0.000436872	0.000412081	0.000635191	0.00110203	0.0011718	0.000540016
F6H0B6	Putative uncharacterized protein OS=Vitis vinifera GN=VIT_18s0001g00190 PE=3 SV=1 - [F6H0B6_VITVI]	Thecc1EG034357t1	'35.2'	'not assigned.unknown'	91.4	709	39	5	0	1259	#N/A	#N/A	#N/A	#N/A	#N/A	#N/A	#N/A	#N/A	#N/A	Group 1 specific	0.000896571	0.000687716	0.000714825	0.000926561	0.000983847	0.000858266	0.000454744	0.000408947	0.00108612	0	0	0	0	0.000259906	0.000308428	0.000323831	0	0	0	0	0	0	0	0	0	0	0	0	0
F6H0C4	Putative uncharacterized protein OS=Vitis vinifera GN=VIT_18s0001g00360 PE=3 SV=1 - [F6H0C4_VITVI]	Thecc1EG034339t1	'35.2'	'not assigned.unknown'	66.07	224	38	11	2e-39	138	#N/A	#N/A	#N/A	#N/A	#N/A	#N/A	#N/A	#N/A	#N/A	Group 3 specific	0	0	0	0	0	0	0	0	0	0	0	0	0	0	0	0	0	0	0	0	0	0	0	0	0	0	0	0	0
F6H0C8	Putative uncharacterized protein OS=Vitis vinifera GN=VIT_18s0001g00480 PE=3 SV=1 - [F6H0C8_VITVI]	Thecc1EG034333t1	'29.6'	'protein.folding'	92.44	529	38	1	0	996	#N/A	#N/A	#N/A	#N/A	#N/A	#N/A	#N/A	#N/A	#N/A	Exist in all groups	0	0	0.000477	0.000706619	0.000437679	0.000572718	0.000404599	0.000727704	0.00041415	0.000981115	0.000780721	0.000560539	0.000586492	0	0.000411626	0.000432183	0.000838197	0.00096137	0.00081711	0.000706616	0.000559616	0	0.00112768	0.000600802	0.00151122	0.000970597	0.000606223	0.00107433	0.000825166
F6H0J2	Putative uncharacterized protein OS=Vitis vinifera GN=VIT_18s0001g02050 PE=4 SV=1 - [F6H0J2_VITVI]	Thecc1EG035186t1	'31.3'	'cell.cycle'	71.18	694	185	6	0	1004	#N/A	#N/A	#N/A	#N/A	#N/A	#N/A	#N/A	#N/A	#N/A		0.00103283	0.000905412	0.000941103	0.0010456	0.000647642	0.000706219	0.000598694	0.000807598	0.000612825	0.000290355	0.000433218	0.000414721	0.000578563	0.000513268	0.000304546	0	0.000372089	0	0	0	0	0	0	0	0	0	0	0	0
F6H0K6	Putative uncharacterized protein OS=Vitis vinifera GN=VIT_18s0001g02470 PE=3 SV=1 - [F6H0K6_VITVI]	Thecc1EG035150t1	'21.2.1'	'redox.ascorbate and glutathione.ascorbate'	86.06	373	51	1	0	677	#N/A	#N/A	#N/A	#N/A	#N/A	#N/A	#N/A	#N/A	#N/A	Exist in all groups	0.000486159	0.00130518	0.000969022	0.000861293	0.000800226	0.00139617	0.000493164	0.000886994	0.000757207	0.0009567	0.000951616	0.00136648	0.000953163	0.00126839	0.00100346	0.00105357	0.00102167	0.00117181	0.000995971	0.00114839	0.00136423	0.000959535	0.00103089	0.00170873	0.00138151	0.000946444	0.00147784	0.001746	0.00160926
F6H0X3	Putative uncharacterized protein OS=Vitis vinifera GN=VIT_18s0001g06330 PE=3 SV=1 - [F6H0X3_VITVI]	Thecc1EG034864t1	'35.2'	'not assigned.unknown'	96.08	255	10	0	0	504	#N/A	#N/A	#N/A	#N/A	#N/A	#N/A	#N/A	#N/A	#N/A	Exist in all groups	0.00405756	0.005291	0.00388205	0.00359424	0.00445254	0.00310736	0.00329282	0.00370149	0.00463449	0.00319391	0.00357405	0.00456193	0.00238657	0.00388159	0.0041875	0.00395697	0.0037519	0.00508565	0.00498751	0.00479231	0.00493395	0.00480506	0.00516238	0.00651948	0.00384344	0.00355462	0.00575601	0.0040074	0.00470091
F6H1L2	Putative uncharacterized protein OS=Vitis vinifera GN=VIT_18s0001g14360 PE=3 SV=1 - [F6H1L2_VITVI]	Thecc1EG034231t1	'11.1.8/16.2/31.1'	'lipid metabolism.FA synthesis and FA elongation.acyl CoA ligase/secondary metabolism.phenylpropanoids/cell.organisation'	96.23	451	14	1	0	918	#N/A	#N/A	#N/A	#N/A	#N/A	#N/A	#N/A	#N/A	#N/A	Exist in all groups	0.000470967	0.00108377	0.00131424	0.00166876	0.00155044	0.00135254	0.00310539	0.00322228	0.00268966	0.00370721	0.00437892	0.00375069	0.00323182	0.00389104	0.00267327	0.00382742	0.00415693	0.00340557	0.00434181	0.00250312	0.00286345	0.00402805	0.00532627	0.00283772	0.00379197	0.0041259	0.00429498	0.00444001	0.00311795
F6H1W5	Putative uncharacterized protein OS=Vitis vinifera GN=VIT_19s0014g00980 PE=4 SV=1 - [F6H1W5_VITVI]	Thecc1EG032014t1	'18/29.5'	'Co-factor and vitamine metabolism/protein.degradation'	74.59	366	86	3	0	558	#N/A	#N/A	#N/A	#N/A	#N/A	#N/A	#N/A	#N/A	#N/A		0.00109892	0.000421465	0.000657118	0.00170352	0.000904422	0.00105197	0.00111476	0.00125311	0.00114107	0.000810953	0.00107552	0.0010296	0.00107727	0.000716771	0.000850586	0	0	0	0	0	0	0.000722983	0.000776747	0	0.000520466	0	0	0	0
F6H2H5	Putative uncharacterized protein OS=Vitis vinifera GN=VIT_19s0014g04760 PE=3 SV=1 - [F6H2H5_VITVI]	Thecc1EG000226t1	'35.2'	'not assigned.unknown'	92.77	249	18	0	9e-174	484	#N/A	#N/A	#N/A	#N/A	#N/A	#N/A	#N/A	#N/A	#N/A	Except group 2	0	0	0	0	0.000890508	0	0.000823204	0	0	0.00119771	0.00119135	0.000760321	0	0.000705744	0	0	0.00102324	0.000782407	0	0	0	0	0	0	0.000768689	0.00118487	0.000822287	0.000728618	0
F6H2N7	Putative uncharacterized protein OS=Vitis vinifera GN=VIT_19s0014g01390 PE=3 SV=1 - [F6H2N7_VITVI]	Thecc1EG031773t2	'4.1.15'	'glycolysis.cytosolic branch.phospho-enol-pyruvate carboxylase (PEPC)'	92.72	961	68	1	0	1839	AT3G14940	4.1.15	glycolysis.cytosolic branch.phospho-enol-pyruvate carboxylase (PEPC)	88.95	968	102	4	0	1768	Exist in all groups	0	0	0	0.000291122	0.000240428	0.000524348	0.00066677	0.000299809	0.000682508	0.000646741	0.000536087	0.000615837	0.00064435	0.000571631	0.000452233	0.000712227	0.000920885	0.000844968	0.000897718	0.000646936	0.000614823	0.000288292	0.000774327	0.000880096	0.000830152	0.000959712	0.00144306	0.000885236	0.0012692
F6H2P0	Putative uncharacterized protein OS=Vitis vinifera GN=VIT_19s0014g01420 PE=3 SV=1 - [F6H2P0_VITVI]	Thecc1EG029703t2	'35.2'	'not assigned.unknown'	83	253	41	1	4e-155	437	#N/A	#N/A	#N/A	#N/A	#N/A	#N/A	#N/A	#N/A	#N/A	Exist in all groups	0.00279726	0.0015326	0.00254882	0.00247785	0.00219254	0.00153014	0.00162146	0.00218725	0.00207467	0.00157276	0.0019555	0.001872	0.00274215	0.00208515	0.00206203	0.00259801	0.00268731	0.00231166	0.0028653	0.00235985	0.00299027	0.00368064	0.00338944	0.00361164	0.00227113	0.0015559	0.00323931	0.00143516	0.00264553
F6H2S4	Putative uncharacterized protein OS=Vitis vinifera GN=VIT_04s0008g01910 PE=4 SV=1 - [F6H2S4_VITVI]	Thecc1EG037387t1	'1.1.5.2'	'PS.lightreaction.other electron carrier (ox/red).ferredoxin'	74.4	207	52	1	2e-110	321	#N/A	#N/A	#N/A	#N/A	#N/A	#N/A	#N/A	#N/A	#N/A	Group 3 specific	0	0	0	0	0	0	0	0	0	0	0	0	0	0	0	0	0	0	0	0	0	0	0	0.000929311	0.000876575	0.000900782	0	0	0.000765812
F6H2W4	Putative uncharacterized protein OS=Vitis vinifera GN=VIT_04s0008g03010 PE=3 SV=1 - [F6H2W4_VITVI]	Thecc1EG036751t1	'29.1.12'	'protein.aa activation.aspartate-tRNA ligase'	75.86	555	111	4	0	808	#N/A	#N/A	#N/A	#N/A	#N/A	#N/A	#N/A	#N/A	#N/A	Group 2 specific	0	0	0	0.000343567	0	0	0	0	0	0	0	0.000363389	0	0.000337304	0	0.000630399	0.000489051	0.000373945	0	0	0	0	0	0	0	0	0	0	0
F6H2Z1	Putative uncharacterized protein OS=Vitis vinifera GN=VIT_04s0008g03930 PE=4 SV=1 - [F6H2Z1_VITVI]	Thecc1EG037136t2	'10.6.3/20.2.3'	'cell wall.degradation.pectate lyases and polygalacturonases/stress.abiotic.drought/salt'	65.11	364	100	2	3e-152	437	AT5G25610	20.2.3	stress.abiotic.drought/salt	55.41	388	138	8	3e-127	375	Group 1 specific	0.000579651	0.000666933	0.000462149	0	0	0	0	0	0	0	0	0	0	0	0	0	0	0	0	0	0	0	0	0	0	0	0	0	0
F6H343	Putative uncharacterized protein OS=Vitis vinifera GN=VIT_04s0008g06770 PE=4 SV=1 - [F6H343_VITVI]	Thecc1EG036897t1	'35.2'	'not assigned.unknown'	73.98	811	170	9	0	1149	#N/A	#N/A	#N/A	#N/A	#N/A	#N/A	#N/A	#N/A	#N/A	Except group 2	0	0	0	0.000211665	0.000393316	0.000343112	0.000242393	0	0.000248115	0	0.000233863	0.000223877	0	0	0	0	0	0	0	0	0	0	0	0	0.000226341	0.000465183	0.000363184	0.000321813	0.000395482
F6H392	Putative uncharacterized protein OS=Vitis vinifera GN=VIT_04s0008g00820 PE=4 SV=1 - [F6H392_VITVI]	Thecc1EG037268t3	'35.2'	'not assigned.unknown'	72.27	714	144	24	0	850	#N/A	#N/A	#N/A	#N/A	#N/A	#N/A	#N/A	#N/A	#N/A	Exist in all groups	0.000917361	0.00105549	0.000853301	0.000812611	0.000335554	0.000439084	0.000620386	0.000976336	0.000635029	0.00060175	0.000448914	0.000429747	0.000599526	0	0.00031558	0	0.00038557	0.00044223	0.000313226	0.000361159	0.000429039	0	0.000648415	0	0.000579302	0.000446474	0.000619694	0.000411827	0.000253051
F6H3Q4	Putative uncharacterized protein OS=Vitis vinifera GN=VIT_04s0008g01530 PE=3 SV=1 - [F6H3Q4_VITVI]	Thecc1EG037345t1	'35.2'	'not assigned.unknown'	80	155	31	0	6e-65	210	#N/A	#N/A	#N/A	#N/A	#N/A	#N/A	#N/A	#N/A	#N/A	Group 2 specific	0	0	0	0	0	0	0	0	0	0.000432508	0	0	0	0.000573417	0	0	0.000923762	0.000635706	0.000900523	0.00181708	0.00185023	0	0	0	0.000416373	0	0	0.001184	0.000363761
F6H3R0	Putative uncharacterized protein OS=Vitis vinifera GN=VIT_04s0008g01590 PE=3 SV=1 - [F6H3R0_VITVI]	Thecc1EG037345t1	'35.2'	'not assigned.unknown'	84.62	156	23	1	1e-71	216	#N/A	#N/A	#N/A	#N/A	#N/A	#N/A	#N/A	#N/A	#N/A	Group 2 specific	0	0	0	0	0	0	0	0	0	0	0	0	0	0	0	0	0.00171641	0	0.00139436	0.00241161	0.00190992	0	0	0	0	0	0	0.0018333	0
F6H3R7	Putative uncharacterized protein OS=Vitis vinifera GN=VIT_04s0008g01690 PE=4 SV=1 - [F6H3R7_VITVI]	Thecc1EG037360t1	'26.8/28.1.1.4'	'''misc.nitrilases, nitrile lyases, berberine bridge enzymes, reticuline oxidases, troponine reductases/DNA.synthesis/chromatin str...'' <Preview truncated at 128 characters>'	77.17	368	72	3	0	562	#N/A	#N/A	#N/A	#N/A	#N/A	#N/A	#N/A	#N/A	#N/A		0.000869477	0.000889244	0.00115537	0.000513463	0.000954116	0.00083233	0	0.000528785	0.000601882	0.00057034	0.000567309	0	0.00113646	0.00100821	0.000598215	0	0.000487259	0.000558862	0	0	0.000542192	0	0	0	0	0	0	0.000520441	0
F6H3T7	Putative uncharacterized protein OS=Vitis vinifera GN=VIT_04s0008g05010 PE=4 SV=1 - [F6H3T7_VITVI]	Thecc1EG038370t2	'35.2'	'not assigned.unknown'	77.33	375	74	1	0	607	AT5G11420	35.2	not assigned.unknown	77.62	362	81	0	0	607	Exist in all groups	0	0	0	0	0	0	0	0	0	0.00225656	0.00112229	0.000537183	0.00421541	0.00373968	0.00266271	0.00434884	0.00313276	0.00386951	0.00499203	0.00643315	0.00455854	0.00603534	0.00648415	0.00403038	0.00271548	0.00334856	0.00261434	0.00283131	0.00237235
F6H3T8	Putative uncharacterized protein OS=Vitis vinifera GN=VIT_04s0008g05020 PE=4 SV=1 - [F6H3T8_VITVI]	Thecc1EG037999t1	'30.5'	'signalling.G-proteins'	99.55	221	1	0	1e-166	462	#N/A	#N/A	#N/A	#N/A	#N/A	#N/A	#N/A	#N/A	#N/A	Exist in all groups	0.0023868	0.00292928	0.00266415	0.00253711	0.00261914	0.00274179	0.00290543	0.00261282	0.00297401	0.00328784	0.00280318	0.00268349	0.00327569	0.00290601	0.00394118	0.00413801	0.00280891	0.00368192	0.00293383	0.00451041	0.00357209	0.00439678	0.0033741	0.00335561	0.00316519	0.00278794	0.00290219	0.00257159	0.00237021
F6H3U9	Aspartate aminotransferase OS=Vitis vinifera GN=VIT_04s0008g06040 PE=3 SV=1 - [F6H3U9_VITVI]	Thecc1EG036935t1	'9.1.2/13.1.1.2.1'	'''mitochondrial electron transport / ATP synthesis.NADH-DH (type I).localisation not clear/amino acid metabolism.synthesis.central...'' <Preview truncated at 128 characters>'	87.56	442	53	1	0	818	AT4G31990	13.1.1.2.1	amino acid metabolism.synthesis.central amino acid metabolism.aspartate.aspartate aminotransferase	83.44	459	67	1	0	806	Exist in all groups	0.000811512	0.000933707	0.000970512	0.00179712	0.00155839	0.00155368	0.000823204	0.00129552	0.00147461	0.00159695	0.00158847	0.00171072	0.000596643	0.000352872	0.00041875	0.000879326	0.000682163	0.00117361	0.000623439	0.000479231	0.000569302	0.000533895	0.000573598	0.000611201	0.000960861	0.00177731	0.001439	0.00109293	0.00134312
F6H440	Putative uncharacterized protein OS=Vitis vinifera GN=VIT_14s0068g01260 PE=3 SV=1 - [F6H440_VITVI]	Thecc1EG017323t1	'27.1/34.9'	'RNA.processing/transport.metabolite transporters at the mitochondrial membrane'	81.79	368	48	3	0	610	#N/A	#N/A	#N/A	#N/A	#N/A	#N/A	#N/A	#N/A	#N/A		0	0	0	0.000772317	0	0.000556415	0	0	0.00060354	0	0.000568872	0.000544583	0	0	0	0	0.000977203	0.000560402	0.000595387	0	0.000815529	0.000764809	0.000821683	0.00087555	0	0.00056578	0	0.000521875	0.000481006
F6H4F8	Putative uncharacterized protein OS=Vitis vinifera GN=VIT_07s0031g00050 PE=3 SV=1 - [F6H4F8_VITVI]	Thecc1EG000683t1	'35.2'	'not assigned.unknown'	73.72	331	84	3	0	516	#N/A	#N/A	#N/A	#N/A	#N/A	#N/A	#N/A	#N/A	#N/A	Group 1 specific	0.000959059	0	0.00101953	0	0	0.000612057	0.000648585	0.000583266	0.000663894	0.000629103	0	0	0	0.000556041	0	0	0	0	0	0	0	0	0	0	0	0	0	0	0
F6H4T7	Putative uncharacterized protein OS=Vitis vinifera GN=VIT_19s0027g00760 PE=4 SV=1 - [F6H4T7_VITVI]	Thecc1EG032400t1	'29.2.4'	'protein.synthesis.elongation'	95.25	842	40	0	0	1695	#N/A	#N/A	#N/A	#N/A	#N/A	#N/A	#N/A	#N/A	#N/A	Exist in all groups	0.00185516	0.00189733	0.0015777	0.00230065	0.00217146	0.00236786	0.00225826	0.00214365	0.00231157	0.00267719	0.00254192	0.00243338	0.00230357	0.00247383	0.00268039	0.00241222	0.00280703	0.00226559	0.00101348	0.00131465	0.000925477	0.00113914	0.000699345	0.00161458	0.00328022	0.00288926	0.00313298	0.00310922	0.00307043
F6H5N5	Putative uncharacterized protein OS=Vitis vinifera GN=VIT_14s0108g01650 PE=3 SV=1 - [F6H5N5_VITVI]	Thecc1EG018718t5	'29.3.2'	'protein.targeting.mitochondria'	89	482	53	0	0	918	#N/A	#N/A	#N/A	#N/A	#N/A	#N/A	#N/A	#N/A	#N/A	Exist in all groups	0.000422832	0.000648667	0.000842796	0.000749101	0	0.00060715	0.00107231	0.000964317	0.00109762	0.00166416	0.00165532	0.00158464	0.000621753	0.00110317	0.000436373	0.000687249	0.000888589	0.000611501	0.00129935	0.000749098	0.00177978	0.00166909	0.00119547	0.00106154	0.00160208	0.00102895	0.00192801	0.0018982	0.00192451
F6H5T9	Putative uncharacterized protein OS=Vitis vinifera GN=VIT_14s0108g00870 PE=3 SV=1 - [F6H5T9_VITVI]	Thecc1EG014018t1	'6.3/8.1.9/8.2.9'	'''gluconeogenesis / glyoxylate cycle.malate dehydrogenase/TCA / organic transformation.TCA.malate DH/TCA / organic transformation....'' <Preview truncated at 128 characters>'	84.58	415	63	1	0	698	#N/A	#N/A	#N/A	#N/A	#N/A	#N/A	#N/A	#N/A	#N/A	Exist in all groups	0.00172541	0.00189068	0.00196521	0.00174673	0.00243433	0.0016517	0.00175027	0.00134914	0.000767822	0.000970111	0.000482478	0.00161657	0.00120816	0.000643085	0.00101752	0.000801255	0.001036	0.000712941	0.000504966	0.000873364	0.000922234	0.000648658	0.00104534	0.000990108	0.000700441	0.00119964	0.00074928	0.000885236	0.00122387
F6H5V8	Putative uncharacterized protein OS=Vitis vinifera GN=VIT_14s0108g01160 PE=4 SV=1 - [F6H5V8_VITVI]	Thecc1EG018651t1	'26.27/27.3.1'	'''misc.calcineurin-like phosphoesterase family protein/RNA.regulation of transcription.ABI3/VP1-related B3-domain-containing trans...'' <Preview truncated at 128 characters>'	51.86	349	107	12	4e-65	216	#N/A	#N/A	#N/A	#N/A	#N/A	#N/A	#N/A	#N/A	#N/A	Exist in all groups	0.00275448	0.00316924	0.00219611	0.00268395	0.00362713	0.00237312	0.00419125	0.00351787	0.00400417	0.00406535	0.00377416	0.00387109	0.00324026	0.00359321	0.00312696	0.00388005	0.00347315	0.00424911	0.00197504	0	0	0	0	0.000829829	0.00365278	0.00321741	0.00307016	0.00370967	0.00296327
F6H684	Putative uncharacterized protein OS=Vitis vinifera GN=VIT_03s0091g01290 PE=4 SV=1 - [F6H684_VITVI]	Thecc1EG047072t1	'29.5.5'	'protein.degradation.serine protease'	52.19	456	207	6	1e-165	481	AT3G10450	29.5	protein.degradation	47.43	447	201	4	2e-144	425	Group 1 specific	0.00108091	0.00116076	0.000861794	0.00134048	0.00142335	0.00103473	0.000877185	0.00118326	0.000448945	0	0.000423157	0.000405089	0.000423845	0	0	0	0	0	0	0	0.000606633	0	0	0	0	0	0	0	0
F6H6C2	Putative uncharacterized protein OS=Vitis vinifera GN=VIT_16s0050g01160 PE=4 SV=1 - [F6H6C2_VITVI]	Thecc1EG015253t1	'29.2.1.2.1.10/29.2.2'	'protein.synthesis.ribosomal protein.eukaryotic.40S subunit.S10/protein.synthesis.ribosome biogenesis'	91.36	162	11	2	1e-78	236	#N/A	#N/A	#N/A	#N/A	#N/A	#N/A	#N/A	#N/A	#N/A	Exist in all groups	0.00175828	0.00269737	0.00327099	0.00207667	0.00192943	0.00336631	0.00118907	0.0026733	0.00182571	0.00173003	0.00229445	0.00219648	0.00344727	0.00254852	0.00120972	0.00254028	0	0.00339043	0.00300174	0.00207667	0.00219287	0.00154236	0.00248559	0.00294282	0	0.00114099	0.00237549	0.00105245	0.00145504
F6H6F0	Putative uncharacterized protein OS=Vitis vinifera GN=VIT_16s0050g00870 PE=4 SV=1 - [F6H6F0_VITVI]	Thecc1EG015221t1	'16.2'	'secondary metabolism.phenylpropanoids'	71.91	445	121	3	0	667	#N/A	#N/A	#N/A	#N/A	#N/A	#N/A	#N/A	#N/A	#N/A	Group 3 specific	0	0	0	0	0	0	0	0.000324583	0	0.000525136	0.00034823	0	0	0	0	0	0	0	0.000546692	0	0	0	0	0	0.000505546	0.000519507	0.00036053	0.000319461	0.000441666
F6H6M8	Putative uncharacterized protein OS=Vitis vinifera GN=VIT_16s0050g00490 PE=4 SV=1 - [F6H6M8_VITVI]	Thecc1EG015183t1	'29.5.1/29.5.5'	'protein.degradation.subtilases/protein.degradation.serine protease'	79.4	1393	257	8	0	2258	#N/A	#N/A	#N/A	#N/A	#N/A	#N/A	#N/A	#N/A	#N/A	Exist in all groups	0	0.000118219	0.000184319	0.00040957	0	0.000442612	0.000234514	0.000281194	0.000400082	0.00022747	0.000301681	0.0002888	0.000151086	0.000134035	0.000159058	0	0.000259112	0.000222892	0	0	0	0	0	0	0.000218984	0.000300041	0.000234253	0.000276758	0.000318855
F6H6U6	Putative uncharacterized protein OS=Vitis vinifera GN=VIT_05s0077g01570 PE=4 SV=1 - [F6H6U6_VITVI]	Thecc1EG021288t1	'35.2'	'not assigned.unknown'	67.3	159	52	0	5e-74	229	#N/A	#N/A	#N/A	#N/A	#N/A	#N/A	#N/A	#N/A	#N/A	Group 1 specific	0.00129444	0.000744674	0.00129005	0.00114663	0.00142044	0.00092935	0.000656543	0.000590422	0	0	0	0	0	0	0	0	0	0	0	0	0	0	0	0	0	0	0	0	0
F6H6V1	Putative uncharacterized protein OS=Vitis vinifera GN=VIT_05s0077g01670 PE=4 SV=1 - [F6H6V1_VITVI]	Thecc1EG021291t1	'35.2'	'not assigned.unknown'	51.96	204	91	2	2e-66	207	#N/A	#N/A	#N/A	#N/A	#N/A	#N/A	#N/A	#N/A	#N/A	Group 1 specific	0.00203858	0.0015637	0.000812667	0	0	0.000975743	0.00103398	0	0.00105838	0	0	0	0	0	0	0	0.00128523	0	0	0.0018058	0	0	0	0	0	0	0	0	0
F6H6W3	Putative uncharacterized protein OS=Vitis vinifera GN=VIT_05s0077g01990 PE=4 SV=1 - [F6H6W3_VITVI]	Thecc1EG021245t1	'35.2'	'not assigned.unknown'	72.52	313	82	3	6e-169	479	#N/A	#N/A	#N/A	#N/A	#N/A	#N/A	#N/A	#N/A	#N/A	Group 3 specific	0	0	0	0	0	0	0	0	0	0	0	0	0	0	0	0.000721214	0	0	0	0	0	0	0.00141138	0.000668401	0	0	0	0.000597604	0.000826208
F6H6W4	Putative uncharacterized protein OS=Vitis vinifera GN=VIT_05s0077g02020 PE=4 SV=1 - [F6H6W4_VITVI]	Thecc1EG021245t1	'35.2'	'not assigned.unknown'	66.98	315	100	3	4e-153	439	#N/A	#N/A	#N/A	#N/A	#N/A	#N/A	#N/A	#N/A	#N/A	Group 1 specific	0.00099839	0.000510544	0.000530669	0.00117918	0.00109558	0.000955735	0.00101277	0.00121437	0.00103668	0	0.000977132	0.000623607	0	0	0	0	0	0	0	0	0	0	0	0	0	0	0	0	0
F6H6Y0	Putative uncharacterized protein OS=Vitis vinifera GN=VIT_05s0077g02140 PE=3 SV=1 - [F6H6Y0_VITVI]	Thecc1EG021238t1	'1.1.1.2/2.2.1.3.1/11.9.4.9/19.4'	'''PS.lightreaction.photosystem II.PSII polypeptide subunits/major CHO metabolism.degradation.sucrose.invertases.neutral/lipid meta...'' <Preview truncated at 128 characters>'	84.55	725	111	1	0	1274	#N/A	#N/A	#N/A	#N/A	#N/A	#N/A	#N/A	#N/A	#N/A	Group 1 specific	0.00043714	0.000447079	0.000232351	0.000387225	0.000319796	0.000836928	0	0.00039878	0.000302604	0	0	0	0	0	0	0.00031578	0	0	0	0	0	0	0	0	0	0.000283672	0	0	0.000241167
F6H710	Putative uncharacterized protein OS=Vitis vinifera GN=VIT_05s0077g00690 PE=3 SV=1 - [F6H710_VITVI]	Thecc1EG021405t1	'1.1.1.2/3.8.1'	'PS.lightreaction.photosystem II.PSII polypeptide subunits/minor CHO metabolism.galactose.galactokinases'	83.94	498	72	1	0	877	AT3G06580	3.8.1	minor CHO metabolism.galactose.galactokinases	77.76	499	108	1	0	791	Exist in all groups	0.00172945	0.000884385	0.000766039	0.00170219	0.00168694	0.00239137	0.00136451	0.00157769	0.00239437	0.00283612	0.00225684	0.0018004	0.00188376	0.00167116	0.00158652	0.00187397	0.00226145	0.00203796	0.00255886	0.00204262	0.00179743	0.00252847	0.00244484	0.00250863	0.00291234	0.00280571	0.00272598	0.00224292	0.00286238
F6H727	Putative uncharacterized protein OS=Vitis vinifera GN=VIT_05s0077g01070 PE=4 SV=1 - [F6H727_VITVI]	Thecc1EG021355t1	'35.2'	'not assigned.unknown'	75.16	161	40	0	4e-92	269	#N/A	#N/A	#N/A	#N/A	#N/A	#N/A	#N/A	#N/A	#N/A	Exist in all groups	0.00255749	0.00294259	0.00305858	0.00226546	0.00280645	0.00244823	0.00259434	0.0017498	0.00331947	0.00314551	0.0031288	0.00239616	0.00438744	0.00333625	0.00395909	0.00277121	0.00268731	0.0043151	0.00327463	0.00226545	0.00299027	0.00420645	0.00451926	0.00385242	0.00242253	0.00248943	0.00194359	0.00344437	0.00158732
F6H737	Putative uncharacterized protein OS=Vitis vinifera GN=VIT_05s0077g01230 PE=3 SV=1 - [F6H737_VITVI]	Thecc1EG021329t1	'30.5/31.2'	'signalling.G-proteins/cell.division'	96.37	193	7	0	8e-138	387	#N/A	#N/A	#N/A	#N/A	#N/A	#N/A	#N/A	#N/A	#N/A	Group 2 specific	0	0	0.000871617	0	0	0.00104652	0	0	0	0	0	0	0	0.000950743	0	0.00118458	0	0	0.00223964	0.00129119	0.00255645	0.00215771	0.00154544	0.00109784	0	0	0	0	0
F6H768	Putative uncharacterized protein OS=Vitis vinifera GN=VIT_16s0098g00940 PE=4 SV=1 - [F6H768_VITVI]	Thecc1EG015512t1	'29.2.1.1.1.1.530'	'protein.synthesis.ribosomal protein.prokaryotic.chloroplast.30S subunit.S30A'	71.03	290	58	3	9e-140	402	#N/A	#N/A	#N/A	#N/A	#N/A	#N/A	#N/A	#N/A	#N/A	Group 1 specific	0.00070803	0.000543096	0.000846756	0.00125437	0	0	0	0	0.000735185	0	0	0	0	0	0	0	0	0	0	0	0	0	0	0	0	0	0	0	0
F6H792	Putative uncharacterized protein OS=Vitis vinifera GN=VIT_16s0098g00730 PE=4 SV=1 - [F6H792_VITVI]	Thecc1EG015575t2	'29.2.1.2.2.9/29.2.2'	'protein.synthesis.ribosomal protein.eukaryotic.60S subunit.L9/protein.synthesis.ribosome biogenesis'	90.21	194	18	1	7e-126	357	#N/A	#N/A	#N/A	#N/A	#N/A	#N/A	#N/A	#N/A	#N/A	Exist in all groups	0.00218646	0.00335425	0.00305066	0.00532618	0.00479859	0.00418609	0.0055449	0.00448782	0.0051082	0.0048405	0.00588473	0.00512133	0.00428676	0.0033276	0.00338472	0.00177688	0.00321642	0.00263505	0.00279955	0.00193679	0.00255645	0.00143847	0	0.0027446	0.00465993	0.00319241	0.00332323	0.00392623	0.00361876
F6H7B3	Putative uncharacterized protein OS=Vitis vinifera GN=VIT_16s0098g01580 PE=3 SV=1 - [F6H7B3_VITVI]	Thecc1EG016516t1	'10.3/20.2.1/26.1/29.6/34.99'	'cell wall.hemicellulose synthesis/stress.abiotic.heat/misc.cytochrome P450/protein.folding/transport.misc'	92.8	667	46	1	0	1261	#N/A	#N/A	#N/A	#N/A	#N/A	#N/A	#N/A	#N/A	#N/A	Exist in all groups	0.00189799	0.00157718	0.00151324	0.00196148	0.00208275	0.00166549	0.00240667	0.00158715	0.00213501	0.0018675	0.00201238	0.00192645	0.00232575	0.00178817	0.00244846	0.00188521	0.00172842	0.00167743	0.00145812	0.00205487	0.0013315	0.00104058	0.00134155	0.00127066	0.00224729	0.00230935	0.00240399	0.00269818	0.00261777
F6H7H1	Putative uncharacterized protein OS=Vitis vinifera GN=VIT_10s0116g01210 PE=3 SV=1 - [F6H7H1_VITVI]	Thecc1EG030837t1	'29.5.4'	'protein.degradation.aspartate protease'	77.06	510	117	0	0	845	#N/A	#N/A	#N/A	#N/A	#N/A	#N/A	#N/A	#N/A	#N/A	Exist in all groups	0.00218955	0.0016795	0.0014283	0.00176321	0.00131056	0.00133382	0.00100959	0.0010895	0.00165347	0.00137097	0.00097406	0.000932469	0.00195129	0.00173107	0.0016434	0.00194115	0.00100394	0.00230294	0.00183503	0.00188075	0.00186187	0.000785733	0.00112555	0.0019989	0.00150837	0.00174378	0.00121016	0.00178718	0.00164722
F6H7I5	Putative uncharacterized protein OS=Vitis vinifera GN=VIT_10s0116g01480 PE=3 SV=1 - [F6H7I5_VITVI]	Thecc1EG030257t1	'8.1.1.2/8.1.5'	'TCA / organic transformation.TCA.pyruvate DH.E2/TCA / organic transformation.TCA.2-oxoglutarate dehydrogenase'	75.98	483	99	5	0	704	#N/A	#N/A	#N/A	#N/A	#N/A	#N/A	#N/A	#N/A	#N/A	Group 1 specific	0.000446074	0	0.000533474	0.000592708	0.000489497	0.000427016	0	0.000406929	0.000463182	0.000438909	0	0.000417936	0.000874572	0.000775871	0	0	0	0.000645114	0	0	0	0.000586946	0.000630594	0	0	0	0	0	0.000369144
F6H7I9	Aminomethyltransferase OS=Vitis vinifera GN=VIT_10s0116g01540 PE=3 SV=1 - [F6H7I9_VITVI]	Thecc1EG030256t1	'1.2.4.2/13.2.5.2'	'PS.photorespiration.glycine cleavage.T subunit/amino acid metabolism.degradation.serine-glycine-cysteine group.glycine'	92.35	405	31	0	0	781	#N/A	#N/A	#N/A	#N/A	#N/A	#N/A	#N/A	#N/A	#N/A	Exist in all groups	0.00129285	0.00178503	0.00144308	0.0020614	0.00113496	0.000990092	0.00314754	0.00235879	0.00214789	0.00203533	0.00227758	0.00266485	0.00126738	0.00134922	0.000800552	0.00112071	0.00152149	0.00149578	0	0.000610784	0	0	0	0.000519321	0.000734776	0	0.00104801	0.00116079	0.000855908
F6H7M1	Putative uncharacterized protein OS=Vitis vinifera GN=VIT_10s0116g01740 PE=3 SV=1 - [F6H7M1_VITVI]	Thecc1EG030225t1	'29.5.11.4.2'	'protein.degradation.ubiquitin.E3.RING'	52.34	1517	636	26	0	1261	#N/A	#N/A	#N/A	#N/A	#N/A	#N/A	#N/A	#N/A	#N/A	Group 1 specific	0.000166925	8.536e-05	8.87248e-05	0.000197153	0.000244232	0.000159793	0.00016933	0.000203035	0.000173327	0.000164244	0.000163371	0.000260659	0	0	0	0	9.35456e-05	0	0	0	0	0.000146427	0	0	0	0	0	0	0
F6H8B4	Putative uncharacterized protein OS=Vitis vinifera GN=VIT_00s0904g00010 PE=4 SV=1 - [F6H8B4_VITVI]	Thecc1EG030079t1	'1.1.1.2'	'PS.lightreaction.photosystem II.PSII polypeptide subunits'	83.55	231	38	0	5e-126	360	#N/A	#N/A	#N/A	#N/A	#N/A	#N/A	#N/A	#N/A	#N/A	Exist in all groups	0.00274017	0.00210185	0.00182059	0.00161819	0.00250576	0.00218592	0.00138982	0.00166647	0.00189684	0.00224679	0.00223486	0.00171155	0.00268619	0.0027802	0.00188528	0.000989718	0.00191951	0.000880632	0.00421024	0.00269697	0.00256309	0.00360553	0.00258243	0.00366897	0.00302817	0.00266725	0.00231379	0.00205022	0.0022676
F6H8F3	Phosphoserine aminotransferase OS=Vitis vinifera GN=VIT_00s2579g00010 PE=3 SV=1 - [F6H8F3_VITVI]	Thecc1EG000080t1	'13.1.5.1.2/27.3.22'	'''amino acid metabolism.synthesis.serine-glycine-cysteine group.serine.phosphoserine aminotransferase/RNA.regulation of transcript...'' <Preview truncated at 128 characters>'	78.64	426	83	3	0	705	AT2G17630	13.1.5.1.2	amino acid metabolism.synthesis.serine-glycine-cysteine group.serine.phosphoserine aminotransferase	76.5	434	79	4	0	689	Exist in all groups	0.00123532	0.00132658	0.00118189	0.00153197	0.00162669	0.00141905	0.0010025	0.00112692	0.0012827	0.000972383	0.00169263	0.0011574	0.000968789	0.000644591	0.000509953	0.000535421	0.000623053	0.000714611	0	0.000875409	0.000693295	0	0.00104779	0.000496213	0.000936108	0.000721469	0.00100138	0.00110914	0.000817823
F6H8G5	Putative uncharacterized protein OS=Vitis vinifera GN=VIT_00s2576g00010 PE=4 SV=1 - [F6H8G5_VITVI]	Thecc1EG034583t1	'6.4/11.6/26.2'	'''gluconeogenesis / glyoxylate cycle.phosphoenolpyruvate carboxykinase (PEPCK)/lipid metabolism.lipid transfer proteins etc/misc.U...'' <Preview truncated at 128 characters>'	79.22	231	45	2	1e-124	372	#N/A	#N/A	#N/A	#N/A	#N/A	#N/A	#N/A	#N/A	#N/A	Group 3 specific	0	0	0	0	0	0	0	0	0	0	0	0	0	0	0	0	0	0	0.00139137	0	0	0	0	0.00136405	0.00343106	0.00352581	0.00275272	0.00284567	0.00262282
F6H8X5	Putative uncharacterized protein OS=Vitis vinifera GN=VIT_12s0034g01860 PE=4 SV=1 - [F6H8X5_VITVI]	Thecc1EG006911t1	'4.3.1/7.1.3'	'glycolysis.unclear/dually targeted.UGPase/OPP.oxidative PP.6-phosphogluconate dehydrogenase'	70.26	306	90	1	9e-155	442	AT1G71180	7.1.3	OPP.oxidative PP.6-phosphogluconate dehydrogenase	56.79	324	131	1	8e-117	345	Exist in all groups	0.00225059	0.0021579	0.00157007	0.00224281	0.00246968	0.00188513	0.00199764	0.00179646	0.00204479	0.00166083	0.00165201	0.00184505	0.00220625	0.0029359	0.00232267	0.001829	0.00260132	0.00216988	0.00288168	0.00166133	0.00210515	0.00370167	0.00397694	0.0025426	0.00213183	0.00164303	0.00228047	0.0020207	0.00209526
F6H9A9	Thiamine thiazole synthase 1, chloroplastic OS=Vitis vinifera GN=THI1-1 PE=3 SV=1 - [THI41_VITVI]	Thecc1EG031067t1	'10.8.1/18.2'	'cell wall.pectinesterases.PME/Co-factor and vitamine metabolism.thiamine'	83.94	355	49	3	0	582	AT5G54770	18.2	Co-factor and vitamine metabolism.thiamine	78.51	349	69	4	0	553	Except group 2	0.00179314	0.000916955	0.00142965	0.00105893	0.0013118	0.000858266	0.000909489	0.000817894	0.000930957	0.000588113	0.000584988	0.00056001	0.000585939	0.000519812	0	0	0	0	0	0	0.000559088	0	0.00084496	0	0.00084926	0.000872712	0.00060565	0.000804988	0
F6H9S5	Metacaspase-5 OS=Vitis vinifera GN=VIT_19s0085g01030 PE=2 SV=1 - [F6H9S5_VITVI]	Thecc1EG033584t1	'29.5'	'protein.degradation'	80.33	422	74	4	0	665	AT1G79330	29.5	protein.degradation	64.86	424	133	5	0	555	Exist in all groups	0.00099525	0.000381704	0.00039675	0.000440803	0.00136517	0.00095273	0.00126199	0.000680935	0.00129178	0.00122408	0.00121757	0.000932469	0.00121955	0.00108192	0.00102712	0.00188723	0.00104577	0.00167922	0.00101946	0.000881603	0.000465467	0.000982166	0.00140694	0.000999448	0.0014141	0.000968765	0.00126058	0.00111698	0.00102951
F6H9T6	Putative uncharacterized protein OS=Vitis vinifera GN=VIT_19s0085g00880 PE=3 SV=1 - [F6H9T6_VITVI]	Thecc1EG033675t1	'35.2'	'not assigned.unknown'	79.84	511	93	3	0	812	#N/A	#N/A	#N/A	#N/A	#N/A	#N/A	#N/A	#N/A	#N/A	Exist in all groups	0.00059715	0.000305363	0.000634801	0.000352643	0.00152899	0.000762184	0.00121151	0.0010895	0.00103342	0.00117512	0.00116887	0.000932469	0.0013659	0.00103864	0.00143797	0.00194115	0.00133858	0.00134338	0.00163114	0.000705283	0.00111712	0.00157147	0.000844163	0.000999448	0.00150837	0.00232504	0.00181524	0.00107231	0.0014825
F6HA96	Putative uncharacterized protein OS=Vitis vinifera GN=VIT_06s0009g02710 PE=4 SV=1 - [F6HA96_VITVI]	Thecc1EG034021t1	'23.5.5'	'nucleotide metabolism.deoxynucleotide metabolism.dUTP diphosphatase'	77.17	184	42	0	9e-99	290	#N/A	#N/A	#N/A	#N/A	#N/A	#N/A	#N/A	#N/A	#N/A		0	0	0	0	0.00101997	0	0.00141432	0.000847919	0	0.00137183	0.000909694	0.000870853	0.000911173	0.00121251	0.00143888	0.00100716	0.000781332	0.000896149	0.000952095	0.0010978	0.000869419	0	0	0	0	0	0.000941826	0	0
F6HAD6	Putative uncharacterized protein OS=Vitis vinifera GN=VIT_06s0009g02410 PE=3 SV=1 - [F6HAD6_VITVI]	Thecc1EG041041t1	'21.1/27.3.6/29.2.4'	'redox.thioredoxin/RNA.regulation of transcription.basic helix-loop-helix family (bHLH)/protein.synthesis.elongation'	78.76	226	43	2	7e-102	298	#N/A	#N/A	#N/A	#N/A	#N/A	#N/A	#N/A	#N/A	#N/A	Exist in all groups	0.00466799	0.0042967	0.00372173	0.00330798	0.00358567	0.00357484	0.00331467	0.00340668	0.00387761	0.0032151	0.00319802	0.00262412	0.00503363	0.00405959	0.00433573	0.00455226	0.00313916	0.00405052	0.00334708	0.00330796	0.00305643	0.00491373	0.00527913	0.00375014	0.00221083	0.00272626	0.00236498	0.0025147	0.00270406
F6HAM6	Putative uncharacterized protein OS=Vitis vinifera GN=VIT_16s0022g01440 PE=4 SV=1 - [F6HAM6_VITVI]	Thecc1EG005533t1	'1.3.8/7.2.1'	'PS.calvin cycle.transketolase/OPP.non-reductive PP.transketolase'	86.39	742	85	5	0	1305	#N/A	#N/A	#N/A	#N/A	#N/A	#N/A	#N/A	#N/A	#N/A	Exist in all groups	0.00231542	0.00177605	0.00230757	0.00205104	0.00190561	0.00207797	0.00205519	0.00211224	0.0021037	0.00185106	0.00169959	0.0018982	0.000993041	0.00138438	0.00164283	0.00188169	0.00158142	0.00153476	0.00133411	0.00102551	0.000406086	0.000952077	0.00102288	0.00101727	0.00164493	0.00154949	0.00175963	0.00207891	0.00179635
F6HAU0	Putative uncharacterized protein OS=Vitis vinifera GN=VIT_16s0022g00670 PE=3 SV=1 - [F6HAU0_VITVI]	Thecc1EG014931t1	'35.2'	'not assigned.unknown'	72.3	538	142	5	0	823	#N/A	#N/A	#N/A	#N/A	#N/A	#N/A	#N/A	#N/A	#N/A	Exist in all groups	0.00216101	0.00195899	0.00172295	0.00156621	0.00172463	0.00131643	0.00179357	0.00197137	0.0020399	0.0017397	0.000961362	0.00184063	0.00173327	0.00170851	0.00223022	0.00212872	0.00115599	0.00170469	0.00181111	0.00185624	0.00128632	0.00284346	0.00249948	0.00177556	0.00186089	0.00152982	0.00139345	0.0014111	0.00146317
F6HBA8	DRT100-like protein OS=Vitis vinifera GN=VIT_13s0064g01260 PE=2 SV=1 - [F6HBA8_VITVI]	Thecc1EG040566t1	'20.1.2/30.2.11'	'stress.biotic.receptors/signalling.receptor kinases.leucine rich repeat XI'	65.92	355	119	2	1e-172	491	AT3G20820	35.1	not assigned.no ontology	67.86	336	106	2	2e-165	470		0	0	0	0	0	0	0	0	0	0	0	0	0	0.000515431	0	0	0.000498209	0	0.00121419	0	0	0.00116977	0.00125676	0.00148794	0.000842103	0.000576905	0	0.000532136	0.00122616
F6HBC6	Putative uncharacterized protein OS=Vitis vinifera GN=VIT_13s0064g00460 PE=4 SV=1 - [F6HBC6_VITVI]	Thecc1EG005853t1	'27.3.39/29.5.11.3'	'RNA.regulation of transcription.AtSR transcription factor family/protein.degradation.ubiquitin.E2'	81.74	334	61	0	0	577	#N/A	#N/A	#N/A	#N/A	#N/A	#N/A	#N/A	#N/A	#N/A	Exist in all groups	0	0	0	0	0	0	0	0	0	0.000576677	0.000573613	0.000549121	0.000574545	0.000764556	0.000604861	0.000635069	0.00123168	0.00141268	0.0012007	0.00207667	0.00109643	0.00192796	0.0012428	0.00176569	0.00111033	0.00142624	0.00089081	0.00105245	0.00121254
F6HBE6	Putative uncharacterized protein OS=Vitis vinifera GN=VIT_13s0064g00170 PE=3 SV=1 - [F6HBE6_VITVI]	Thecc1EG005841t1	'29.2.1.1.1.2.1/29.2.1.1.3'	'''protein.synthesis.ribosomal protein.prokaryotic.chloroplast.50S subunit.L1/protein.synthesis.ribosomal protein.prokaryotic.unkno...'' <Preview truncated at 128 characters>'	72.78	360	81	4	3e-171	485	#N/A	#N/A	#N/A	#N/A	#N/A	#N/A	#N/A	#N/A	#N/A	Group 1 specific	0.000608049	0.00116601	0.000727185	0.00107724	0.00100086	0	0.000925215	0.000832036	0	0	0.000595103	0.000569693	0	0	0	0	0	0	0	0	0	0	0	0	0	0	0	0	0
F6HBF2	Putative uncharacterized protein OS=Vitis vinifera GN=VIT_13s0064g01050 PE=3 SV=1 - [F6HBF2_VITVI]	Thecc1EG005890t1	'2.1.2.5/34.8/34.9/34.14'	'''major CHO metabolism.synthesis.starch.transporter/transport.metabolite transporters at the envelope membrane/transport.metabolit...'' <Preview truncated at 128 characters>'	86.08	395	48	3	0	657	#N/A	#N/A	#N/A	#N/A	#N/A	#N/A	#N/A	#N/A	#N/A	Exist in all groups	0.0006635	0.000508939	0	0.00078365	0.000728088	0.00105859	0.000897413	0	0.00114824	0.000652842	0.000649373	0.000828862	0.000650429	0.000769365	0.000912998	0.000718946	0.000743658	0.000852939	0.000906187	0.000783647	0.00144812	0.00145506	0.000625306	0.0013326	0.00104748	0.00129169	0.00134462	0.000992875	0.000915122
F6HBQ3	Putative uncharacterized protein OS=Vitis vinifera GN=VIT_03s0088g00380 PE=3 SV=1 - [F6HBQ3_VITVI]	Thecc1EG007265t1	'2.2.1.3.1/27.3.35/29.5.15/31.1/34.13'	'''major CHO metabolism.degradation.sucrose.invertases.neutral/RNA.regulation of transcription.bZIP transcription factor family/pro...'' <Preview truncated at 128 characters>'	99.11	450	4	0	0	927	AT1G50010	31.1	cell.organisation	97.11	450	13	0	0	917	Exist in all groups	0.00070331	0.000539475	0.000747654	0.00103834	0.00102903	0.000448842	0.00142689	0.00171091	0.00146057	0.00276805	0.00275334	0.00263578	0.00275782	0.00407763	0.00314528	0.00355639	0.00335018	0.00361646	0.00336195	0.002492	0.00153501	0.00308473	0.00298271	0.00258968	0.00310892	0.00365117	0.00356324	0.00357832	0.0034921
F6HCG2	Putative uncharacterized protein OS=Vitis vinifera GN=VIT_11s0118g00200 PE=4 SV=1 - [F6HCG2_VITVI]	Thecc1EG038167t1	'2.1.1.1/20.1.2/28.1/29.5.11.4.2'	'''major CHO metabolism.synthesis.sucrose.SPS/stress.biotic.receptors/DNA.synthesis/chromatin structure/protein.degradation.ubiquit...'' <Preview truncated at 128 characters>'	81.8	1077	169	5	0	1824	AT5G20280	2.1.1.1	major CHO metabolism.synthesis.sucrose.SPS	77.44	1046	221	8	0	1681	Group 3 specific	0	0	0	0	0	0	0	0	0	0	0	0	0	0	0	0	0	0	0	0	0	0	0	0	0	0.000390453	0.00030484	0.000450192	0.000331949
F6HCT7	Putative uncharacterized protein OS=Vitis vinifera GN=VIT_00s0415g00030 PE=3 SV=1 - [F6HCT7_VITVI]	Thecc1EG007119t2	'20.2.1'	'stress.abiotic.heat'	87.68	682	79	1	0	1211	#N/A	#N/A	#N/A	#N/A	#N/A	#N/A	#N/A	#N/A	#N/A	Exist in all groups	0.000928122	0.000593264	0.00049332	0.00068512	0.00033949	0.000444235	0.000627663	0.000705563	0.000803098	0.000761011	0.000605574	0.0010145	0.000303279	0.00067263	0.000478923	0	0.000520124	0.000447418	0	0	0	0	0	0	0.000439573	0.000451712	0.000313482	0	0.000384029
F6HDJ6	Putative uncharacterized protein OS=Vitis vinifera GN=VIT_05s0020g02310 PE=4 SV=1 - [F6HDJ6_VITVI]	Thecc1EG021084t1	'6.5'	'gluconeogenesis / glyoxylate cycle.pyruvate dikinase'	84.73	976	131	3	0	1697	#N/A	#N/A	#N/A	#N/A	#N/A	#N/A	#N/A	#N/A	#N/A	Group 1 specific	0.000626092	0.000480245	0.000332784	0.000647035	0.000572532	0.000499453	0.000317556	0.000475958	0.000541754	0	0	0.000195533	0	0	0	0	0	0	0	0	0	0	0	0	0	0	0	0	0
F6HDM0	Putative uncharacterized protein OS=Vitis vinifera GN=VIT_05s0020g02770 PE=4 SV=1 - [F6HDM0_VITVI]	Thecc1EG020532t1	'9.3/15/17.2.3'	'''mitochondrial electron transport / ATP synthesis.electron transfer flavoprotein/metal handling/hormone metabolism.auxin.induced-...'' <Preview truncated at 128 characters>'	87.67	227	28	0	8e-149	420	#N/A	#N/A	#N/A	#N/A	#N/A	#N/A	#N/A	#N/A	#N/A	Exist in all groups	0	0.00149301	0.000931119	0.00172418	0.00170872	0.00186327	0.00197447	0.00177562	0.00202108	0.00153213	0.00152399	0.00182365	0.000763234	0.000677098	0.000803506	0	0.000654474	0.00112597	0.00199378	0.00137934	0.00109239	0	0.00165095	0.00117278	0.00147497	0.00151571	0.00157782	0.00174761	0.0012886
F6HDQ2	Putative uncharacterized protein OS=Vitis vinifera GN=VIT_05s0020g03450 PE=3 SV=1 - [F6HDQ2_VITVI]	Thecc1EG035711t1	'29.2.1.2.1.18/29.2.2'	'protein.synthesis.ribosomal protein.eukaryotic.40S subunit.S18/protein.synthesis.ribosome biogenesis'	95.39	152	7	0	2e-105	302	#N/A	#N/A	#N/A	#N/A	#N/A	#N/A	#N/A	#N/A	#N/A	Exist in all groups	0.00277622	0.00212951	0.00221345	0.00368883	0.00304647	0.00265761	0.00140811	0.00316575	0.00216202	0.00204872	0.00339639	0.00390165	0.0040823	0.00241439	0.00358142	0.00225617	0.00175029	0.00267666	0	0	0.00194761	0	0	0	0.00394459	0.00337793	0.00210981	0.00249264	0.00229744
F6HDT7	1,2-dihydroxy-3-keto-5-methylthiopentene dioxygenase 2 OS=Vitis vinifera GN=VIT_05s0020g04080 PE=3 SV=1 - [MTND2_VITVI]	Thecc1EG020699t1	'35.2'	'not assigned.unknown'	86.36	198	27	0	7e-128	363	AT4G14710	15.3	metal handling.regulation	82.47	194	33	1	4e-121	345	Group 3 specific	0	0	0	0	0	0	0	0	0	0	0	0	0	0	0.00109422	0	0	0	0	0	0	0.0013951	0	0.00106474	0	0	0	0	0
F6HE11	Dihydrolipoyl dehydrogenase OS=Vitis vinifera GN=VIT_05s0020g00380 PE=3 SV=1 - [F6HE11_VITVI]	Thecc1EG021441t1	'8.1.1.3/21.2.2'	'TCA / organic transformation.TCA.pyruvate DH.E3/redox.ascorbate and glutathione.glutathione'	87.25	510	56	4	0	864	#N/A	#N/A	#N/A	#N/A	#N/A	#N/A	#N/A	#N/A	#N/A	Exist in all groups	0.00336244	0.00306276	0.00251328	0.00409543	0.00461219	0.00341996	0.00383725	0.00345079	0.00392782	0.00310165	0.0037022	0.00413481	0.00309018	0.00310696	0.00238571	0.00364342	0.0031798	0.00344446	0.00172212	0.00173745	0.00196572	0.000829558	0.00118833	0.00168831	0.00238875	0.00245472	0.00212943	0.00245292	0.00260864
F6HE24	Putative uncharacterized protein OS=Vitis vinifera GN=VIT_05s0020g00490 PE=3 SV=1 - [F6HE24_VITVI]	Thecc1EG004887t1	'29.3.4.99/29.4'	'protein.targeting.secretory pathway.unspecified/protein.postranslational modification'	100	181	0	0	1e-133	376	#N/A	#N/A	#N/A	#N/A	#N/A	#N/A	#N/A	#N/A	#N/A	Group 3 specific	0	0	0	0	0	0	0	0	0.00118424	0	0	0	0	0	0	0	0	0	0.00175237	0	0	0	0.00241841	0.00114531	0.00162048	0.00166523	0.00115565	0.001536	0.00188762
F6HEM1	40S ribosomal protein S8 OS=Vitis vinifera GN=VIT_19s0090g01570 PE=3 SV=1 - [F6HEM1_VITVI]	Thecc1EG030748t2	'29.2.1.2.1.8/29.2.2'	'protein.synthesis.ribosomal protein.eukaryotic.40S subunit.S8/protein.synthesis.ribosome biogenesis'	89.09	220	22	1	2e-127	363	AT5G59240	29.2.1.2.1.8	protein.synthesis.ribosomal protein.eukaryotic.40S subunit.S8	82.04	206	27	1	8e-121	345	Group 3 specific	0	0	0	0.000853428	0	0.000922277	0.00097732	0.000878893	0	0.000947963	0	0	0	0.00083787	0	0	0	0	0	0	0	0	0	0	0.0013689	0.0018756	0.00146435	0.00129754	0.00119593
F6HEZ8	Putative uncharacterized protein OS=Vitis vinifera GN=VIT_01s0011g00160 PE=4 SV=1 - [F6HEZ8_VITVI]	Thecc1EG014329t1	'35.2'	'not assigned.unknown'	90.5	358	34	0	0	691	#N/A	#N/A	#N/A	#N/A	#N/A	#N/A	#N/A	#N/A	#N/A		0	0	0	0.00051773	0.000962045	0.000839247	0	0.000533179	0	0.00086262	0.000572024	0.0005476	0.000572954	0	0.000603186	0.00063331	0.000736963	0	0.000598686	0	0.000546698	0.000769046	0.000826235	0.000586934	0	0.00113783	0	0.000524766	0.000483671
F6HF82	UDP-glucose 6-dehydrogenase OS=Vitis vinifera GN=VIT_01s0011g00690 PE=3 SV=1 - [F6HF82_VITVI]	Thecc1EG011574t1	'10.1.4'	'cell wall.precursor synthesis.UGD'	93.96	480	29	0	0	946	#N/A	#N/A	#N/A	#N/A	#N/A	#N/A	#N/A	#N/A	#N/A		0	0	0	0	0	0	0	0	0	0.000432508	0.00043021	0	0.000646364	0.000573417	0.000453646	0.000476302	0.000554257	0.000847608	0.000450262	0	0.000411163	0	0.000932096	0	0.00104093	0.00106968	0.00089081	0.000789336	0.00127316
F6HFF7	Putative uncharacterized protein OS=Vitis vinifera GN=VIT_01s0011g05370 PE=4 SV=1 - [F6HFF7_VITVI]	Thecc1EG010981t1	'4.1.2/4.2.2'	'glycolysis.cytosolic branch.phosphoglucomutase (PGM)/glycolysis.plastid branch.phosphoglucomutase (PGM)'	87.63	582	72	0	0	1066	AT1G70730	4.1.2	glycolysis.cytosolic branch.phosphoglucomutase (PGM)	86.63	591	76	3	0	1053	Exist in all groups	0.000339763	0	0.000270889	0.000451451	0.000372837	0.000650495	0.000689317	0.000309948	0	0.000668611	0.000498794	0.000477496	0.000832675	0.000886442	0.000701289	0.00147262	0.000856823	0.000982734	0.000870071	0.000601932	0.000635614	0.000447062	0.000480307	0.000682393	0.000804586	0.000992166	0.00103282	0.000762643	0.000562336
F6HFI1	Putative uncharacterized protein OS=Vitis vinifera GN=VIT_01s0011g04900 PE=4 SV=1 - [F6HFI1_VITVI]	Thecc1EG010872t1	'29.5.5'	'protein.degradation.serine protease'	70.75	424	119	2	0	619	#N/A	#N/A	#N/A	#N/A	#N/A	#N/A	#N/A	#N/A	#N/A	Group 1 specific	0.000480622	0.000552993	0.000383194	0	0	0	0	0	0	0	0	0	0	0	0	0	0	0	0	0	0	0	0	0	0	0	0	0	0
F6HFL0	ATP synthase subunit beta OS=Vitis vinifera GN=VIT_01s0011g04490 PE=3 SV=1 - [F6HFL0_VITVI]	Thecc1EG009119t1	'1.1.4/9.9'	'PS.lightreaction.ATP synthase/mitochondrial electron transport / ATP synthesis.F1-ATPase'	92.32	560	38	2	0	983	#N/A	#N/A	#N/A	#N/A	#N/A	#N/A	#N/A	#N/A	#N/A	Exist in all groups	0.00435623	0.0045037	0.00513425	0.00536878	0.00581948	0.00525797	0.00480325	0.00466508	0.00491663	0.00521805	0.00481958	0.00479125	0.00501309	0.00461204	0.00586401	0.00554118	0.00413952	0.00456521	0.00368616	0.00492136	0.00389756	0.00473509	0.0056227	0.0045648	0.00502339	0.00516211	0.00518173	0.00459147	0.00532906
F6HFL6	Fructose-bisphosphate aldolase OS=Vitis vinifera GN=VIT_01s0011g04350 PE=3 SV=1 - [F6HFL6_VITVI]	Thecc1EG008998t1	'1.3.6/11.1.30'	'PS.calvin cycle.aldolase/lipid metabolism.FA synthesis and FA elongation.pyruvate kinase'	92.13	394	30	1	0	757	#N/A	#N/A	#N/A	#N/A	#N/A	#N/A	#N/A	#N/A	#N/A	Exist in all groups	0.00134219	0.00144135	0.00128414	0.00142672	0.00117828	0.00154182	0.00190615	0.00122441	0.00111494	0.00184889	0.00157634	0.00125753	0.0015789	0.000700357	0.00110814	0.000872614	0.00203087	0.00181168	0.00164981	0.00190229	0.00150655	0.00141285	0.0018974	0.00161743	0.000508547	0.000783887	0.00136002	0.00120509	0.000888576
F6HFS2	Putative uncharacterized protein OS=Vitis vinifera GN=VIT_01s0011g01900 PE=4 SV=1 - [F6HFS2_VITVI]	Thecc1EG029392t1	'26.9/30.11'	'misc.glutathione S transferases/signalling.light'	84.92	325	49	0	0	600	#N/A	#N/A	#N/A	#N/A	#N/A	#N/A	#N/A	#N/A	#N/A	Group 1 specific	0	0	0.000425879	0.000473166	0.000586157	0.000511338	0	0	0.000554646	0	0	0	0	0.00046454	0	0	0.000449019	0	0	0	0	0.00070285	0	0	0	0	0	0.000719395	0.000442038
F6HFS7	Putative uncharacterized protein OS=Vitis vinifera GN=VIT_01s0011g01820 PE=4 SV=1 - [F6HFS7_VITVI]	Thecc1EG002020t1	'27.3.6/29.2.1.2.2.27/29.2.2/30.4'	'''RNA.regulation of transcription.basic helix-loop-helix family (bHLH)/protein.synthesis.ribosomal protein.eukaryotic.60S subunit....'' <Preview truncated at 128 characters>'	87.22	133	17	0	4e-80	238	#N/A	#N/A	#N/A	#N/A	#N/A	#N/A	#N/A	#N/A	#N/A	Except group 2	0	0	0	0.00229326	0.00142044	0	0.00131309	0	0.00134408	0.00191046	0.00126688	0.00121278	0	0.00112573	0	0	0	0	0	0	0	0	0	0	0.00122613	0.00125999	0.00131162	0	0.0010712
F6HG44	Putative uncharacterized protein OS=Vitis vinifera GN=VIT_01s0010g02460 PE=3 SV=1 - [F6HG44_VITVI]	Thecc1EG010757t1	'4.1.8'	'glycolysis.cytosolic branch.glyceraldehyde 3-phosphate dehydrogenase (GAP-DH)'	92.88	337	24	0	0	650	AT3G04120	4.1.8	glycolysis.cytosolic branch.glyceraldehyde 3-phosphate dehydrogenase (GAP-DH)	89.55	335	35	0	0	627	Exist in all groups	0.00217199	0.00214203	0.00247386	0.00302339	0.00306439	0.00356433	0.00220328	0.00283055	0.00289966	0.0036636	0.00212574	0.00290711	0.00273754	0.00269843	0.00288199	0.00437077	0.0028691	0.00358987	0.00413181	0.00256529	0.00290232	0.00367446	0.0039477	0.0040507	0.00352693	0.00362432	0.00408725	0.00306448	0.00359481
F6HG55	Putative uncharacterized protein OS=Vitis vinifera GN=VIT_01s0010g02770 PE=3 SV=1 - [F6HG55_VITVI]	Thecc1EG010779t1	'19.4/23.4.1/30.2.19'	'''tetrapyrrole synthesis.ALA dehydratase/nucleotide metabolism.phosphotransfer and pyrophosphatases.adenylate kinase/signalling.re...'' <Preview truncated at 128 characters>'	86.83	243	32	0	1e-157	442	#N/A	#N/A	#N/A	#N/A	#N/A	#N/A	#N/A	#N/A	#N/A		0.00215299	0.00165145	0.00137324	0.00076286	0.000945029	0.000824403	0.00131041	0.00157125	0.00134134	0.00127104	0	0.000806872	0.00126634	0.00112343	0.00177755	0.000933162	0.000723928	0.00124546	0.000882145	0.00203428	0.00161109	0.00169975	0.00121743	0.00129724	0	0	0	0	0
F6HGF1	Putative uncharacterized protein OS=Vitis vinifera GN=VIT_01s0010g00680 PE=3 SV=1 - [F6HGF1_VITVI]	Thecc1EG011421t1	'20.2.1/30.2.3'	'stress.abiotic.heat/signalling.receptor kinases.leucine rich repeat III'	87.14	793	97	3	0	1337	#N/A	#N/A	#N/A	#N/A	#N/A	#N/A	#N/A	#N/A	#N/A	Except group 2	0.000799216	0.00061304	0.000743406	0.000707957	0.000438508	0.000765071	0.000540487	0.000607568	0.000553245	0.000655315	0.000260733	0.000873601	0.000391736	0	0.000412406	0	0.000335914	0.000256851	0	0	0	0	0	0	0	0	0.000269943	0.000478385	0.000330692
F6HGH4	6-phosphogluconate dehydrogenase, decarboxylating OS=Vitis vinifera GN=VIT_01s0010g01130 PE=3 SV=1 - [F6HGH4_VITVI]	Thecc1EG011383t2	'7.1.3'	'OPP.oxidative PP.6-phosphogluconate dehydrogenase'	92.78	485	35	0	0	935	AT3G02360	7.1.3	OPP.oxidative PP.6-phosphogluconate dehydrogenase	90.02	481	48	0	0	903	Exist in all groups	0.00105497	0.000971055	0.000672889	0.00149521	0.00208379	0.00141385	0.0012842	0.00153982	0.00131451	0.00145323	0.0014455	0.0011861	0.00124102	0.00110096	0.00108875	0.000685874	0.00070945	0.00122056	0.000864503	0.0007476	0.000394716	0.0011105	0.00149135	0.00105942	0.00179873	0.00205378	0.00128277	0.00189441	0.00244447
F6HGK8	Putative uncharacterized protein OS=Vitis vinifera GN=VIT_11s0016g03100 PE=4 SV=1 - [F6HGK8_VITVI]	Thecc1EG037784t1	'4.3.1/7.1.3'	'glycolysis.unclear/dually targeted.UGPase/OPP.oxidative PP.6-phosphogluconate dehydrogenase'	81.11	307	58	0	0	521	#N/A	#N/A	#N/A	#N/A	#N/A	#N/A	#N/A	#N/A	#N/A	Exist in all groups	0	0	0.000535739	0.00178567	0	0.00160811	0.00102245	0.00122597	0.00139545	0.0016529	0.000657645	0.00125913	0.000658714	0.00204531	0.000693472	0.00145621	0.00169455	0.00129571	0.000688298	0	0.00157132	0.00132624	0.000949907	0.00134957	0.00127299	0.00163518	0.000680874	0.00120663	0.00111214
F6HGW0	Putative uncharacterized protein OS=Vitis vinifera GN=VIT_11s0016g02170 PE=4 SV=1 - [F6HGW0_VITVI]	Thecc1EG037659t1	'27.3.62/33.99'	'RNA.regulation of transcription.nucleosome/chromatin assembly factor group/development.unspecified'	80.43	470	82	3	0	785	#N/A	#N/A	#N/A	#N/A	#N/A	#N/A	#N/A	#N/A	#N/A	Group 1 specific	0.000415341	0.000637175	0.000496719	0	0	0	0	0	0	0	0	0	0	0	0	0	0	0	0	0	0	0	0	0	0	0	0	0	0
F6HGX0	Putative uncharacterized protein OS=Vitis vinifera GN=VIT_11s0016g02680 PE=3 SV=1 - [F6HGX0_VITVI]	Thecc1EG037720t1	'29.1.22'	'protein.aa activation.asparagine-tRNA ligase'	82.95	569	93	1	0	1002	#N/A	#N/A	#N/A	#N/A	#N/A	#N/A	#N/A	#N/A	#N/A	Group 3 specific	0	0	0	0.000327322	0	0.000353728	0.000562258	0	0.00057553	0.000727159	0	0.000519309	0	0	0	0	0	0	0	0	0	0	0	0	0.000700032	0.000359682	0.000374421	0.00066354	0.000458683
F6HHA3	Putative uncharacterized protein OS=Vitis vinifera GN=VIT_11s0016g05580 PE=4 SV=1 - [F6HHA3_VITVI]	Thecc1EG038107t2	'27.3.59'	'RNA.regulation of transcription.methyl binding domain proteins'	56	325	125	6	4e-95	288	#N/A	#N/A	#N/A	#N/A	#N/A	#N/A	#N/A	#N/A	#N/A	Group 1 specific	0.000678434	0.000780591	0.00108181	0	0	0	0	0	0	0	0	0	0	0	0	0	0	0	0	0	0	0	0	0	0	0	0	0	0
F6HHD0	Putative uncharacterized protein OS=Vitis vinifera GN=VIT_06s0080g00980 PE=3 SV=1 - [F6HHD0_VITVI]	Thecc1EG022767t1	'35.2'	'not assigned.unknown'	59.29	253	101	1	1e-105	313	#N/A	#N/A	#N/A	#N/A	#N/A	#N/A	#N/A	#N/A	#N/A	Group 1 specific	0.00101115	0.00129267	0	0.000597127	0.000739719	0.000645299	0.00102572	0.000922417	0.0013999	0	0.000659746	0.00126315	0	0.000586241	0	0	0.000566653	0	0	0	0	0	0	0	0	0	0	0.000605241	0
F6HHQ0	Putative uncharacterized protein OS=Vitis vinifera GN=VIT_12s0057g01020 PE=4 SV=1 - [F6HHQ0_VITVI]	Thecc1EG002413t1	'10.5.1.1'	'cell wall.cell wall proteins.AGPs.AGP'	65	400	124	7	0	516	#N/A	#N/A	#N/A	#N/A	#N/A	#N/A	#N/A	#N/A	#N/A	Group 2 specific	0	0	0	0	0	0	0	0	0	0	0	0	0	0	0	0	0.00043578	0	0.00265511	0.00183685	0.00169718	0.00306957	0.00293141	0.00208239	0.000491054	0.000504615	0	0	0
F6HHQ2	Putative uncharacterized protein OS=Vitis vinifera GN=VIT_12s0057g01080 PE=4 SV=1 - [F6HHQ2_VITVI]	Thecc1EG002416t1	'16.5.1.3.2/17.7.3/26.16'	'''secondary metabolism.sulfur-containing.glucosinolates.degradation.nitrilespecifier protein/hormone metabolism.jasmonate.induced-...'' <Preview truncated at 128 characters>'	72.17	327	89	1	5e-176	496	#N/A	#N/A	#N/A	#N/A	#N/A	#N/A	#N/A	#N/A	#N/A	Exist in all groups	0	0	0.000514441	0	0	0	0.000654535	0.000588617	0.00100498	0.000634874	0.0006315	0	0.00126505	0.000561142	0.00133181	0.00104874	0.000813589	0.0012442	0	0	0	0	0	0	0	0.000628068	0.000653806	0.000868994	0.000800941
F6HHQ7	Putative uncharacterized protein OS=Vitis vinifera GN=VIT_12s0057g01200 PE=3 SV=1 - [F6HHQ7_VITVI]	Thecc1EG002426t1	'13.2.3.5/13.2.4.5/13.2.6.3/16.1.2.1'	'''amino acid metabolism.degradation.aspartate family.lysine/amino acid metabolism.degradation.branched chain group.isoleucine/amin...'' <Preview truncated at 128 characters>'	88.21	407	45	1	0	703	#N/A	#N/A	#N/A	#N/A	#N/A	#N/A	#N/A	#N/A	#N/A	Exist in all groups	0.000508417	0.000584973	0.000810709	0.00180145	0.00195268	0.00194678	0.00206297	0.00255091	0.00290354	0.00325163	0.00298555	0.00285808	0.0019936	0.00221076	0.0026235	0.00358087	0.00235059	0.00269601	0.00286432	0.00210169	0.00190225	0.0030104	0.00215617	0.00178697	0.00313032	0.00321677	0.00360617	0.00342363	0.00357625
F6HHS0	Putative uncharacterized protein OS=Vitis vinifera GN=VIT_00s0323g00060 PE=4 SV=1 - [F6HHS0_VITVI]	Thecc1EG016048t1	'26.18'	'misc.invertase/pectin methylesterase inhibitor family protein'	54.95	202	85	2	7e-71	218	#N/A	#N/A	#N/A	#N/A	#N/A	#N/A	#N/A	#N/A	#N/A	Group 1 specific	0.00157457	0.00120778	0.00125539	0.00139478	0.00172785	0.00100487	0	0.0009576	0.00108998	0	0	0	0	0	0	0	0	0	0.00107525	0	0	0	0	0	0	0	0	0	0
F6HHU0	Putative uncharacterized protein OS=Vitis vinifera GN=VIT_01s0127g00740 PE=4 SV=1 - [F6HHU0_VITVI]	Thecc1EG010355t1	'26.7'	'misc.oxidases - copper, flavone etc'	79.9	388	55	5	0	585	AT1G23740	26.7	misc.oxidases - copper, flavone etc	82.08	318	57	0	0	534	Group 1 specific	0.000559663	0	0.000669319	0.000743636	0.000921215	0.000535753	0.000567727	0.000510551	0.000581128	0	0.000547747	0.000786539	0	0	0	0	0	0	0	0	0	0	0	0	0	0	0	0	0
F6HHV7	Putative uncharacterized protein OS=Vitis vinifera GN=VIT_01s0127g00440 PE=3 SV=1 - [F6HHV7_VITVI]	Thecc1EG010392t1	'29.3.4.99/29.4'	'protein.targeting.secretory pathway.unspecified/protein.postranslational modification'	99.45	181	1	0	1e-132	374	#N/A	#N/A	#N/A	#N/A	#N/A	#N/A	#N/A	#N/A	#N/A	Group 3 specific	0	0	0	0	0	0	0	0	0	0	0	0	0	0	0	0	0	0	0	0	0	0	0	0.00108104	0.00101969	0	0	0.000966534	0.00133626
F6HHX2	Putative uncharacterized protein OS=Vitis vinifera GN=VIT_13s0158g00140 PE=4 SV=1 - [F6HHX2_VITVI]	Thecc1EG005815t1	'35.1'	'not assigned.no ontology'	79.91	1100	204	10	0	1768	AT3G63460	35.1	not assigned.no ontology	67.03	1107	326	14	0	1431	Group 3 specific	0	0	0	0.000170064	0	0.000183784	0	0	0.000299024	0	0.000187899	0.000179876	0	0	0	0	0.000242078	0.000185101	0	0	0	0	0	0	0.000454639	0.000560632	0.000583606	0.000430939	0.000238315
F6HI56	Putative uncharacterized protein OS=Vitis vinifera GN=VIT_07s0151g00640 PE=4 SV=1 - [F6HI56_VITVI]	Thecc1EG020665t1	'26.9/33.1'	'misc.glutathione S transferases/development.storage proteins'	37.76	437	240	9	5e-92	297	#N/A	#N/A	#N/A	#N/A	#N/A	#N/A	#N/A	#N/A	#N/A		0	0	0	0	0	0	0	0	0	0.00258581	0.000918597	0	0.00349634	0.00228551	0.00329337	0.00589868	0.00315591	0.00615345	0.00672989	0.00886832	0.00632108	0.00765693	0.00504194	0.00603226	0.00373402	0.00310625	0.00418459	0.00320229	0.00341754
F6HI57	Putative uncharacterized protein OS=Vitis vinifera GN=VIT_07s0151g00630 PE=4 SV=1 - [F6HI57_VITVI]	Thecc1EG020665t1	'26.9/33.1'	'misc.glutathione S transferases/development.storage proteins'	36.07	438	235	7	2e-80	265	AT3G22640	33.1	development.storage proteins	32.13	414	260	6	2e-63	217	Group 3 specific	0	0	0	0	0	0	0	0	0	0	0	0	0	0	0	0	0.000511622	0.000391204	0.000415626	0	0.000569302	0	0	0.000611201	0.000576517	0.000592437	0.000616715	0	0.000335779
F6HIG7	Putative uncharacterized protein OS=Vitis vinifera GN=VIT_12s0059g01810 PE=3 SV=1 - [F6HIG7_VITVI]	Thecc1EG008025t1	'35.2'	'not assigned.unknown'	72.25	173	45	2	4e-71	218	AT1G03600	1.1.1.2	PS.lightreaction.photosystem II.PSII polypeptide subunits	69.63	135	37	3	8e-60	188	Group 2 specific	0	0.000781848	0.001219	0	0.00111851	0	0	0	0	0	0	0	0	0.000886442	0	0	0.000856823	0	0.00104409	0.00120386	0.00143013	0.00134119	0.00144092	0	0	0	0	0	0
F6HIK1	Isocitrate lyase OS=Vitis vinifera GN=VIT_12s0059g02350 PE=3 SV=1 - [F6HIK1_VITVI]	Thecc1EG011326t2	'6.9'	'gluconeogenesis / glyoxylate cycle.isocitrate lyase'	89.06	576	63	0	0	1100	#N/A	#N/A	#N/A	#N/A	#N/A	#N/A	#N/A	#N/A	#N/A		0	0	0	0	0	0	0	0	0	0	0	0	0	0	0	0.000595377	0	0.00070634	0.000750436	0.000648958	0.000342635	0	0.000517831	0.000735705	0.000693955	0.00160452	0.0012991	0	0
F6HJ97	Putative uncharacterized protein OS=Vitis vinifera GN=VIT_01s0150g00610 PE=4 SV=1 - [F6HJ97_VITVI]	Thecc1EG003145t1	'27.3.44/30.2.16'	'RNA.regulation of transcription.chromatin remodeling factors/signalling.receptor kinases.Catharanthus roseus-like RLK1'	76.28	156	20	4	9e-77	234	#N/A	#N/A	#N/A	#N/A	#N/A	#N/A	#N/A	#N/A	#N/A	Group 1 specific	0.00100954	0.00116155	0.000804891	0.000894261	0.00110781	0.000966405	0.00102408	0.000920946	0.00104825	0	0	0.000945854	0	0	0	0	0.000848624	0.00097333	0	0	0.000944297	0	0	0	0	0	0	0	0
F6HJJ4	Putative uncharacterized protein OS=Vitis vinifera GN=VIT_00s0373g00040 PE=3 SV=1 - [F6HJJ4_VITVI]	Thecc1EG006355t2	'6.3/10.1.5/27.3.1/29.2.2'	'''gluconeogenesis / glyoxylate cycle.malate dehydrogenase/cell wall.precursor synthesis.UXS/RNA.regulation of transcription.ABI3/V...'' <Preview truncated at 128 characters>'	83.85	384	51	2	0	650	#N/A	#N/A	#N/A	#N/A	#N/A	#N/A	#N/A	#N/A	#N/A		0.000972318	0.000932272	0.000775217	0.000861293	0.00106697	0.00116347	0.00123291	0.000886994	0.00100961	0.0009567	0.000713712	0.00113873	0.00119145	0.000634194	0.000501728	0.000526785	0.000817338	0.000937447	0	0	0.000454742	0	0	0	0	0	0.000738921	0.000436499	0.000603474
F6HJV0	Putative uncharacterized protein OS=Vitis vinifera GN=VIT_00s1290g00010 PE=4 SV=1 - [F6HJV0_VITVI]	Thecc1EG000095t1	'20.1.7.3'	'stress.biotic.PR-proteins.PR3/4/8/11 (chitinases and chitin binding proteins)'	47.93	242	74	6	6e-65	206	#N/A	#N/A	#N/A	#N/A	#N/A	#N/A	#N/A	#N/A	#N/A		0	0	0	0	0	0	0	0	0	0.00157276	0	0	0.00261157	0	0.0021995	0.00173201	0.00134365	0.00205481	0.00327463	0.00440505	0.00249189	0.0028043	0.00376605	0.00374541	0.00302817	0.00311179	0.00323931	0.00287031	0.00220461
F6HKF1	Putative uncharacterized protein OS=Vitis vinifera GN=VIT_08s0007g04400 PE=4 SV=1 - [F6HKF1_VITVI]	Thecc1EG022361t1	'27.1.2/28.1/29.2.3'	'RNA.processing.RNA helicase/DNA.synthesis/chromatin structure/protein.synthesis.initiation'	75.87	460	100	3	0	722	AT3G53110	28.1	DNA.synthesis/chromatin structure	66.07	448	145	4	0	595	Except group 2	0	0	0	0.000364329	0	0	0.000417218	0.0007504	0	0.000607029	0.000402535	0.000578022	0	0	0	0	0.000518604	0	0	0	0	0.00054118	0	0	0.000389589	0.00120104	0.00104188	0.00073856	0.00119126
F6HKH3	Putative uncharacterized protein OS=Vitis vinifera GN=VIT_08s0007g03960 PE=3 SV=1 - [F6HKH3_VITVI]	Thecc1EG022427t1	'4.1.13'	'glycolysis.cytosolic branch.enolase'	90.74	443	33	1	0	818	AT2G36530	4.1.13	glycolysis.cytosolic branch.enolase	86.26	444	53	1	0	788	Exist in all groups	0.00483929	0.00408318	0.00347248	0.00492972	0.00424829	0.00509579	0.00466356	0.00463536	0.00477364	0.00476156	0.00426263	0.00408062	0.00474395	0.00378771	0.0037457	0.00524369	0.00427134	0.00489902	0.00495701	0.00514403	0.00339492	0.00509405	0.00513081	0.00510269	0.0061883	0.00565261	0.00514872	0.00521396	0.00540635
F6HKK9	Ribosomal protein OS=Vitis vinifera GN=VIT_08s0007g03340 PE=3 SV=1 - [F6HKK9_VITVI]	Thecc1EG022589t1	'29.2.1.1.3.2.510/29.2.1.2.2.510/29.2.2'	'''protein.synthesis.ribosomal protein.prokaryotic.unknown organellar.50S subunit.L10A/protein.synthesis.ribosomal protein.eukaryot...'' <Preview truncated at 128 characters>'	91.67	216	18	0	5e-131	375	#N/A	#N/A	#N/A	#N/A	#N/A	#N/A	#N/A	#N/A	#N/A	Group 1 specific	0	0	0	0.000644485	0.000798386	0.000696478	0	0	0.000755466	0	0	0	0	0	0	0	0	0	0	0	0	0	0	0	0	0	0	0	0
F6HKY1	Putative uncharacterized protein OS=Vitis vinifera GN=VIT_08s0007g01630 PE=3 SV=1 - [F6HKY1_VITVI]	Thecc1EG015175t1	'11.1.8/16.2/31.1'	'lipid metabolism.FA synthesis and FA elongation.acyl CoA ligase/secondary metabolism.phenylpropanoids/cell.organisation'	96.41	446	16	0	0	911	#N/A	#N/A	#N/A	#N/A	#N/A	#N/A	#N/A	#N/A	#N/A	Exist in all groups	0.00070803	0.00108619	0.00112901	0.00229967	0.00181289	0.00158149	0.00287293	0.00322949	0.00269568	0.00417994	0.00438872	0.00398021	0.00323905	0.00389975	0.00316639	0.00358025	0.00396784	0.00386828	0.00362627	0.00250872	0.00242834	0.00310543	0.00500454	0.00260706	0.00402401	0.0039054	0.00430459	0.00444995	0.00351554
F6HL41	Putative uncharacterized protein OS=Vitis vinifera GN=VIT_08s0007g01040 PE=4 SV=1 - [F6HL41_VITVI]	Thecc1EG021862t1	'3.5/10.3/16.8.2/20.1.2/27.3.6/29.4.1.55/33.99'	'''minor CHO metabolism.others/cell wall.hemicellulose synthesis/secondary metabolism.flavonoids.chalcones/stress.biotic.receptors/...'' <Preview truncated at 128 characters>'	83.1	290	49	0	3e-179	501	#N/A	#N/A	#N/A	#N/A	#N/A	#N/A	#N/A	#N/A	#N/A	Group 1 specific	0	0.000558077	0	0.000966727	0.000798386	0.000696478	0.00110707	0.000663716	0.000755466	0	0	0	0	0	0	0	0	0	0	0	0	0	0	0	0	0	0	0	0
F6HL96	Putative uncharacterized protein OS=Vitis vinifera GN=VIT_08s0007g00530 PE=4 SV=1 - [F6HL96_VITVI]	Thecc1EG021916t1	'27.3.40/29.5'	'RNA.regulation of transcription.AUX/IAA family/protein.degradation'	76.72	335	70	3	8e-175	493	#N/A	#N/A	#N/A	#N/A	#N/A	#N/A	#N/A	#N/A	#N/A		0.00224461	0.00172173	0.00255657	0.00113617	0.00105562	0.00122783	0.000975835	0.00117008	0.00166478	0.000946522	0.00125532	0.00180259	0.00125736	0.00167319	0.00132371	0.00138982	0.00134774	0.00123663	0.00131383	0.00113617	0.00149968	0.00126577	0.000906598	0.000966032	0	0	0	0.000575807	0
F6HLB4	Glutamate dehydrogenase OS=Vitis vinifera GN=VIT_08s0007g07400 PE=3 SV=1 - [F6HLB4_VITVI]	Thecc1EG026466t4	'12.3.1/27.3.39/28.99'	'''N-metabolism.N-degradation.glutamate dehydrogenase/RNA.regulation of transcription.AtSR transcription factor family/DNA.unspecif...'' <Preview truncated at 128 characters>'	93.19	411	28	0	0	791	#N/A	#N/A	#N/A	#N/A	#N/A	#N/A	#N/A	#N/A	#N/A	Exist in all groups	0.0024126	0.00134588	0.00174867	0.00271997	0.00168474	0.00251948	0.0017799	0.00240097	0.00296061	0.00280546	0.00214658	0.00308238	0.00172005	0.00171667	0.00226351	0.0021389	0.00165932	0.00105731	0.000673988	0.00129522	0.00102577	0.000865776	0.00124021	0.000660758	0.00103877	0.000640473	0.000444479	0.00137847	0.00108901
F6HLD8	Putative uncharacterized protein OS=Vitis vinifera GN=VIT_08s0007g00130 PE=3 SV=1 - [F6HLD8_VITVI]	Thecc1EG042785t1	'10.3/20.2.1/26.1/29.6/34.99'	'cell wall.hemicellulose synthesis/stress.abiotic.heat/misc.cytochrome P450/protein.folding/transport.misc'	95.4	652	27	1	0	1286	#N/A	#N/A	#N/A	#N/A	#N/A	#N/A	#N/A	#N/A	#N/A	Exist in all groups	0.00243829	0.00274309	0.00272162	0.00287982	0.00410265	0.00342337	0.00379257	0.0037072	0.00354452	0.00415847	0.00381819	0.00380746	0.0035057	0.00296869	0.00335516	0.00369886	0.00341607	0.00329117	0.0024976	0.00345578	0.00288891	0.00320831	0.0032171	0.00326476	0.00384937	0.00427212	0.00428248	0.0039406	0.00376652
F6HLE8	Putative uncharacterized protein OS=Vitis vinifera GN=VIT_08s0007g07220 PE=3 SV=1 - [F6HLE8_VITVI]	Thecc1EG025037t1	'29.2.1.2.1.5/29.2.2'	'protein.synthesis.ribosomal protein.eukaryotic.40S subunit.S5/protein.synthesis.ribosome biogenesis'	94.18	189	11	0	7e-131	372	AT2G37270	29.2.1.2.1.5	protein.synthesis.ribosomal protein.eukaryotic.40S subunit.S5	89.95	189	19	0	6e-128	364	Exist in all groups	0.000909453	0.00174399	0.00217529	0.00120841	0.000997983	0.0013059	0.00138383	0.00124447	0.000944332	0	0.000890089	0.00127813	0.0013373	0.00118638	0.00187716	0	0	0	0	0.00107414	0.00170136	0	0	0.00136993	0.000861462	0	0.000921528	0.00122483	0.00150522
F6HLJ7	Putative uncharacterized protein OS=Vitis vinifera GN=VIT_08s0007g06390 PE=4 SV=1 - [F6HLJ7_VITVI]	Thecc1EG024898t1	'11.1.6/26.8/29.5.11.4.2'	'''lipid metabolism.FA synthesis and FA elongation.enoyl ACP reductase/misc.nitrilases, nitrile lyases, berberine bridge enzymes, r...'' <Preview truncated at 128 characters>'	79.45	399	74	1	0	645	#N/A	#N/A	#N/A	#N/A	#N/A	#N/A	#N/A	#N/A	#N/A	Group 3 specific	0	0	0.000338475	0.000376058	0	0.000406396	0	0.000387279	0.000440815	0	0	0	0.00041617	0	0	0	0.000356866	0	0.000652291	0	0.000595648	0.000558603	0	0	0.000603196	0.000413236	0.000645255	0.000381168	0.000526977
F6HLL9	Putative uncharacterized protein OS=Vitis vinifera GN=VIT_08s0007g06040 PE=3 SV=1 - [F6HLL9_VITVI]	Thecc1EG024514t1	'26.4.1'	'misc.beta 1,3 glucan hydrolases.glucan endo-1,3-beta-glucosidase'	68.1	348	102	4	8e-155	444	#N/A	#N/A	#N/A	#N/A	#N/A	#N/A	#N/A	#N/A	#N/A	Group 1 specific	0.00155142	0.00119002	0.000989542	0.00164912	0.00170244	0.00178217	0.00125902	0.00141528	0.00161092	0.0006106	0	0	0	0	0	0	0	0	0	0	0	0	0	0	0	0	0	0	0.000770317
F6HLZ6	Putative uncharacterized protein OS=Vitis vinifera GN=VIT_10s0003g05320 PE=3 SV=1 - [F6HLZ6_VITVI]	Thecc1EG026930t1	'11.1.8/16.2/31.1'	'lipid metabolism.FA synthesis and FA elongation.acyl CoA ligase/secondary metabolism.phenylpropanoids/cell.organisation'	99.55	442	2	0	0	929	#N/A	#N/A	#N/A	#N/A	#N/A	#N/A	#N/A	#N/A	#N/A	Exist in all groups	0.00142242	0.00145476	0.00151211	0.00315001	0.00286163	0.00249637	0.00384778	0.00432534	0.00393861	0.00513178	0.00533653	0.00444233	0.00395081	0.00474197	0.00366995	0.00385323	0.00498209	0.00342853	0.00461392	0.00336	0.00288276	0.00343133	0.00502704	0.00333299	0.00561402	0.00553829	0.00528481	0.00532136	0.00470845
F6HM73	Putative uncharacterized protein OS=Vitis vinifera GN=VIT_10s0003g00890 PE=4 SV=1 - [F6HM73_VITVI]	Thecc1EG029754t1	'19.1/29.4'	'tetrapyrrole synthesis.magnesium chelatase/protein.postranslational modification'	87.82	427	47	3	0	732	AT5G45930	19.10	tetrapyrrole synthesis.magnesium chelatase	84.38	384	60	0	0	652	Group 1 specific	0.000742933	0.000569868	0.000592332	0	0	0	0.000502425	0.000451825	0	0.000487333	0	0.000696069	0	0	0	0	0.000416344	0	0	0	0	0	0	0	0	0	0.000501865	0.000444696	0
F6HM78	Malate dehydrogenase OS=Vitis vinifera GN=VIT_10s0003g01000 PE=3 SV=1 - [F6HM78_VITVI]	Thecc1EG031715t1	'8.1.9'	'TCA / organic transformation.TCA.malate DH'	87.94	340	39	2	0	604	#N/A	#N/A	#N/A	#N/A	#N/A	#N/A	#N/A	#N/A	#N/A	Exist in all groups	0.00269735	0.0022989	0.00334533	0.00318581	0.00394657	0.00315592	0.00395231	0.00328087	0.0024896	0.00294892	0.00263992	0.002808	0.00352562	0.00312773	0.00340235	0.00292276	0.00277129	0.00346749	0.00276297	0.00389375	0.00336406	0.0043379	0.00508416	0.00331067	0.00283891	0.00262557	0.00334054	0.00269092	0.00297622
F6HMA9	Putative uncharacterized protein OS=Vitis vinifera GN=VIT_10s0003g01520 PE=3 SV=1 - [F6HMA9_VITVI]	Thecc1EG029666t1	'29.2.1.2.2.11/29.2.1.2.2.16/29.2.2'	'''protein.synthesis.ribosomal protein.eukaryotic.60S subunit.L11/protein.synthesis.ribosomal protein.eukaryotic.60S subunit.L16/pr...'' <Preview truncated at 128 characters>'	94.41	179	10	0	5e-124	354	#N/A	#N/A	#N/A	#N/A	#N/A	#N/A	#N/A	#N/A	#N/A	Exist in all groups	0.00170156	0.00174024	0.00135663	0.00150726	0.00186719	0.00162886	0.00172607	0.00155224	0.00176682	0.00167422	0.00166533	0.00212563	0.00166804	0.00147979	0.00175605	0.00245833	0.00143034	0.00164053	0	0	0	0	0	0.00113916	0.00161177	0.00165628	0.00172415	0.00152775	0.00187748
F6HMK9	Putative uncharacterized protein OS=Vitis vinifera GN=VIT_00s0246g00200 PE=3 SV=1 - [F6HMK9_VITVI]	Thecc1EG016698t1	'27.2'	'RNA.transcription'	38.46	39	22	1	0.028	32.3	ATCG01060	1.1.2.2	PS.lightreaction.photosystem I.PSI polypeptide subunits	98.77	81	1	0	6e-55	167	Exist in all groups	0.00390728	0.00299708	0.00311523	0.00230742	0	0.00249356	0.00264238	0	0	0.00384452	0.00382409	0.00244054	0.00510707	0.0045307	0.00403241	0.00423379	0.00437932	0.00376715	0.00400233	0.00615308	0.00487304	0.00514121	0.00368236	0.00523168	0	0	0.00395916	0.00233877	0.00215562
F6HMN8	Putative uncharacterized protein OS=Vitis vinifera GN=VIT_08s0056g01570 PE=3 SV=1 - [F6HMN8_VITVI]	Thecc1EG041152t1	'13.1.3.4.3'	'amino acid metabolism.synthesis.aspartate family.methionine.methionine synthase'	89.79	764	78	0	0	1449	AT5G17920	13.1.3.4.3	amino acid metabolism.synthesis.aspartate family.methionine.methionine synthase	88.89	765	85	0	0	1429	Exist in all groups	0.00068952	0.000846235	0.000549746	0.00146589	0.0010593	0.0010561	0.00139891	0.00113222	0.00143193	0.00176395	0.00175458	0.00155046	0.00189262	0.00167903	0.00241945	0.00239085	0.00208662	0.00186141	0.00183636	0.00146588	0.00141891	0.00145164	0.00175453	0.00166183	0.00156752	0.00228198	0.00195629	0.00160963	0.00171182
F6HMT9	Putative uncharacterized protein OS=Vitis vinifera GN=VIT_08s0056g00620 PE=3 SV=1 - [F6HMT9_VITVI]	Thecc1EG019663t1	'29.2.3/34.1.1.4'	'protein.synthesis.initiation/transport.p- and v-ATPases.H+-transporting two-sector ATPase.subunit E'	80	230	45	1	2e-128	367	#N/A	#N/A	#N/A	#N/A	#N/A	#N/A	#N/A	#N/A	#N/A		0.000917361	0.00175916	0.0018285	0.00162522	0.00201332	0.00175634	0.00279174	0.00167372	0.00285763	0.00225656	0.00224457	0.00171899	0.000899288	0.0015956	0	0.000994021	0.00154228	0.00132669	0	0.00108348	0.00128712	0.0018106	0.00129683	0.00138185	0	0.000892949	0.000929541	0	0.000759153
F6HN88	Putative uncharacterized protein OS=Vitis vinifera GN=VIT_13s0019g00510 PE=4 SV=1 - [F6HN88_VITVI]	Thecc1EG042828t2	'8.1.5/11.1.2'	'''TCA / organic transformation.TCA.2-oxoglutarate dehydrogenase/lipid metabolism.FA synthesis and FA elongation.acetyl CoA transac...'' <Preview truncated at 128 characters>'	88.51	679	78	0	0	1286	AT3G55410	8.1.5	TCA / org transformation.TCA.2-oxoglutarate dehydrogenase	85.99	678	95	0	0	1261	Exist in all groups	0	0.000518726	0.000269587	0.000798721	0.000618408	0.000431578	0.000800337	0.000822554	0.000702196	0.000332698	0.000661861	0.000950402	0.000220979	0.00068614	0.000465278	0.000366386	0.000852704	0.000326003	0.000230903	0	0	0	0	0	0.000320287	0.000658264	0.000456826	0.000505984	0.000559632
F6HN96	Putative uncharacterized protein OS=Vitis vinifera GN=VIT_13s0019g00250 PE=3 SV=1 - [F6HN96_VITVI]	Thecc1EG042948t1	'29.2.1.2.2.523/29.2.2'	'protein.synthesis.ribosomal protein.eukaryotic.60S subunit.L23A/protein.synthesis.ribosome biogenesis'	90.32	155	14	1	1e-75	226	#N/A	#N/A	#N/A	#N/A	#N/A	#N/A	#N/A	#N/A	#N/A	Group 1 specific	0.00136125	0	0.0010853	0.00180872	0.00149376	0.00130309	0.00207129	0.00124179	0.00141345	0.00133938	0.00133226	0.00191307	0	0	0	0	0	0	0	0	0	0	0	0	0	0	0	0	0
F6HNX5	Putative uncharacterized protein OS=Vitis vinifera GN=VIT_13s0019g01430 PE=3 SV=1 - [F6HNX5_VITVI]	Thecc1EG042785t1	'10.3/20.2.1/26.1/29.6/34.99'	'cell wall.hemicellulose synthesis/stress.abiotic.heat/misc.cytochrome P450/protein.folding/transport.misc'	94.64	653	31	2	0	1271	#N/A	#N/A	#N/A	#N/A	#N/A	#N/A	#N/A	#N/A	#N/A	Exist in all groups	0.00340835	0.00336134	0.00336444	0.00345047	0.00463064	0.00372884	0.00428066	0.00429373	0.00404465	0.00463116	0.00492425	0.00456193	0.00509136	0.00395217	0.0045225	0.0045725	0.00409298	0.00391204	0.00249376	0.00325877	0.00258084	0.00363049	0.00344159	0.00325974	0.00476587	0.00505547	0.00559155	0.00510032	0.00483522
F6HPF2	Putative uncharacterized protein OS=Vitis vinifera GN=VIT_01s0026g01650 PE=4 SV=1 - [F6HPF2_VITVI]	Thecc1EG018364t1	'18.5.2.1/34.2/34.2'	'Co-factor and vitamine metabolism.folate and vitamine K.vitamine K.isochorismate synthase/transport.sugars/transport.porins'	81.88	276	50	0	2e-174	487	#N/A	#N/A	#N/A	#N/A	#N/A	#N/A	#N/A	#N/A	#N/A	Exist in all groups	0.00191117	0.00175916	0.0018285	0.00169294	0.0029361	0.00182952	0.00155096	0.00174346	0.00238136	0.00150438	0.00187048	0.00143249	0.00112411	0.00132966	0.00197237	0.00124253	0.00128523	0.00110558	0.000783064	0.000902898	0.000715065	0	0	0.000767692	0.00144825	0.00111619	0.00232385	0.00171595	0.000948941
F6HPJ1	Pyruvate dehydrogenase E1 component subunit alpha OS=Vitis vinifera GN=VIT_01s0026g00990 PE=3 SV=1 - [F6HPJ1_VITVI]	Thecc1EG010131t1	'8.1.1.1'	'TCA / organic transformation.TCA.pyruvate DH.E1'	83.42	398	57	2	0	698	AT1G59900	8.1.1.1	TCA / org transformation.TCA.pyruvate DH.E1	80.15	388	71	2	0	656	Except group 2	0.0015904	0.00142324	0.00147934	0.0021132	0.00145435	0.00126871	0.0018822	0.00193445	0.0016514	0.00156485	0.00103769	0.00149008	0	0.000922078	0.000820666	0	0.000668451	0	0	0	0	0	0	0	0.000753238	0.000774039	0.00134293	0.00118995	0.00109677
F6HPN2	Putative uncharacterized protein OS=Vitis vinifera GN=VIT_01s0026g00220 PE=3 SV=1 - [F6HPN2_VITVI]	Thecc1EG010250t1	'5.1/16.4.2/29.2.2'	'fermentation.aldehyde dehydrogenase/secondary metabolism.N misc.betaine/protein.synthesis.ribosome biogenesis'	81.85	518	88	2	0	897	#N/A	#N/A	#N/A	#N/A	#N/A	#N/A	#N/A	#N/A	#N/A		0.000387143	0.000445438	0.000462997	0.000857342	0.000637244	0.000555905	0.000785442	0.000882925	0.000401991	0.000571387	0.0003789	0.000544083	0.000379516	0.000505028	0.000399542	0.000419495	0.000325436	0	0	0	0	0	0	0	0	0	0	0	0
F6HPS4	Putative uncharacterized protein OS=Vitis vinifera GN=VIT_13s0156g00120 PE=4 SV=1 - [F6HPS4_VITVI]	Thecc1EG025032t1	'30.3'	'signalling.calcium'	80.88	136	26	0	3e-75	224	#N/A	#N/A	#N/A	#N/A	#N/A	#N/A	#N/A	#N/A	#N/A	Group 1 specific	0	0	0	0.00134461	0.0016657	0	0	0.00138473	0.00157615	0.00149355	0.00148562	0.00142218	0	0	0	0	0	0	0	0	0	0	0	0	0	0.00147754	0	0	0
F6HQC5	Putative uncharacterized protein OS=Vitis vinifera GN=VIT_03s0063g00680 PE=3 SV=1 - [F6HQC5_VITVI]	Thecc1EG007031t2	'29.5.7'	'protein.degradation.metalloprotease'	83.51	1043	161	5	0	1776	AT1G49630	29.5	protein.degradation	78.07	1067	221	5	0	1721	Group 1 specific	0.000390728	0.000299708	0.000311523	0	0	0	0.000198179	0	0	0	0	0	0	0	0	0	0	0	0	0	0	0	0	0	0	0	0	0	0
F6HQM5	Putative uncharacterized protein OS=Vitis vinifera GN=VIT_03s0063g02610 PE=4 SV=1 - [F6HQM5_VITVI]	Thecc1EG006886t1	'27.3.75/27.4'	'RNA.regulation of transcription.GRP/RNA.RNA binding'	87.06	85	11	0	4e-49	159	#N/A	#N/A	#N/A	#N/A	#N/A	#N/A	#N/A	#N/A	#N/A	Exist in all groups	0.00455849	0.00399611	0.00311523	0.00230742	0.00357303	0.00249356	0.00396357	0.0035644	0.00338094	0.00320376	0.00382409	0.00305067	0.00446869	0.00283169	0.00403241	0.00352816	0.00328449	0.004395	0.00400233	0.00538395	0.00426391	0.00428435	0.00460295	0.0032698	0.00308425	0.00253553	0.0032993	0.00409285	0.00269452
F6HQV3	Putative uncharacterized protein OS=Vitis vinifera GN=VIT_08s0040g03200 PE=4 SV=1 - [F6HQV3_VITVI]	Thecc1EG001268t1	'29.2.1.2.2.141/29.2.2'	'protein.synthesis.ribosomal protein.eukaryotic.60S subunit.L4/L1/protein.synthesis.ribosome biogenesis'	88.42	406	47	0	0	719	#N/A	#N/A	#N/A	#N/A	#N/A	#N/A	#N/A	#N/A	#N/A	Exist in all groups	0.00207875	0.00139519	0.00145019	0.00138104	0.00171083	0.0017412	0.00158152	0.00118521	0.00161886	0.00153402	0.00152587	0.00194762	0.00152835	0.00135586	0.00134083	0.00112623	0.00174741	0.00150315	0	0	0.00145831	0	0	0.0013047	0.00172292	0.0017705	0.00236964	0.00186641	0.00150522
F6HR30	Putative uncharacterized protein OS=Vitis vinifera GN=VIT_08s0040g01760 PE=4 SV=1 - [F6HR30_VITVI]	Thecc1EG022172t1	'27.3.99/27.4'	'RNA.regulation of transcription.unclassified/RNA.RNA binding'	61.72	290	67	8	3e-106	313	AT2G37220	27.4	RNA.RNA binding	64.36	275	80	5	2e-106	314	Group 1 specific	0.000732615	0.000561953	0.000584105	0	0	0.000701315	0	0.000668325	0.000760712	0.000720847	0	0.000686401	0	0	0	0	0	0	0	0	0	0	0	0	0	0	0	0	0
F6HR74	Putative uncharacterized protein OS=Vitis vinifera GN=VIT_19s0093g00190 PE=3 SV=1 - [F6HR74_VITVI]	Thecc1EG032364t1	'26.9'	'misc.glutathione S transferases'	75.34	219	54	0	4e-125	357	#N/A	#N/A	#N/A	#N/A	#N/A	#N/A	#N/A	#N/A	#N/A	Exist in all groups	0	0	0	0.00128014	0.00158584	0.00184455	0.00195464	0.00175779	0.00150058	0.00142194	0.000942925	0.00180533	0.00141669	0.00167574	0.000994293	0.0020879	0.00121481	0.00185777	0.00246719	0.0022758	0.00180236	0.00380309	0.00204295	0.00387001	0.0031941	0.0032823	0.00390492	0.00519015	0.00398642
F6HRW7	Putative uncharacterized protein OS=Vitis vinifera GN=VIT_10s0597g00030 PE=4 SV=1 - [F6HRW7_VITVI]	Thecc1EG029887t1	'21.1/21.4'	'redox.thioredoxin/redox.glutaredoxins'	81.8	489	81	1	0	828	AT4G04950	21.1	redox.thioredoxin	75.1	494	115	3	0	753	Group 2 specific	0	0.000493422	0.000341915	0	0	0	0	0	0.000667942	0.000632939	0	0.000602694	0.000420399	0.000559431	0.000442582	0	0	0.000413467	0.00043928	0	0	0	0	0	0	0.000417436	0.000434542	0.000385042	0.000887222
F6HRX1	Putative uncharacterized protein OS=Vitis vinifera GN=VIT_00s0531g00050 PE=3 SV=1 - [F6HRX1_VITVI]	Thecc1EG030451t3	'13.2.3.5/13.2.4.5/13.2.6.3/16.1.2.1'	'''amino acid metabolism.degradation.aspartate family.lysine/amino acid metabolism.degradation.branched chain group.isoleucine/amin...'' <Preview truncated at 128 characters>'	85.32	402	58	1	0	682	#N/A	#N/A	#N/A	#N/A	#N/A	#N/A	#N/A	#N/A	#N/A	Exist in all groups	0	0	0	0.000424774	0.000526209	0.000688564	0.000486439	0.000437449	0.000497921	0	0.000703979	0.000449281	0	0.000625546	0	0.000519602	0.000403096	0.000693497	0.000491195	0	0.000448541	0	0.000677888	0.000481552	0.000454225	0.000466769	0.000485897	0.000430547	0.000595245
F6HS56	Putative uncharacterized protein OS=Vitis vinifera GN=VIT_05s0051g00650 PE=4 SV=1 - [F6HS56_VITVI]	Thecc1EG020395t1	'17.2.3/30.2.17/34.15'	'hormone metabolism.auxin.induced-regulated-responsive-activated/signalling.receptor kinases.DUF 26/transport.potassium'	91.77	328	27	0	0	643	#N/A	#N/A	#N/A	#N/A	#N/A	#N/A	#N/A	#N/A	#N/A	Exist in all groups	0	0	0	0.000569819	0	0.000615789	0.00065254	0.000586822	0.000667942	0.000632939	0.000629575	0.000602694	0	0.000839147	0	0.00174257	0.000811109	0.000930301	0.0016473	0	0	0	0	0	0.000609327	0.00125231	0.00130363	0.000577563	0.00106467
F6HSN0	Putative uncharacterized protein OS=Vitis vinifera GN=VIT_14s0006g02020 PE=4 SV=1 - [F6HSN0_VITVI]	Thecc1EG017833t1	'9.1.2'	'mitochondrial electron transport / ATP synthesis.NADH-DH (type I).localisation not clear'	84.91	749	104	2	0	1262	#N/A	#N/A	#N/A	#N/A	#N/A	#N/A	#N/A	#N/A	#N/A	Group 3 specific	0	0	0	0	0	0	0	0	0	0.000278289	0.000830432	0	0	0.00024597	0	0	0.000237751	0.000272689	0	0	0	0	0	0	0.000535815	0	0.000573176	0.000634855	0.000585138
F6HSN5	Putative uncharacterized protein OS=Vitis vinifera GN=VIT_14s0006g02240 PE=3 SV=1 - [F6HSN5_VITVI]	Thecc1EG019333t1	'5.2/13.1.4.1'	'fermentation.PDC/amino acid metabolism.synthesis.branched chain group.common'	84.14	561	89	0	0	966	#N/A	#N/A	#N/A	#N/A	#N/A	#N/A	#N/A	#N/A	#N/A	Group 3 specific	0	0	0	0	0	0	0	0	0	0	0	0	0	0	0	0	0.000308456	0	0	0	0	0	0.000518732	0	0.000521372	0	0.000557725	0	0
F6HSV1	Putative uncharacterized protein OS=Vitis vinifera GN=VIT_07s0129g00490 PE=4 SV=1 - [F6HSV1_VITVI]	Thecc1EG000749t1	'29.5.11.4.2/30.3'	'protein.degradation.ubiquitin.E3.RING/signalling.calcium'	78.78	754	155	1	0	1251	#N/A	#N/A	#N/A	#N/A	#N/A	#N/A	#N/A	#N/A	#N/A	Group 3 specific	0	0	0	0	0	0	0	0	0	0	0	0	0	0	0	0	0	0	0	0	0	0	0	0	0	0	0	0	0
F6HTM3	Putative uncharacterized protein OS=Vitis vinifera GN=VIT_03s0017g01690 PE=4 SV=1 - [F6HTM3_VITVI]	Thecc1EG002023t4	'11.1.9/16.1.5/29.2.3/31.1'	'''lipid metabolism.FA synthesis and FA elongation.long chain fatty acid CoA ligase/secondary metabolism.isoprenoids.terpenoids/pro...'' <Preview truncated at 128 characters>'	52.86	1050	372	6	0	867	#N/A	#N/A	#N/A	#N/A	#N/A	#N/A	#N/A	#N/A	#N/A	Exist in all groups	0	0	0	0	0	0.000180177	0.000572791	0	0.000586312	0.00129637	0.000921055	0.000705383	0.000553532	0.000409218	0.000485616	0.00112171	0.00126574	0.00108881	0.00192797	0.00133381	0.0015845	0.00111446	0.000532151	0.00179562	0.00258515	0.00265654	0.00219325	0.00261938	0.0022585
F6HTM6	Putative uncharacterized protein OS=Vitis vinifera GN=VIT_03s0017g01760 PE=3 SV=1 - [F6HTM6_VITVI]	Thecc1EG002027t1	'13.1.1.1.2/19.3/20.1.3/29.4.1.57/30.2.24'	'''amino acid metabolism.synthesis.central amino acid metabolism.GABA.GABA transaminase/tetrapyrrole synthesis.GSA/stress.biotic.si...'' <Preview truncated at 128 characters>'	81.59	527	83	3	0	887	#N/A	#N/A	#N/A	#N/A	#N/A	#N/A	#N/A	#N/A	#N/A	Exist in all groups	0	0.000460652	0.000319207	0.0007093	0.00087868	0.000958153	0.00101534	0.000913082	0.000623582	0	0.000783684	0.000750222	0.000588718	0.00069637	0.000413188	0.000650735	0.000673102	0.000386007	0.000410106	0.000472865	0	0.000526804	0	0.000402055	0.000568859	0.000389712	0.000608523	0.000539205	0.000662638
F6HTS6	Putative uncharacterized protein OS=Vitis vinifera GN=VIT_14s0030g01900 PE=3 SV=1 - [F6HTS6_VITVI]	Thecc1EG026379t1	'1.3.10/7.2.4'	'PS.calvin cycle.Rib5P Isomerase/OPP.non-reductive PP.ribose 5-phosphate isomerase'	75.19	270	62	2	5e-139	397	AT3G04790	1.3.10	PS.calvin cycle.Rib5P Isomerase	70.77	284	74	4	4e-138	394		0.0018639	0.000571882	0.000891637	0.000660426	0.0012272	0	0.0007563	0.00136027	0	0	0	0	0.00109631	0.00097258	0.000769435	0	0.000940083	0	0.000763695	0.000880565	0.000697378	0.000981009	0.00105396	0.000748703	0	0	0	0	0
F6HTT2	40S ribosomal protein S3a OS=Vitis vinifera GN=VIT_14s0030g01810 PE=3 SV=1 - [F6HTT2_VITVI]	Thecc1EG020680t1	'29.2.1.2.1.53/29.2.2'	'protein.synthesis.ribosomal protein.eukaryotic.40S subunit.S3A/protein.synthesis.ribosome biogenesis'	91.22	262	22	1	5e-171	477	#N/A	#N/A	#N/A	#N/A	#N/A	#N/A	#N/A	#N/A	#N/A	Except group 2	0.000808402	0.000930129	0.000644529	0.00179024	0.00133064	0.00193466	0.00082005	0.00184366	0.00251822	0.00238625	0.00118679	0.00265093	0.00118871	0.0017576	0	0	0.00101932	0	0.0012421	0.00143218	0	0.0010637	0.0011428	0	0	0.00157378	0.00204784	0.00181456	0.00133797
F6HTT7	Putative uncharacterized protein OS=Vitis vinifera GN=VIT_14s0030g01720 PE=4 SV=1 - [F6HTT7_VITVI]	Thecc1EG026399t1	'28.2'	'DNA.repair'	74.66	296	70	2	7e-165	466	#N/A	#N/A	#N/A	#N/A	#N/A	#N/A	#N/A	#N/A	#N/A	Exist in all groups	0.00105497	0.000809212	0.00112148	0.00186901	0.00115766	0.00134652	0.00178361	0.00128318	0.00146057	0.00207604	0.00206501	0.00164736	0.00103418	0.00122329	0.00145167	0.00114312	0.00118242	0.00135617	0.00108063	0.000830666	0	0.000925419	0	0	0.00166549	0.00171149	0.0014253	0.00157867	0.00116403
F6HTY5	Superoxide dismutase [Cu-Zn] OS=Vitis vinifera GN=VIT_14s0030g00830 PE=3 SV=1 - [F6HTY5_VITVI]	Thecc1EG025950t1	'21.6'	'redox.dismutases and catalases'	85.03	147	22	0	3e-87	259	AT1G08830	21.6	redox.dismutases and catalases	81.63	147	27	0	2e-83	245	Exist in all groups	0.00698652	0.00482312	0.00501324	0.0024755	0.00383331	0.00267521	0.00354359	0.00254937	0.00362724	0.00274972	0.00273511	0.00261832	0.00547911	0.00546835	0.00576822	0.00605629	0.00528563	0.00538877	0.00429389	0.00577616	0.00653503	0.00551574	0.00592591	0.00561279	0.00330893	0.00272024	0.00283172	0.00313643	0.00289081
F6HU55	Putative uncharacterized protein OS=Vitis vinifera GN=VIT_02s0025g02140 PE=3 SV=1 - [F6HU55_VITVI]	Thecc1EG016516t1	'10.3/20.2.1/26.1/29.6/34.99'	'cell wall.hemicellulose synthesis/stress.abiotic.heat/misc.cytochrome P450/protein.folding/transport.misc'	95.35	667	29	1	0	1284	#N/A	#N/A	#N/A	#N/A	#N/A	#N/A	#N/A	#N/A	#N/A	Exist in all groups	0.00173982	0.0016985	0.00163935	0.00182137	0.00242987	0.00166549	0.00224622	0.00173143	0.00197078	0.0018675	0.00201238	0.00192645	0.0021707	0.00178817	0.002122	0.00222798	0.00186137	0.00182992	0.00162013	0.00242848	0.00162739	0.00124869	0.00134155	0.0014295	0.00239711	0.00230935	0.00240399	0.00269818	0.00261777
[truncated: 118 more rows]
[truncated: 19 more columns]

## Sheet: Sheet2
		Blast against cacao										NSAF																																				Duncan test (p < 0.05)
[truncated: 9 more rows]
[truncated: 10 more columns]
