# Supplementary material for: System-Level and Granger Network Analysis of Integrated Proteomic and Metabolomic Dynamics Identifies Key Points of Grape Berry Development at the Interface of Primary and Secondary Metabolism
Source: Front Plant Sci. 2017 Jun 30;8:1066. doi: 10.3389/fpls.2017.01066 (PMC5491621; doi:10.3389/fpls.2017.01066)
Supplement: Table S5 — Loading scores. [file DataSheet5.XLSX]

## Sheet: loadings
Table S5. Loadings of PCA plot.
TOP 50 loadings of PC1, 2 and 3 were listed based on their absolute loading values. The protein functional annotation information shows in the column of 'Description', 'Bin Code' and 'Bin Function'.
								Top 50 loadings of PC1									Top 50 loadings of PC2									Top 50 loadings of PC3
	PC 1	PC 2	PC 3	PC 4	PC 5				PC 1	PC 2	PC 3	Description	Bin Code	Bin Function				PC 1	PC 2	PC 3	Description	Bin Code	Bin Function				PC 1	PC 2	PC 3	Description	Bin Code	Bin Function
Pyruvic acid	0.0470469	-0.00393646	-0.00074364	-0.0150285	-0.0763398			Unknown 9	0.189071	0.0556266	-0.0310001						1_Del-3,5-O-diglucoside	-0.150927	0.1922	-0.0554644						Secologanin like	-0.00564607	-0.121346	0.214691
Valine	0.00158056	0.0337143	0.0396901	-0.0385524	0.0103879			Unknown 8	0.183462	-0.0390411	0.052693						22_Delphinidin-3-O-acetylglucoside	-0.145784	0.160605	-0.0750539						Galactonic acid	0.0361059	-0.0725392	0.136711
Alanine	-0.0561596	0.065143	0.0234013	-0.0279189	0.0201649			1_Del-3,5-O-diglucoside	-0.150927	0.1922	-0.0554644						30_Cyanidin-3-O-coumarylglucoside-5-O-glucoside	-0.142797	0.146152	-0.0260615						Unknown 13	0.101629	0.0915269	-0.117631
Acetoacetic acid	0.00299129	-0.0121734	0.00497613	-0.00941421	0.0132391			22_Delphinidin-3-O-acetylglucoside	-0.145784	0.160605	-0.0750539						2_Cyanidin-3, 5-O-diglucoside	-0.140059	0.141021	-0.0301766						Unknown 16	0.0565412	0.04917	-0.113455
Glycine	-0.00287265	-0.0116569	0.0114902	-0.0343037	-0.0150479			Unknown 12	0.14524	0.0368028	-0.0651919						18_Peonidin-3-O-glucoside	-0.111361	0.132339	-0.0159887						F6GZD1	0.00910672	0.0240257	0.107324	Putative uncharacterized protein OS=Vitis vinifera GN=VIT_00s0615g00030 PE=3 SV=1 - [F6GZD1_VITVI]	'35.2'	'not assigned.unknown'
Unknown 1	-0.0374391	0.0588732	-0.0168932	0.0154906	-0.0171831			30_Cyanidin-3-O-coumarylglucoside-5-O-glucoside	-0.142797	0.146152	-0.0260615						Secologanin like	-0.00564607	-0.121346	0.214691						Succinic acid	0.0241014	-0.0450496	0.106021
Leucine	0.00607287	0.04066	0.0768454	-0.0548004	-0.0228382			Tryptophan, N-acetyl-	0.141733	0.0235403	-0.00283955						35_Lut/Kae/Cy-(GlcCou)-methylGlu	-0.0865171	0.105029	-0.0217209						D7THV1	-0.0380695	0.0203533	0.0984306	Putative uncharacterized protein OS=Vitis vinifera GN=VIT_08s0007g08690 PE=4 SV=1 - [D7THV1_VITVI]	'31.1'	'cell.organisation'
Proline	-0.00769371	0.0434534	0.0760167	-0.0634359	-0.0287494			2_Cyanidin-3, 5-O-diglucoside	-0.140059	0.141021	-0.0301766						6_Peonidin-3, 5-O-digucoside	-0.0853482	0.103202	-0.0186803						Serine	-0.00994064	-0.0229739	0.0951222
Unknown 2	-0.0142552	0.00830298	0.00816896	-0.0570495	0.00325884			Unknown 15	0.136292	0.0926679	-0.0797659						34_Peonidin-3-O-coumarylglucoside-5-O-glucoside	-0.0840266	0.102329	-0.0212517						F6H088	0.0116939	-0.0189973	0.0940061	Hexokinase 3 OS=Vitis vinifera GN=VIT_18s0001g14230 PE=2 SV=1 - [F6H088_VITVI]	'2.2.1.4'	'major CHO metabolism.degradation.sucrose.hexokinase'
Serine	-0.00994064	-0.0229739	0.0951222	-0.0613199	0.0219008			Unknown 10	0.127055	0.0889977	-0.0786724						16_Pn-methylGlu-hexoside	-0.0829383	0.101145	-0.0202122						F6I397	0.0276925	-0.0182093	0.0887095	Putative uncharacterized protein OS=Vitis vinifera GN=VIT_15s0048g00370 PE=4 SV=1 - [F6I397_VITVI]	'1.3.8/7.2.1'	'PS.calvin cycle.transketolase/OPP.non-reductive PP.transketolase'
Ethanolamine	0.0376716	-0.0185387	0.0182545	-0.0213538	0.0864159			39_Kaempferol-3-O-glucuronide	0.126708	0.0237605	0.0476612						37_Delphinidin-3-O-coumarylglucoside	-0.0718155	0.0997203	-0.0445296						Threonic acid	-0.00546293	-0.0656025	0.0886989
Threonine	-0.00163363	-0.0136829	0.0497719	-0.0405951	-0.0235323			Unknown 11	0.125624	-0.0254524	-0.0229948						32_Malvidin-3-O-coumarylglucoside-5-O-glucoside	-0.0714731	0.0992196	-0.0444202						C5DB51	-0.0150581	0.0483282	0.0879506	Pyruvate kinase OS=Vitis vinifera GN=VIT_08s0056g00190 PE=3 SV=1 - [C5DB51_VITVI]	'4.1.14/4.2.14/11.1.30'	'''glycolysis.cytosolic branch.pyruvate kinase (PK)/glycolysis.plastid branch.pyruvate kinase (PK)/lipid metabolism.FA synthesis an...'' <Preview truncated at 128 characters>'
Isoleucine	0.0302033	0.0335502	0.0481284	-0.0441428	-0.0163592			49_Dihydrokaempferide-3-Glu	0.123728	0.0806079	-0.0808694						20_Myricetin-3-O-glucuronide	0.0759591	0.0989708	-0.0500551						Glyceric acid	0.0421135	-0.0256042	0.0865793
Maleic acid	0.00511223	-0.0248752	0.0599065	0.0348038	-0.0877423			Caffeic acid	0.119641	-0.0420698	-0.024607						25_Delphinidin-3-O-coumarylglucoside-5-O-glucoside	-0.0705665	0.0979928	-0.0443851						Gluconic acid	0.0653154	-0.0386119	0.0841797
Succinic acid	0.0241014	-0.0450496	0.106021	-0.0353181	-0.0140748			Gallic acid	0.117437	0.000111383	0.0142253						Arginine or ornithine like	0.0819642	0.0971946	0.0547748						A5B7N6	-0.023818	-0.0572363	-0.0826373	Putative uncharacterized protein OS=Vitis vinifera GN=VITISV_012919 PE=4 SV=1 - [A5B7N6_VITVI]	'10.5.1.1'	'cell wall.cell wall proteins.AGPs.AGP'
Glyceric acid	0.0421135	-0.0256042	0.0865793	-0.0735232	-0.0161343			Lysine	0.117372	0.0828403	0.0193263						21_Myricetin-3-O-glucoside	-0.0045391	0.0966314	0.0172939						49_Dihydrokaempferide-3-Glu	0.123728	0.0806079	-0.0808694
Fumaric acid	0.0309769	-0.00467802	0.0576283	0.0276988	-0.119225			Unknown 14	0.11639	0.0352069	-0.0146327						29_Petunidin-3-O-coumarylglucoside-5-O-glucoside	-0.0686733	0.09529	-0.0427835						A5BVL7	0.0175251	-0.00380604	0.0808493	Putative uncharacterized protein OS=Vitis vinifera GN=VITISV_008818 PE=4 SV=1 - [A5BVL7_VITVI]	'35.1.26'	'not assigned.no ontology.DC1 domain containing protein'
Acid like 1	0.0138364	-0.0730107	0.0637133	-0.0221153	-0.0119681			4-Hydroxyphenyl-beta-glucopyranoside like	0.115734	-0.00191963	-0.0214164						Arginine	0.0650106	0.0946457	0.0638803						Unknown 15	0.136292	0.0926679	-0.0797659
Malic-acid, 1-methylester	0.00867872	-0.0737548	0.0573184	-0.020784	-0.0105346			18_Peonidin-3-O-glucoside	-0.111361	0.132339	-0.0159887						Unknown 15	0.136292	0.0926679	-0.0797659						Unknown 10	0.127055	0.0889977	-0.0786724
Unknown 3	0.000448563	-0.0273531	0.0703709	-0.0728186	0.0553908			Asparagine	0.104127	0.0831069	-0.035119						17_Mv-methylGlu-glucoside	-0.0666819	0.0917152	-0.0386851						F6HHQ0	-0.0225248	-0.0619176	-0.0781445	Putative uncharacterized protein OS=Vitis vinifera GN=VIT_12s0057g01020 PE=4 SV=1 - [F6HHQ0_VITVI]	'10.5.1.1'	'cell wall.cell wall proteins.AGPs.AGP'
Butanoic acid, 2,4-dihydroxy-	0.031554	0.0125779	0.0172277	-0.00239693	-0.0175237			myo-Inositol	0.103548	-0.00224493	0.0179662						Unknown 13	0.101629	0.0915269	-0.117631						Leucine	0.00607287	0.04066	0.0768454
Aspartic acid	-0.0154164	-0.0310705	0.0327538	-0.00105877	0.0321786			Unknown 13	0.101629	0.0915269	-0.117631						Unknown 10	0.127055	0.0889977	-0.0786724						Proline	-0.00769371	0.0434534	0.0760167
Alanine like	-0.0751483	0.0258097	0.0107592	-0.0569775	0.0308985			Spermidine	0.0937366	-0.0301708	0.0487689						Methionine	0.0537886	0.08701	0.0500482						F6HN88	0.00113569	0.0503937	0.075298	Putative uncharacterized protein OS=Vitis vinifera GN=VIT_13s0019g00510 PE=4 SV=1 - [F6HN88_VITVI]	'8.1.5/11.1.2'	'''TCA / organic transformation.TCA.2-oxoglutarate dehydrogenase/lipid metabolism.FA synthesis and FA elongation.acetyl CoA transac...'' <Preview truncated at 128 characters>'
Glutamine	-0.0187973	0.0401881	0.0745974	-0.0444604	0.0496223			Oleanolic acid, 3-acetoxy- (3-beta-)-	0.0935892	0.0100384	0.0494849						14_Cyanidin-3-O-glucoside	-0.0732247	0.0851441	-0.00661559						22_Delphinidin-3-O-acetylglucoside	-0.145784	0.160605	-0.0750539
Malic acid	-0.000652458	-0.0331978	0.0242601	-0.000217438	-0.00745707			Sugar like 1	0.0912501	0.0307116	-0.0442206						Asparagine	0.104127	0.0831069	-0.035119						Glutamine	-0.0187973	0.0401881	0.0745974
Erythrirol	0.00866721	0.00822113	0.0445159	-0.0528151	-0.0187134			Phytic acid like	0.0898409	-0.031271	0.00656327						Lysine	0.117372	0.0828403	0.0193263						F6GUF4	0.00495441	0.0350108	0.0736165	Putative uncharacterized protein OS=Vitis vinifera GN=VIT_06s0004g01160 PE=3 SV=1 - [F6GUF4_VITVI]	'25.2/27.3.44'	'C1-metabolism.formate-tetrahydrofolate ligase/RNA.regulation of transcription.chromatin remodeling factors'
Methionine	0.0537886	0.08701	0.0500482	-0.073832	0.000114675			35_Lut/Kae/Cy-(GlcCou)-methylGlu	-0.0865171	0.105029	-0.0217209						49_Dihydrokaempferide-3-Glu	0.123728	0.0806079	-0.0808694						Ornithine	0.0687311	0.0756754	0.0733598
Folic acid like	-0.0198606	0.0209084	0.0520289	-0.0491481	0.00959137			6_Peonidin-3, 5-O-digucoside	-0.0853482	0.103202	-0.0186803						F6HZK2	-0.0765019	-0.0789476	-0.0101762	Putative uncharacterized protein OS=Vitis vinifera GN=VIT_07s0005g03410 PE=4 SV=1 - [F6HZK2_VITVI]	'33.1'	'development.storage proteins'			F6HYG1	-0.00497828	0.0546784	0.0732195	Putative uncharacterized protein OS=Vitis vinifera GN=VIT_09s0002g04680 PE=3 SV=1 - [F6HYG1_VITVI]	'2.2.1.3.1/20.2.1'	'major CHO metabolism.degradation.sucrose.invertases.neutral/stress.abiotic.heat'
Glutamic acid	0.0262375	0.00584328	0.0159657	-0.0154236	0.040382			43_Isorhramnetin-3-O-glucoside	0.0853326	0.041891	0.0197089						4_Petunidin-3, 5-O-diglucoside	-0.0573344	0.0789416	-0.0335693						F6H5V8	0.00241057	0.0543842	0.0731004	Putative uncharacterized protein OS=Vitis vinifera GN=VIT_14s0108g01160 PE=4 SV=1 - [F6H5V8_VITVI]	'26.27/27.3.1'	'''misc.calcineurin-like phosphoesterase family protein/RNA.regulation of transcription.ABI3/VP1-related B3-domain-containing trans...'' <Preview truncated at 128 characters>'
Butanoic acid, 4-amino-	-0.00780122	0.0307939	0.0330425	-0.0490494	-0.0323563			34_Peonidin-3-O-coumarylglucoside-5-O-glucoside	-0.0840266	0.102329	-0.0212517						F6H3T7	-0.0639952	-0.0777223	0.0105783	Putative uncharacterized protein OS=Vitis vinifera GN=VIT_04s0008g05010 PE=4 SV=1 - [F6H3T7_VITVI]	'35.2'	'not assigned.unknown'			Sugar like 3	-0.0481528	-0.0426192	-0.0726483
Phenylalanine	0.0709706	0.0440531	0.064042	-0.0472856	-0.0193079			16_Pn-methylGlu-hexoside	-0.0829383	0.101145	-0.0202122						Ornithine	0.0687311	0.0756754	0.0733598						F6H6M8	0.000489286	0.0426171	0.0724859	Putative uncharacterized protein OS=Vitis vinifera GN=VIT_16s0050g00490 PE=4 SV=1 - [F6H6M8_VITVI]	'29.5.1/29.5.5'	'protein.degradation.subtilases/protein.degradation.serine protease'
Acid like 2	0.00843603	-0.0394108	0.0366749	0.00965476	-0.0167987			Arginine or ornithine like	0.0819642	0.0971946	0.0547748						Q84U32	-0.00664572	-0.0754813	0.0250061	Putative serine/threonine kinase OS=Vitis vinifera GN=VIT_02s0241g00140 PE=2 SV=1 - [Q84U32_VITVI]	'29.4/30.3'	'protein.postranslational modification/signalling.calcium'			A5BV59	0.0216934	0.0528118	0.0721239	Putative uncharacterized protein OS=Vitis vinifera GN=VIT_17s0000g02750 PE=4 SV=1 - [A5BV59_VITVI]	'27.3.99/29.4/30.5/33.99'	'RNA.regulation of transcription.unclassified/protein.postranslational modification/signalling.G-proteins/development.unspecified'
Oxaloacetate like	0.00841384	-0.047476	0.00109772	-0.0419923	0.0301113			Unknown 7	0.0774318	-0.0682492	0.0350408						Malic-acid, 1-methylester	0.00867872	-0.0737548	0.0573184						A5JPK6	0.0175482	0.0282921	0.0720448	L-galactose dehydrogenase OS=Vitis vinifera GN=GDH PE=2 SV=1 - [A5JPK6_VITVI]	'3.5/17.2.3/21.2.1.4'	'''minor CHO metabolism.others/hormone metabolism.auxin.induced-regulated-responsive-activated/redox.ascorbate and glutathione.asco...'' <Preview truncated at 128 characters>'
Threonic acid	-0.00546293	-0.0656025	0.0886989	-0.052847	0.000147094			F6HZK2	-0.0765019	-0.0789476	-0.0101762	Putative uncharacterized protein OS=Vitis vinifera GN=VIT_07s0005g03410 PE=4 SV=1 - [F6HZK2_VITVI]	'33.1'	'development.storage proteins'			Acid like 1	0.0138364	-0.0730107	0.0637133						Unknown 5	-0.027886	-0.0638602	0.0714131
Asparagine	0.104127	0.0831069	-0.035119	0.00638499	0.0601907			20_Myricetin-3-O-glucuronide	0.0759591	0.0989708	-0.0500551						Galactonic acid	0.0361059	-0.0725392	0.136711						Unknown 3	0.000448563	-0.0273531	0.0703709
Histidine like	0.0358694	0.0455341	-0.0173751	-0.0123406	0.023512			Alanine like	-0.0751483	0.0258097	0.0107592						Q84JW2	-0.0415598	-0.0723975	-0.0170698	2S albumin OS=Vitis vinifera GN=Alb1 PE=4 SV=1 - [Q84JW2_VITVI]	'35.2'	'not assigned.unknown'			D7TVX5	-0.0314504	0.0474427	0.0680789	Putative uncharacterized protein OS=Vitis vinifera GN=VIT_02s0025g03280 PE=4 SV=1 - [D7TVX5_VITVI]	'29.5.7'	'protein.degradation.metalloprotease'
2,3-Dihydroxybutanedioic acid like	0.0288229	0.0554576	0.0458645	-0.0378611	0.0275313			F6HTM3	-0.0737714	-0.0249131	0.0528878	Putative uncharacterized protein OS=Vitis vinifera GN=VIT_03s0017g01690 PE=4 SV=1 - [F6HTM3_VITVI]	'11.1.9/16.1.5/29.2.3/31.1'	'''lipid metabolism.FA synthesis and FA elongation.long chain fatty acid CoA ligase/secondary metabolism.isoprenoids.terpenoids/pro...'' <Preview truncated at 128 characters>'			F6HZK3	-0.0666183	-0.0700585	-0.00766484	Putative uncharacterized protein OS=Vitis vinifera GN=VIT_07s0005g03420 PE=4 SV=1 - [F6HZK3_VITVI]	'33.1'	'development.storage proteins'			D7TUA2	0.00248239	0.0269663	0.0677982	40S ribosomal protein S6 OS=Vitis vinifera GN=VIT_03s0017g01350 PE=3 SV=1 - [D7TUA2_VITVI]	'29.2.1.2.1.6/29.2.2'	'protein.synthesis.ribosomal protein.eukaryotic.40S subunit.S6/protein.synthesis.ribosome biogenesis'
Arginine or ornithine like	0.0819642	0.0971946	0.0547748	-0.0430113	0.0031441			14_Cyanidin-3-O-glucoside	-0.0732247	0.0851441	-0.00661559						F6HPJ1	0.0184957	0.0700133	0.0309193	Pyruvate dehydrogenase E1 component subunit alpha OS=Vitis vinifera GN=VIT_01s0026g00990 PE=3 SV=1 - [F6HPJ1_VITVI]	'8.1.1.1'	'TCA / organic transformation.TCA.pyruvate DH.E1'			D7UA89	-0.0119201	0.0121014	0.0659032	Putative uncharacterized protein OS=Vitis vinifera GN=VIT_14s0060g00550 PE=4 SV=1 - [D7UA89_VITVI]	'8.2.11'	'TCA / organic transformation.other organic acid transformations.atp-citrate lyase'
Unknown 4	0.0229885	0.00697461	-0.0310561	-0.00486593	0.0286974			37_Delphinidin-3-O-coumarylglucoside	-0.0718155	0.0997203	-0.0445296						F6HI56	-0.0582817	-0.0689296	-0.0088111	Putative uncharacterized protein OS=Vitis vinifera GN=VIT_07s0151g00640 PE=4 SV=1 - [F6HI56_VITVI]	'26.9/33.1'	'misc.glutathione S transferases/development.storage proteins'			F6H7I9	0.0363813	0.0280382	0.065721	Aminomethyltransferase OS=Vitis vinifera GN=VIT_10s0116g01540 PE=3 SV=1 - [F6H7I9_VITVI]	'1.2.4.2/13.2.5.2'	'PS.photorespiration.glycine cleavage.T subunit/amino acid metabolism.degradation.serine-glycine-cysteine group.glycine'
Tartaric acid	-0.0026042	-0.0248352	0.010423	-0.0146721	0.00380729			32_Malvidin-3-O-coumarylglucoside-5-O-glucoside	-0.0714731	0.0992196	-0.0444202						Unknown 7	0.0774318	-0.0682492	0.0350408						Unknown 12	0.14524	0.0368028	-0.0651919
Xylose	0.0324025	0.00338684	0.00952209	0.0107417	-0.0227906			Phenylalanine	0.0709706	0.0440531	0.064042						8_Delphinidin-3-O-glucoside	-0.0495909	0.0676119	-0.0266972						36_Isorhamnetin-3-O-glucuronide	0.0483007	0.0497678	-0.0649238
Arabinose	0.0484851	0.0164976	0.00618986	-0.0108184	0.00623229			Galactaric acid	0.0708583	0.0419024	-0.0431237						Quinic acid, caffeoyl-	0.0381292	-0.0670061	-0.0557132						Phenylalanine	0.0709706	0.0440531	0.064042
Ribose	0.0158916	0.0175605	0.014719	-0.00756557	0.000282573			25_Delphinidin-3-O-coumarylglucoside-5-O-glucoside	-0.0705665	0.0979928	-0.0443851						40_Pn-(Glc-Cou)-methylGlu	-0.0483564	0.066496	-0.0267686						Arginine	0.0650106	0.0946457	0.0638803
Rhamnose	0.0311461	0.0458484	-0.0302396	-0.000689346	-0.00126537			31_Quercetin 3-O-glucuronide	0.068744	0.000970569	-0.00783981						Threonic acid	-0.00546293	-0.0656025	0.0886989						Acid like 1	0.0138364	-0.0730107	0.0637133
Putrescine	0.0631037	0.0276439	0.0345704	0.0173	-0.0132674			Ornithine	0.0687311	0.0756754	0.0733598						Alanine	-0.0561596	0.065143	0.0234013						A5BL32	0.00750827	0.0340687	0.0621602	Putative uncharacterized protein OS=Vitis vinifera GN=VITISV_011731 PE=3 SV=1 - [A5BL32_VITVI]	'5.3/25/26.11.1'	'fermentation.ADH/C1-metabolism/misc.alcohol dehydrogenases.cinnamyl alcohol dehydrogenase'
Ornithine	0.0687311	0.0756754	0.0733598	-0.0340432	-0.0148064			29_Petunidin-3-O-coumarylglucoside-5-O-glucoside	-0.0686733	0.09529	-0.0427835						Unknown 5	-0.027886	-0.0638602	0.0714131						D7TNT9	0.00839805	0.0105228	0.062125	Citrate synthase OS=Vitis vinifera GN=VIT_13s0156g00180 PE=3 SV=1 - [D7TNT9_VITVI]	'35.2'	'not assigned.unknown'
Sugar like 1	0.0912501	0.0307116	-0.0442206	-0.0400884	-0.00899434			17_Mv-methylGlu-glucoside	-0.0666819	0.0917152	-0.0386851						41_Cyanidin-3-O-coumarylglucoside	-0.0466196	0.0634329	-0.0234559						D7SRG7	0.0151598	0.0355427	0.0618432	Putative uncharacterized protein OS=Vitis vinifera GN=VIT_08s0217g00020 PE=4 SV=1 - [D7SRG7_VITVI]	'35.2'	'not assigned.unknown'
Sugar like 2	-0.00680621	0.00130351	0.0523632	-0.0229363	-0.0095522			F6HZK3	-0.0666183	-0.0700585	-0.00766484	Putative uncharacterized protein OS=Vitis vinifera GN=VIT_07s0005g03420 PE=4 SV=1 - [F6HZK3_VITVI]	'33.1'	'development.storage proteins'			D7SH83	0.0100469	0.0629458	0.0496956	Putative uncharacterized protein OS=Vitis vinifera GN=VIT_17s0000g00160 PE=3 SV=1 - [D7SH83_VITVI]	'20.2.3/27.3.34/29.1.14'	'stress.abiotic.drought/salt/RNA.regulation of transcription.orphan family/protein.aa activation.glycine-tRNA ligase'			C5MQQ6	-0.0369516	-0.0225544	-0.0613631	Polygalacturonase-inhibiting protein OS=Vitis rupestris x Vitis vinifera PE=4 SV=1 - [C5MQQ6_9ROSI]	'10.6.3/30.2.3/30.2.11'	'''cell wall.degradation.pectate lyases and polygalacturonases/signalling.receptor kinases.leucine rich repeat III/signalling.recep...'' <Preview truncated at 128 characters>'
Shikimic acid	0.00699174	0.0137051	0.0392104	-0.033948	-0.0302933			Gluconic acid	0.0653154	-0.0386119	0.0841797						F6HHQ0	-0.0225248	-0.0619176	-0.0781445	Putative uncharacterized protein OS=Vitis vinifera GN=VIT_12s0057g01020 PE=4 SV=1 - [F6HHQ0_VITVI]	'10.5.1.1'	'cell wall.cell wall proteins.AGPs.AGP'			A5ASW8	0.00330716	-0.0350217	-0.0607958	Putative uncharacterized protein OS=Vitis vinifera GN=VIT_12s0055g01110 PE=4 SV=1 - [A5ASW8_VITVI]	'1.1.1.1'	'PS.lightreaction.photosystem II.LHC-II'
Arginine	0.0650106	0.0946457	0.0638803	-0.0265365	-0.00518282			Arginine	0.0650106	0.0946457	0.0638803						A5B2Z7	0.00716662	0.0618349	0.0454814	Pyruvate dehydrogenase E1 component subunit alpha OS=Vitis vinifera GN=VIT_09s0018g01940 PE=3 SV=1 - [A5B2Z7_VITVI]	'8.1.1.1'	'TCA / organic transformation.TCA.pyruvate DH.E1'			A5B1L7	-0.0227779	0.0582604	0.0604829	Putative uncharacterized protein OS=Vitis vinifera GN=VITISV_042205 PE=4 SV=1 - [A5B1L7_VITVI]	'33.2'	'development.late embryogenesis abundant'
Citric acid	0.000445526	-0.015545	0.0108017	0.0196534	0.000594139
Lysine	0.117372	0.0828403	0.0193263	-0.0112399	0.00264602
Ascorbic acid	-0.00181856	0.00504607	0.0527905	-0.0242796	-0.00810852
Acid like 3	0.0187736	0.00672737	-0.0275039	0.00126118	0.00318811
Tyrosine	0.0595162	0.055036	0.0114062	-0.0382342	-0.0184117
Fructose	-0.0179376	-0.00753895	0.00401132	-0.0157474	0.00148657
Glucose	-0.00653995	-0.0284924	0.0249881	-0.0103019	0.00211139
Gallic acid	0.117437	0.000111383	0.0142253	-0.0319921	-0.0719009
Sugar beta-D-Galactopyranoside, 1-isopropyl-, 1-thio-	-0.027955	-0.0570277	0.0446227	-0.0153525	0.0196064
Gluconic acid	0.0653154	-0.0386119	0.0841797	-0.0543971	0.0296066
Galactonic acid	0.0361059	-0.0725392	0.136711	-0.0885419	-0.00601485
Unknown 5	-0.027886	-0.0638602	0.0714131	-0.0343704	-0.0220103
Galactaric acid	0.0708583	0.0419024	-0.0431237	-0.032244	0.0441304
Unknown 6	-0.00660071	-0.00242005	-0.0139838	0.0279477	-0.0189666
myo-Inositol	0.103548	-0.00224493	0.0179662	0.000714714	-0.0302966
Caffeic acid	0.119641	-0.0420698	-0.024607	0.00655711	-0.0288197
Tryptophan, N-acetyl-	0.141733	0.0235403	-0.00283955	0.0297299	-0.00474297
Spermidine	0.0937366	-0.0301708	0.0487689	-0.014689	0.00927045
Unknown 7	0.0774318	-0.0682492	0.0350408	0.0226232	0.0154791
Unknown 8	0.183462	-0.0390411	0.052693	0.0244727	0.0104864
Unknown 9	0.189071	0.0556266	-0.0310001	-0.030775	0.00506215
Unknown 10	0.127055	0.0889977	-0.0786724	-0.0110086	0.0660494
Unknown 11	0.125624	-0.0254524	-0.0229948	0.0428606	0.0284439
4-Hydroxyphenyl-beta-glucopyranoside like	0.115734	-0.00191963	-0.0214164	0.0424292	0.0497059
Unknown 12	0.14524	0.0368028	-0.0651919	0.071505	0.0613746
Sucrose	-0.00475199	-0.0313073	0.0260614	0.0391622	0.0666658
Phenyl-sugar derivative like salicin	-0.0282024	-0.0434329	-0.0572683	0.13912	0.121039
Sugar like 3	-0.0481528	-0.0426192	-0.0726483	0.123649	0.131881
Quinic acid, caffeoyl-	0.0381292	-0.0670061	-0.0557132	0.124921	0.0882932
Epicatechin	0.0452433	-0.0191575	-0.0553947	0.0776774	0.0511043
Phytic acid like	0.0898409	-0.031271	0.00656327	0.0343658	0.0653181
Unknown 13	0.101629	0.0915269	-0.117631	0.0516856	0.0376721
Unknown 14	0.11639	0.0352069	-0.0146327	0.0302411	0.0511852
Unknown 15	0.136292	0.0926679	-0.0797659	-0.0227318	0.0828574
Unknown 16	0.0565412	0.04917	-0.113455	0.02017	0.0935654
Secologanin like	-0.00564607	-0.121346	0.214691	-0.024766	0.0728823
Oleanolic acid, 3-acetoxy- (3-beta-)-	0.0935892	0.0100384	0.0494849	0.0137863	0.0543411
1_Del-3,5-O-diglucoside	-0.150927	0.1922	-0.0554644	-0.104512	0.0110623
2_Cyanidin-3, 5-O-diglucoside	-0.140059	0.141021	-0.0301766	0.0357516	0.0620035
3_Procyanidin B2	0.0367625	0.0163916	-0.0143908	-0.0337051	0.0218974
4_Petunidin-3, 5-O-diglucoside	-0.0573344	0.0789416	-0.0335693	-0.0841937	-0.0237157
5_Dihydroquercetin-3-O-hexoside	-0.0434351	0.0582791	-0.0195775	-0.045696	-0.00346499
6_Peonidin-3, 5-O-digucoside	-0.0853482	0.103202	-0.0186803	-0.0175922	0.0316911
7_Malvidin-3, 5-O-diglucoside	-0.0192899	0.0282308	-0.0159493	-0.0432241	-0.0205717
8_Delphinidin-3-O-glucoside	-0.0495909	0.0676119	-0.0266972	-0.0662305	-0.0134398
9_Procyanidin B like	-0.0333997	-0.00999143	-0.0158002	0.0202407	-0.0400601
10_MDHQ-hexoside	-0.0352679	0.0472672	-0.0164263	-0.0380851	-0.00384635
11_Delphinidin-3-O-acetylglucoside-5-O-glucoside	-0.0195174	0.0284902	-0.0163041	-0.043718	-0.0214985
12_Procyanidin B5	0.0240878	0.00229894	-0.0110859	-0.0180468	-0.0126332
13_Lut/Kae/Cy-methylGlu-hexoside	-0.0406395	0.0544609	-0.0190988	-0.0448133	-0.00401118
14_Cyanidin-3-O-glucoside	-0.0732247	0.0851441	-0.00661559	0.0154399	0.0491821
15_Cyanidin-3-O-acetylglucoside-5-O-glucoside	-0.0394926	0.0531245	-0.0191058	-0.0453222	-0.00545876
16_Pn-methylGlu-hexoside	-0.0829383	0.101145	-0.0202122	-0.0246011	0.0263475
17_Mv-methylGlu-glucoside	-0.0666819	0.0917152	-0.0386851	-0.0972677	-0.0253531
18_Peonidin-3-O-glucoside	-0.111361	0.132339	-0.0159887	0.00747773	0.0654751
19_Peonidin-3-O-acetylglucoside-5-O-glucoside	-0.0432641	0.0585266	-0.0213625	-0.0515055	-0.00747831
20_Myricetin-3-O-glucuronide	0.0759591	0.0989708	-0.0500551	-0.0846318	-0.00300667
21_Myricetin-3-O-glucoside	-0.0045391	0.0966314	0.0172939	-0.136205	-0.0959795
22_Delphinidin-3-O-acetylglucoside	-0.145784	0.160605	-0.0750539	0.000620247	0.00702395
23_Lut/Kae/Cy-methylGlu	-0.0260381	0.0339296	-0.00775211	-0.016516	0.0103536
24_Cyanidin-3-O-coumarylglucoside	-0.043894	0.0595869	-0.0224423	-0.0559852	-0.00899506
25_Delphinidin-3-O-coumarylglucoside-5-O-glucoside	-0.0705665	0.0979928	-0.0443851	-0.114506	-0.0347826
26_Laricitrin 3-O-glucuronide	-0.0230084	0.0338981	-0.0186583	-0.0521452	-0.0244354
27_Cyanidin-3-O-acetylglucoside	-0.0339513	0.0447746	-0.0122953	-0.0268935	0.00642824
28_Epicatechin gallate	0.0202778	0.0058028	-0.0200512	0.0264867	-0.0604938
29_Petunidin-3-O-coumarylglucoside-5-O-glucoside	-0.0686733	0.09529	-0.0427835	-0.109699	-0.0329271
30_Cyanidin-3-O-coumarylglucoside-5-O-glucoside	-0.142797	0.146152	-0.0260615	0.0411107	0.0661636
31_Quercetin 3-O-glucuronide	0.068744	0.000970569	-0.00783981	0.0111197	-0.0466707
32_Malvidin-3-O-coumarylglucoside-5-O-glucoside	-0.0714731	0.0992196	-0.0444202	-0.114497	-0.0335236
33_Pg-3-O-Cou-Glc-5-O-Glc	-0.0180896	0.0266255	-0.0146254	-0.0415634	-0.0185717
34_Peonidin-3-O-coumarylglucoside-5-O-glucoside	-0.0840266	0.102329	-0.0212517	-0.0267279	0.0225314
35_Lut/Kae/Cy-(GlcCou)-methylGlu	-0.0865171	0.105029	-0.0217209	-0.0266468	0.0238983
36_Isorhamnetin-3-O-glucuronide	0.0483007	0.0497678	-0.0649238	-0.0529881	-0.0398312
37_Delphinidin-3-O-coumarylglucoside	-0.0718155	0.0997203	-0.0445296	-0.114814	-0.0322547
38_Cinchonain Ia	0.0359614	0.000884089	-0.0230717	0.0043787	-0.0214803
39_Kaempferol-3-O-glucuronide	0.126708	0.0237605	0.0476612	-0.0661262	-0.0395177
40_Pn-(Glc-Cou)-methylGlu	-0.0483564	0.066496	-0.0267686	-0.0689877	-0.0143428
41_Cyanidin-3-O-coumarylglucoside	-0.0466196	0.0634329	-0.0234559	-0.058756	-0.0070937
42_Petunidin-3-O-coumarylglucoside	-0.019889	0.0294082	-0.0158051	-0.0456203	-0.0170005
43_Isorhramnetin-3-O-glucoside	0.0853326	0.041891	0.0197089	-0.071196	-0.0571758
44_Phloretin	0.0286671	-0.00249505	0.03113	-0.0206464	-0.019896
45_Cinchonain Ib	0.0524903	0.0176639	-0.0217462	-0.0112089	-0.0404299
46_Pelargonidin-3-(6''-coumaryl)-glucoside	-0.0392666	0.0457381	-0.00467721	0.00213955	0.0175625
47_Peonidin-3-O-coumarylglucoside	-0.0429751	0.058513	-0.0206812	-0.0519962	-0.00334177
48_Malvidin-3-O-coumarylglucoside	-0.0193491	0.0286967	-0.0154359	-0.0445659	-0.0172438
49_Dihydrokaempferide-3-Glu	0.123728	0.0806079	-0.0808694	-0.0618937	-0.0363437
A0A024FR46	0.00883955	0.000524341	-0.010423	-0.00466705	-0.00362016
A0A024FS61	0.0363935	0.0270323	-0.00174572	-0.000179187	-0.0109567
A0T2X7	0.023047	0.00285453	-0.0370289	0.000311811	0.0214421
A1YW90	-0.0314674	-0.00442162	0.0173648	0.0286223	-0.0917268
A2ICC5	-0.0327355	0.0354061	0.000702932	0.0203594	0.0300959
A2ICC8	-0.0531929	-0.00039956	0.000442837	0.00543675	0.0512671
A2ICC9	-0.0464277	0.0529599	-0.00429429	0.00863071	0.02478
A3FA65	0.0170408	-0.0155085	-0.0273506	-0.0232835	-0.0322372
A3FA69	-0.00939619	-0.00757574	-0.0214849	0.0101576	-0.0193571
A3QRB6	0.0146989	0.014232	-0.0261659	0.0147936	0.0136475
A5ACT0	0.0185114	-0.00947482	-0.0295529	0.00790552	-0.0360418
A5ADJ5	0.0330627	0.0120433	-0.00193688	-0.0208648	0.00375299
A5ADL7	-0.00618115	0.0107597	0.0515794	-0.0077748	0.00582368
A5AEB4	0.0302635	-0.0130728	0.00678698	-0.0820316	-0.0438997
A5AEH1	-0.00164601	-0.0059456	0.00104329	0.020123	-0.0109147
A5AEP0	0.00527784	0.0226715	-0.0105297	0.0138369	-0.0861805
A5AEQ0	-0.0138841	0.027223	0.0143969	-0.0383206	0.0663327
A5AER7	0.0500548	0.0418728	-0.0235119	0.013375	-0.0113144
A5AEX6	0.0157256	-0.0224437	0.0122415	-0.000206483	-0.022465
A5AEY1	0.00740085	0.00538789	-0.0236049	-0.00275158	0.028815
A5AFH5	-0.00906634	-0.0160704	-0.00852775	0.00410756	-0.0102462
A5AFR3	0.0324796	0.0348494	0.00705141	0.0176317	0.0145122
A5AFS1	-0.000289515	-0.00736792	0.00502209	-0.0143229	0.0132158
A5AGJ5	-0.00914326	0.00336903	0.0114048	-0.00895118	-5.40684e-05
A5AGM9	0.00165936	-0.00456126	0.00688165	-0.01122	0.0147911
A5AGN5	0.0377605	0.0115542	0.055298	-0.0152187	0.0494019
A5AGQ2	0.00521202	-0.0109177	-0.0122514	0.0346956	0.057948
A5AGV0	0.00613266	0.0353376	0.0254783	0.0427086	0.0335244
A5AH72	-0.026712	-0.00474859	0.047202	0.022035	-0.03594
A5AHA8	-0.00287603	0.0185919	0.0371695	-0.0173432	0.0162556
A5AHG5	-0.0144984	0.0156894	0.0209395	0.0219098	0.0138657
A5AHI1	0.000777025	-0.015008	-0.0103589	-0.0454551	-0.00344695
A5AHP2	0.0199687	0.00272291	-0.0108862	-0.0463916	-0.0260564
A5AHY0	-0.00411936	-0.0230098	-0.0205057	-0.00261364	-0.0375478
A5AI12	-0.00195029	-0.0221605	-0.0233049	0.0324635	-0.0132389
A5AIE0	0.0369633	0.00903658	-0.0102835	-0.00706233	-0.016385
A5AIJ0	0.0150702	0.0125767	-0.0323439	0.00295472	0.0329873
A5AIP9	0.00362229	0.060077	0.0161687	0.0756689	-0.00120067
A5AIS9	-0.0151512	0.0218127	-0.00834225	-0.0255249	-0.00218108
A5AJY2	0.0127255	0.00827572	-0.0228402	-0.00789978	0.0311419
A5AKB1	0.00514666	-0.00335256	-0.019501	-0.00576447	0.00910503
A5AKD8	0.00316588	-0.0171778	-0.0188991	-0.0161543	-0.00233501
A5AKT0	0.0136738	0.0270292	0.0406501	0.0242379	-0.0628599
A5AL04	0.0201098	-0.0118247	-0.00673659	-0.0211327	0.0577907
A5AL13	-0.017955	-0.0316718	0.0341084	-0.0282055	-0.0138162
A5AL82	0.00739642	0.00536268	-0.0238633	-0.00299226	0.0291341
A5ALB2	0.00272044	-0.00314642	-0.00963784	-0.0272562	0.0066331
A5ALX7	0.000968378	-0.0123708	-0.0231932	0.00607824	-0.0318754
A5AM26	0.0167791	0.0122617	-0.0373168	-0.00832325	0.0438915
A5AMM2	0.0314924	-0.00582408	0.0329814	0.00144703	0.0121938
A5ANR7	-0.0473802	-0.00872322	-0.0138564	0.0108687	0.0273306
A5ANT9	-0.022267	-0.00600755	0.018654	-0.00989462	0.0186944
A5AP38	-0.0109433	0.0123363	0.0107715	-0.00778851	0.00455893
A5AP51	0.00922165	0.0110776	0.0288757	0.0752096	-0.0588047
A5AP98	0.00739642	0.00536268	-0.0238633	-0.00299226	0.0291341
A5APB9	0.0155198	0.014524	0.0228229	0.00866577	-0.0304253
A5APT3	0.0247653	0.0250153	-0.0067765	0.0240902	-0.0329631
A5AQ47	-0.0162626	-0.0230964	-0.0116271	-0.0138697	-0.0243553
A5AQ65	0.00106327	0.0219265	0.00692982	0.0141694	-0.00421071
A5AR69	-0.00613438	-0.0455222	0.0108183	0.00296311	0.0384615
A5ARC5	-0.0181429	0.0138494	0.0374134	-0.00453451	0.0194965
A5ARE0	0.00701452	0.00648091	0.0325942	0.0163959	0.0162246
A5ARJ3	-0.0307606	-0.0259976	-0.0294389	0.0653222	-0.0119367
A5ARL2	-0.0076587	-0.0273209	0.00230873	-0.0119731	0.0280788
A5AS18	-0.0085902	-0.0142429	-0.0292112	-0.010202	0.055593
A5AS66	-0.0106852	0.0156278	-0.0054201	-0.01736	-0.00327222
A5AS94	0.00398638	0.0313299	0.0158107	-0.00258074	0.0183524
A5ASG6	0.00485671	-0.027378	-0.0109565	0.000155213	0.0225472
A5ASS2	0.0400258	0.0358457	-0.00703551	0.0197306	-0.0370667
A5ASV4	0.0114844	0.0129247	0.00242897	0.0182992	-0.0275306
A5ASV7	0.0209197	0.0509033	0.0414389	-0.0339889	-0.00246259
A5ASW8	0.00330716	-0.0350217	-0.0607958	0.00134756	-0.0165856
A5AT21	0.0173984	0.0345673	0.0166314	-0.000506219	0.0052858
A5ATG8	-0.0220013	-0.0219089	0.0497497	-0.00205082	-0.0220414
A5ATQ4	0.0281288	0.0133722	0.0160789	-0.0111984	0.00793609
A5ATQ5	-0.0234597	0.0138885	-0.0241373	-0.00217432	-0.0224976
A5ATS8	0.0129496	0.0103144	-0.0215419	-0.00368002	0.0211022
A5ATU0	0.0149573	0.00369302	-0.0137789	-0.0430292	0.0297335
A5AUG8	0.0288921	0.0148815	-0.00499789	-0.00885677	-0.00885527
A5AUW4	-0.0314211	0.0152561	-0.00194436	0.0255887	0.0284386
A5AUZ0	4.60743e-05	0.0268599	0.0387499	0.0650378	-0.0157727
A5AVI4	-0.0168906	0.032077	0.0274825	0.0341672	-0.0163387
A5AVX9	-0.0265615	-0.0160782	0.0470666	0.0314583	0.0859358
A5AW13	8.44051e-08	0.0340671	0.0531456	-0.00953621	0.014041
A5AWN5	0.0152749	0.0205079	0.0088582	0.0422932	-0.0155288
A5AWN7	0.0118531	-0.0155111	0.027277	-0.0189007	-0.0348939
A5AX39	0.0215252	0.0311096	0.0371053	-0.0115301	0.0556713
A5AX75	-0.00235773	0.0030252	-0.00973945	0.0179374	-0.0127045
A5AX94	0.0174738	-0.0107468	0.0272073	-0.0209789	0.0610514
A5AXB8	-0.0164345	-0.0101111	0.0234959	0.00898991	0.0508691
A5AXI5	0.00314117	0.0133775	0.0298385	-0.0166593	0.0312662
A5AXI6	0.00333744	0.00575554	0.0148428	-0.00386637	-0.0245541
A5AXM6	-0.0102881	0.013127	-0.00434603	-0.0120247	-0.00608948
A5AXQ8	-0.0324954	0.0162769	0.0295526	0.0307855	-0.0590293
A5AY42	0.0107675	-0.00725842	-0.0295409	-0.0214626	0.00582304
A5AYP2	-0.00269191	0.00213551	0.0409678	-0.0781646	-0.0483606
A5AYY4	0.0103602	0.00825933	0.0273668	-0.000407615	-0.042135
A5AZ52	0.00682013	0.0013346	-0.0120922	-0.00254116	-0.001339
A5B0L2	-0.0145775	-0.027624	-0.00121141	-0.0130945	0.000565015
A5B0L5	0.0363221	0.00605205	-0.00529239	-0.0225595	-0.0374614
A5B0Z2	0.00392657	-0.005732	0.00653374	-0.0311022	0.034058
A5B118	-0.00274855	-0.00927744	0.00513691	-0.0143237	-0.000181362
A5B126	0.000420104	-0.0249048	-0.00195841	0.0372274	0.0317142
A5B1D3	0.000540017	-0.0161436	-0.00344115	-0.0275731	0.013427
A5B1L7	-0.0227779	0.0582604	0.0604829	0.0446459	-0.0385785
A5B1P3	0.00663875	0.00870616	-0.00145465	0.0215928	-0.0306126
A5B1R1	0.0576038	0.0489628	-0.0128369	0.0189895	-0.0357258
A5B1Y5	0.0163849	-0.016732	-0.00244137	-0.0310022	-0.00999662
A5B2H3	0.00187783	-0.0420099	0.0173505	0.0279634	-0.0171471
A5B2U7	0.0469607	0.0435133	-0.00481242	0.0297771	-0.0547127
A5B2Z7	0.00716662	0.0618349	0.0454814	0.0392345	-0.0101309
A5B344	-0.0111534	-0.0107877	0.039417	0.0130964	-0.0212582
A5B3K2	-0.0149527	-0.0419027	-0.0169958	-0.0284683	0.0457496
A5B3R4	-0.012295	0.0166734	-0.00519873	-0.0144952	-0.00576349
A5B412	0.00472694	0.0149092	0.0184516	-0.0174237	0.0544905
A5B427	0.01233	-0.0399026	0.0188857	-0.0289098	0.00269514
A5B473	-0.00467815	0.0422504	0.0395034	0.0631305	-0.0645766
A5B479	-0.03169	-0.0321504	0.0242657	-0.003651	-0.0309499
A5B4J3	0.0343509	0.0275007	-0.000996028	0.00233553	-0.0211988
A5B4U6	-0.00247174	0.00594716	-0.00936374	-0.0126164	-0.0167063
A5B523	0.0105651	-0.0443738	-0.0106848	0.0226241	-0.0590783
A5B5I4	0.0145224	-0.0503643	-0.0166637	0.0275581	0.0387497
A5B5N0	0.00327122	0.00322673	0.00313947	0.0211851	-0.0157835
A5B5R1	0.0119963	0.00484159	0.0245627	0.0111467	-0.0449975
A5B605	-0.0111167	0.0319199	0.0108618	0.0515214	-0.0638203
A5B6T9	0.00253312	-0.029208	-0.00653703	-0.019362	-0.00846141
A5B7N6	-0.023818	-0.0572363	-0.0826373	0.00979721	-0.103443
A5B7R2	-0.00609584	0.00730247	0.00137342	0.00956585	-0.00859969
A5B878	-0.00744	-0.0222174	-0.0110978	-0.0145252	0.0301398
A5B894	-0.0205456	-0.0128441	-0.0101276	-0.0130832	0.0297412
A5B8K3	0.00148971	-0.0124385	-0.00915419	-0.00610977	-0.00120552
A5B8K4	0.0153514	0.00814812	0.0271156	0.030666	0.0361208
A5B8K7	0.00774558	-0.00956548	-0.0173664	-0.0473482	0.011207
A5B8T3	0.0184648	-0.0158207	0.0380041	-0.026768	0.0273662
A5B8T4	0.00740085	0.00538789	-0.0236049	-0.00275158	0.028815
A5B8T6	0.0301684	0.025777	-0.00773804	0.00698881	-0.0194065
A5B8Y3	-0.008166	-0.0119663	-0.0194432	-0.00574933	-0.0237779
A5B9M3	0.00255176	-0.0189805	-0.0104297	-0.00174489	0.0017762
A5B9P8	0.0239637	-0.00102983	0.000955074	-0.0504401	0.00355289
A5B9Z0	0.0527834	0.0476609	-0.0216508	0.0254376	-0.0323991
A5BB66	-0.0071972	-0.0377996	-0.0459457	0.0102878	-0.0589314
A5BB92	0.0163418	0.027856	0.0170679	0.0306852	0.016544
A5BBY9	0.00967909	-0.00531336	0.0201695	0.0180288	0.0370912
A5BCM7	0.0149154	-0.00644555	-0.0390261	0.00779173	0.0202237
A5BCS2	0.0140408	0.000653686	-0.0302406	-0.0147441	0.0332239
A5BCS8	0.0119514	0.0149332	0.0221723	-0.00545762	0.0244272
A5BCX3	0.0244643	0.0202074	-0.0378348	0.00748223	0.0474059
A5BD13	0.000860779	0.026587	0.0415208	-0.00532942	0.0227494
A5BDH7	0.0294414	-0.00695969	-0.00281603	-0.00782674	-0.00148733
A5BDX1	-0.00277743	-0.0259935	-0.00826524	-0.00294626	-0.00835833
A5BDX9	0.00869333	0.00628462	-0.0282906	-0.00373117	0.034535
A5BE19	0.0431272	0.00781952	0.00383742	-0.0076287	-0.0446383
A5BE54	0.00435766	0.0306632	0.0211491	-0.00263666	0.0269554
A5BE97	0.0308544	0.026955	-0.00440081	0.0103335	-0.0262861
A5BEF3	0.0243804	0.0374776	0.0365409	0.0808628	0.0184126
A5BEH3	0.00371107	0.00443777	0.00772335	-0.00180387	-0.0356385
A5BEJ8	0.0468326	0.0222901	0.0212577	0.0019748	-0.00935004
A5BEM6	0.0274438	0.00464472	-0.0174081	-0.00591349	-0.000778608
A5BEM8	-0.00263295	0.00333306	-0.00387611	0.0106461	0.000199467
A5BF27	-0.00098215	-0.00166327	-0.00684851	-0.00791018	-0.0485045
A5BF93	0.00202038	0.028757	0.0194351	-0.0137527	0.0407437
A5BFG5	0.0187659	0.0164152	-0.0323463	0.00693795	0.025044
A5BFH3	-0.0180351	0.0201841	-0.00307538	0.00052543	0.006178
A5BFH7	-0.000245036	-0.00308607	-0.00165185	-0.0234505	0.00922991
A5BFL3	-0.00558388	-0.00563091	-0.0374076	0.0444479	-0.023102
A5BFV2	-0.0225444	0.0277884	-0.00771962	-0.0159467	0.0040033
A5BGB7	-0.0113216	-0.0128933	-0.019054	-0.0163661	-0.0246665
A5BGC9	-0.00407478	0.0140526	0.00838755	0.0125894	0.0584881
A5BGJ0	-0.022778	-0.0174888	-0.0209931	0.0231039	-0.0107314
A5BGW2	0.0058401	-0.00769239	0.0223653	-0.0106365	0.021792
A5BGY1	0.0276279	0.0439182	0.0336362	0.0327768	-0.0322884
A5BHS5	0.00314761	0.0164256	0.0278194	-0.0185085	0.0264249
A5BHY1	-0.00160017	0.0287033	0.0389493	0.0278945	-0.0201255
A5BI23	-0.0132087	-0.0154044	-0.00893851	-0.000276962	-0.00714667
A5BIN1	-0.033464	0.00484496	-0.025294	0.000897061	-0.00787325
A5BIQ8	0.00731401	0.0318389	0.0321969	0.0294447	-0.0388786
A5BIU6	0.0195227	0.019357	-0.0263281	0.0214262	0.00194906
A5BIY8	-0.00127019	-0.0451627	0.0372525	-0.0303792	0.0177925
A5BJL8	0.0166854	0.0564794	-0.00143316	0.0113245	-0.042084
A5BKY5	0.0171218	0.00481608	-0.0269234	0.00796542	-0.0121071
A5BL32	0.00750827	0.0340687	0.0621602	0.0175472	0.0138002
A5BM29	0.00251957	-0.0274061	-0.0345384	-0.0168975	0.0294356
A5BM68	-0.0208183	-0.00556518	0.0240928	0.0440487	-0.0148476
A5BMU2	-0.0365135	0.00229128	-0.0199192	0.0525966	-0.00141379
A5BN09	-0.0106665	-0.0284875	-0.00373328	-0.0180101	-0.000171494
A5BNB6	0.0131457	0.0116723	-0.0289609	0.00835805	0.0255235
A5BNS7	0.00405777	0.0230247	0.0325432	0.033402	0.0084817
A5BP39	-0.0124923	-0.0138136	0.00803447	-0.0236345	0.00141889
A5BP89	-0.0349772	0.0271399	0.0360066	0.0482382	0.0542667
A5BP92	-0.012974	-0.0044642	-0.000277367	0.0287606	0.019372
A5BPB2	0.00975571	-0.0424185	-0.0284648	0.0110774	0.0470118
A5BPE1	-0.0330074	0.0310895	-0.00217607	0.0245926	0.0226587
A5BPG1	0.00171267	-0.0152697	0.00705133	-0.00258382	0.00689451
A5BPK4	0.0225794	0.0216587	-0.020105	0.0186173	-0.00504613
A5BPL1	-0.00885306	0.00107115	0.022724	0.0698128	-0.0625883
A5BPU3	0.012724	0.0100208	-0.0152669	-0.00362042	0.0112192
A5BQI3	0.0197267	0.0173554	-0.0224089	0.0071632	0.0101539
A5BQN6	-0.0034326	0.00261462	0.00239999	-0.0118435	-0.000934294
A5BR22	-0.0151865	0.0245217	-0.00651929	-0.0232688	-0.00692071
A5BR41	0.00120773	-0.00877625	-0.00342173	0.00171255	0.0019475
A5BR81	0.00105478	0.00748329	0.0279289	0.0352887	-0.0343446
A5BRH6	0.00289285	0.0284183	0.0544967	0.00168203	0.0388376
A5BS35	0.0349294	0.0315599	-0.017469	0.0183418	-0.0192649
A5BSB1	0.0181655	-0.00958384	0.00131587	0.00179542	0.00294132
A5BSR0	-0.00266713	-0.0128191	0.0127238	0.0110231	0.0496929
A5BSS2	-0.00618455	-0.0200393	0.0249044	0.00702884	0.00302197
A5BTC8	0.0313431	0.0247424	-0.00666317	0.0152291	-0.0503067
A5BTU9	0.00959194	0.00903105	0.0050386	0.00259195	-0.0205094
A5BTZ8	-0.0122375	-0.0182702	0.0251657	-0.0182272	-0.023571
A5BU43	-0.00910837	0.0425603	0.0500939	0.0755259	-0.0268042
A5BUC9	-0.0622842	-0.0198785	0.027212	0.0253975	-0.000678796
A5BUU4	0.00720168	-0.0100612	-0.00722572	-0.0287402	-0.0401538
A5BV20	0.0198144	0.0170866	-0.0352436	0.00738902	0.028712
A5BV56	0.0247587	-0.0162999	0.0105332	-0.00575307	0.0277409
A5BV59	0.0216934	0.0528118	0.0721239	0.00417821	0.0537949
A5BV65	-0.00384011	-0.010712	-0.00304232	-0.0141342	0.00752346
A5BV73	-0.0249319	-0.0049715	-0.0245154	0.00216483	-0.0213647
A5BVF4	-0.00219789	-0.0047807	0.00932548	0.0129822	0.00408607
A5BVI0	0.0223679	0.00806123	-0.0216502	-0.0143511	-0.0228127
A5BVL7	0.0175251	-0.00380604	0.0808493	-0.014791	0.00833391
A5BVN4	0.0119746	0.00136671	0.0319619	-0.0299015	-0.00653461
A5BWQ9	0.0140656	0.0152483	0.0109936	0.0186331	-0.0437694
A5BX24	0.00703235	0.0173284	0.0237232	0.0426632	0.021638
A5BX54	-0.00112896	0.00698313	0.0469661	0.00384638	0.027722
A5BXL8	0.0345507	0.0420556	0.031506	0.00834218	0.0359289
A5BXT5	-0.00471959	0.0396806	0.0493301	0.0541343	-0.0416596
A5BY13	-0.030239	0.0287974	0.00638592	0.0284345	0.0184297
A5BY47	-0.0114625	0.0282389	0.0342977	0.00211229	0.0105573
A5BYC0	0.00765066	-0.00107685	-0.0264962	-0.00375336	-0.0725199
A5BYS9	0.00189796	0.00451013	-0.00118843	-0.0139686	-0.00428136
A5BZF5	-0.0254938	-0.0283443	0.0538986	-0.00640499	0.005132
A5BZP4	-0.00957706	0.0344094	0.0151989	0.0423815	-0.0479307
A5C0I8	-0.038593	0.0127319	0.0388926	-0.0148941	-0.0480107
A5C0U0	0.00483641	-0.0321873	-0.00982712	-0.0461895	0.0346682
A5C0V3	0.00869333	0.00628462	-0.0282906	-0.00373117	0.034535
A5C0Z3	-0.0059008	0.00901685	0.0157545	-0.0085123	0.00938464
A5C1C4	0.0109885	0.0106146	-0.0326296	0.00951104	0.0429636
A5C1K6	0.00235782	-0.00402763	0.0321036	0.0246442	-0.0515915
A5C1Q2	-0.0226101	0.0104643	-0.0145052	0.0108293	-0.0129258
A5C288	-0.00671773	-0.0360703	-0.00898512	-0.00711557	-0.014865
A5C2R7	0.0150034	0.0103631	-0.0398131	-0.00424071	0.0662636
A5C2T5	0.0168236	-0.00538692	0.0399407	-0.0174692	-0.0164093
A5C319	0.011905	0.0269588	-0.0128724	-0.0109382	-0.00340943
A5C3A2	-0.0157799	-0.00978342	0.00818612	0.0468694	-0.0193429
A5C3B4	9.41345e-08	-0.0131567	-0.00261083	-0.00434397	-0.0249711
A5C3G7	-0.0204366	0.0171886	0.0453725	0.0136589	0.0129481
A5C3I9	-0.000243635	0.0210351	0.0308118	0.0222302	-0.0232428
A5C4C2	0.00221114	-0.00680916	0.00608505	-0.0141032	0.0217855
A5C4J2	0.0199886	-0.00610912	0.000771843	0.0433481	-0.00858545
A5C4U9	0.015991	-0.0501538	-0.0318388	-0.0112187	0.0219785
A5C5B3	0.0145717	-0.00484609	-0.0347543	-0.014024	0.046288
A5C5K3	-0.0257626	-0.0148098	0.0399949	-0.0293917	0.0129935
A5C5V5	0.00739642	0.00536268	-0.0238633	-0.00299226	0.0291341
A5C5V6	0.00135367	-0.0321642	-0.0308434	-0.0245394	-0.0038906
A5C6H7	-0.0249658	0.0592302	-0.0255321	0.0895424	-0.0840519
A5C6V1	0.0107605	-0.0162046	-0.0205077	-0.0367898	0.0575269
A5C707	0.0206341	0.0189942	-0.0355885	0.013164	0.0235145
A5C718	0.00847688	0.0080816	-0.0138059	-0.0200224	0.0196156
A5C7J5	-0.00770807	-0.0106982	-0.00370305	0.0077948	-0.00151255
A5C7K4	-0.000660036	0.00237483	0.00578774	0.0111011	-0.0123276
A5C7L5	-0.0599835	-0.0504697	-0.0193103	0.00153234	0.0273647
A5C7R4	0.0165999	0.0440715	0.0539827	0.03042	0.0253274
A5C8Y4	-0.0189951	-0.0238648	0.0134993	-0.0117147	0.0418539
A5C962	0.0266651	-0.0451193	0.00819019	-0.0113508	0.0459728
A5C997	0.0017538	-0.039541	-0.0526209	0.00228051	-0.00118554
A5C9Q0	-0.0216756	0.0104599	-0.0207801	-0.017883	-0.0199881
A5CA75	-0.0157099	0.0274389	0.0413537	-0.00729708	0.00461249
A5CAF6	-0.00336006	0.000902616	0.0154649	-0.00598633	-0.00198028
A5CAF8	0.0115393	0.00854225	-0.00360932	-0.0101499	0.000834408
A5CAL1	-0.00216155	-0.0121434	0.00020702	0.000551737	-0.0179843
A5CBA7	-0.0347077	0.0378339	-0.00104717	0.016136	0.0229947
A5CBL0	0.00595154	0.0184122	0.0272732	0.069242	-0.0553272
A5JPK6	0.0175482	0.0282921	0.0720448	0.0553253	-0.00645209
A5JPK7	0.00521224	0.0468511	0.0272774	-0.00110207	0.0564679
A7LH72	0.0195144	-0.0246899	-0.0435998	-0.0357579	0.0323323
A7NVX9	-0.0463637	-0.0363919	0.0361608	-0.022418	0.0104415
A7PRJ6	-0.0409359	-0.0402134	0.0365122	-0.0358411	0.00345097
A7PW81	-0.0369143	-0.02299	-0.0548942	0.00917649	-0.0543285
A7Q0V4	-0.0436351	-0.0353609	0.0396673	-0.0288187	0.0109457
A8VPW1	0.0107524	0.0239347	-0.0159506	0.0255078	-0.0170115
A9UFX7	-0.0345192	-0.00657788	-0.0216003	-0.014129	-0.00653614
B6VJY3	0.0067053	-0.00549862	-0.00209322	-0.00969711	0.00555973
B9UD35	-0.0344253	0.0370149	0.000329415	0.0188129	0.0212542
C5DB50	-0.0156299	-0.0170013	0.00812582	-0.014584	0.00891319
C5DB51	-0.0150581	0.0483282	0.0879506	0.011645	0.0141238
C5MQQ6	-0.0369516	-0.0225544	-0.0613631	0.0107138	-0.064483
C7FB07	0.00118423	-0.0186208	0.014366	-0.0136332	-0.00203105
D5FUD8	-0.0454866	0.0348169	-0.0136934	-0.0305664	-0.00648385
D6CH07	0.00164635	0.00646247	0.0055902	0.0135965	-0.0453596
D7FBC0	-0.00283433	-0.00206952	-0.003402	-0.0125671	-0.0137952
D7SGV3	0.0014251	0.00138482	-0.0150709	-0.00576098	-0.0155502
D7SGX1	0.0062102	0.0110494	0.000396598	-0.00908914	-0.0093937
D7SH72	-0.0188336	0.0137251	-0.0498182	0.0260377	-0.0286518
D7SH83	0.0100469	0.0629458	0.0496956	0.00354818	0.0392664
D7SHR6	0.00992305	0.00711503	-0.0321291	-0.00422291	0.0396567
D7SHT5	0.00372032	0.0225934	0.0353256	0.0311364	0.0142148
D7SI12	-0.00759146	0.0268744	0.0365134	0.0342983	-0.0391426
D7SIN7	-0.0391208	-0.0324103	0.0174423	-0.0304502	-0.00125014
D7SIR1	-0.0111874	0.00522399	0.0384531	-0.0462224	0.00475589
D7SIX7	-0.0183476	0.0179992	0.0100525	0.0495065	-0.0147855
D7SIZ7	0.018659	-0.0124652	-0.00616034	-0.0168459	0.0165538
D7SJF5	0.0109717	-0.0289463	-0.0311013	-0.0370873	0.0289051
D7SJV2	0.0199666	0.0195425	-0.00478825	0.0200893	-0.0224205
D7SJV6	0.0121645	0.0113533	-0.0255665	0.00870691	0.016853
D7SJX8	-0.00732027	-0.0253213	0.00284336	-0.0279818	0.0183973
D7SK85	-0.00846108	-0.00296023	0.031185	-0.0864607	-0.0665405
D7SKB2	0.0347082	-0.00436522	-0.0134905	-0.00836918	0.00204779
D7SKE9	0.00767816	0.0178315	0.0271811	0.0126503	0.013769
D7SKJ4	0.0268173	0.0233503	0.00642859	0.00598134	-0.0353746
D7SKQ2	0.00956983	0.00700913	-0.0309268	-0.00380342	0.0373019
D7SKR5	-0.0213961	-0.0200333	-0.00661073	-0.0351867	0.00604681
D7SKV3	-0.00108054	0.0207957	0.019237	-0.0207857	-0.0466585
D7SL25	0.00904979	0.0063882	0.00263541	0.0155053	-0.043343
D7SL31	0.0148435	0.0127444	-0.0205428	0.00459336	0.0131472
D7SLM9	0.0165881	0.00285344	0.0122532	0.00177182	0.0231801
D7SLU3	-0.0078099	0.0227086	0.0546843	0.0342956	0.0479166
D7SLZ5	0.013716	-0.00394467	-0.0253125	-0.0344753	0.0515511
D7SMQ9	0.0191192	-0.0338882	-0.0183865	-0.0748305	-0.0129973
D7SN01	-0.0166828	0.012784	0.0123723	0.0531278	0.0358941
D7SNC1	-0.0257661	0.0269327	-0.0204303	-0.0298234	-0.0159533
D7SNS5	0.0396954	0.0241876	-0.0424784	-0.016386	0.0627139
D7SNX7	0.00323444	0.0340416	-0.00476358	0.0240028	-0.0155563
D7SNZ1	0.0525101	-0.0213928	0.00136686	-0.0390643	-0.0283424
D7SP13	-0.0182466	-0.0336712	-0.0260121	0.02563	-0.0235049
D7SPB2	-0.0290782	-0.0271152	-0.00177807	-0.0122275	-0.013168
D7SPF1	-0.00888039	0.039255	0.0474576	-0.0123908	0.0617417
D7SPI5	-0.0197022	0.0320278	0.0353091	0.0537747	0.00189179
D7SPM8	0.0170222	-0.00331564	-0.00812303	-0.0326075	0.0197523
D7SQ37	0.0362495	-0.00543149	-0.0378551	0.00888438	0.00453933
D7SQC6	-0.0232717	0.0244006	-0.000477752	0.0128975	0.0122003
D7SR99	0.0180969	0.0172259	-0.0171899	0.0137664	-0.000910234
D7SRG7	0.0151598	0.0355427	0.0618432	0.0785628	-0.0410349
D7SRG8	-0.00921591	0.0185126	0.00325279	0.00701988	-0.00636574
D7SRQ5	0.00827292	0.00608719	-0.0264995	-0.00306451	0.031901
D7SS06	-0.0027737	0.0121696	0.0221815	0.000672704	0.0207673
D7STF0	0.0118717	0.00751216	-0.0100139	-0.00844784	0.0498308
D7STL2	0.00554662	0.00544835	0.00849125	0.00212036	-0.0203332
D7STM0	0.0124251	0.00984439	0.00199902	0.00444449	-0.00748641
D7SU41	-0.00383597	0.00202168	0.0130558	0.0582532	0.0229888
D7SU52	0.00456532	0.00749097	-0.00165223	-0.0221368	0.0219648
D7SU58	-0.0378156	-0.0331048	-0.00986218	-0.0344658	-0.0337949
D7SUD7	-0.00937243	0.00102585	0.00249758	0.00368039	-0.0248373
D7SUL9	0.0162361	0.0132931	0.00246302	-0.0368465	0.00593739
D7SUP9	-0.00445251	-0.0249852	-0.0478339	0.00502561	-0.0181717
D7SUX4	-8.64196e-05	0.0190739	0.0289576	-0.0163007	0.0377841
D7SVH7	0.0152945	0.00807859	-0.0343336	0.0119855	0.0105843
D7SVJ2	-0.0122311	0.0106577	0.02079	0.0323971	-0.0417466
D7SVT7	0.00471222	0.00665251	0.00963542	0.0571316	-0.00494143
D7SW04	0.0143692	0.0123082	-0.0219424	0.00783617	0.0179243
D7SW25	0.010974	0.0123282	0.0072237	-0.0058082	0.000577172
D7SWF9	0.0273813	0.0231853	0.00110085	0.0146094	-0.0303538
D7SY46	-0.00447665	-0.0132742	0.0321708	0.0311576	0.0419408
D7SY66	-0.0168095	0.0139582	0.0417432	0.01458	-0.0174558
D7SY76	0.0172265	0.0171479	-0.0153344	0.0166519	-0.00584431
D7SYA8	-0.0130796	-0.00991948	0.00926092	0.0869754	0.021331
D7SYD9	0.000407084	0.0108626	0.00510003	0.0235175	-0.0315975
D7SYG9	0.0235154	0.0218559	-0.0187464	0.0187339	-0.00602856
D7SYK8	-0.0329703	-0.00832844	0.0251743	0.0271065	-0.0443408
D7SYR7	0.0288262	0.0266612	-0.0349303	0.0181118	0.00791921
D7SZJ5	0.0273175	0.0220384	-0.0291464	0.0138795	0.0152837
D7T037	0.00224547	0.0040147	-0.00183304	-0.00404071	-0.00107257
D7T0M7	-0.00456594	-0.00609838	0.00277585	-0.0128979	0.00317567
D7T1A7	0.0163099	-0.0282997	-0.00884912	-0.0454836	0.0227341
D7T1R6	-0.0368271	0.0239506	0.032359	0.046841	0.0309778
D7T1V9	0.00158838	-0.0142263	0.0202381	-0.0349159	0.0328279
D7T227	-0.0211642	0.00613036	0.0010094	0.0031097	0.0076579
D7T2G6	0.0292024	0.00821704	-0.00791182	0.0125769	-0.00997077
D7T2W1	-0.0235518	-0.0314077	-0.0232424	-0.00391256	-0.00373335
D7T300	0.00316752	0.0274211	0.0361075	0.0676784	-0.0578838
D7T3I0	0.0260898	0.0220426	-0.0109378	0.00539409	-0.00915738
D7T3J3	-0.00716264	-0.0402439	-0.0185229	0.0208315	-0.0102797
D7T3Q1	0.0398074	0.0324417	-0.0337475	0.0314015	-0.0587943
D7T4C9	0.00158499	0.000161991	0.0191268	0.0804855	-0.0510494
D7T4T3	-0.00396505	0.0303872	0.0264098	0.0483018	-0.0026514
D7T5C1	0.0246406	0.0100699	0.00580394	-0.0157177	-0.0133461
D7T6P4	0.0346375	0.0129748	0.0163403	-0.0316779	0.00189367
D7T6T0	0.0127381	-0.00783292	0.00757053	-0.0419562	-0.000481934
D7T743	-0.00215702	-0.0207599	0.0129482	0.0299243	0.0105209
D7T7A4	-0.0393316	0.0033154	-0.00538727	0.0548201	0.00444947
D7T7L7	-0.022099	-0.0320693	0.010976	0.0226103	0.0359772
D7T7N4	-0.00593836	0.0149457	0.0126831	0.00531227	0.0241967
D7T7Y3	-0.0163289	0.0265054	0.0454122	-0.00617526	0.0122392
D7T881	-9.49237e-05	-0.0233193	-0.0296664	-0.00424203	-0.0116493
D7T8G1	0.0158151	0.0151892	-0.0111696	0.0156401	-0.00550769
D7T8I5	0.0182587	0.0133891	-0.0136323	0.00205248	0.0146993
D7T959	0.00428123	-0.0127392	-0.0227902	0.0111217	0.00136642
D7T9G8	0.0122734	0.0103362	-0.0244345	0.0018921	0.0238683
D7T9W2	-0.00590359	-0.00570007	-0.00113608	0.0531078	0.00930108
D7TA34	-0.010764	-0.00335044	0.0145805	-0.00238205	-0.0207484
D7TA35	-0.000692192	-0.0252096	-0.0154849	-0.0388931	0.0507203
D7TA50	-0.0163358	0.0362685	0.0462263	0.0185825	-0.00180417
D7TAP7	0.00225639	-0.0119165	0.0307369	-0.0226191	0.0512688
D7TAR8	-0.000289321	0.0183903	0.0225967	0.0174136	-0.0504171
D7TBD7	-0.0267597	0.0295982	0.000177058	0.0100871	0.0192966
D7TBD9	0.0025339	0.0101074	0.0295237	0.00416367	0.0297506
D7TBH4	-0.00853978	-0.00784419	0.0190006	-0.00701623	-0.035426
D7TBJ2	0.0207977	0.013252	-0.0329308	-0.0032386	0.0462675
D7TBL7	-0.013539	-0.0112478	0.00172615	0.00363692	-0.0180084
D7TBY5	0.00589984	-0.0188753	-0.00333493	-0.00411828	-0.00674977
D7TCD6	0.0146796	0.0130636	0.00012178	0.00599222	0.00558244
D7TCM2	0.0161705	0.000543022	0.0419145	-0.0290785	-0.0274507
D7TDF1	-0.0183726	0.0156821	0.00647402	-0.00942663	-0.0236038
D7TDS1	-0.0020797	-0.00350611	-0.0295347	-0.0284005	0.0641385
D7TDW8	0.0253166	-0.00492188	-0.0133854	-0.0153108	-0.0185767
D7TEF8	-0.0118016	-0.0345607	0.0125944	0.00832954	0.0651762
D7TEX3	0.0185464	0.0269553	0.0391931	0.027794	0.0612492
D7TFE6	-0.0110457	0.00790079	-0.00332979	0.00891298	0.00514712
D7TFJ4	-0.00403113	-0.0178552	0.0269017	-0.0118029	-0.00928711
D7TFV8	0.0100896	0.0180991	-0.00339995	0.00865903	0.0273192
D7TGC8	-0.00741752	0.0203571	0.0553707	-0.00965799	0.0412418
D7TGM4	-0.0143385	0.0127794	0.00757291	0.0334475	0.0267799
D7TH48	-0.0261634	-0.0293483	0.00419647	-0.0334093	0.000261581
D7THJ7	0.0373814	0.00433063	-0.00989157	-0.00423914	-0.00262778
D7THS4	0.00743418	-0.0107176	0.0123144	-0.0400263	0.0696485
D7THV1	-0.0380695	0.0203533	0.0984306	-0.0174521	0.0836804
D7TI60	-0.00930002	0.0395556	0.058648	0.0125524	0.0555764
D7TI74	0.0107859	-0.00598205	0.00978907	-0.0285652	0.0152319
D7TIZ5	-0.0349415	0.0387147	0.032937	0.0471266	0.0457614
D7TJ46	0.00290718	0.050061	0.0279321	-0.0046489	0.0551102
D7TJ97	0.0102243	-0.01227	0.00426796	-0.0102388	0.0938758
D7TJL0	-0.0162935	-0.0471908	0.0181927	0.0076913	0.00624311
D7TKA5	0.0413402	0.0485109	-0.0302575	0.0484834	-0.0108771
D7TKK5	-0.0128983	0.0142086	0.046326	0.0503573	0.0372537
D7TLU7	-0.00634632	-0.00518664	-0.00384656	-0.00924086	0.00761573
D7TM77	-0.0275548	-0.0192164	0.0372015	-0.0248368	0.00215529
D7TM87	0.00827724	0.00608716	-0.0262907	-0.00290027	0.031772
D7TMH3	0.0527776	0.0213051	-0.013564	-0.0127091	-0.00444066
D7TMQ2	0.00821563	0.00932391	0.00323194	0.0168043	-0.0221835
D7TN11	0.00347377	-0.0250201	-0.0389591	0.00792339	-0.0390959
D7TNE5	0.0228524	0.0456086	-0.0239978	0.0540512	-0.0134002
D7TNN1	0.0220623	-0.0358263	0.0550836	-0.0112964	0.00861592
D7TNT9	0.00839805	0.0105228	0.062125	-0.00757915	0.0273975
D7TP00	-0.0099399	-0.0234407	0.0145564	0.00302528	0.052974
D7TPI6	0.010999	0.011762	-0.00663016	0.0153767	-0.0115256
D7TQ86	-0.0138201	-0.0576389	-0.00592897	0.0238498	0.04866
D7TQ89	0.0121232	-0.00583009	0.0438774	-0.0333012	-0.0229864
D7TQB0	-0.0114926	0.0279591	0.0110963	-0.0272685	0.0371137
D7TQB6	-0.0146847	0.0164839	0.00487285	0.0240795	-0.0013909
D7TQG4	-0.037556	-0.044893	-0.00267509	-0.030414	7.98793e-05
D7TQM9	0.0052783	0.0206737	0.00267554	-0.0318805	-0.00832489
D7TQP5	-0.01319	0.0238957	0.0314119	-0.000695106	0.0131616
D7TR81	-0.0401114	-0.0273303	0.0194544	0.0317033	0.0650629
D7TRA9	0.00197567	0.0118043	0.00567606	0.0222071	0.047459
D7TRS2	-0.0197538	0.0309304	0.0493401	-0.00921905	0.0193173
D7TRY1	0.0234819	0.0192896	-0.0469769	0.00508513	0.0593686
D7TS57	0.0178051	0.00990431	0.00399798	-0.0233152	0.0198389
D7TS92	-0.00349368	0.0218054	-0.0274281	-0.00663159	0.039658
D7TSR0	0.0138024	0.00464996	0.0350437	0.018676	0.0206813
D7TT38	0.00934018	0.0127735	0.000277134	-0.000993993	-0.0332633
D7TT48	-0.00725135	0.0137874	0.0517192	0.00452233	-0.0138822
D7TU83	-0.00142888	-0.0305247	-0.00706148	-0.00760811	0.00687866
D7TUA2	0.00248239	0.0269663	0.0677982	-0.00927984	0.0460724
D7TUK1	0.0399403	0.000605764	0.0218013	-0.0391064	-0.0306386
D7TUK6	0.0389839	0.0123223	0.0310507	-0.0335779	-0.017256
D7TV61	0.00449228	0.0180371	0.0597525	0.0287425	0.00736651
D7TVB7	0.00782647	-0.0103195	0.0122508	0.00204674	0.00851305
D7TVK9	0.0111845	-0.0202783	-0.0134347	-0.014514	0.0171382
D7TVX5	-0.0314504	0.0474427	0.0680789	0.0400771	0.0206238
D7TW56	0.0178973	0.0171447	-0.00562817	0.010466	-0.0171093
D7TWP2	-0.033689	-0.0205213	0.0227748	0.00979287	-0.0606473
D7TWQ4	0.0110911	0.0143533	0.0281786	-0.017784	0.0145745
D7TWR2	0.0196526	0.0102442	-0.0418782	0.0122463	0.00638782
D7TWS2	0.0189153	-0.0101801	0.0564877	0.0151443	-0.0151035
D7TXC7	0.0388268	0.0400788	0.0117828	-0.0239842	0.0262883
D7TXP9	0.0138826	0.0319735	0.0239186	0.0495749	0.0599477
D7TYU4	0.00826892	0.00595187	-0.0265868	-0.00334116	0.032768
D7TYZ1	-0.00334045	0.030366	0.0382078	0.0672077	0.000908432
D7TZI9	0.008127	0.0204307	0.0232301	0.0422598	0.036652
D7TZL8	-0.014621	0.0207368	-0.0127452	-0.0313625	-0.0164831
D7TZU1	0.0170623	0.0374327	0.0355938	0.0972784	0.00109361
D7TZV6	0.0275883	0.00749753	-0.0505482	0.00466143	0.00546975
D7TZW9	-0.006218	-0.0046999	0.0079591	-0.0221539	-0.00488013
D7U032	-0.0154844	0.0118881	0.0399432	0.00704309	0.011874
D7U0E8	0.0123852	-0.00897331	0.0172264	-0.00715539	0.0204072
D7U0W2	-0.00475271	0.0184261	0.0141051	0.00497557	-0.0516754
D7U112	0.0206803	0.019712	-0.019423	0.0181469	-0.007355
D7U1Z6	0.00114934	-0.0192191	0.0366313	-0.00982636	0.0111468
D7U206	-0.00433786	0.0200576	0.0192883	0.0486854	-0.0633044
D7U2D2	0.0200173	0.00691693	0.0155332	0.0421204	-0.0105392
D7U2H1	-0.00263557	-0.0505941	-0.0491955	0.0324208	-0.0441226
D7U2J1	0.010485	0.00430194	-0.0212507	-0.0021988	0.012082
D7U302	-0.0523391	-0.0353503	-0.0290743	0.0323654	0.00984065
D7U394	0.00890928	0.0184784	0.0370108	0.0189354	0.0210876
D7U4J6	-0.00120663	-0.011529	0.00724188	-0.00220659	-0.0259183
D7U4L8	-0.0166526	0.00641552	0.00792474	0.0295751	0.0303397
D7U4M5	0.00142865	-0.000694319	0.0196911	0.00290357	0.00760783
D7U543	0.0546319	0.0241858	0.0424366	-0.0195301	-0.0279778
D7U564	-0.00115134	-0.00180954	0.000135054	-0.0144594	-0.000612284
D7U5T7	-0.0178517	-0.0482155	-0.00644071	-0.101464	-0.0453822
D7U762	-0.00855756	-0.0309831	-0.00611098	-0.0586101	0.0565552
D7U7S6	0.00236944	0.00946145	0.0189034	-0.0587329	0.0155696
D7U7S8	0.00739642	0.00536268	-0.0238633	-0.00299226	0.0291341
D7U7W7	0.0128464	0.00994769	-0.00971539	-0.00653671	0.00729461
D7U865	0.0317217	-0.0469209	-0.0106402	-0.0188507	-0.024762
D7U8M2	-0.00535525	-0.00525998	-0.0109898	-0.00597849	0.00928299
D7U8Q0	0.0313813	0.0288052	-0.0458371	0.0169853	0.022027
D7U9L4	-0.00095087	-0.00712594	-0.00199762	0.00444937	-0.00965537
D7U9L7	0.00874474	0.0233279	-0.00275116	-0.00224969	-0.0376692
D7U9L9	-0.0116105	0.000979498	0.00671138	-0.00783905	-0.00204514
D7U9U7	-0.00158567	0.00966675	0.00140465	0.0126979	-0.016048
D7UA03	-0.0182958	-0.00151838	0.0311317	0.00246952	0.00802886
D7UA89	-0.0119201	0.0121014	0.0659032	-0.00421597	0.0769948
D7UBY5	-0.010931	-0.0503959	-0.00847726	-0.0734227	0.0604668
D7UBZ3	0.0605495	0.0110458	0.0459991	-0.0403542	0.0235129
D7UC26	0.0237441	0.0106799	0.0230012	-0.0101341	-0.0395726
D7UC32	0.00812566	0.0121742	0.000828327	-0.00171367	-0.00395278
D7UC61	-0.020295	-0.0463143	-0.0426943	-0.0678337	0.0432776
D7UCJ5	0.0164951	0.0162439	-0.00874977	0.0127154	-0.0165704
D7UCZ6	-0.0067955	0.0212154	0.0127502	0.0525206	-0.0473737
D7UD99	0.0374063	0.0283458	-0.00276168	0.0263166	-0.0265899
D7UDY0	-0.00297871	0.0194805	0.0035505	0.054806	-0.0409271
D7UE33	0.00365098	-0.0207106	-0.0115866	-0.0199489	0.0347898
E0CQ38	0.0100328	-0.025928	0.037844	-0.0352406	-0.00783601
E0CQ75	0.0407032	0.0229937	0.0138407	-0.00273185	-0.0265062
E0CQ80	-0.00624308	0.0136563	0.0287435	0.0224195	0.0269993
E0CQE7	-0.0132495	-0.0356664	0.0255871	-0.0236273	-0.0270539
E0CQY0	-0.0354396	0.0148233	0.00546986	-0.00846153	0.0393522
E0CR38	0.00379825	-0.0244982	-0.0102975	-0.0161371	0.0094205
E0CR49	-0.0168449	-0.0161561	-0.00120096	0.000746264	-0.000246742
E0CRL1	0.00623421	-0.00773838	-0.0116809	0.0421818	-0.0232721
E0CRP4	0.0130964	-0.02791	-0.0157377	-0.0207058	0.0273694
E0CSB6	0.00205702	0.00817485	-0.00151969	0.00786295	0.00176474
E0CSM0	0.00975925	-0.0197959	-0.0173596	-0.051967	0.0619521
E0CT43	0.0344972	0.0214425	-0.0237146	-0.0115787	0.0503397
E0CTU6	0.00429404	0.0327425	0.0363869	-0.00093845	0.0335936
E0CUG6	-0.0230602	0.0274549	-0.00570352	-0.00956272	0.00906334
E0CUM8	-0.00360381	-0.00274962	0.0122922	0.0430833	0.0213811
E0CUS6	-0.0105517	-0.0342554	0.00518731	0.0287576	0.00919716
E0CV68	-0.0144781	0.0138035	0.00366075	0.0209574	0.011783
E0CVA1	-0.00422671	-0.0503957	-0.0329183	-0.025816	0.0314988
E5FXI7	-0.0246398	0.00265783	-0.0433036	-0.0291311	-0.0627185
F6GSG7	-0.00136876	-0.018213	-0.00634613	-0.0105378	0.00770284
F6GSK4	-0.0176054	-0.0173087	0.048309	0.0035566	-0.0246944
F6GST3	0.0291718	-0.023584	0.0410959	-0.0131919	0.00315136
F6GT37	-0.00763497	-0.0184116	-0.00839691	0.0316048	-0.0513274
F6GT65	0.0285739	0.0234269	-0.0145387	0.00805649	-0.00304025
F6GT74	0.0126548	0.028553	-0.0040928	0.0307873	0.04633
F6GTA6	0.0361814	0.0230534	-0.0379698	0.0619013	-0.0332945
F6GTE2	-0.0307524	-0.0078694	0.000796995	-0.00403096	-0.024066
F6GTG3	-0.0236658	0.0338523	0.0235009	-0.00734253	-0.0301669
F6GTM7	-0.0300815	-0.00899427	0.0474131	-0.0244659	-0.00240064
F6GTP0	0.0119127	0.026239	0.0187665	-0.0056224	0.0223766
F6GTP8	0.0290706	-0.0164835	0.00171548	-0.0486715	0.00841887
F6GTQ4	0.0333521	0.0493254	0.0216008	0.0286774	-0.0102711
F6GTR5	0.0488599	-0.00400846	0.0112892	-0.0564805	0.0217511
F6GTT2	-0.000158032	0.00430017	0.00324234	0.000496752	0.00560432
F6GTT4	-0.0332275	0.0267614	0.0390983	0.0217775	0.0450956
F6GTY5	-0.0430715	-0.0492488	-0.0176215	0.0129194	0.0294272
F6GU04	-0.0160118	0.00342551	0.00920816	0.0523336	0.0130428
F6GU22	-0.0127476	-0.0199172	-0.0373376	-0.0214337	-0.0293384
F6GU55	-0.016131	-0.00143921	0.0021393	0.0132941	-0.00448281
F6GU75	0.000610955	-0.0149384	0.00838987	-0.000359729	-0.015357
F6GUB9	0.00438611	-0.0116901	0.0346411	-0.021289	0.0190354
F6GUE3	0.00144531	0.00159531	-0.0018307	0.0656128	0.0488599
F6GUE5	0.00986891	0.00759667	-0.0241957	-0.00309106	0.0276095
F6GUF3	0.00765456	-0.0272794	-0.0426413	0.00766003	3.31432e-05
F6GUF4	0.00495441	0.0350108	0.0736165	0.0711989	-0.0317095
F6GUL7	0.012657	0.0325949	0.0351808	0.0582322	-0.0299369
F6GUM1	-0.00672126	0.0011128	0.0415899	0.0426576	0.0614501
F6GUN1	-0.0140837	-0.00673713	0.0411885	-0.00703574	0.00886668
F6GUN2	0.00366946	-0.00567713	0.00902018	-0.00998096	-0.0218065
F6GUN5	0.0109424	0.0244649	0.0416913	0.0267203	0.0390292
F6GV26	-0.00593808	0.011893	0.0148012	-0.00363629	0.00554523
F6GV37	-0.00249823	-0.0249816	-0.0147935	0.0173422	0.00577296
F6GVD3	0.0034437	-0.0013532	0.0370898	-0.0230433	0.014974
F6GWA8	0.0184394	0.0209179	0.0265879	-5.23856e-05	0.0195939
F6GWF3	-0.0164429	0.00772421	0.0336155	-0.0139621	0.00151404
F6GWM3	0.011353	0.00561609	-0.0205903	-0.0158082	0.0389592
F6GWQ0	0.034925	0.00643296	0.0122558	-0.0162695	0.00960557
F6GX63	-0.0278388	0.0293492	-8.85105e-05	0.018605	0.0254348
F6GXR1	-0.000957421	-0.00581832	-0.0135466	-0.00629448	0.0107606
F6GXU1	-0.00682196	0.00685602	0.0162843	0.0550591	-0.0366658
F6GY60	0.0387437	0.034762	-0.0214006	0.0184421	-0.0157176
F6GYX7	0.0205043	0.0167714	0.0544825	0.0305601	-0.0276227
F6GZ23	-0.0195935	0.0287642	-0.0132275	-0.0398873	-0.016431
F6GZ62	0.0190668	-0.0297866	-0.0276446	-0.00122627	-0.028288
F6GZC7	-0.0125488	-0.0300929	-0.0138261	0.0706529	-0.00296876
F6GZD1	0.00910672	0.0240257	0.107324	-0.0190409	-0.0238641
F6GZK4	0.0176106	-0.00520739	0.00314471	-0.0060955	-0.0141396
F6GZK7	0.0129892	0.00897681	-0.0272573	-0.0313499	0.0390391
F6GZN9	-0.0128088	-0.0324485	-0.010646	0.00745361	-0.0184173
F6GZY7	0.0147605	0.0154704	-0.0111708	-0.00441997	-0.0254746
F6H059	0.0219595	0.0450739	0.0451254	0.000931154	-0.00698554
F6H088	0.0116939	-0.0189973	0.0940061	0.0162387	-0.00647832
F6H0B6	0.0432584	0.0329537	-0.0303342	0.011164	0.0116654
F6H0C4	-0.0177619	0.0246652	-0.0110828	-0.0294921	-0.00246233
F6H0C8	-0.0187144	0.00403618	0.0274131	0.032521	-0.0186462
F6H0J2	0.0473621	0.0278939	-0.000162766	-0.0205704	0.016694
F6H0K6	-0.0108339	-0.00383855	0.00331645	0.0148912	0.00911731
F6H0X3	-0.00141539	-0.0082247	-0.0138127	0.0101159	-0.00989416
F6H1L2	-0.0190412	-0.0217595	0.049892	0.00376848	-0.0290304
F6H1W5	0.0420505	0.0117911	0.025056	-0.0168654	-0.0298059
F6H2H5	-0.00479274	0.0081355	0.0484686	0.0163422	0.00535513
F6H2N7	-0.0368697	-0.00591785	0.052095	0.0153282	-0.0356455
F6H2P0	-0.00179374	-0.0166571	-0.0158068	-0.000396245	-0.0034643
F6H2S4	-0.0114599	0.00706029	-0.00151219	0.016096	0.00558352
F6H2W4	0.00236725	-0.00998096	0.0233838	-0.0121373	0.0205018
F6H2Z1	0.00827292	0.00608719	-0.0264995	-0.00306451	0.031901
F6H343	-0.00232355	0.0269693	0.0296087	0.0740037	-0.0122133
F6H392	0.0293172	0.00758389	0.00194184	0.0551579	0.0294079
F6H3Q4	-0.0216352	-0.0200977	-0.0141745	-0.024324	-0.0269486
F6H3R0	-0.00856331	-0.00898851	-0.0150775	-0.00611358	-0.0164962
F6H3R7	0.0282563	0.00594805	-0.00300031	-0.0332843	0.0442327
F6H3T7	-0.0639952	-0.0777223	0.0105783	-0.0498068	0.021035
F6H3T8	-0.00255296	-0.0117853	-0.00323054	-0.0167357	-0.00717153
F6H3U9	0.000859151	0.0361983	0.0232079	0.0399554	-0.0234966
F6H440	-0.00627764	-0.0152454	-0.00632331	0.0339536	-0.0511083
F6H4F8	0.0170715	0.011537	-0.00669503	-0.00594724	0.00643835
F6H4T7	-0.00462932	0.0245729	0.0416287	0.00340873	0.0338463
F6H5N5	-0.0204871	0.000341644	0.0172859	0.0233358	-0.029587
F6H5T9	0.0112343	0.0249292	-0.0208696	-0.00320939	0.00681494
F6H5V8	0.00241057	0.0543842	0.0731004	-0.0215771	0.0578174
F6H684	0.040584	0.0302604	-0.0314587	0.0190363	-0.0194607
F6H6C2	0.0127362	-0.0104251	-0.0185001	-0.0152849	-0.0219368
F6H6F0	-0.00883324	0.00131653	0.0294352	0.0598436	0.00995408
F6H6M8	0.000489286	0.0426171	0.0724859	0.0437936	0.0124131
F6H6U6	0.0260429	0.0246495	-0.0372203	0.0194643	0.0148493
F6H6V1	0.0175752	0.00301551	-0.0341951	-0.000226608	0.0165113
F6H6W3	-0.0189771	0.00699857	-0.0144901	-0.0119896	-0.0041903
F6H6W4	0.026697	0.0400343	-0.0049406	0.00613241	-0.0562751
F6H6Y0	0.0238385	0.0227055	-0.0209058	0.0392466	0.0172232
F6H710	-0.0153808	-0.00151957	0.0150794	0.0161792	-0.0240738
F6H727	0.0010613	-0.0139094	-0.00391679	-0.0233771	0.00175842
F6H737	-0.00154745	-0.0446783	-0.0451708	0.012888	-0.0398611
F6H768	0.0148732	0.0130874	-0.0251306	0.00895272	0.0176874
F6H792	0.00188391	0.0342879	0.0371044	0.00159537	-0.0162683
F6H7B3	-0.00475725	0.0140698	0.0187261	0.00133937	0.0177586
F6H7H1	0.000932027	-0.00688408	-0.00941539	0.0017142	0.0301314
F6H7I5	0.015056	-0.00206488	0.00247247	-0.0129613	0.0118968
F6H7I9	0.0363813	0.0280382	0.065721	-0.0274943	0.0277997
F6H7M1	0.0330111	0.0272332	0.013744	0.00611529	-0.0698243
F6H8B4	-0.00356874	-0.0102145	-0.0189983	0.0212356	-0.0111603
F6H8F3	0.0172089	0.0246536	0.0129087	0.0248573	0.00930906
F6H8G5	-0.0416743	0.0342029	-0.00101157	0.0463665	0.0244692
F6H8X5	-0.000314698	-0.0120187	-0.00902317	-0.000466936	-0.00216356
F6H9A9	0.00909222	0.0497691	-0.0248004	0.0135353	0.00626135
F6H9S5	-0.0141226	0.0018082	0.0285713	-0.0192386	-0.00986241
F6H9T6	-0.00150437	-0.0314576	0.0483031	0.0418818	0.0178476
F6HA96	0.0111098	-0.025427	0.0445199	-0.0384848	-0.015421
F6HAD6	0.00386061	-0.00524205	-0.0143126	-0.0314571	0.0028091
F6HAM6	0.00342267	0.0314436	0.0132743	-0.000390707	0.0183721
F6HAU0	0.00715385	-0.0133909	-0.00813118	0.00253067	0.00486126
F6HBA8	-0.0350335	-0.00031086	-0.0329565	0.00311519	-0.0207274
F6HBC6	-0.0399378	-0.0357764	-0.0067243	0.00630253	-0.00537809
F6HBE6	0.0233915	0.0208301	-0.0133783	0.00796188	-0.00494662
F6HBF2	-0.0178577	-0.00259531	0.00224312	0.0194235	-0.0274101
F6HBQ3	-0.0262694	-0.0311801	0.0537614	-0.00875779	0.0123337
F6HCG2	-0.0347888	0.0418472	-0.00758778	-0.00888823	0.00998054
F6HCT7	0.0175205	0.0406088	0.0389386	-0.0141029	0.0159835
F6HDJ6	0.0394776	0.0378381	-0.0303974	0.0311147	-0.0171859
F6HDM0	-0.00815237	0.0297323	0.01248	0.0380612	-0.0627856
F6HDQ2	0.0125854	0.0233313	0.0510404	0.0108656	0.0617764
F6HDT7	-0.0147931	0.00742365	-0.0149053	-0.0292609	-0.0109266
F6HE11	0.00838136	0.0275562	0.0261597	-0.0214816	0.00215428
F6HE24	-0.0213925	0.00312748	-0.00550688	0.0565504	0.00749724
F6HEM1	-0.0106223	0.0187629	0.0324733	0.0713434	0.0241843
F6HEZ8	-0.000827257	-0.00943605	0.0164764	0.00229911	-0.0361859
F6HF82	-0.0249945	-0.0145615	0.0443253	0.0322228	0.0719848
F6HFF7	-0.0187142	-0.0213431	0.0351924	-0.00403927	0.021467
F6HFI1	0.00827292	0.00608719	-0.0264995	-0.00306451	0.031901
F6HFL0	-0.000520409	0.00385462	0.004017	-0.00022322	0.00364184
F6HFL6	0.0016748	-0.00345229	-0.0145001	-0.0230363	-0.0339981
F6HFS2	-0.000658915	0.0166494	-0.00722088	0.00872185	-0.00399732
F6HFS7	0.00349216	0.0167052	0.0428877	0.0397285	-0.0176686
F6HG44	-0.00915805	-0.00338865	0.00205668	0.00910477	-0.00809769
F6HG55	0.0272744	-0.0304025	-0.037339	-0.0521183	-0.01601
F6HGF1	0.038829	0.0347127	0.0234795	0.0132046	0.0258792
F6HGH4	-0.0111587	0.0304036	0.0192417	0.019695	-0.00333313
F6HGK8	-0.00841535	-0.00812738	0.0499275	0.0122701	-0.0321981
F6HGW0	0.00827724	0.00608716	-0.0262907	-0.00290027	0.031772
F6HGX0	-0.00953368	0.0298728	0.0413365	0.0571513	-0.0175854
F6HHA3	0.00827335	0.00597707	-0.0263284	-0.00310047	0.0324489
F6HHD0	0.0267114	0.0229556	0.0114244	0.00808281	-0.0222888
F6HHQ0	-0.0225248	-0.0619176	-0.0781445	0.0272705	-0.0944942
F6HHQ2	-0.010257	0.011805	0.0535384	-0.0689469	0.0431496
F6HHQ7	-0.0232102	7.25809e-05	0.0507184	0.00386354	-0.0399413
F6HHS0	0.0204871	0.0160221	-0.0323578	0.0210882	-0.000332176
F6HHU0	0.0213151	0.019909	0.00250343	0.0145128	-0.0308626
F6HHV7	-0.0112635	0.00548302	0.000192427	0.025797	0.0180737
F6HHX2	-0.0286823	0.0348108	0.0371513	0.0730513	0.0274722
F6HI56	-0.0582817	-0.0689296	-0.0088111	-0.0296888	0.0149963
F6HI57	-0.0211968	-0.00821375	-0.00221903	0.0453057	-0.00186373
F6HIG7	0.00543808	-0.029	-0.0454707	0.00111008	-0.0163653
F6HIK1	-0.0172845	-0.0403795	-0.00239977	0.0836987	0.0230915
F6HJ97	0.0224273	0.0113728	-0.0117465	0.0108412	-0.0149571
F6HJJ4	0.0366821	0.0149767	0.0407811	-0.0179656	0.0162211
F6HJV0	-0.0416217	-0.0504018	-0.0120995	0.026842	0.0176871
F6HKF1	-0.0311303	0.040649	0.0381028	0.0386954	-0.00275322
F6HKH3	-0.00728719	0.00527337	-0.000463721	0.00796814	-0.00186859
F6HKK9	0.00809764	0.00949675	0.000677563	0.0167903	-0.0230354
F6HKY1	-0.0166613	-0.0152991	0.0531265	0.00527051	-0.0196004
F6HL41	0.0178977	0.0189569	0.00250503	0.0220947	-0.0379205
F6HL96	0.0304502	-0.0162264	-0.0263588	-0.071734	-0.0127989
F6HLB4	0.0397485	-0.0107702	0.0394837	-0.00121709	0.0102309
F6HLD8	-0.00734727	0.00959479	0.0134356	-0.00337674	-0.00928804
F6HLE8	0.00583292	0.0243947	-0.0139505	-0.00496203	0.0136813
F6HLJ7	-0.00396818	-0.00926455	0.00363932	0.0841001	0.0119015
F6HLL9	0.0357432	0.0423396	-0.0240976	0.0358386	-0.0171072
F6HLZ6	-0.0146284	-0.00570203	0.0447177	0.0119213	-0.0192044
F6HM73	0.0142748	0.0102377	-0.00154029	0.00549899	0.0282033
F6HM78	-0.000381524	-0.00639766	-0.0064046	-0.00653469	-0.0120901
F6HMA9	0.000692043	0.0330176	0.0356372	-0.0138153	0.036712
F6HMK9	0.00671319	-0.0462991	-0.0125621	-0.036811	0.0184535
F6HMN8	-0.0116834	-0.0148828	0.0355727	-0.00373507	-0.00609965
F6HMT9	0.0241027	0.00285422	0.00750334	-0.00480967	-0.0605345
F6HN88	0.00113569	0.0503937	0.075298	0.00549299	0.00299348
F6HN96	0.0187723	0.0292757	0.0116497	-0.00227268	-0.0548836
F6HNX5	-0.00629629	0.0127228	0.0206578	-0.00620219	0.0111885
F6HPF2	0.0128887	0.0322376	0.0274715	0.00663593	0.0236473
F6HPJ1	0.0184957	0.0700133	0.0309193	0.0311135	0.0121799
F6HPN2	0.036213	0.0165175	0.0310267	-0.0264729	-0.00948716
F6HPS4	0.00980611	0.00884872	0.0257411	0.0163893	-0.0351465
F6HQC5	0.0128277	0.00961235	-0.0332537	-0.00441328	0.0385863
F6HQM5	-0.000446141	-0.00885808	-0.0115656	-0.0172771	-0.00175892
F6HQV3	0.0103428	0.0215981	0.0384869	0.0241205	0.0462643
F6HR30	0.0164326	0.0131196	-0.00321695	0.00155032	-0.00774713
F6HR74	-0.0381145	0.00317104	0.0160468	0.0332404	-0.0475149
F6HRW7	0.0021742	-0.000364218	0.0336631	0.00419452	0.0394728
F6HRX1	-0.00991512	0.00985749	0.022725	0.0220503	-0.033048
F6HS56	-0.025683	0.0238693	0.041901	0.00731441	-0.00292198
F6HSN0	-0.0368527	0.0382955	0.0349692	0.00116277	0.0238774
F6HSN5	-0.0250526	0.0186971	-0.00826757	-0.00409367	0.000747996
F6HSV1	-0.00657982	0.010257	-0.00483698	-0.0156955	-0.00454983
F6HTM3	-0.0737714	-0.0249131	0.0528878	0.0254039	-0.0309848
F6HTM6	0.0073871	0.00993364	0.0438803	0.0296063	-0.00739587
F6HTS6	0.0219994	-0.0265879	-0.0453378	-0.0276124	0.0110034
F6HTT2	0.00718301	0.0218252	0.0308806	0.0487301	-0.0393214
F6HTT7	-0.00139392	0.0290284	0.0429288	-0.00296367	0.00859652
F6HTY5	0.00114928	-0.0214987	-0.0289216	-0.0375475	0.0200496
F6HU55	-0.00690124	0.0120691	0.0121422	6.98978e-05	0.011025
F6HUD1	-0.0260764	-0.006362	-0.0364979	-0.0433428	-0.00531426
F6HUG9	0.00555243	0.0380005	-0.0230456	0.0112526	-0.0145733
F6HUH1	-0.0574791	0.0142322	-0.0483545	0.065164	-0.0168191
F6HUH2	0.0412123	0.0368901	-0.00958382	0.0204594	-0.0346923
F6HUI7	-0.0342934	-0.00569154	0.0115188	0.0319967	0.0204465
F6HUN1	0.00865684	-0.00653455	-0.0206795	-0.00314789	-0.0169167
F6HUS8	0.0158969	0.023104	0.0444422	0.0485199	-0.0520132
F6HUT0	0.0424459	0.00181369	0.0153763	-0.039572	0.00707756
F6HUT2	-0.0452337	-0.0401391	-0.0293709	0.0514154	-0.00522437
F6HUZ8	-0.0242643	-0.00152487	0.0386183	-0.00189298	0.0158739
F6HV98	-0.0212157	-0.0219894	-0.0159022	-0.00873863	-0.000899995
F6HVE9	-0.00329877	0.016899	0.0380731	0.0422627	-0.00278014
F6HVW3	0.0233598	0.00364286	-0.00126584	-0.0156921	-0.025388
F6HVY1	-0.0188975	0.047158	0.0441468	0.0292776	-0.0289
F6HVY9	-0.0136807	0.00425835	0.000696279	0.0373111	0.0179473
F6HW56	0.0110196	0.0285758	0.0190339	-0.00289518	0.0131166
F6HW68	0.0364757	0.034117	-0.031162	0.0216597	-0.00692091
F6HW88	0.0160658	0.0112311	-0.0358288	-0.00473816	0.0435597
F6HWJ0	0.012952	-0.00586852	-0.0147179	-0.0321336	0.0535227
F6HWN2	0.00712508	-0.000514756	-0.00540022	0.00719104	0.0967162
F6HX00	-0.0335077	0.0130352	-0.0101546	0.0519582	0.0171326
F6HXK4	-0.0293459	0.0262904	-0.050783	0.0913815	-0.0119189
F6HXL0	-0.018596	0.0353996	0.054062	0.0223291	0.0477977
F6HXY7	0.00463179	0.0321658	0.0300812	-0.0086158	-0.0100662
F6HXZ5	-0.00987256	-0.0135009	-0.0108936	-0.00365915	0.00522063
F6HY21	0.0175563	0.015321	-0.0145754	0.0100894	-0.000276575
F6HYG1	-0.00497828	0.0546784	0.0732195	-0.0223221	0.0391526
F6HYI6	-0.00193392	-0.0114775	-0.0199906	-0.00505555	-0.0108302
F6HYJ1	0.00447023	0.0243194	0.0420454	0.00541558	0.0354229
F6HYK6	-0.0128677	0.0105956	0.0287635	-0.00132614	0.02679
F6HYX7	-0.0144808	0.0140076	0.00503537	0.0276404	0.0231249
F6HZ29	-0.00337046	0.0144955	0.0465237	0.0263212	-0.0377023
F6HZ37	0.00879371	0.0198437	0.0228987	0.00586157	-0.0274778
F6HZ64	-0.0110408	-0.00706999	0.00329492	-0.000267823	-0.022703
F6HZE1	0.0131074	-0.0509466	-0.0280909	0.030327	0.0423012
F6HZK2	-0.0765019	-0.0789476	-0.0101762	-0.00505759	0.0304229
F6HZK3	-0.0666183	-0.0700585	-0.00766484	-0.010534	0.0233426
F6HZN8	0.0145455	0.0247208	-0.00555973	0.076639	0.000165752
F6HZU4	0.00832593	-0.033755	-0.0219791	-0.0488656	0.047764
F6I0C1	0.00203673	0.00411863	0.0162025	-0.0291975	-0.00811389
F6I0H8	-0.0131033	0.00512837	0.0129765	0.0122921	-0.0113623
F6I0K4	0.0133176	-0.000196083	-0.0113969	-0.0149206	-0.0243958
F6I0Q2	0.0208853	0.0149594	-0.00178457	0.0206982	-0.01534
F6I0W2	-0.00870992	0.0256243	0.022094	-0.0278074	-0.056863
F6I0Z8	0.0129934	-0.00701125	-0.00156178	-0.0368366	-0.0308588
F6I111	0.0223849	-0.0110462	0.0190713	-0.00740601	0.0327462
F6I134	0.0135196	0.0146343	0.0132191	-0.00332248	-0.0188417
F6I186	-0.0132309	-0.0214792	-0.0312749	-0.013886	-0.0610509
F6I1D6	0.0135993	0.0117095	-0.0326893	0.00598115	0.0312909
F6I1P0	0.00219323	-0.00631453	-0.00736451	-0.00469448	0.0130496
F6I1W0	-0.0133266	-0.0114077	0.0124306	-0.00235551	-0.0319435
F6I277	-0.00814773	0.0288663	0.0126423	-0.00947601	-0.0534788
F6I281	-0.0133566	-0.00420046	0.0471787	-0.0120402	0.0828203
F6I2J2	-0.00400345	0.00740576	0.00853658	0.00809688	-0.0209054
F6I397	0.0276925	-0.0182093	0.0887095	-0.00866084	0.0106425
F6I3Q7	0.0103944	0.0223438	0.0323345	0.0384498	0.00839405
F6I407	0.0127373	0.0551502	0.0391158	-0.00804629	0.0475614
F6I455	0.0131328	0.0210553	0.0324907	0.015424	-0.0424556
F6I4H9	-0.0160371	0.0221174	-0.0082332	-0.0217307	-0.00570647
F6I4Q7	-0.0016839	-0.000131673	0.0111207	0.0471589	0.0165033
F6I4U2	-0.00248051	0.00785149	0.0219261	-0.00210722	-0.0116589
F6I511	-0.0337478	0.00231197	0.0166828	0.0128102	-0.0450615
F6I557	-0.00433594	-0.0360688	-0.0394407	0.0123647	-0.0522362
F6I581	-0.00415752	0.0134868	0.0317956	-0.0177074	0.0211472
F6I5I9	0.0128231	-0.0367859	-0.0176045	0.00757736	0.0277347
F6I5Y5	0.00420205	0.0418696	0.0434253	0.0250786	0.012045
F6I5Z3	0.00932309	0.0134101	-0.0126081	0.00588442	0.0186459
F6I6B3	0.0311017	-0.0177947	-0.0101413	-0.0197987	-0.00117265
F6I6H7	0.0402255	0.0371029	-0.00312018	0.0204939	0.0164961
F6I6R4	0.0347576	0.0318908	-0.0527253	0.0197047	0.0275037
F6I6W5	-0.0397767	-0.0217146	0.0203532	0.0560891	-0.00608277
F6I7L9	0.00614816	0.00745463	-0.00232486	0.0143036	-0.0131552
G1JT87	0.0444102	0.00387462	0.014042	-0.0220185	0.00557008
G4XGW2	-0.0376095	0.0434287	-0.00554632	0.00494778	0.0200749
G4XGW7	-0.0226835	0.0311615	-0.0154442	-0.037401	-0.0181896
G9FKG7	-0.0230761	0.0285557	-0.00790225	-0.0111673	0.00112513
G9HQG0	0.0246321	-6.34624e-05	0.0371549	0.0138687	0.00649684
J7QW12	0.0181877	-0.00744653	0.00871331	-0.0205903	0.00436791
K9K3M9	0.00715607	0.00475898	0.0404349	0.00965333	-0.0514253
L7NSL7	-0.00691487	0.0246425	0.0127928	0.0318454	-0.0656114
O24531	0.0125101	0.0178251	-0.0299423	0.00865691	0.0153944
O81228	-0.00931192	0.0416281	-0.0463091	0.0607923	-0.0176088
P51118	0.00928282	-0.00694333	-0.00699401	-0.0152006	-0.015409
P51119	0.0111841	-0.00965634	-0.000865302	-0.0264355	-0.0117879
P52596	0.0496485	0.0224587	0.0520917	-0.00973375	0.0187533
P85085	0.0113307	0.0141057	-0.00802837	0.0354527	-0.036202
P93621	0.00653508	0.0404295	-0.0228359	0.0108057	-0.0102057
Q09VU3	-0.0142606	0.000652891	0.0323053	-0.0318453	0.00680346
Q0ZIZ3	-0.0126997	-0.0548713	0.00462524	-0.00490168	-0.0582011
Q0ZJ13	0.02579	-0.0125222	-0.00591494	0.00134034	-0.00151789
Q0ZJ24	-0.0182697	-0.0533811	-0.00798863	0.0140426	-0.0533471
Q0ZJ25	0.00420722	-0.0441918	-0.0122926	0.00622524	-0.0200583
Q0ZJ40	-0.0152173	-0.029603	-0.0233376	0.00104087	-0.0211655
Q1PSI9	-0.0303559	0.0283215	0.0124241	0.0220921	0.0489429
Q2QCI7	0.0108206	-0.0224287	0.00171544	-0.0530406	-0.0116942
Q38JC9	-0.00634059	0.00197449	0.0078578	-0.0119788	0.0291213
Q3KN67	-0.0168576	-0.021872	0.0107522	-0.0116953	-0.0297909
Q3KN68	-0.00151016	-0.00982338	0.00881075	0.000306095	-0.0253397
Q3ZPN4	-0.0631304	0.0313223	-0.0342342	0.0303301	-0.00143176
Q56AY1	-0.0241773	0.0306814	-0.00747658	-0.0123184	0.00725272
Q5UNS6	-0.00779069	-0.00206849	0.0071031	-0.00235344	-0.022148
Q6B4V4	0.0118219	-0.0172434	-0.0186839	-0.0585581	0.0537369
Q6TKQ6	0.000787741	0.0141808	0.00582355	0.00407553	-0.00645488
Q6XGX6	0.00524703	-0.055059	-0.00528754	0.00961609	-0.0056206
Q6ZYB1	0.0165957	-0.00306763	-0.00292554	-0.0241852	0.00279171
Q7XAU7	0.00653809	0.0405149	-0.0228066	0.0109609	-0.0107308
Q84JW2	-0.0415598	-0.0723975	-0.0170698	-0.0178306	0.0256717
Q84N22	-0.0341982	0.00291688	-0.0445219	0.0638403	-0.0494042
Q84U32	-0.00664572	-0.0754813	0.0250061	0.0124655	0.00356787
Q94B15	-0.0318581	0.0398174	-0.0113542	-0.0224914	0.00479552
Q94G23	-0.0137157	0.0609738	0.0479906	-0.0409566	-0.117769
Q9AVK7	-0.0186107	0.0270279	-0.0120654	-0.0354736	-0.00833557
Q9FS43	0.0184752	0.0137588	-0.028532	-0.0469667	0.00607258
Q9FVE1	-0.0591471	0.0508553	0.0350839	0.0357632	0.0501731
Q9FVJ2	0.0439291	0.0493774	-0.0101702	0.0427071	-0.0339608
Q9M4G6	-0.0478664	0.0155296	-0.0408321	0.0534308	-0.0153973
Q9M4H8	-0.018384	0.0253818	-0.0129059	-0.0322563	-0.0105521
Q9M563	0.0330572	0.0317926	-0.0427323	0.0267944	0.00803526
