# Supplementary material for: System-Level and Granger Network Analysis of Integrated Proteomic and Metabolomic Dynamics Identifies Key Points of Grape Berry Development at the Interface of Primary and Secondary Metabolism
Source: Front Plant Sci. 2017 Jun 30;8:1066. doi: 10.3389/fpls.2017.01066 (PMC5491621; doi:10.3389/fpls.2017.01066)
Supplement: Table S6 — K-means clustering analysis (12 clusters). [file DataSheet6.XLSX]

## Sheet: Sheet1
Table S6. Candidate list of 12 clusters grouped by k-means algorithm. Data set was scaled between 0 to 1.
Cluster information was summarized in the tables on the right side.
Note: protein candidate that belonging to multiple functional bins was counted in every bin it belongs to. For instance, protein A5ASV4 belonging to both bin 29 (protein) and bin 34 (transport) was calculated both in bin 29 and in bin 34.																											Mean values
																			Summary of candidate numbers of all the clusters.
	EL 27	EL 29	EL 30	EL 31	EL 32	EL 33	EL 34	EL 35	EL 36	EL 37	EL 37.5	EL 38	Cluster No.	Bin Code	Bin Function				Cluster No.	Candidate (total) No.	Metabolite No.	Protein No.						EL 27	EL 29	EL 30	EL 31	EL 32	EL 33	EL 34	EL 35	EL 36	EL 37	EL 37.5	EL 38
A5AFH5	0.100045	0.303353	0.100553	0.167802	0.269709	0.409175	0.46098	0.598839	0.349261	0.227054	0.305695	0.369173	1	'13.1.5.3.1/30.4'	'amino acid metabolism.synthesis.serine-glycine-cysteine group.cysteine.OASTL/signalling.phosphinositides'				Cluster 1	67	4	63					Cluster 1	0.072719	0.0874081	0.0739854	0.163608	0.29881	0.470716	0.584223	0.669442	0.46218	0.409536	0.490112	0.401955
A5ANR7	0	0	0	0	0.214241	0.401604	0.588332	0.294186	0.706737	0.51951	0.814229	0.701934	1	'16.8.3.2/17.5.1'	'secondary metabolism.flavonoids.dihydroflavonols.flavanone 3-hydroxylase/hormone metabolism.ethylene.synthesis-degradation'				Cluster 2	86	18	68					Cluster 2	0.834468	0.215064	0.152147	0.0795193	0.0708606	0.0553614	0.0389239	0.0357024	0.0259336	0.0351369	0.00712384	0.0256839
A5AR69	0	0	0	0	0.696877	0.789656	0.452294	0.765718	0.601696	0.254573	0	0	1	'26.12/33.99'	'misc.peroxidases/development.unspecified'				Cluster 3	99	2	97					Cluster 3	0.537287	0.667434	0.692499	0.685078	0.559621	0.542776	0.322351	0.263885	0.62945	0.610196	0.586992	0.594149
A5ARJ3	0	0	0	0	0	0.228598	0.586814	0.703193	0.619081	0.437656	0.373602	0.427585	1	'11.1.15/29.2.2'	'lipid metabolism.FA synthesis and FA elongation.ACP desaturase/protein.synthesis.ribosome biogenesis'				Cluster 4	84	6	78					Cluster 4	0.241428	0.549009	0.585026	0.583825	0.172555	0.172818	0.132932	0.114633	0.439157	0.431246	0.325048	0.400253
A5B0L2	0.0666785	0.135317	0.0698278	0.211321	0.496458	0.739063	0.783514	0.660727	0.428373	0.339595	0.476471	0.379041	1	'31.1'	'cell.organisation'				Cluster 5	95	8	87					Cluster 5	0.441977	0.31419	0.332921	0.327667	0.531331	0.519069	0.574534	0.637116	0.331584	0.282604	0.27221	0.259929
A5BFL3	0.417222	0.333333	0.241043	0	0	0	0.729102	0.561285	0.681075	0.192105	0.549782	0.210491	1	'30.5'	'signalling.G-proteins'				Cluster 6	124	28	96					Cluster 6	0.598622	0.692241	0.576721	0.312906	0.11528	0.0805887	0.0621948	0.0383344	0.0340636	0.0410642	0.0295449	0.0320981
A5BGJ0	0	0	0	0	0	0.313244	0.494283	0.399974	0.610928	0.122986	0.412062	0.392264	1	'16.8.3.1'	'secondary metabolism.flavonoids.dihydroflavonols.dihydroflavonol 4-reductase'				Cluster 7	115	5	110					Cluster 7	0.166421	0.333406	0.379651	0.494143	0.485875	0.526153	0.442716	0.512221	0.637205	0.614976	0.68711	0.66238
A5BI23	0.111531	0.0918248	0.0916917	0.242086	0.226865	0.509962	0.589838	0.80806	0.375023	0.451965	0.562803	0.367006	1	'27.1.2/28.1/29.2.3'	'RNA.processing.RNA helicase/DNA.synthesis/chromatin structure/protein.synthesis.initiation'				Cluster 8	83	39	44					Cluster 8	0.00591935	0.00774837	0.0120104	0.0325372	0.00759233	0.018893	0.0252042	0.0431287	0.116662	0.287608	0.575035	0.78007
A5BN09	0.03269	0.0736992	0.0389162	0.137327	0.491715	0.600593	0.680483	0.64193	0.27628	0.224663	0.325813	0.250111	1	'31.1'	'cell.organisation'				Cluster 9	25	1	24					Cluster 9	0.112636	0.0352044	0.0104455	0.0431237	0.0943602	0.215524	0.689087	0.481819	0.0560525	0.103712	0.0786337	0.122633
A5BP39	0.240616	0	0.140316	0.452419	0.133766	0.823872	0.373365	0.3719	0.3744	0.19093	0.453676	0.448662	1	'26.2/27.3.28/28.1/29.4'	'''misc.UDP glucosyl and glucoronyl transferases/RNA.regulation of transcription.squamosa promoter binding protein family (SBP)/DNA...'' <Preview truncated at 128 characters>'				Cluster 10	60	15	45					Cluster 10	0.201108	0.205137	0.300458	0.455683	0.662549	0.516852	0.25278	0.197466	0.191198	0.18006	0.100517	0.110055
A5BV73	0	0	0	0	0.216899	0	0.620408	0.469236	0.404722	0.44275	0.490586	0.735448	1	'15.2'	'metal handling.binding, chelation and storage'				Cluster 11	85	7	78					Cluster 11	0.736517	0.69581	0.686351	0.596436	0.556964	0.464287	0.357805	0.328493	0.240809	0.255047	0.206236	0.223083
A5C7J5	0.150067	0.175937	0.141784	0.313099	0.201811	0.547346	0.651251	0.681393	0.610495	0.511221	0.476187	0.397169	1	'21.1/29.2.2'	'redox.thioredoxin/protein.synthesis.ribosome biogenesis'				Cluster 12	61	3	58					Cluster 12	0.0390608	0.0927672	0.0910521	0.124638	0.145495	0.190975	0.141275	0.146508	0.651469	0.591412	0.359784	0.429766
A5C7L5	0	0	0	0.054532	0.374739	0.555889	0.920935	0.758548	0.702657	0.608501	0.834666	0.613149	1	'35.2'	'not assigned.unknown'				Total	984	136	848
A5C8Y4	0	0	0	0.165291	0.656658	0.487452	0.372465	0.572081	0.575485	0.509453	0.406474	0.398995	1	'30.3'	'signalling.calcium'
A7PW81	0	0	0	0	0	0.209323	0.706238	0.749733	0.32121	0.240586	0.671928	0.506428	1	'10.6.3/30.2.3/30.2.11'	'''cell wall.degradation.pectate lyases and polygalacturonases/signalling.receptor kinases.leucine rich repeat III/signalling.recep...'' <Preview truncated at 128 characters>'
A9UFX7	0	0	0	0	0.144475	0.539404	0.399644	0.491792	0.220026	0.530695	0.659998	0.651704	1	'21.2.1/26.8'	'''redox.ascorbate and glutathione.ascorbate/misc.nitrilases, nitrile lyases, berberine bridge enzymes, reticuline oxidases, tropon...'' <Preview truncated at 128 characters>'
C5MQQ6	0	0	0	0	0	0.094897	0.723001	0.89968	0.385452	0.192469	0.67269	0.550827	1	'10.6.3/30.2.3/30.2.11'	'''cell wall.degradation.pectate lyases and polygalacturonases/signalling.receptor kinases.leucine rich repeat III/signalling.recep...'' <Preview truncated at 128 characters>'				Functional distribution of candidates of all the clusters.
D7SH72	0.373782	0.0835485	0.328622	0.185113	0	0.0792847	0.281449	0.723616	0.280482	0.452916	0.503384	0.455441	1	'26.3.3/30.5/33.99'	'misc.gluco-, galacto- and mannosidases.alpha-mannosidase/signalling.G-proteins/development.unspecified'				Bin code	Bin function	Cluster 1	Cluster 2	Cluster 3	Cluster 4	Cluster 5	Cluster 6	Cluster 7	Cluster 8	Cluster 9	Cluster 10	Cluster 11	Cluster 12
D7SP13	0.124806	0	0	0.20836	0	0.417662	0.664373	0.590602	0.363876	0.269296	0.387378	0.196713	1	'31.3.1'	'cell.cycle.peptidylprolyl isomerase'				1	PS	5	2	9	2	18	12	5	0	1	3	20	1
D7SPB2	0.0720956	0.0506621	0.132063	0.308051	0.276173	0.512	0.570602	0.862561	0.391575	0.538117	0.572847	0.51503	1	'23.4.99'	'nucleotide metabolism.phosphotransfer and pyrophosphatases.misc'				2	major CHO metabolism	0	0	4	3	1	5	7	1	0	2	0	2
D7SU58	0	0	0	0.363132	0.283966	0.458548	0.750237	0.697894	0.410906	0.322708	0.728557	0.595974	1	'17.8.1/20.2.3/26.12/27.3/29.5.11.4.2/30.2.99/33.99'	'''hormone metabolism.salicylic acid.synthesis-degradation/stress.abiotic.drought/salt/misc.peroxidases/RNA.regulation of transcrip...'' <Preview truncated at 128 characters>'				3	minor CHO metabolism	0	0	2	2	0	2	1	2	0	0	1	3
D7T2W1	0	0	0	0	0.444865	0.360296	0.725032	0.745292	0.511621	0.377169	0.840098	0.239314	1	'35.2'	'not assigned.unknown'				4	glycolysis	1	0	5	2	4	0	12	3	0	0	2	5
D7T3J3	0.129545	0.149602	0.154067	0.158234	0.312435	0.34583	0.709159	0.82648	0.335522	0.439573	0	0.253935	1	'29.5'	'protein.degradation'				5	fermentation	0	0	2	1	0	1	0	2	0	0	2	1
D7T743	0.180067	0.200061	0	0.544937	0	0.7612	0.316882	0.523977	0.32976	0.689224	0	0	1	'17.2.3/34.3'	'hormone metabolism.auxin.induced-regulated-responsive-activated/transport.amino acids'				6	gluconeogenesis / glyoxylate cycle	0	0	0	1	0	4	0	0	0	0	2	3
D7T7L7	0.121666	0	0	0.310476	0.362404	0.734594	0.673082	0.472345	0.701205	0.619258	0.190796	0.534581	1	'35.2'	'not assigned.unknown'				7	OPP	0	0	4	0	4	0	2	0	0	1	0	0
D7TA34	0.0672502	0.247418	0.348519	0.334244	0.256007	0.49094	0.280041	0.465263	0.371721	0.438761	0.596373	0.360935	1	'13.1.1.1.1'	'amino acid metabolism.synthesis.central amino acid metabolism.GABA.glutamate decarboxylase'				8	TCA / organic transformation	0	2	4	5	1	3	7	2	0	3	6	2
D7TBL7	0.114723	0.369624	0.220922	0.274373	0.424449	0.36814	0.470195	0.737683	0.499174	0.361278	0.540285	0.464505	1	'35.2'	'not assigned.unknown'				9	mitochondrial electron transport / ATP synthesis	1	1	5	2	2	0	0	1	1	1	4	1
D7TEF8	0.158078	0	0	0	0.657624	0.834909	0.203092	0.740273	0.678198	0.420069	0.238495	0.198742	1	'17.3.1.1.1/21.1'	'hormone metabolism.brassinosteroid.synthesis-degradation.BRs.DET2/redox.thioredoxin'				10	cell wall	3	6	2	2	1	3	10	2	4	2	2	5
D7TH48	0.196871	0.0748012	0.239727	0.408376	0.488915	0.523463	0.705403	0.622306	0.492708	0.402529	0.553966	0.573009	1	'29.5.11.3'	'protein.degradation.ubiquitin.E2'				11	lipid metabolism	1	3	2	2	6	2	10	2	2	2	4	7
D7TJL0	0.157846	0.113713	0.243842	0.349603	0.529426	0.590598	0.735606	0.579014	0.506381	0.547249	0.376586	0.190877	1	'30.7'	'signalling.14-3-3 proteins'				12	N-metabolism	0	0	0	0	1	1	1	0	0	0	4	0
D7TLU7	0.26353	0.116247	0.239098	0.208072	0.492224	0.496656	0.355898	0.743709	0.426547	0.492769	0.621385	0.514564	1	'1.3.5/4.1.7'	'PS.calvin cycle.TPI/glycolysis.cytosolic branch.triosephosphate isomerase (TPI)'				13	amino acid metabolism	2	6	4	4	4	13	17	1	0	2	9	1
D7TP00	0.136514	0	0	0.168473	0.581817	0.329463	0.263082	0.467346	0.495521	0.445653	0	0.326887	1	'26.9'	'misc.glutathione S transferases'				14	S-assimilation	0	0	0	0	0	0	0	0	0	0	0	0
D7TQ86	0.24591	0	0	0.147281	0.679561	0.605271	0.721272	0.959315	0.688665	0.543151	0.183045	0.142537	1	'35.2'	'not assigned.unknown'				15	metal handling	1	1	2	0	1	0	5	0	0	0	0	0
D7TQG4	0.0981109	0.0555558	0.0572135	0.303634	0.363123	0.45674	0.635022	0.772181	0.397715	0.380582	0.483261	0.454354	1	'23.4.99'	'nucleotide metabolism.phosphotransfer and pyrophosphatases.misc'				16	secondary metabolism	2	5	1	1	2	8	16	12	1	2	7	3
D7U302	0	0	0	0	0.219233	0.623585	0.901217	0.815335	0.856187	0.686138	0.912954	0.63983	1	'33.1'	'development.storage proteins'				17	hormone metabolism	4	0	5	2	3	1	5	2	1	2	3	4
D7U5T7	0	0	0.164715	0.203085	0.523449	0.52329	0.476815	0.724393	0	0.145698	0.503221	0.245858	1	'23.4.3/29.2.1.1.3.2.18'	'''nucleotide metabolism.phosphotransfer and pyrophosphatases.uridylate kinase/protein.synthesis.ribosomal protein.prokaryotic.unkn...'' <Preview truncated at 128 characters>'				18	Co-factor and vitamine metabolism	0	0	2	1	0	1	1	0	0	0	0	0
D7UC61	0.30233	0	0	0	0.686083	0.709242	0.685444	0.743622	0.179195	0.30686	0.354723	0.510211	1	'27.3.67'	'RNA.regulation of transcription.putative transcription regulator'				19	tetrapyrrole synthesis	1	1	2	1	2	4	0	0	0	0	1	1
E0CR49	0.0264891	0.147053	0.203984	0.157015	0.454027	0.531045	0.607583	0.8723	0.598041	0.616505	0.743605	0.460602	1	'35.2'	'not assigned.unknown'				20	stress	7	7	13	9	4	14	15	3	0	2	5	2
E0CUS6	0	0	0.157697	0.17009	0.319797	0.551303	0.806716	0.401054	0.332011	0.746422	0	0.156745	1	'9.1.2'	'mitochondrial electron transport / ATP synthesis.NADH-DH (type I).localisation not clear'				21	redox	4	7	4	3	6	4	3	0	1	5	8	3
F6GT37	0	0.289729	0.163226	0.301131	0	0.415842	0.381579	0.776964	0.153014	0.409147	0.189249	0.213806	1	'27.1/34.9'	'RNA.processing/transport.metabolite transporters at the mitochondrial membrane'				22	polyamine metabolism	0	0	0	0	0	0	0	0	0	1	0	0
F6GTY5	0	0	0	0	0.341509	0.546345	0.787959	0.619044	0.57491	0.52933	0.532237	0.383162	1	'35.2'	'not assigned.unknown'				23	nucleotide metabolism	3	0	0	1	3	0	1	0	0	3	0	1
F6GZN9	0	0.161672	0	0.158234	0.220313	0.640197	0.695922	0.572081	0.417718	0.148177	0.704706	0	1	'33.99'	'development.unspecified'				24	biodegradation of xenobiotics	0	0	0	1	0	0	0	0	0	0	0	0
F6H3T7	0	0	0	0.201313	0.545833	0.583532	0.821682	0.850786	0.446133	0.409737	0.526849	0.489123	1	'35.2'	'not assigned.unknown'				25	C1-metabolism	0	0	4	2	0	2	1	0	0	1	0	0
F6H3T8	0.13544	0.122641	0.215187	0.259148	0.469155	0.547957	0.608309	0.625469	0.271735	0.0535946	0.575039	0.193337	1	'30.5'	'signalling.G-proteins'				26	misc	9	6	13	5	8	14	20	7	0	6	6	12
F6H440	0	0.453243	0.205873	0.37981	0	0.524492	0.481277	0.839826	0.192993	0.516048	0.238695	0.269669	1	'27.1/34.9'	'RNA.processing/transport.metabolite transporters at the mitochondrial membrane'				27	RNA	8	20	11	10	8	21	12	6	0	5	10	6
F6HBA8	0	0	0	0	0.115468	0.11161	0.272006	0.876932	0.31789	0.393899	0.554016	0.834775	1	'20.1.2/30.2.11'	'stress.biotic.receptors/signalling.receptor kinases.leucine rich repeat XI'				28	DNA	3	8	3	2	2	9	2	2	0	1	2	2
F6HBC6	0	0	0	0.272779	0.312033	0.526394	0.702054	0.792367	0.550141	0.569909	0.671928	0.496921	1	'27.3.39/29.5.11.3'	'RNA.regulation of transcription.AtSR transcription factor family/protein.degradation.ubiquitin.E2'				29	protein	14	26	55	42	30	40	29	8	3	15	31	23
F6HI56	0	0	0	0.13172	0.34111	0.571624	0.823879	0.704046	0.414391	0.366438	0.503368	0.429423	1	'26.9/33.1'	'misc.glutathione S transferases/development.storage proteins'				30	signalling	12	1	5	6	7	6	4	4	2	4	1	4
F6HJV0	0	0	0	0.119012	0.364057	0.388226	0.769691	0.780601	0.709736	0.560893	0.721474	0.23521	1	'20.1.7.3'	'stress.biotic.PR-proteins.PR3/4/8/11 (chitinases and chitin binding proteins)'				31	cell	3	1	3	0	3	7	18	2	2	1	3	0
F6HUD1	0.114506	0	0.104457	0	0.286547	0.234473	0.41319	0.508462	0.108463	0.396814	0.471186	0.720232	1	'1.1.1.2/19.3/21.2.2/29.5'	'''PS.lightreaction.photosystem II.PSII polypeptide subunits/tetrapyrrole synthesis.GSA/redox.ascorbate and glutathione.glutathione...'' <Preview truncated at 128 characters>'				32	micro RNA, natural antisense etc	0	0	0	0	0	0	0	0	0	0	0	0
F6HUH1	0.0531397	0.161145	0.088983	0	0	0.230729	0.206727	0.762248	0.47213	0.540942	0.907131	0.692325	1	'20.1/20.2'	'stress.biotic/stress.abiotic'				33	development	9	10	3	2	1	4	2	0	1	3	0	1
F6HUI7	0	0	0	0.285252	0.129148	0.572098	0.228172	0.629025	0.650575	0.901146	0.7955	0.499694	1	'35.2'	'not assigned.unknown'				34	transport	3	2	9	5	3	6	24	2	0	1	6	4
F6HUT2	0	0	0	0.0773361	0.0770502	0.406757	0.786999	0.725254	0.689205	0.438101	0.559714	0.56962	1	'10.6.2/26.28/33.99'	'cell wall.degradation.mannan-xylose-arabinose-fucose/misc.GDSL-motif lipase/development.unspecified'				35	not assigned	10	12	13	12	18	13	15	11	11	7	9	10
F6HV98	0	0	0	0	0.554659	0.158584	0.670458	0.54678	0.493439	0.272232	0.485146	0.5456	1	'29.5.3/29.5.15'	'protein.degradation.cysteine protease/protein.degradation.inhibitors'
F6HXZ5	0.205163	0.0717071	0.155817	0.146162	0.286108	0.489194	0.563209	0.542811	0.313096	0.394608	0.479717	0.307338	1	'27.1.2/28.1/29.2.3'	'RNA.processing.RNA helicase/DNA.synthesis/chromatin structure/protein.synthesis.initiation'
F6HZK2	0	0	0	0.094796	0.296947	0.526418	0.854751	0.767195	0.599409	0.458096	0.595422	0.437151	1	'33.1'	'development.storage proteins'				Functional distribution of candidates of all the clusters. The values in the following table are the percentages of candidates in each bin over all the protein candidates in one cluster.
F6HZK3	0	0	0	0.135018	0.359255	0.568604	0.922141	0.803198	0.634109	0.474731	0.68955	0.484601	1	'33.1'	'development.storage proteins'				Bin code	Bin function	Cluster 1	Cluster 2	Cluster 3	Cluster 4	Cluster 5	Cluster 6	Cluster 7	Cluster 8	Cluster 9	Cluster 10	Cluster 11	Cluster 12
Q0ZIZ3	0.0702567	0.301162	0.0914993	0.426385	0.359479	0.78444	0.793001	0.804486	0.346066	0.225354	0.366087	0.265944	1	'1.1.1.2/29.5'	'PS.lightreaction.photosystem II.PSII polypeptide subunits/protein.degradation'				1	PS	0.0471698	0.015748	0.0471204	0.0152672	0.125874	0.06	0.0204082	0	0.0333333	0.04	0.135135	0.00934579
Q0ZJ24	0	0.102027	0	0.313147	0.176812	0.447447	0.671988	0.806689	0.457496	0.122362	0.332132	0.1869	1	'1.1.1.2'	'PS.lightreaction.photosystem II.PSII polypeptide subunits'				2	major CHO metabolism	0	0	0.0209424	0.0229008	0.00699301	0.025	0.0285714	0.0133333	0	0.0266667	0	0.0186916
Q0ZJ40	0	0	0	0	0	0.586175	0.30806	0.959315	0.148902	0.27906	0.372294	0.142537	1	'1.1.1.2'	'PS.lightreaction.photosystem II.PSII polypeptide subunits'				3	minor CHO metabolism	0	0	0.0104712	0.0152672	0	0.01	0.00408163	0.0266667	0	0	0.00675676	0.0280374
Q84JW2	0	0	0	0.0498522	0.468497	0.497047	0.722315	0.848789	0.371623	0.32968	0.33138	0.270185	1	'35.2'	'not assigned.unknown'				4	glycolysis	0.00943396	0	0.026178	0.0152672	0.027972	0	0.0489796	0.04	0	0	0.0135135	0.046729
Q84N22	0	0.505608	0	0	0	0.255763	0.655285	0.414213	0.367019	0.560525	0.77086	0.530541	1	'26.9'	'misc.glutathione S transferases'				5	fermentation	0	0	0.0104712	0.00763359	0	0.005	0	0.0266667	0	0	0.0135135	0.00934579
Q9M4G6	0.0775146	0.235062	0.129799	0	0	0.300063	0.235539	0.778903	0.526051	0.526046	0.921819	0.786238	1	'20.1/20.2'	'stress.biotic/stress.abiotic'				6	gluconeogenesis / glyoxylate cycle	0	0	0	0.00763359	0	0.02	0	0	0	0	0.0135135	0.0280374
Aspartic acid	0.0518295	0.0962301	0.0393892	0.419363	0.870028	0.363109	0.325444	0.562357	0.713136	0.39024	0.268967	0.249041	1						7	OPP	0	0	0.0209424	0	0.027972	0	0.00816327	0	0	0.0133333	0	0
Sugar beta-D-Galactopyranoside, 1-isopropyl-, 1-thio-	0.013392	0.0721876	0.0893525	0.308924	0.807833	0.829822	0.540694	0.723414	0.681557	0.396313	0.343179	0.267696	1						8	TCA / organic transformation	0	0.015748	0.0209424	0.0381679	0.00699301	0.015	0.0285714	0.0266667	0	0.04	0.0405405	0.0186916
Unknown 6	0.18874	0.394176	0.248367	0.10843	0.0575932	0.460237	0.675228	0.166012	0.691931	0.0993012	0.332293	0.47584	1						9	mitochondrial electron transport / ATP synthesis	0.00943396	0.00787402	0.026178	0.0152672	0.013986	0	0	0.0133333	0.0333333	0.0133333	0.027027	0.00934579
9. Procyanidin B like	0.0737245	0.168001	0.110471	0.227534	0.101015	0.416668	0.554259	0.550501	0.563275	0.437533	0.779961	0.523455	1						10	cell wall	0.0283019	0.0472441	0.0104712	0.0152672	0.00699301	0.015	0.0408163	0.0266667	0.133333	0.0266667	0.0135135	0.046729
A0T2X7	0.911771	0.366748	0.132143	0.278245	0	0.278726	0.222568	0.145466	0	0	0	0	2	'26.9'	'misc.glutathione S transferases'				11	lipid metabolism	0.00943396	0.023622	0.0104712	0.0152672	0.041958	0.01	0.0408163	0.0266667	0.0666667	0.0266667	0.027027	0.0654206
A3QRB6	0.776859	0.89652	0	0	0	0	0	0	0	0	0	0	2	'20.1.7.3'	'stress.biotic.PR-proteins.PR3/4/8/11 (chitinases and chitin binding proteins)'				12	N-metabolism	0	0	0	0	0.00699301	0.005	0.00408163	0	0	0	0.027027	0
A5AEY1	0.932748	0	0	0	0	0	0	0	0	0	0	0	2	'20.1/28.1.3'	'stress.biotic/DNA.synthesis/chromatin structure.histone'				13	amino acid metabolism	0.0188679	0.0472441	0.0209424	0.0305344	0.027972	0.065	0.0693878	0.0133333	0	0.0266667	0.0608108	0.00934579
A5AIJ0	0.784338	0.230966	0.158572	0	0	0	0	0	0	0	0	0	2	'29.5.5'	'protein.degradation.serine protease'				14	S-assimilation	0	0	0	0	0	0	0	0	0	0	0	0
A5AJY2	0.801956	0	0	0.333895	0	0	0	0	0	0	0	0	2	'35.2'	'not assigned.unknown'				15	metal handling	0.00943396	0.00787402	0.0104712	0	0.00699301	0	0.0204082	0	0	0	0	0
A5AL82	0.85478	0	0	0	0	0	0	0	0	0	0	0	2	'35.2'	'not assigned.unknown'				16	secondary metabolism	0.0188679	0.0393701	0.0052356	0.00763359	0.013986	0.04	0.0653061	0.16	0.0333333	0.0266667	0.0472973	0.0280374
A5AM26	0.767872	0	0.112712	0.108745	0	0	0	0	0	0	0	0	2	'35.2'	'not assigned.unknown'				17	hormone metabolism	0.0377358	0	0.026178	0.0152672	0.020979	0.005	0.0204082	0.0266667	0.0333333	0.0266667	0.0202703	0.0373832
A5AP98	0.85478	0	0	0	0	0	0	0	0	0	0	0	2	'27.3.12/29.2.2'	'RNA.regulation of transcription.C3H zinc finger family/protein.synthesis.ribosome biogenesis'				18	Co-factor and vitamine metabolism	0	0	0.0104712	0.00763359	0	0.005	0.00408163	0	0	0	0	0
A5ATS8	0.680964	0	0.428145	0	0	0	0	0	0	0	0	0	2	'27.1.19'	'RNA.processing.ribonucleases'				19	tetrapyrrole synthesis	0.00943396	0.00787402	0.0104712	0.00763359	0.013986	0.02	0	0	0	0	0.00675676	0.00934579
A5B8T4	0.932748	0	0	0	0	0	0	0	0	0	0	0	2	'21.1'	'redox.thioredoxin'				20	stress	0.0660377	0.0551181	0.0680628	0.0687023	0.027972	0.07	0.0612245	0.04	0	0.0266667	0.0337838	0.0186916
A5BCM7	0.724418	0.307182	0.253602	0	0.163383	0.160689	0.155896	0.486663	0.16888	0	0	0	2	'29.6/31.2'	'protein.folding/cell.division'				21	redox	0.0377358	0.0551181	0.0209424	0.0229008	0.041958	0.02	0.0122449	0	0.0333333	0.0666667	0.0540541	0.0280374
A5BCS2	0.863067	0	0.141369	0.266965	0.121198	0.251512	0.142751	0.209924	0	0.115327	0	0.139694	2	'20.1/20.2'	'stress.biotic/stress.abiotic'				22	polyamine metabolism	0	0	0	0	0	0	0	0	0	0.0133333	0	0
A5BCX3	0.767872	0.375927	0.101361	0.104102	0.114669	0	0	0	0	0.0974857	0	0	2	'16.2/21.1/27.4/28.1.3/29.4/33.3'	'''secondary metabolism.phenylpropanoids/redox.thioredoxin/RNA.RNA binding/DNA.synthesis/chromatin structure.histone/protein.postra...'' <Preview truncated at 128 characters>'				23	nucleotide metabolism	0.0283019	0	0	0.00763359	0.020979	0	0.00408163	0	0	0.04	0	0.00934579
A5BDX9	0.680964	0	0	0	0	0	0	0	0	0	0	0	2	'27.3.59'	'RNA.regulation of transcription.methyl binding domain proteins'				24	biodegradation of xenobiotics	0	0	0	0.00763359	0	0	0	0	0	0	0	0
A5BFG5	0.721898	0.307182	0.253602	0	0	0	0	0	0	0	0	0	2	'29.5.7'	'protein.degradation.metalloprotease'				25	C1-metabolism	0	0	0.0209424	0.0152672	0	0.01	0.00408163	0	0	0.0133333	0	0
A5BNB6	0.825851	0.513711	0	0	0	0	0	0	0	0	0	0	2	'29.2.1.1.1.2.18/29.2.2'	'protein.synthesis.ribosomal protein.prokaryotic.chloroplast.50S subunit.L18/protein.synthesis.ribosome biogenesis'				26	misc	0.0849057	0.0472441	0.0680628	0.0381679	0.0559441	0.07	0.0816327	0.0933333	0	0.08	0.0405405	0.11215
A5BPU3	0.932748	0	0.543676	0.272788	0	0	0	0	0	0	0	0	2	'8.2.9/27.3.27'	'''TCA / organic transformation.other organic acid transformations.cyt MDH/RNA.regulation of transcription.NAC domain transcription...'' <Preview truncated at 128 characters>'				27	RNA	0.0754717	0.15748	0.0575916	0.0763359	0.0559441	0.105	0.0489796	0.08	0	0.0666667	0.0675676	0.0560748
A5BV20	0.771972	0.333333	0.293605	0	0	0	0	0	0	0	0	0	2	'21.2.2/27.3.71'	'redox.ascorbate and glutathione.glutathione/RNA.regulation of transcription.SNF7'				28	DNA	0.0283019	0.0629921	0.0157068	0.0152672	0.013986	0.045	0.00816327	0.0266667	0	0.0133333	0.0135135	0.0186916
A5C0V3	0.680964	0	0	0	0	0	0	0	0	0	0	0	2	'35.2'	'not assigned.unknown'				29	protein	0.132075	0.204724	0.287958	0.320611	0.20979	0.2	0.118367	0.106667	0.1	0.2	0.209459	0.214953
A5C1C4	0.832493	0.192472	0	0	0	0	0	0	0	0.190637	0	0	2	'16.2/21.1/27.4/28.1.3/29.4/33.3'	'''secondary metabolism.phenylpropanoids/redox.thioredoxin/RNA.RNA binding/DNA.synthesis/chromatin structure.histone/protein.postra...'' <Preview truncated at 128 characters>'				30	signalling	0.113208	0.00787402	0.026178	0.0458015	0.048951	0.03	0.0163265	0.0533333	0.0666667	0.0533333	0.00675676	0.0373832
A5C2R7	0.803643	0.118109	0	0	0.137603	0	0	0	0	0.116983	0	0	2	'16.2/21.1/27.4/28.1.3/29.4/33.3'	'''secondary metabolism.phenylpropanoids/redox.thioredoxin/RNA.RNA binding/DNA.synthesis/chromatin structure.histone/protein.postra...'' <Preview truncated at 128 characters>'				31	cell	0.0283019	0.00787402	0.0157068	0	0.020979	0.035	0.0734694	0.0266667	0.0666667	0.0133333	0.0202703	0
A5C5B3	0.904876	0.240133	0	0	0.218156	0.392075	0.197517	0.167939	0	0	0	0	2	'27.1/27.3.99'	'RNA.processing/RNA.regulation of transcription.unclassified'				32	micro RNA, natural antisense etc	0	0	0	0	0	0	0	0	0	0	0	0
A5C5V5	0.85478	0	0	0	0	0	0	0	0	0	0	0	2	'27.1.2/28.1/29.2.3'	'RNA.processing.RNA helicase/DNA.synthesis/chromatin structure/protein.synthesis.initiation'				33	development	0.0849057	0.0787402	0.0157068	0.0152672	0.00699301	0.02	0.00816327	0	0.0333333	0.04	0	0.00934579
A5C6V1	0.745671	0	0	0	0.614226	0.479111	0.201411	0.216235	0	0	0	0	2	'29.5.11.20'	'protein.degradation.ubiquitin.proteasom'				34	transport	0.0283019	0.015748	0.0471204	0.0381679	0.020979	0.03	0.0979592	0.0266667	0	0.0133333	0.0405405	0.0373832
A5C707	0.92122	0.717481	0.228062	0	0	0	0	0	0	0	0	0	2	'1.2.3/13.1.1.3.11/13.1.5.2.3'	'''PS.photorespiration.aminotransferases peroxisomal/amino acid metabolism.synthesis.central amino acid metabolism.alanine.alanine-...'' <Preview truncated at 128 characters>'				35	not assigned	0.0943396	0.0944882	0.0680628	0.0916031	0.125874	0.065	0.0612245	0.146667	0.366667	0.0933333	0.0608108	0.0934579
D7SHR6	0.769552	0	0	0	0	0	0	0	0	0	0	0	2	'8.3/16.99'	'TCA / organic transformation.carbonic anhydrases/secondary metabolism.unspecified'
D7SJV6	0.776859	0.588071	0	0	0	0	0	0	0	0	0	0	2	'13.1.3.1.1/29.5.1'	'amino acid metabolism.synthesis.aspartate family.asparagine.asparagine synthetase/protein.degradation.subtilases'
D7SKQ2	0.766192	0	0	0	0	0	0	0	0	0	0	0	2	'26.9/29.4/34.3'	'misc.glutathione S transferases/protein.postranslational modification/transport.amino acids'
D7SL31	0.842639	0.291078	0.560801	0	0	0	0	0	0	0	0	0	2	'35.1'	'not assigned.no ontology'
D7SLZ5	0.712461	0	0	0.163673	0.404321	0	0.197517	0	0	0	0	0	2	'27.4'	'RNA.RNA binding'
D7SNS5	0.976857	0.502826	0.284519	0	0.275729	0.0784799	0	0	0	0	0	0	2	'15'	'metal handling'
D7SPM8	0.715043	0.190747	0	0.589536	0.500964	0	0.162593	0.174559	0	0	0	0	2	'10.1.5/27.3.1'	'''cell wall.precursor synthesis.UXS/RNA.regulation of transcription.ABI3/VP1-related B3-domain-containing transcription factor fam...'' <Preview truncated at 128 characters>'
D7SRQ5	0.854025	0	0	0	0	0	0	0	0	0	0	0	2	'29.3.4.99'	'protein.targeting.secretory pathway.unspecified'
D7STF0	0.784338	0	0	0.414416	0.170401	0.146119	0	0	0	0.30858	0	0	2	'11.1.5'	'lipid metabolism.FA synthesis and FA elongation.beta hydroxyacyl ACP dehydratase'
D7SVH7	0.743317	0.573483	0.228853	0	0	0	0	0.330093	0	0	0	0	2	'26.3.3/30.5/33.99'	'misc.gluco-, galacto- and mannosidases.alpha-mannosidase/signalling.G-proteins/development.unspecified'
D7SW04	0.825851	0.513711	0	0.261141	0	0	0	0	0	0	0	0	2	'13.1.1.2.1/13.2.6.2'	'''amino acid metabolism.synthesis.central amino acid metabolism.aspartate.aspartate aminotransferase/amino acid metabolism.degrada...'' <Preview truncated at 128 characters>'
D7T9G8	0.854025	0.256629	0.264287	0	0	0	0	0	0	0	0	0	2	'1.1.1.2/29.8'	'PS.lightreaction.photosystem II.PSII polypeptide subunits/protein.assembly and cofactor ligation'
D7TBJ2	0.904876	0.308227	0.228837	0	0.145437	0.140578	0	0	0	0	0	0	2	'35.2'	'not assigned.unknown'
D7TM87	0.81047	0	0	0	0	0	0	0	0	0	0	0	2	'35.2'	'not assigned.unknown'
D7TRA9	0.723852	0	0	0.630024	0	0.20949	0	0	0.330251	0.758397	0	0.217801	2	'11.1.5'	'lipid metabolism.FA synthesis and FA elongation.beta hydroxyacyl ACP dehydratase'
D7TRY1	0.85478	0.326715	0.101361	0	0.114669	0	0	0	0	0.0974857	0	0	2	'16.2/21.1/27.4/28.1.3/29.4/33.3'	'''secondary metabolism.phenylpropanoids/redox.thioredoxin/RNA.RNA binding/DNA.synthesis/chromatin structure.histone/protein.postra...'' <Preview truncated at 128 characters>'
D7TS92	0.650012	0	0	0	0	0	0	0	0	0.471691	0	0.664876	2	'9.9/21.2.2/34.7'	'mitochondrial electron transport / ATP synthesis.F1-ATPase/redox.ascorbate and glutathione.glutathione/transport.phosphate'
D7TWR2	0.739938	0.256856	0.344191	0	0	0	0.130355	0.139949	0	0	0	0	2	'29.6'	'protein.folding'
D7TYU4	0.887415	0	0	0	0	0	0	0	0	0	0	0	2	'35.2'	'not assigned.unknown'
D7TZV6	0.905916	0.38253	0.450936	0.124923	0.115955	0	0.282194	0.188487	0	0	0	0	2	'35.1'	'not assigned.no ontology'
D7U2J1	0.932748	0	0.282739	0.261141	0	0	0.260711	0	0	0	0	0	2	'26.28/29.5.5'	'misc.GDSL-motif lipase/protein.degradation.serine protease'
D7U7S8	0.85478	0	0	0	0	0	0	0	0	0	0	0	2	'35.2'	'not assigned.unknown'
D7U7W7	0.842639	0	0.633096	0.321602	0	0	0	0	0	0	0	0	2	'13.2.2.3'	'amino acid metabolism.degradation.glutamate family.arginine'
D7U8Q0	0.8519	0.462244	0.369262	0	0	0	0	0	0	0	0	0	2	'10.6.1/10.6.2/33.99'	'''cell wall.degradation.cellulases and beta-1,4-glucanases/cell wall.degradation.mannan-xylose-arabinose-fucose/development.unspec...'' <Preview truncated at 128 characters>'
E0CT43	0.892746	0.452171	0.183491	0.276149	0.19165	0.103197	0	0	0	0.0835592	0	0	2	'16.2/21.1/27.4/28.1.3/29.4/33.3'	'''secondary metabolism.phenylpropanoids/redox.thioredoxin/RNA.RNA binding/DNA.synthesis/chromatin structure.histone/protein.postra...'' <Preview truncated at 128 characters>'
F6GUE5	0.932748	0	0.254264	0	0	0	0	0	0	0	0	0	2	'27.3.12/29.2.2'	'RNA.regulation of transcription.C3H zinc finger family/protein.synthesis.ribosome biogenesis'
F6GWM3	0.680964	0	0.202721	0	0.229339	0	0	0	0	0	0	0	2	'20.2.2/27.3.75'	'stress.abiotic.cold/RNA.regulation of transcription.GRP'
F6GZK7	0.793387	0	0.268501	0.136394	0.136616	0.251512	0.142751	0	0	0	0.167636	0.139694	2	'27.3.52/28.1/29.4/33.30.1'	'''RNA.regulation of transcription.global transcription factor group/DNA.synthesis/chromatin structure/protein.postranslational mod...'' <Preview truncated at 128 characters>'
F6H2Z1	0.854025	0	0	0	0	0	0	0	0	0	0	0	2	'10.6.3/20.2.3'	'cell wall.degradation.pectate lyases and polygalacturonases/stress.abiotic.drought/salt'
F6H6V1	0.721898	0.159546	0.342127	0	0	0.210152	0.29527	0	0	0	0	0	2	'35.2'	'not assigned.unknown'
F6H768	0.557488	0.333333	0.195367	0	0	0	0	0	0	0	0	0	2	'29.2.1.1.1.1.530'	'protein.synthesis.ribosomal protein.prokaryotic.chloroplast.30S subunit.S30A'
F6HFI1	0.854025	0	0	0	0	0	0	0	0	0	0	0	2	'29.5.5'	'protein.degradation.serine protease'
F6HGW0	0.81047	0	0	0	0	0	0	0	0	0	0	0	2	'27.3.62/33.99'	'RNA.regulation of transcription.nucleosome/chromatin assembly factor group/development.unspecified'
F6HHA3	0.782894	0	0	0	0	0	0	0	0	0	0	0	2	'27.3.59'	'RNA.regulation of transcription.methyl binding domain proteins'
F6HM73	0.85478	0	0.428145	0.530959	0	0.186802	0	0	0.225173	0.199523	0	0	2	'19.1/29.4'	'tetrapyrrole synthesis.magnesium chelatase/protein.postranslational modification'
F6HQC5	0.85478	0	0.169068	0	0	0	0	0	0	0	0	0	2	'29.5.7'	'protein.degradation.metalloprotease'
F6HW88	0.857299	0.342437	0	0	0.163383	0	0	0	0	0	0	0	2	'35.2'	'not assigned.unknown'
F6HWJ0	0.918701	0	0.304082	0	0.616655	0.521237	0	0.219301	0	0	0	0	2	'26.7'	'misc.oxidases - copper, flavone etc'
F6HWN2	0.854025	0	0.345157	0	0.535953	0.453022	0	0.190601	0.564095	0.374897	0	0.218977	2	'26.7'	'misc.oxidases - copper, flavone etc'
F6I1D6	0.85478	0.409576	0	0	0	0	0	0	0	0	0	0	2	'11.9.3.5'	'lipid metabolism.lipid degradation.lysophospholipases.phosphoinositide phospholipase C'
F6I5Z3	0.85478	0.295271	0.304082	0.326236	0	0	0	0	0.315744	0	0	0.302247	2	'29.5.3'	'protein.degradation.cysteine protease'
F6I6R4	0.869863	0.456301	0.306349	0	0	0	0	0	0	0	0	0	2	'10.6.1/10.6.2/33.99'	'''cell wall.degradation.cellulases and beta-1,4-glucanases/cell wall.degradation.mannan-xylose-arabinose-fucose/development.unspec...'' <Preview truncated at 128 characters>'
O24531	0.85662	0.893197	0	0	0	0	0	0	0	0	0	0.275435	2	'20.1.7.3'	'stress.biotic.PR-proteins.PR3/4/8/11 (chitinases and chitin binding proteins)'
Unknown 4	0.926725	0.587435	0.154731	0.14411	0.252983	0.143202	0.108235	0.169981	0.109808	0.0182171	0.0919035	0.0611505	2
Sugar like 1	0.904663	0.471995	0.33419	0.0863033	0.0618039	0.068936	0.0669905	0.0109475	0.0115956	0.00493763	0.0249635	0.00670544	2
Galactaric acid	0.918283	0.217938	0.151422	0.0838012	0.0661845	0.0275354	0.0160877	0.0142441	0.0212075	0.00245324	0.0139049	0.0169628	2
Caffeic acid	0.98427	0.435034	0.351892	0.23612	0.0845925	0.102336	0.0944309	0.0780891	0.0221331	0.00375418	0.00129429	0.000506068	2
Unknown 9	0.958792	0.31412	0.170472	0.034206	0.0112998	0.00498964	0.00218256	0.00108717	0.00102486	0	0	0	2
Unknown 10	0.942461	0.127789	0.0691028	0.0144079	0.00645191	0.00454717	0	0	0	0	0	0	2
Unknown 11	0.974253	0.451333	0.338225	0.0840069	0.0872905	0.0559945	0.0484126	0.0319387	0.0266602	0.00559594	0.00234998	5.50736e-05	2
4-Hydroxyphenyl-beta-glucopyranoside like	0.994737	0.402831	0.244193	0.0832692	0.0619663	0.0578493	0.0351405	0.0217113	0.0266924	0.0116631	0	0	2
Unknown 12	0.96354	0.199903	0.1046	0.0176755	0.00886763	0.00617965	0.00491428	0.00364047	0.00532659	0.00202928	0	0	2
Epicatechin	0.943676	0.452706	0.213236	0.0814256	0.114181	0.162379	0.260991	0.150146	0.276933	0.0650815	0.073941	0.00530905	2
Unknown 13	0.950866	0.228065	0.0744106	0.0113034	0	0	0	0	0	0	0	0	2
Unknown 14	0.902761	0.484717	0.284007	0.0686764	0.0614603	0.0280889	0.0149227	0.0122753	0.0211507	0.00953752	0	0	2
Unknown 15	0.900313	0.126875	0.0506552	0.0104836	0.00745241	0.00271262	0	0	0	0	0	0	2
Unknown 16	0.948977	0.105425	0.0432661	0	0	0	0	0	0	0	0	0	2
3. Procyanidin B2	0.777133	0.274107	0.42923	0.227697	0.22813	0.135078	0.0792371	0.0875183	0.0745952	0.0655071	0.0880479	0.0510278	2
20. Myricetin-3-O-glucuronide	0.755613	0.271185	0.124986	0.0767322	0.0223239	0.0179418	0.00339679	0.00771263	0.00576187	0.00319101	0.0442788	0.0314455	2
36. Isorhamnetin-3-O-glucuronide	0.701068	0.35425	0.159932	0.130535	0.0345154	0.0755733	0.214841	0.00762343	0.0215293	0.0133471	0.100313	0.0732466	2
49. Dihydrokaempferide-3-Glu	0.74815	0.395091	0.0870014	0.0469711	0.0141963	0.00503976	0.00614051	0.00427373	0.00173014	0.00189421	0.00401745	0.00368388	2
A5AHA8	0.355788	0.536802	0.653812	0.714715	0.7274	0.802155	0.173951	0.219629	0.583845	0.629039	0.777318	0.741764	3	'20.2.1/27.3.26'	'stress.abiotic.heat/RNA.regulation of transcription.MYB-related transcription factor family'
A5ARE0	0.511913	0.676222	0.760553	0.666823	0.756558	0.594608	0.40041	0.445016	0.711024	0.659309	0.461285	0.520592	3	'28.2/33.1'	'DNA.repair/development.storage proteins'
A5AS94	0.82749	0.802406	0.865229	0.708547	0.501969	0.610458	0.251122	0.287881	0.606247	0.699038	0.779556	0.784869	3	'1.3.8/7.2.1'	'PS.calvin cycle.transketolase/OPP.non-reductive PP.transketolase'
A5AT21	0.841397	0.769741	0.846347	0.793709	0.393273	0.509244	0.258015	0.231837	0.400436	0.53827	0.440061	0.479472	3	'20.2.1'	'stress.abiotic.heat'
A5AW13	0.314337	0.705814	0.617664	0.769514	0.512671	0.674316	0	0	0.608482	0.542859	0.742264	0.599535	3	'35.2'	'not assigned.unknown'
A5AXI5	0.668109	0.689246	0.765431	0.806124	0.80478	0.846988	0.423465	0.457677	0.598688	0.865523	0.593729	0.757774	3	'10.1.5/27.3.1/29.5.11.20'	'''cell wall.precursor synthesis.UXS/RNA.regulation of transcription.ABI3/VP1-related B3-domain-containing transcription factor fam...'' <Preview truncated at 128 characters>'
A5B412	0.712703	0.753461	0.400424	0.602627	0.798633	0.658523	0.37507	0.13914	0.609763	0.601724	0.744881	0.466974	3	'35.2'	'not assigned.unknown'
A5B5N0	0.451195	0.651652	0.613901	0.593357	0.333718	0.334731	0.576119	0.395733	0.60678	0.412311	0.361162	0.441223	3	'27.1'	'RNA.processing'
A5B605	0.339602	0.597688	0.633587	0.820766	0.163812	0.334439	0.593089	0.371871	0.722015	0.731748	0.848188	0.722262	3	'26.8/29.2.3'	'''misc.nitrilases, nitrile lyases, berberine bridge enzymes, reticuline oxidases, troponine reductases/protein.synthesis.initiatio...'' <Preview truncated at 128 characters>'
A5BB92	0.675284	0.7878	0.597688	0.75229	0.338543	0.333789	0.192617	0.366259	0.419874	0.646427	0.381129	0.307929	3	'20.2.1/29.5.5'	'stress.abiotic.heat/protein.degradation.serine protease'
A5BBY9	0.854974	0.791908	0.791167	0.777403	0.87065	0.872559	0.547319	0.588084	0.886331	0.869629	0.242465	0.475808	3	'35.2'	'not assigned.unknown'
A5BCS8	0.777179	0.635378	0.919222	0.63552	0.696888	0.589392	0.263488	0.159264	0.515994	0.458106	0.338653	0.46673	3	'1.3.4'	'PS.calvin cycle.GAP'
A5BD13	0.384645	0.629295	0.745665	0.620548	0.616787	0.618139	0	0	0.627896	0.645581	0.764289	0.505608	3	'29.2.1.2.2.32/29.2.2'	'protein.synthesis.ribosomal protein.eukaryotic.60S subunit.L32/protein.synthesis.ribosome biogenesis'
A5BE54	0.859441	0.755154	0.828131	0.804812	0.610945	0.672198	0.227491	0	0.753475	0.724765	0.839852	0.749117	3	'18.5.2.1/34.2/34.2'	'Co-factor and vitamine metabolism.folate and vitamine K.vitamine K.isochorismate synthase/transport.sugars/transport.porins'
A5BEH3	0.489992	0.64077	0.80016	0.626743	0.702316	0.359334	0.74099	0.374671	0.632115	0.342156	0.767886	0.486951	3	'17.2.2/17.2.3/27.4/33.99'	'''hormone metabolism.auxin.signal transduction/hormone metabolism.auxin.induced-regulated-responsive-activated/RNA.RNA binding/dev...'' <Preview truncated at 128 characters>'
A5BEM8	0.537417	0.511818	0.570711	0.500064	0.495542	0.430672	0.762564	0.445443	0.568546	0.620485	0.543207	0.569531	3	'7.1.3'	'OPP.oxidative PP.6-phosphogluconate dehydrogenase'
A5BF93	0.73595	0.507673	0.791014	0.496221	0.860884	0.340154	0.078472	0.158564	0.620034	0.652778	0.684987	0.732875	3	'8.1.6/29.4'	'TCA / organic transformation.TCA.succinyl-CoA ligase/protein.postranslational modification'
A5BFH7	0.77695	0.195196	0.558411	0.640884	0.791146	0.619511	0.744601	0.425173	0.56205	0.322504	0.732425	0.557771	3	'35.2'	'not assigned.unknown'
A5BGC9	0.605429	0.495806	0.298576	0.43798	0.536646	0.472591	0.325234	0.314657	0.639897	0.689832	0.539431	0.491072	3	'7.1.3'	'OPP.oxidative PP.6-phosphogluconate dehydrogenase'
A5BHS5	0.67268	0.538601	0.673332	0.730187	0.718859	0.659207	0.564438	0	0.805553	0.426244	0.571563	0.792191	3	'1.3.4/4.1.9'	'PS.calvin cycle.GAP/glycolysis.cytosolic branch.non-phosphorylating glyceraldehyde 3-phosphate dehydrogenase (NPGAP-DH)'
A5BHY1	0.358326	0.771676	0.604782	0.754729	0.370389	0.49599	0.4794	0.130734	0.681686	0.673354	0.619887	0.593549	3	'29.2.1.2.1.17/29.2.2'	'protein.synthesis.ribosomal protein.eukaryotic.40S subunit.S17/protein.synthesis.ribosome biogenesis'
A5BIQ8	0.337056	0.894106	0.777865	0.823809	0.435962	0.110489	0.278186	0.317804	0.449601	0.684212	0.545924	0.383399	3	'35.2'	'not assigned.unknown'
A5BL32	0.388014	0.797437	0.888997	0.718028	0.473509	0.622807	0	0	0.723056	0.645542	0.685647	0.330272	3	'5.3/25/26.11.1'	'fermentation.ADH/C1-metabolism/misc.alcohol dehydrogenases.cinnamyl alcohol dehydrogenase'
A5BRH6	0.431821	0.59865	0.601089	0.751866	0.846832	0.300069	0	0	0.704361	0.67036	0.727107	0.372979	3	'29.2.1.2.1.25'	'protein.synthesis.ribosomal protein.eukaryotic.40S subunit.S25'
A5BV59	0.680802	0.664312	0.938827	0.785873	0.534923	0.473442	0.0575826	0	0.609061	0.462204	0.302272	0.46644	3	'27.3.99/29.4/30.5/33.99'	'RNA.regulation of transcription.unclassified/protein.postranslational modification/signalling.G-proteins/development.unspecified'
A5BX54	0.490403	0.662064	0.819507	0.805261	0.888482	0.936082	0.316003	0.581848	0.908792	0.891307	0.698876	0.610209	3	'35.2'	'not assigned.unknown'
A5BXT5	0.178567	0.713857	0.728969	0.658981	0.328976	0.206009	0.28216	0.171945	0.665248	0.737067	0.609221	0.499445	3	'30.5'	'signalling.G-proteins'
A5BYS9	0.588675	0.773697	0.534507	0.567511	0.562033	0.748109	0.591661	0.352883	0.455355	0.257587	0.732335	0.643692	3	'29.5.11.20'	'protein.degradation.ubiquitin.proteasom'
A5BZP4	0.361966	0.644243	0.655933	0.793822	0.189066	0.385999	0.487745	0.311406	0.72017	0.742791	0.837773	0.758964	3	'26.8/29.2.3'	'''misc.nitrilases, nitrile lyases, berberine bridge enzymes, reticuline oxidases, troponine reductases/protein.synthesis.initiatio...'' <Preview truncated at 128 characters>'
A5C1K6	0.273474	0.785524	0.815992	0.679937	0.497568	0.614051	0.593075	0.579773	0.625801	0.664994	0.485004	0.45413	3	'15.2/29.2.1.2.2.12/29.2.2'	'''metal handling.binding, chelation and storage/protein.synthesis.ribosomal protein.eukaryotic.60S subunit.L12/protein.synthesis.r...'' <Preview truncated at 128 characters>'
A5C3I9	0.44656	0.711533	0.761628	0.889591	0.465877	0.466012	0.555156	0.291603	0.799706	0.62642	0.634981	0.700954	3	'26.8/29.2.3'	'''misc.nitrilases, nitrile lyases, berberine bridge enzymes, reticuline oxidases, troponine reductases/protein.synthesis.initiatio...'' <Preview truncated at 128 characters>'
A5C7K4	0.405048	0.690533	0.720976	0.585997	0.559248	0.539156	0.53289	0.655783	0.718284	0.544645	0.484288	0.70985	3	'25/29.5.11.4.2'	'C1-metabolism/protein.degradation.ubiquitin.E3.RING'
A5C7R4	0.535432	0.721211	0.923303	0.656788	0.289703	0.540066	0	0	0.713568	0.448187	0.496406	0.341307	3	'35.2'	'not assigned.unknown'
A5JPK7	0.698346	0.612945	0.593001	0.450463	0.472956	0.497189	0	0.0942435	0.522759	0.608973	0.636613	0.55298	3	'21.2.1'	'redox.ascorbate and glutathione.ascorbate'
C5DB51	0.0853155	0.464477	0.745665	0.565668	0.407373	0.650335	0	0	0.782736	0.744324	0.828648	0.731816	3	'4.1.14/4.2.14/11.1.30'	'''glycolysis.cytosolic branch.pyruvate kinase (PK)/glycolysis.plastid branch.pyruvate kinase (PK)/lipid metabolism.FA synthesis an...'' <Preview truncated at 128 characters>'
D6CH07	0.411604	0.779048	0.797206	0.698117	0.484499	0.376314	0.654267	0.599295	0.552243	0.5546	0.669755	0.540969	3	'29.2.1.2.2.23/29.2.2'	'protein.synthesis.ribosomal protein.eukaryotic.60S subunit.L23/protein.synthesis.ribosome biogenesis'
D7SH83	0.639386	0.949184	0.745864	0.760277	0.431219	0.52279	0.0622306	0.0858832	0.595074	0.551302	0.653218	0.70868	3	'20.2.3/27.3.34/29.1.14'	'stress.abiotic.drought/salt/RNA.regulation of transcription.orphan family/protein.aa activation.glycine-tRNA ligase'
D7SI12	0.35056	0.803034	0.821572	0.930822	0.433012	0.486756	0.654946	0.2579	0.881028	0.835543	0.917147	0.807681	3	'9.9'	'mitochondrial electron transport / ATP synthesis.F1-ATPase'
D7SKE9	0.589681	0.854757	0.676405	0.754729	0.625317	0.532468	0.347883	0.472545	0.636579	0.601532	0.672042	0.423237	3	'1.3.5/4.1.7'	'PS.calvin cycle.TPI/glycolysis.cytosolic branch.triosephosphate isomerase (TPI)'
D7SL25	0.510492	0.718169	0.843268	0.554428	0.380209	0.519963	0.673684	0.399505	0.568456	0.34691	0.423659	0.519742	3	'16.8.3/26.11.1'	'secondary metabolism.flavonoids.dihydroflavonols/misc.alcohol dehydrogenases.cinnamyl alcohol dehydrogenase'
D7SNX7	0.697476	0.573258	0.653816	0.557227	0.142886	0.207167	0.321978	0.164992	0.559852	0.427633	0.682405	0.561595	3	'35.2'	'not assigned.unknown'
D7SPF1	0.449831	0.357887	0.443328	0.598947	0.47459	0.630106	0.0851574	0.0834857	0.5704	0.684393	0.590504	0.890412	3	'8.1.7/26.2/30.3'	'TCA / organic transformation.TCA.succinate dehydrogenase/misc.UDP glucosyl and glucoronyl transferases/signalling.calcium'
D7SS06	0.392478	0.562785	0.373927	0.782866	0.610099	0.507986	0.0999652	0.29629	0.610828	0.840482	0.624838	0.562519	3	'1.1.4/34.1.1'	'PS.lightreaction.ATP synthase/transport.p- and v-ATPases.H+-transporting two-sector ATPase'
D7SU52	0.677698	0.512719	0.518416	0.297296	0.611271	0.670024	0.396858	0.203363	0.397021	0.34526	0.235807	0.78456	3	'13.1.6.1.7/20.2.1/27.3.67/29.5.11.20'	'''amino acid metabolism.synthesis.aromatic aa.chorismate.chorismate synthase/stress.abiotic.heat/RNA.regulation of transcription.p...'' <Preview truncated at 128 characters>'
D7SUX4	0.573862	0.448835	0.56111	0.608489	0.648685	0.611183	0.470365	0	0.838745	0.405279	0.476303	0.88416	3	'1.3.4/4.1.9'	'PS.calvin cycle.GAP/glycolysis.cytosolic branch.non-phosphorylating glyceraldehyde 3-phosphate dehydrogenase (NPGAP-DH)'
D7SYD9	0.530009	0.778915	0.738468	0.664033	0.386129	0.647545	0.705207	0.455978	0.671895	0.592036	0.746718	0.610619	3	'2.1.1.3/29.2.1.2.2.22/29.2.2'	'''major CHO metabolism.synthesis.sucrose.FBPase/protein.synthesis.ribosomal protein.eukaryotic.60S subunit.L22/protein.synthesis.r...'' <Preview truncated at 128 characters>'
D7T037	0.69704	0.849309	0.698261	0.679861	0.734374	0.620126	0.792488	0.592142	0.687868	0.614463	0.7747	0.681697	3	'26.19'	'misc.plastocyanin-like'
D7T7N4	0.597841	0.646119	0.567982	0.635047	0.678226	0.546273	0.312459	0.552941	0.918412	0.674518	0.923883	0.674731	3	'35.2'	'not assigned.unknown'
D7TBD9	0.641683	0.376151	0.521381	0.857185	0.496484	0.642297	0.287869	0.346286	0.70134	0.614379	0.214158	0.751285	3	'29.3.2'	'protein.targeting.mitochondria'
D7TEX3	0.751539	0.747667	0.610685	0.60252	0.541558	0.536299	0	0	0.612967	0.657622	0.167683	0.329812	3	'35.2'	'not assigned.unknown'
D7TGC8	0.330787	0.520403	0.535913	0.668987	0.731815	0.87902	0	0.231693	0.749756	0.795271	0.734396	0.672993	3	'29.6/31.3.1'	'protein.folding/cell.cycle.peptidylprolyl isomerase'
D7TI60	0.315927	0.653058	0.458298	0.587257	0.582303	0.578723	0	0	0.795145	0.825682	0.804729	0.667673	3	'29.6'	'protein.folding'
D7TJ46	0.680964	0.577333	0.581975	0.464072	0.416851	0.525874	0	0.179102	0.580843	0.514489	0.750475	0.577297	3	'21.2.1'	'redox.ascorbate and glutathione.ascorbate'
D7TSR0	0.737892	0.591672	0.843282	0.930822	0.727221	0.618139	0.419404	0.214917	0.627896	0.739466	0	0.517581	3	'2.2.1.1/3.5'	'major CHO metabolism.degradation.sucrose.fructokinase/minor CHO metabolism.others'
D7TVB7	0.690959	0.543101	0.706258	0.899014	0.661059	0.777452	0.511056	0.817758	0.53524	0.663416	0.390976	0.572919	3	'35.2'	'not assigned.unknown'
D7TWQ4	0.58988	0.809702	0.736166	0.766235	0.754899	0.706904	0.317445	0.108413	0.337891	0.569389	0.353054	0.525733	3	'25.1/34.3'	'C1-metabolism.formate dehydrogenase/transport.amino acids'
D7TXP9	0.807567	0.628	0.706424	0.538448	0.324226	0.397315	0	0	0.703744	0.76072	0.193809	0.381518	3	'35.2'	'not assigned.unknown'
D7U394	0.445708	0.667645	0.77679	0.556743	0.420047	0.574401	0	0	0.776668	0.387111	0.273123	0.456426	3	'5.3/25/26.11.1'	'fermentation.ADH/C1-metabolism/misc.alcohol dehydrogenases.cinnamyl alcohol dehydrogenase'
D7U4M5	0.417054	0.362656	0.624455	0.782717	0.661684	0.395189	0.348509	0.500278	0.549705	0.719925	0.441423	0.465011	3	'3.4.5/29.5.11.20'	'minor CHO metabolism.myo-inositol.inositol phosphatase/protein.degradation.ubiquitin.proteasom'
D7U7S6	0.516866	0.339442	0.610368	0.509475	0.678623	0.687525	0.41799	0.27464	0.341125	0.380416	0.523779	0.632539	3	'17.6.3/19.3/26.1/29.5.11.20/34.99'	'''hormone metabolism.gibberelin.induced-regulated-responsive-activated/tetrapyrrole synthesis.GSA/misc.cytochrome P450/protein.deg...'' <Preview truncated at 128 characters>'
D7U9L4	0.60466	0.693342	0.699136	0.683705	0.679561	0.681051	0.740584	0.880385	0.691801	0.719576	0.842076	0.451441	3	'17.2.3/26.1'	'hormone metabolism.auxin.induced-regulated-responsive-activated/misc.cytochrome P450'
D7U9U7	0.43943	0.49134	0.557088	0.678198	0.15922	0.411071	0.354396	0.465133	0.759022	0.34246	0.376882	0.876173	3	'20.2.1/29.5.11.20'	'stress.abiotic.heat/protein.degradation.ubiquitin.proteasom'
D7UC32	0.639312	0.59371	0.785245	0.54053	0.53596	0.452014	0.474686	0.412305	0.543471	0.488723	0.39004	0.637587	3	'26.22/29.5.11.4.2'	'misc.short chain dehydrogenase/reductase (SDR)/protein.degradation.ubiquitin.E3.RING'
D7UDY0	0.529412	0.689831	0.743495	0.626779	0.20067	0.509067	0.715105	0.360588	0.742824	0.657124	0.583207	0.731462	3	'29.6/31.3.1'	'protein.folding/cell.cycle.peptidylprolyl isomerase'
E0CRL1	0.723597	0.643874	0.701865	0.687978	0.476165	0.453099	0.894708	0.739466	0.748839	0.614274	0.306342	0.59399	3	'35.2'	'not assigned.unknown'
E0CTU6	0.55998	0.733627	0.758209	0.550805	0.547467	0.731427	0	0	0.557327	0.739692	0.678392	0.554103	3	'29.2.1.2.2.11/29.2.1.2.2.16/29.2.2'	'''protein.synthesis.ribosomal protein.eukaryotic.60S subunit.L11/protein.synthesis.ribosomal protein.eukaryotic.60S subunit.L16/pr...'' <Preview truncated at 128 characters>'
F6GTP0	0.79143	0.865945	0.719078	0.674366	0.462506	0.571228	0.215241	0.0912924	0.481312	0.49422	0.476487	0.477847	3	'20.2.1'	'stress.abiotic.heat'
F6GTT2	0.5887	0.855026	0.584546	0.62338	0.713542	0.539882	0.288138	0.636801	0.699404	0.754509	0.78977	0.606315	3	'1.1.4/9.9'	'PS.lightreaction.ATP synthase/mitochondrial electron transport / ATP synthesis.F1-ATPase'
F6GU75	0.471679	0.587186	0.6446	0.73091	0.639592	0.643486	0.915794	0.682245	0.518658	0.654343	0.375215	0.681065	3	'29.5.11.20'	'protein.degradation.ubiquitin.proteasom'
F6GUN5	0.664632	0.819714	0.68821	0.740361	0.592437	0.659796	0.205138	0.183529	0.860326	0.665948	0.435569	0.492959	3	'29.2.1.2.2.141/29.2.2'	'protein.synthesis.ribosomal protein.eukaryotic.60S subunit.L4/L1/protein.synthesis.ribosome biogenesis'
F6H3U9	0.382463	0.888715	0.585015	0.885702	0.0714672	0.386933	0.141563	0.152346	0.719765	0.564405	0.64449	0.579648	3	'9.1.2/13.1.1.2.1'	'''mitochondrial electron transport / ATP synthesis.NADH-DH (type I).localisation not clear/amino acid metabolism.synthesis.central...'' <Preview truncated at 128 characters>'
F6H4T7	0.417449	0.612446	0.596109	0.717387	0.69224	0.695733	0.149249	0.17501	0.930489	0.90556	0.793681	0.74789	3	'29.2.4'	'protein.synthesis.elongation'
F6H5V8	0.628375	0.67205	0.906464	0.906256	0.770815	0.897876	0.152844	0.0642185	0.76926	0.759533	0.912635	0.870492	3	'26.27/27.3.1'	'''misc.calcineurin-like phosphoesterase family protein/RNA.regulation of transcription.ABI3/VP1-related B3-domain-containing trans...'' <Preview truncated at 128 characters>'
F6H792	0.486647	0.810621	0.857638	0.897609	0.623029	0.432098	0.413091	0.236945	0.633026	0.671865	0.810062	0.722517	3	'29.2.1.2.2.9/29.2.2'	'protein.synthesis.ribosomal protein.eukaryotic.60S subunit.L9/protein.synthesis.ribosome biogenesis'
F6H7B3	0.375377	0.520428	0.604708	0.539856	0.691893	0.436238	0.346437	0.106793	0.771978	0.887736	0.772279	0.732	3	'10.3/20.2.1/26.1/29.6/34.99'	'cell wall.hemicellulose synthesis/stress.abiotic.heat/misc.cytochrome P450/protein.folding/transport.misc'
F6H8F3	0.737273	0.9015	0.671956	0.752756	0.418153	0.368871	0.308929	0.304064	0.523635	0.592923	0.292779	0.469623	3	'13.1.5.1.2/27.3.22'	'''amino acid metabolism.synthesis.serine-glycine-cysteine group.serine.phosphoserine aminotransferase/RNA.regulation of transcript...'' <Preview truncated at 128 characters>'
F6HAM6	0.904465	0.840843	0.882132	0.73858	0.489174	0.659847	0.270155	0.3097	0.652197	0.75202	0.838641	0.844356	3	'1.3.8/7.2.1'	'PS.calvin cycle.transketolase/OPP.non-reductive PP.transketolase'
F6HDM0	0.287601	0.628343	0.684698	0.57894	0.266211	0.211234	0.529791	0.33501	0.542011	0.562826	0.77086	0.627049	3	'9.3/15/17.2.3'	'''mitochondrial electron transport / ATP synthesis.electron transfer flavoprotein/metal handling/hormone metabolism.auxin.induced-...'' <Preview truncated at 128 characters>'
F6HDQ2	0.581305	0.766964	0.550008	0.763195	0.822911	0.545699	0.159029	0	0.770182	0.639738	0.272794	0.490197	3	'29.2.1.2.1.18/29.2.2'	'protein.synthesis.ribosomal protein.eukaryotic.40S subunit.S18/protein.synthesis.ribosome biogenesis'
F6HE11	0.568369	0.8494	0.769057	0.74463	0.537031	0.685502	0.25878	0.107291	0.395159	0.405457	0.662729	0.605994	3	'8.1.1.3/21.2.2'	'TCA / organic transformation.TCA.pyruvate DH.E3/redox.ascorbate and glutathione.glutathione'
F6HFL0	0.449326	0.824629	0.509139	0.577084	0.67814	0.487855	0.22141	0.591426	0.659482	0.639723	0.754894	0.585133	3	'1.1.4/9.9'	'PS.lightreaction.ATP synthase/mitochondrial electron transport / ATP synthesis.F1-ATPase'
F6HLE8	0.739938	0.538211	0.547458	0.33225	0.674369	0	0.425308	0.209924	0.273219	0.724022	0.330053	0.616425	3	'29.2.1.2.1.5/29.2.2'	'protein.synthesis.ribosomal protein.eukaryotic.40S subunit.S5/protein.synthesis.ribosome biogenesis'
F6HMA9	0.650635	0.678417	0.684086	0.741042	0.664932	0.749723	0	0.154462	0.676908	0.731628	0.823948	0.750083	3	'29.2.1.2.2.11/29.2.1.2.2.16/29.2.2'	'''protein.synthesis.ribosomal protein.eukaryotic.60S subunit.L11/protein.synthesis.ribosomal protein.eukaryotic.60S subunit.L16/pr...'' <Preview truncated at 128 characters>'
F6HN88	0.276484	0.648395	0.815475	0.682154	0.481339	0.541909	0.0809845	0	0.503428	0.616524	0.517178	0.687639	3	'8.1.5/11.1.2'	'''TCA / organic transformation.TCA.2-oxoglutarate dehydrogenase/lipid metabolism.FA synthesis and FA elongation.acetyl CoA transac...'' <Preview truncated at 128 characters>'
F6HPF2	0.624279	0.733236	0.644368	0.545775	0.502498	0.412491	0.272587	0.0871557	0.554965	0.49291	0.567688	0.34039	3	'18.5.2.1/34.2/34.2'	'Co-factor and vitamine metabolism.folate and vitamine K.vitamine K.isochorismate synthase/transport.sugars/transport.porins'
F6HQV3	0.692669	0.679858	0.616912	0.704397	0.594328	0.615675	0.205138	0.183529	0.824747	0.666697	0.435569	0.422979	3	'29.2.1.2.2.141/29.2.2'	'protein.synthesis.ribosomal protein.eukaryotic.60S subunit.L4/L1/protein.synthesis.ribosome biogenesis'
F6HTM6	0.256026	0.835891	0.837817	0.503579	0.557541	0.561339	0.289878	0.304943	0.514474	0.682866	0.469398	0.250935	3	'13.1.1.1.2/19.3/20.1.3/29.4.1.57/30.2.24'	'''amino acid metabolism.synthesis.central amino acid metabolism.GABA.GABA transaminase/tetrapyrrole synthesis.GSA/stress.biotic.si...'' <Preview truncated at 128 characters>'
F6HTT7	0.470552	0.689233	0.713531	0.912277	0.584576	0.580253	0.301228	0.14585	0.756858	0.626766	0.858365	0.696905	3	'28.2'	'DNA.repair'
F6HW56	0.815063	0.679708	0.773213	0.819126	0.456288	0.395669	0.199383	0.0708195	0.447477	0.489721	0.482896	0.51372	3	'20.2.1'	'stress.abiotic.heat'
F6HXY7	0.578302	0.881896	0.868981	0.818859	0.696729	0.49157	0.453725	0.252641	0.567856	0.630364	0.832618	0.710268	3	'29.2.1.2.2.9/29.2.2'	'protein.synthesis.ribosomal protein.eukaryotic.60S subunit.L9/protein.synthesis.ribosome biogenesis'
F6HYG1	0.342136	0.54551	0.68504	0.690508	0.616039	0.551528	0	0	0.573853	0.732571	0.69503	0.89855	3	'2.2.1.3.1/20.2.1'	'major CHO metabolism.degradation.sucrose.invertases.neutral/stress.abiotic.heat'
F6HYJ1	0.641053	0.861344	0.920516	0.8269	0.873887	0.724134	0.265892	0.426845	0.857606	0.869345	0.754801	0.657172	3	'20.2.99/29.5'	'stress.abiotic.unspecified/protein.degradation'
F6I0C1	0.4017	0.441484	0.666315	0.575221	0.637759	0.55587	0.395403	0.273668	0.306027	0.419113	0.526456	0.436462	3	'21.1/29.2.2'	'redox.thioredoxin/protein.synthesis.ribosome biogenesis'
F6I407	0.723476	0.859471	0.716458	0.625113	0.490461	0.486853	0.178419	0.120275	0.500432	0.577588	0.592795	0.562015	3	'28.99/29.3.4.99/34.99'	'DNA.unspecified/protein.targeting.secretory pathway.unspecified/transport.misc'
F6I581	0.33948	0.476179	0.555233	0.626877	0.775766	0.827216	0.178808	0.209525	0.640581	0.582002	0.81405	0.700523	3	'20.2.1/27.3.26'	'stress.abiotic.heat/RNA.regulation of transcription.MYB-related transcription factor family'
K9K3M9	0.222622	0.773878	0.705107	0.82193	0.472018	0.47085	0.513523	0.330163	0.417524	0.493171	0.16571	0.622663	3	'2.2.1.4/30.2.11'	'major CHO metabolism.degradation.sucrose.hexokinase/signalling.receptor kinases.leucine rich repeat XI'
Q6TKQ6	0.69988	0.385514	0.878035	0.790912	0.413502	0.294997	0.411708	0.450078	0.806193	0.449315	0.760706	0.624137	3	'27.3.39/31.1'	'RNA.regulation of transcription.AtSR transcription factor family/cell.organisation'
Shikimic acid	0.128166	0.765506	0.930928	0.747778	0.837582	0.381052	0.227706	0.178439	0.277361	0.210142	0.529241	0.465943	3
Ascorbic acid	0.0604273	0.48316	0.505859	0.74625	0.81245	0.516998	0.205874	0.185406	0.485942	0.319916	0.457977	0.484642	3
A5AEP0	0.185824	0.349287	0.528309	0.338847	0	0	0.595308	0	0	0.309176	0.143008	0.44788	4
A5AGV0	0.505978	0.551423	0.606219	0.372811	0.280976	0.19151	0	0	0.594488	0.587629	0.182696	0.519561	4
A5AIP9	0.39914	0.633119	0.642582	0.362639	0	0.089951	0	0	0.467388	0.650914	0.510862	0.398925	4
A5AKT0	0.11607	0.781428	0.689686	0.613881	0.119787	0.272124	0.227463	0	0.117611	0.453154	0.209604	0.233322	4
A5AP51	0.251093	0.619889	0.805405	0.544377	0	0.367058	0.314553	0.241782	0.633564	0.410485	0.473593	0	4
A5AQ65	0.501464	0.582517	0.813489	0.576393	0.15704	0.109623	0.0795153	0.0955327	0.692824	0.481932	0.647112	0.580954	4
A5ASV7	0.505582	0.792969	0.90531	0.667269	0.441463	0.35316	0	0	0.266699	0.325648	0.437974	0.44753	4
A5AUZ0	0	0.741175	0.860564	0.420794	0.190514	0	0	0	0.853088	0.756921	0.518819	0.198636	4
A5AXI6	0	0.307306	0.951831	0.300771	0.331302	0.309508	0.300276	0	0.304081	0	0	0.614609	4
A5B1L7	0.0627369	0.399894	0.52232	0.510702	0.155539	0.191754	0.222269	0	0.558469	0.742202	0.825417	0.752805	4
A5B1P3	0.429681	0.722215	0.638606	0.52566	0.15058	0.216488	0.423691	0.274269	0.417783	0.307828	0.317718	0.323778	4
A5B2Z7	0.397942	0.809968	0.787961	0.726015	0.260717	0.118621	0	0	0.552015	0.568527	0.560478	0.553321	4
A5B473	0	0.786609	0.748342	0.638547	0	0	0.240423	0	0.646032	0.569718	0.612249	0.500659	4
A5BEF3	0.627071	0.706576	0.848092	0.629861	0.275375	0.127673	0	0.152522	0.592816	0.615921	0	0.295352	4
A5BGY1	0.468722	0.939178	0.569659	0.875843	0.215896	0	0	0	0.218045	0.389437	0.205014	0.113799	4
A5BJL8	0.642465	0.753231	0.823626	0.585866	0	0	0	0	0.143867	0.395312	0.45113	0.443028	4
A5BNS7	0.347561	0.448823	0.460797	0.510183	0.283599	0.225707	0.120154	0.248734	0.742319	0.312353	0.418906	0.294904	4
A5BR81	0.207378	0.624962	0.585586	0.829071	0.206479	0.425806	0.399133	0.430076	0.425823	0.716711	0.314907	0.362621	4
A5BU43	0	0.507549	0.456978	0.4427	0	0.110055	0	0	0.780912	0.545298	0.270341	0.499445	4
A5BX24	0.333333	0.723437	0.494168	0.319271	0.245075	0.481385	0.155896	0	0.567919	0.506908	0.200481	0.31909	4
A5C6H7	0.151967	0.761786	0.260654	0.28443	0	0	0.38235	0.186686	0.546951	0.482177	0.867925	0.835331	4
A5CBL0	0.26498	0.822133	0.676091	0.657817	0	0.387357	0.331949	0.255153	0.582784	0.585271	0.499784	0.169792	4
A5JPK6	0.256026	0.579734	0.846105	0.764981	0.249957	0.292459	0	0	0.510134	0.567545	0	0.250935	4
A8VPW1	0.634121	0.591672	0.745665	0.209458	0	0.179902	0.200184	0.214917	0.202721	0.364875	0	0.624264	4
D7SHT5	0.347561	0.448823	0.460797	0.510183	0.334605	0.225707	0.120154	0.248734	0.742319	0.365013	0.418906	0.294904	4
D7SKV3	0.173253	0.435477	0.378895	0.375618	0.319185	0.213105	0.399644	0	0.324934	0.137477	0.526776	0.484881	4
D7SRG7	0.0945519	0.806712	0.695774	0.624121	0	0.263873	0	0	0.288667	0.668144	0.138092	0.107532	4
D7SVT7	0.438655	0.430114	0.550512	0.461347	0	0.339565	0.597322	0	0.64359	0.567565	0	0.378219	4
D7T300	0.2504	0.532972	0.858789	0.576782	0.0797661	0.303467	0.389214	0.120686	0.672746	0.433992	0.272434	0.526063	4
D7T4C9	0	0.52483	0.435943	0.492884	0	0	0.500584	0.256516	0.580274	0.513693	0	0.154411	4
D7T4T3	0.127538	0.459676	0.252999	0.397272	0	0	0	0	0.650806	0.286881	0	0.727046	4
D7TA50	0	0.184102	0.679427	0.46304	0.142993	0.324841	0	0	0.606999	0.722675	0.661478	0.745497	4
D7TAR8	0.106863	0.447276	0.688339	0.6669	0.0554104	0.15906	0.277511	0.107317	0.312453	0.346491	0.45688	0.368156	4
D7TT38	0.360812	0.364521	0.544993	0.450698	0.159852	0	0.217092	0.276875	0.174109	0.152109	0	0.51758	4
D7TT48	0.126853	0.279138	0.554535	0.587425	0.473763	0.271875	0.103127	0.32832	0.537416	0.474927	0.460096	0.483288	4
D7TUA2	0.295525	0.394029	0.51255	0.501237	0.498199	0.665958	0	0	0.565559	0.447059	0.478658	0.336159	4
D7TV61	0.130623	0.395373	0.582593	0.584669	0.342684	0.286298	0	0	0.668778	0.446719	0.29744	0.170699	4
D7TYZ1	0.113528	0.655638	0.207132	0.599251	0.148098	0.143149	0	0.16049	0.554874	0.585821	0.132195	0.496731	4
D7TZI9	0.486816	0.15728	0.483215	0.472105	0.142886	0.138111	0	0	0.39552	0.563597	0	0.223466	4
D7TZU1	0.360959	0.827798	0.690241	0.468205	0	0.177487	0	0	0.618594	0.670986	0	0.212788	4
D7U0W2	0.288998	0.366371	0.725724	0.803503	0.181101	0.155295	0.390997	0.44668	0.542011	0.395191	0.77086	0.538876	4
D7U206	0	0.733999	0.742197	0.735209	0	0	0.536259	0.306685	0.636494	0.564656	0.513576	0.632812	4
D7U9L7	0.416925	0.842195	0.721605	0.509084	0.139674	0.0780352	0.126599	0.240643	0.149215	0.136933	0.284052	0.580347	4
E0CSB6	0.3657	0.619668	0.525255	0.262107	0.316716	0.299266	0.20061	0.44539	0.391814	0.338933	0.45565	0.386882	4
F6GUF4	0	0.701644	0.651972	0.824728	0.228872	0	0	0	0.774745	0.568178	0	0.581677	4
F6GUL7	0.230787	0.6847	0.769561	0.491966	0.132521	0.161912	0.151661	0	0.376738	0.501326	0.458574	0	4
F6GXU1	0	0.394448	0.550431	0.409972	0	0.179902	0.672173	0	0.627896	0.645581	0.764289	0	4
F6GYX7	0.189039	0.707291	0.653816	0.872393	0.38389	0	0	0	0.32211	0.348098	0	0	4
F6GZD1	0.0840174	0.593752	0.727336	0.811003	0.621379	0.518404	0.0747983	0.109995	0.425111	0.286908	0.345805	0.352803	4
F6H059	0.322381	0.753231	0.669798	0.475966	0.355148	0.232809	0	0.114392	0.25877	0.26584	0.228447	0.328434	4
F6H2H5	0	0.247835	0.229104	0.876499	0.196414	0.502527	0	0	0.772541	0.400934	0.271672	0.454	4
F6H343	0	0.67937	0.35148	0.328	0	0	0	0	0.755766	0.513988	0.199377	0.327814	4
F6H6M8	0.213081	0.600199	0.644999	0.576089	0.312838	0.339479	0	0	0.530539	0.752828	0.452993	0.316631	4
F6H9A9	0.769552	0.600248	0.494168	0.322174	0.205552	0	0.103931	0.157073	0.43269	0.247128	0.530511	0.486154	4
F6HCT7	0.661967	0.482614	0.701927	0.782349	0.47801	0.317903	0	0	0.395847	0.304549	0.244753	0.593012	4
F6HFS2	0.175804	0.648374	0.228959	0	0.191764	0.185356	0	0.290138	0	0.479443	0	0.633242	4
F6HFS7	0	0.5398	0.386229	0.63812	0.163628	0	0	0	0.552015	0.32078	0.226324	0.1886	4
F6HGX0	0	0.312197	0.521568	0.571387	0	0	0	0	0.657415	0.811664	0.503127	0.324299	4
F6HPJ1	0.708717	0.762865	0.862523	0.645565	0.274898	0.105441	0	0	0.452743	0.470757	0.496594	0.412018	4
F6HPS4	0	0.602411	0.592521	0.880782	0	0	0	0	0.29568	0	0	0	4
F6HTT2	0.299651	0.635694	0.651586	0.782614	0.370476	0.128172	0.33627	0.27745	0.45539	0.663961	0.301929	0.384091	4
F6HUG9	0.56241	0.727409	0.415686	0.409233	0.244508	0	0	0.539545	0.356484	0.31625	0.577742	0.476875	4
F6HUS8	0	0.687	0.779942	0.682464	0	0	0	0	0.173154	0.463	0	0	4
F6HVE9	0	0.324295	0.452536	0.34533	0	0.317547	0	0	0.511621	0.535148	0	0.495457	4
F6HVY1	0	0.321689	0.624964	0.466659	0	0.316851	0	0	0.606999	0.540942	0.82555	0.738496	4
F6HZ29	0	0	0.619794	0.769514	0	0.149534	0	0.178638	0.521905	0.303283	0	0.599535	4
F6HZ37	0.233002	0.602411	0.585247	0.880782	0	0	0	0	0	0.524111	0	0.304488	4
F6HZN8	0.778953	0.753231	0.513667	0.660587	0	0	0.297643	0.214708	0.599504	0.659597	0	0.359643	4
F6I0W2	0	0.182689	0.391754	0.740639	0	0.183998	0	0.191648	0	0.329278	0.79265	0.450865	4
F6I277	0	0.234847	0.745665	0.420034	0	0	0	0.214917	0.216856	0.379923	0.506855	0.839368	4
F6I3Q7	0.514614	0.218552	0.656514	0.634902	0.143045	0.138265	0	0	0.573492	0.348487	0	0.389481	4
F6I455	0.174105	0.928363	0.686027	0.667951	0.179681	0.408185	0.162854	0	0.345889	0.216118	0.209604	0.349983	4
F6I4U2	0	0	0	0.959042	0	0	0	0	0	0.57068	0	0.333333	4
F6I5Y5	0.385986	0.869273	0.446295	0.728325	0.278458	0.43475	0	0	0.51487	0.649935	0.53754	0.439058	4
L7NSL7	0	0.720635	0.726657	0.710618	0	0	0.480279	0.246111	0.470701	0.637879	0.875223	0.580322	4
P93621	0.610847	0.727409	0.415686	0.409233	0.244508	0	0	0.453662	0.356484	0.31625	0.577742	0.476875	4
Q7XAU7	0.60901	0.727409	0.415686	0.409233	0.244508	0	0	0.453662	0.356484	0.31625	0.577742	0.476875	4
Q94G23	0.0457456	0.310607	0.370258	0.542559	0.133714	0.153631	0.111569	0.143736	0.150489	0.164501	0.735295	0.633232	4
Valine	0.302018	0.392986	0.329576	0.795123	0.520562	0.223459	0.0337394	0.190023	0.297174	0.273272	0.454912	0.573623	4
Leucine	0.126631	0.316027	0.499634	0.899527	0.537573	0.143797	0.0208512	0.138971	0.200171	0.181313	0.332612	0.415296	4
Proline	0.0755394	0.276066	0.370999	0.689193	0.420444	0.19549	0.0277103	0.163391	0.228205	0.194282	0.394466	0.780949	4
Isoleucine	0.36408	0.583061	0.602851	0.832557	0.40095	0.210721	0.0200058	0.10186	0.12373	0.0822144	0.180239	0.184022	4
Maleic acid	0.00790826	0.362577	0.558842	0.897022	0.226613	0.362752	0.62026	0.265743	0.549371	0.151849	0.136841	0.147407	4
Fumaric acid	0.0594333	0.460645	0.686374	0.951343	0.105406	0.110606	0.200257	0.145504	0.174106	0.0233736	0.02952	0.0464471	4
A3FA65	0.649625	0.496601	0.500751	0.402641	0.312435	0.640197	0.688411	0.502933	0	0.139761	0.203322	0.16929	5	'34.19.1'	'transport.major intrinsic proteins.PIP'
A5AEH1	0.259658	0.388601	0.447675	0.42008	0.21512	0.405719	0.537534	0.659043	0.634364	0.541384	0.42074	0.19322	5	'35.2'	'not assigned.unknown'
A5AGQ2	0.723852	0.400471	0.198215	0	0.401965	0.627578	0.425809	0.327298	0.637484	0.464802	0	0.197019	5	'29.2.1.2.2.82/29.2.2'	'protein.synthesis.ribosomal protein.eukaryotic.60S subunit.P2/protein.synthesis.ribosome biogenesis'
A5AHI1	0.358257	0.321008	0.327788	0.318997	0.698247	0.576244	0.518941	0.736255	0.193819	0.195838	0.389145	0.446892	5	'13.2.6.2'	'amino acid metabolism.degradation.aromatic aa.tyrosine'
A5AKB1	0.873381	0.656513	0.470348	0.171807	0.701543	0.422323	0.540404	0.678943	0.461719	0.157943	0.500123	0.354572	5	'26.2/31.1'	'misc.UDP glucosyl and glucoronyl transferases/cell.organisation'
A5AKD8	0.395615	0.293886	0.202094	0.188812	0.442771	0.371674	0.526537	0.689826	0.129592	0.132781	0.291519	0.103119	5	'2.2.1.3.1/26.8/31.3.1'	'''major CHO metabolism.degradation.sucrose.invertases.neutral/misc.nitrilases, nitrile lyases, berberine bridge enzymes, reticulin...'' <Preview truncated at 128 characters>'
A5ALB2	0.687674	0.353751	0.370353	0.284891	0.883853	0.440374	0.301797	0.668103	0.103488	0.209562	0.631924	0.289814	5	'27.4/29.5.11.20'	'RNA.RNA binding/protein.degradation.ubiquitin.proteasom'
A5ALX7	0.562378	0.351596	0.418956	0.532592	0.240804	0.520776	0.730581	0.616717	0.381896	0.338794	0.426961	0.409194	5	'1.1.5.1/11.9.3.1'	'''PS.lightreaction.other electron carrier (ox/red).plastocyanin/lipid metabolism.lipid degradation.lysophospholipases.phospholipas...'' <Preview truncated at 128 characters>'
A5ARL2	0.186256	0.0573272	0.116222	0.153467	0.773893	0.401172	0.774563	0.359621	0.501905	0.279238	0.207682	0.255665	5	'21.5'	'redox.peroxiredoxin'
A5AS18	0.566466	0.201635	0.205346	0.112154	0.538811	0.552494	0.348267	0.720522	0.437213	0.444302	0.498658	0.403068	5	'35.2'	'not assigned.unknown'
A5ASG6	0.345308	0.267377	0.138916	0.214089	0.434708	0.532042	0.40164	0.625224	0.224095	0.24985	0.113653	0.0862213	5	'1.1.1.1/1.1.1.2'	'PS.lightreaction.photosystem II.LHC-II/PS.lightreaction.photosystem II.PSII polypeptide subunits'
A5AY42	0.744503	0.382772	0.235734	0.335653	0.329657	0.230217	0.48141	0.549842	0.18804	0.0861323	0.174343	0.239122	5	'9.9/29.5.11.4.2/31.2'	'mitochondrial electron transport / ATP synthesis.F1-ATPase/protein.degradation.ubiquitin.E3.RING/cell.division'
A5B118	0.0978614	0.315392	0.285818	0.28156	0.678673	0.595256	0.516467	0.501332	0.392186	0.224535	0.534279	0.302649	5	'1.3.6/4.1.10/27.3.39/29.4'	'''PS.calvin cycle.aldolase/glycolysis.cytosolic branch.aldolase/RNA.regulation of transcription.AtSR transcription factor family/p...'' <Preview truncated at 128 characters>'
A5B1D3	0.427613	0.171128	0.0834725	0.543489	0.629758	0.404709	0.365307	0.650397	0.271425	0.186521	0.311208	0.255789	5	'1.1.1.2/34.19.3'	'PS.lightreaction.photosystem II.PSII polypeptide subunits/transport.major intrinsic proteins.NIP'
A5B2H3	0.223824	0.233456	0.260013	0.613226	0.351035	0.487711	0.558697	0.856323	0.371623	0.437656	0	0.19148	5	'1.1.2.2'	'PS.lightreaction.photosystem I.PSI polypeptide subunits'
A5B3K2	0.371791	0	0.260604	0.211382	0.544834	0.777694	0.783145	0.580511	0.385655	0.494798	0.312106	0.428619	5	'35.2'	'not assigned.unknown'
A5B523	0.266244	0.341054	0.28289	0.514539	0.359879	0.260099	0.795629	0.679886	0.307353	0.24293	0.226451	0.0948094	5	'1.1.1.1'	'PS.lightreaction.photosystem II.LHC-II'
A5B5I4	0.440799	0.342138	0.314553	0.210659	0.599374	0.487711	0.567122	0.703193	0.368268	0.327453	0.0761819	0.121253	5	'35.2'	'not assigned.unknown'
A5B878	0.354292	0.238228	0.129975	0.268655	0.529541	0.645955	0.488653	0.676383	0.415098	0.373816	0.294433	0.446011	5	'23.4.10'	'nucleotide metabolism.phosphotransfer and pyrophosphatases.nucleoside diphosphate kinase'
A5B8K3	0.332902	0.253036	0.323789	0.192288	0.45929	0.352434	0.441959	0.741081	0.257851	0.196252	0.190738	0.244364	5	'21.4'	'redox.glutaredoxins'
A5B8K7	0.803175	0.728523	0.218429	0.422609	0.825311	0.816234	0.676294	0.499562	0.203964	0.193331	0.509962	0.432846	5	'13.2.5.3/26.23/29.2.2'	'amino acid metabolism.degradation.serine-glycine-cysteine group.cysteine/misc.rhodanese/protein.synthesis.ribosome biogenesis'
A5BF27	0.263362	0.771055	0.667116	0.421975	0.413545	0.355741	0.715898	0.672326	0.285285	0.34835	0.521859	0.614859	5	'29.5.11.20'	'protein.degradation.ubiquitin.proteasom'
A5BM29	0.500057	0	0.12849	0.123968	0.420126	0.183184	0.259493	0.766793	0.303266	0	0	0.299246	5	'20.2.1/29.3.1'	'stress.abiotic.heat/protein.targeting.nucleus'
A5BPB2	0.578916	0.337702	0.314553	0.210659	0.606154	0.583085	0.626362	0.703193	0.400355	0.327453	0.188019	0.21345	5	'35.2'	'not assigned.unknown'
A5BPG1	0.420661	0.326683	0.394259	0.556043	0.83422	0.753979	0.667204	0.689045	0.757475	0.242738	0.217474	0.311638	5	'1.1.1.2'	'PS.lightreaction.photosystem II.PSII polypeptide subunits'
A5BR41	0.523796	0.397762	0.380549	0.518794	0.692955	0.350028	0.767135	0.669794	0.539387	0.456359	0.375015	0.225985	5	'21.6'	'redox.dismutases and catalases'
A5BSS2	0.052816	0.21825	0.332015	0.317618	0.567545	0.726206	0.407351	0.501671	0.469188	0.593085	0.299112	0.178411	5	'13.1.3.4.3'	'amino acid metabolism.synthesis.aspartate family.methionine.methionine synthase'
A5BUU4	0.313344	0.584343	0.511741	0.447394	0.396246	0.563309	0.501426	0.676835	0.10644	0.135485	0.468018	0.234825	5	'29.2.1.2.1.31'	'protein.synthesis.ribosomal protein.eukaryotic.40S subunit.SA'
A5BV65	0.293333	0.105843	0.245569	0.262647	0.495683	0.622872	0.396487	0.737585	0.360968	0.304944	0.47174	0.348015	5	'1.3.5/4.1.7'	'PS.calvin cycle.TPI/glycolysis.cytosolic branch.triosephosphate isomerase (TPI)'
A5BYC0	0.50657	0.248353	0.433629	0.41907	0.106501	0.196069	0.430641	0.51473	0.208658	0	0.385946	0.256665	5	'35.2'	'not assigned.unknown'
A5C288	0.368317	0.222008	0.404061	0.430061	0.464425	0.582416	0.811834	0.853748	0.399245	0.423492	0.4358	0.319073	5	'1.1.1.1'	'PS.lightreaction.photosystem II.LHC-II'
A5C3B4	0.142915	0.2864	0.297058	0.303514	0.279139	0.370343	0.389136	0.713789	0.206961	0.192113	0.0935412	0.336125	5	'30.7'	'signalling.14-3-3 proteins'
A5C4U9	0.457231	0.297961	0.105219	0.18988	0.490346	0.493918	0.469452	0.680101	0.0986356	0.172762	0	0	5	'35.2'	'not assigned.unknown'
A5C962	0.665536	0.355958	0.42477	0.48517	0.802041	0.695416	0.641966	0.492263	0.348435	0.30992	0	0.0976228	5	'27.3.67'	'RNA.regulation of transcription.putative transcription regulator'
A5CAL1	0.170924	0.267182	0.385669	0.309904	0.362723	0.438921	0.537413	0.497459	0.262662	0.376872	0.347915	0.199617	5	'1.2.6/13.2.5.2/26.1'	'PS.photorespiration.hydroxypyruvate reductase/amino acid metabolism.degradation.serine-glycine-cysteine group.glycine/misc.misc2'
A7LH72	0.812031	0.138995	0.375563	0.118675	0.420126	0.42691	0.397828	0.512394	0	0.111132	0	0.114853	5	'17.1.3'	'hormone metabolism.abscisic acid.induced-regulated-responsive-activated'
D7SGV3	0.69245	0.333217	0.825434	0.396927	0.514664	0.183293	0.765657	0.567733	0.338844	0.402815	0.561407	0.544225	5	'19.4/23.4.1/30.2.19'	'''tetrapyrrole synthesis.ALA dehydratase/nucleotide metabolism.phosphotransfer and pyrophosphatases.adenylate kinase/signalling.re...'' <Preview truncated at 128 characters>'
D7SJF5	0.693774	0.366116	0.164547	0.17321	0.873609	0.549119	0.62374	0.619461	0.182518	0.114854	0.220248	0.136178	5	'35.1'	'not assigned.no ontology'
D7SMQ9	0.535798	0.294082	0.563345	0.310914	0.730096	0.60201	0.671543	0.601924	0	0	0.228738	0.126967	5	'17.7.1.4/20.2.3'	'hormone metabolism.jasmonate.synthesis-degradation.allene oxidase cyclase/stress.abiotic.drought/salt'
D7SUP9	0.491476	0.156421	0.130036	0.34952	0.139737	0.274281	0.720709	0.769144	0.273775	0.302007	0.343075	0.272137	5	'9.5/27.3.35/30.5/34.13'	'''mitochondrial electron transport / ATP synthesis.cytochrome c reductase/RNA.regulation of transcription.bZIP transcription facto...'' <Preview truncated at 128 characters>'
D7T959	0.545736	0.394858	0.404061	0.355538	0.433549	0.342582	0.677699	0.513129	0.397623	0.38697	0.244773	0.437946	5	'28.2/29.5.11.1'	'DNA.repair/protein.degradation.ubiquitin.ubiquitin'
D7TA35	0.278148	0.363399	0.173325	0	0.668011	0.625221	0.461362	0.460533	0.123295	0.38209	0.152364	0.356673	5	'35.2'	'not assigned.unknown'
D7TBY5	0.587156	0.595921	0.606077	0.590021	0.688654	0.725646	0.683917	0.802605	0.547929	0.483034	0.544817	0.382889	5	'12.1.1/21.99'	'N-metabolism.nitrate metabolism.NR/redox.misc'
D7TDS1	0.731139	0	0	0	0.781473	0	0.417326	0.243264	0	0.701344	0	0.486951	5	'29.2.1.2.1.5/29.2.2'	'protein.synthesis.ribosomal protein.eukaryotic.40S subunit.S5/protein.synthesis.ribosome biogenesis'
D7TFJ4	0.10568	0.349165	0.355281	0.439191	0.680113	0.633962	0.487324	0.421606	0.398558	0.411816	0.298694	0.349245	5	'7.2.2/11.1.9'	'OPP.non-reductive PP.transaldolase/lipid metabolism.FA synthesis and FA elongation.long chain fatty acid CoA ligase'
D7TJ97	0.732192	0.452278	0.296345	0.151342	0.744302	0.814372	0.143873	0.48062	0.451272	0.533033	0.185175	0.15418	5	'29.2.1.2.1.14/29.2.2'	'protein.synthesis.ribosomal protein.eukaryotic.40S subunit.S14/protein.synthesis.ribosome biogenesis'
D7TN11	0.535685	0.108068	0.670796	0.325271	0.0981774	0.489096	0.775799	0.712041	0.224277	0.343352	0.271704	0.283817	5	'10.8.99/11.1.9/26.7/29.2.2/30.2.17/33.99'	'''cell wall.pectinesterases.misc/lipid metabolism.FA synthesis and FA elongation.long chain fatty acid CoA ligase/misc.oxidases - ...'' <Preview truncated at 128 characters>'
D7TU83	0.349329	0.104436	0.349568	0.341853	0.400617	0.404401	0.485814	0.666057	0.3459	0.30686	0.279101	0.225082	5	'26.21/29.6'	'misc.protease inhibitor/seed storage/lipid transfer protein (LTP) family protein/protein.folding'
D7TVK9	0.507244	0.34678	0.38623	0	0.542251	0.543054	0.886415	0	0.285975	0	0	0.1886	5	'29.5.11.20'	'protein.degradation.ubiquitin.proteasom'
D7U4J6	0.104106	0.399889	0.338072	0.745568	0.313396	0.447713	0.670911	0.688544	0.428496	0.211356	0.284399	0.381519	5	'16.8.5.1'	'secondary metabolism.flavonoids.isoflavonols.isoflavone reductase'
D7U762	0.331736	0.117793	0.252593	0.121074	0.762768	0.829201	0.333098	0.72574	0.236333	0.429493	0.370164	0.414051	5	'28.1/29.4'	'DNA.synthesis/chromatin structure/protein.postranslational modification'
D7U865	0.568487	0.558044	0.559309	0.503026	0.638549	0.544648	0.684885	0.880385	0.229582	0.162736	0	0.0945433	5	'29.2.1.2.1.12/29.2.2'	'protein.synthesis.ribosomal protein.eukaryotic.40S subunit.S12/protein.synthesis.ribosome biogenesis'
D7UE33	0.623632	0.32027	0.478833	0.316957	0.86063	0.466447	0.50722	0.709217	0.473809	0.420333	0.388683	0.309188	5	'35.1'	'not assigned.no ontology'
E0CR38	0.555409	0.182123	0.567793	0.31793	0.559663	0.709134	0.549036	0.786332	0.486929	0.286358	0.29971	0.316851	5	'29.5.11.20'	'protein.degradation.ubiquitin.proteasom'
E0CVA1	0.297221	0.112202	0	0	0.544296	0.548773	0.586814	0.766793	0.239962	0.111132	0.304727	0.114853	5	'7.1.2'	'OPP.oxidative PP.6-phosphogluconolactonase'
F6GSG7	0.383051	0.20763	0.289439	0.255323	0.67411	0.701039	0.610846	0.909035	0.439054	0.263852	0.291519	0.324216	5	'4.1.8'	'glycolysis.cytosolic branch.glyceraldehyde 3-phosphate dehydrogenase (GAP-DH)'
F6GUF3	0.787904	0.311747	0.159462	0.455803	0.162231	0.529814	0.647752	0.776964	0.388805	0.130087	0.472884	0	5	'26.12'	'misc.peroxidases'
F6GV37	0.326623	0.277337	0.279654	0.273482	0.410176	0.317888	0.44435	0.661564	0.367295	0.406293	0.33683	0.180576	5	'35.2'	'not assigned.unknown'
F6GXR1	0.60466	0.462228	0.545822	0.308522	0.598446	0.595884	0.46209	0.776964	0.535651	0.474191	0.372294	0.680282	5	'20.2.99'	'stress.abiotic.unspecified'
F6GZ62	0.497941	0.517525	0.48209	0.210383	0.344632	0.471334	0.720709	0.567635	0	0.187597	0	0	5	'15.2/30.7'	'metal handling.binding, chelation and storage/signalling.14-3-3 proteins'
F6H0X3	0.489639	0.322165	0.360447	0.336338	0.26583	0.454466	0.609261	0.752271	0.483466	0.383312	0.356245	0.380256	5	'35.2'	'not assigned.unknown'
F6H2P0	0.381982	0.281314	0.234234	0.162517	0.383564	0.488611	0.580417	0.94653	0.409839	0.278908	0.348739	0.290848	5	'35.2'	'not assigned.unknown'
F6H727	0.43165	0.313579	0.32989	0.444361	0.786831	0.569778	0.428431	0.888624	0.238022	0.34955	0.494115	0.233486	5	'35.2'	'not assigned.unknown'
F6H7H1	0.645959	0.450477	0.306564	0.202192	0.6522	0.635123	0.707542	0.341194	0.462498	0.543615	0.419081	0.322617	5	'29.5.4'	'protein.degradation.aspartate protease'
F6H8B4	0.402521	0.367207	0.231383	0.355527	0.471505	0.114925	0.683604	0.722311	0.537332	0.36835	0.440059	0.310426	5	'1.1.1.2'	'PS.lightreaction.photosystem II.PSII polypeptide subunits'
F6H8X5	0.22477	0.305396	0.206579	0.117883	0.418341	0.305731	0.311978	0.777337	0.234768	0.20721	0.231208	0.186842	5	'4.3.1/7.1.3'	'glycolysis.unclear/dually targeted.UGPase/OPP.oxidative PP.6-phosphogluconate dehydrogenase'
F6HAD6	0.657685	0.416735	0.430909	0.261247	0.738352	0.555079	0.334494	0.794197	0.072742	0.202361	0.486181	0.365756	5	'21.1/27.3.6/29.2.4'	'redox.thioredoxin/RNA.regulation of transcription.basic helix-loop-helix family (bHLH)/protein.synthesis.elongation'
F6HAU0	0.564242	0.363885	0.558065	0.35325	0.536523	0.425845	0.42005	0.771067	0.392564	0.334419	0.337768	0.110476	5	'35.2'	'not assigned.unknown'
F6HEZ8	0	0.656174	0.150865	0.560881	0.332792	0.387722	0.32409	0.617464	0.321952	0.28534	0	0.58199	5	'35.2'	'not assigned.unknown'
F6HFL6	0.556615	0.573945	0.59555	0.691295	0.407659	0.69839	0.773602	0.744924	0.24673	0.38223	0.647047	0.582439	5	'1.3.6/11.1.30'	'PS.calvin cycle.aldolase/lipid metabolism.FA synthesis and FA elongation.pyruvate kinase'
F6HG55	0.801627	0.392058	0.653818	0.32171	0.6452	0.449384	0.700966	0.652492	0	0	0	0.20156	5	'19.4/23.4.1/30.2.19'	'''tetrapyrrole synthesis.ALA dehydratase/nucleotide metabolism.phosphotransfer and pyrophosphatases.adenylate kinase/signalling.re...'' <Preview truncated at 128 characters>'
F6HM78	0.17292	0.405898	0.338219	0.179534	0.378061	0.27105	0.373882	0.698442	0.228384	0.167546	0.366422	0.257013	5	'8.1.9'	'TCA / organic transformation.TCA.malate DH'
F6HMK9	0.542795	0.260085	0.143147	0.547646	0.74056	0.67068	0.814142	0.76142	0.214481	0.367285	0	0.341275	5	'27.2'	'RNA.transcription'
F6HQM5	0.514386	0.157294	0.431944	0.341973	0.477869	0.464311	0.728952	0.56718	0.216351	0.356816	0.424921	0.350151	5	'27.3.75/27.4'	'RNA.regulation of transcription.GRP/RNA.RNA binding'
F6HTS6	0.595064	0.337578	0.37852	0	0.507596	0.168122	0.418771	0.497823	0	0	0	0	5	'1.3.10/7.2.4'	'PS.calvin cycle.Rib5P Isomerase/OPP.non-reductive PP.ribose 5-phosphate isomerase'
F6HTY5	0.694327	0.11509	0.169488	0.0499989	0.686405	0.687514	0.678233	0.711438	0.10599	0.123078	0.373061	0.204172	5	'21.6'	'redox.dismutases and catalases'
F6HUN1	0.729992	0.44021	0.466091	0.530266	0.436214	0.43526	0.5426	0.649054	0.391941	0.13792	0.656008	0.158423	5	'29.2.1.2.1.10/29.2.2'	'protein.synthesis.ribosomal protein.eukaryotic.40S subunit.S10/protein.synthesis.ribosome biogenesis'
F6HYI6	0.395085	0.314261	0.289935	0.209631	0.380516	0.265278	0.760328	0.578664	0.333028	0.190447	0.517104	0.2804	5	'29.2.1.2.1.12/29.2.2'	'protein.synthesis.ribosomal protein.eukaryotic.40S subunit.S12/protein.synthesis.ribosome biogenesis'
F6HZE1	0.448251	0.319244	0.252186	0.135629	0.484148	0.487748	0.525583	0.70487	0.351371	0.280038	0.087065	0.0656301	5	'35.2'	'not assigned.unknown'
F6I1P0	0.591461	0.286988	0.382032	0.237452	0.34883	0.697214	0.451042	0.44032	0.499359	0.150577	0.287361	0.366003	5	'35.2'	'not assigned.unknown'
F6I5I9	0.574251	0.418229	0.432085	0.238217	0.745085	0.508575	0.667639	0.690444	0.428822	0.379296	0.16969	0.146865	5	'1.1.1.1/1.1.2.1'	'PS.lightreaction.photosystem II.LHC-II/PS.lightreaction.photosystem I.LHC-I'
Q0ZJ25	0.267281	0.455319	0.183629	0.336309	0.458405	0.688091	0.601337	0.821187	0.234224	0.353228	0.212905	0.118817	5	'1.1.1.2/11.9.4.3/29.4'	'''PS.lightreaction.photosystem II.PSII polypeptide subunits/lipid metabolism.lipid degradation.beta-oxidation.enoyl CoA hydratase/...'' <Preview truncated at 128 characters>'
Q2QCI7	0.414127	0.29765	0.393764	0.507779	0.71125	0.422699	0.624105	0.374671	0.201328	0.208981	0.145817	0.389691	5	'11.6/26.21'	'lipid metabolism.lipid transfer proteins etc/misc.protease inhibitor/seed storage/lipid transfer protein (LTP) family protein'
Q3KN68	0.107936	0.462834	0.350509	0.822573	0.324925	0.464184	0.695593	0.663275	0.493305	0.264371	0.353534	0.395555	5	'16.8.5.1'	'secondary metabolism.flavonoids.isoflavonols.isoflavone reductase'
Q6B4V4	0.801042	0.269514	0.409366	0.341853	0.727778	0.631498	0.319149	0.666057	0.226437	0.262223	0.279101	0.337623	5	'17.2.3/20.2.1/29.6'	'hormone metabolism.auxin.induced-regulated-responsive-activated/stress.abiotic.heat/protein.folding'
Q6XGX6	0.278148	0	0.301815	0.364959	0.485487	0.281836	0.677177	0.856323	0.496656	0.111132	0	0	5	'1.1.2.2'	'PS.lightreaction.photosystem I.PSI polypeptide subunits'
Q84U32	0.102506	0	0.135561	0.52107	0.508589	0.605858	0.968406	0.642674	0.476464	0.377509	0	0.121173	5	'29.4/30.3'	'protein.postranslational modification/signalling.calcium'
Acetoacetic acid	0.38879	0.39866	0.268045	0.313843	0.77877	0.893324	0.531416	0.414484	0.371213	0.238335	0.226074	0.138613	5
Malic acid	0.026324	0.244598	0.273414	0.437678	0.604971	0.805513	0.636981	0.607313	0.450083	0.262099	0.162977	0.086166	5
Acid like 2	0.102502	0.474316	0.531874	0.726652	0.817924	0.876856	0.824326	0.68214	0.53333	0.338852	0.122552	0.0330843	5
Tartaric acid	0.321275	0.0904309	0.403623	0.577928	0.699826	0.843589	0.780053	0.682161	0.522907	0.34302	0.348636	0.296301	5
Citric acid	0.134052	0.443036	0.352505	0.308588	0.413213	0.548205	0.629297	0.418911	0.737242	0.293771	0.230871	0.200602	5
Glucose	0.064951	0.206494	0.230416	0.557403	0.846891	0.936361	0.632079	0.716307	0.580879	0.431916	0.251518	0.380559	5
Unknown 5	0.012716	0.077056	0.133325	0.521272	0.65573	0.933704	0.669474	0.481872	0.520955	0.260621	0.284732	0.281004	5
Quinic acid, caffeoyl-	0.943099	0.245831	0.247399	0.0620475	0.151155	0.399141	0.648006	0.378554	0.475951	0.248992	0.03001	0.00106069	5
A0A024FS61	0.626804	0.848772	0.688113	0.30265	0.317139	0	0	0	0	0	0	0	6	'16.1'	'secondary metabolism.simple phenols'
A5ACT0	0.649625	0.744902	0.520027	0.247937	0.220313	0.244245	0.795656	0.333333	0	0	0	0	6	'35.1'	'not assigned.no ontology'
A5AER7	0.890239	0.492682	0.53687	0.277867	0.0629877	0	0	0	0	0	0	0	6	'29.5.7'	'protein.degradation.metalloprotease'
A5AFR3	0.631303	0.462244	0.423572	0.414224	0.19165	0	0	0	0.0927037	0.247882	0	0.0863564	6	'16.2/21.1/27.4/28.1.3/29.4/33.3'	'''secondary metabolism.phenylpropanoids/redox.thioredoxin/RNA.RNA binding/DNA.synthesis/chromatin structure.histone/protein.postra...'' <Preview truncated at 128 characters>'
A5AIE0	0.687624	0.390624	0.794473	0.308318	0.0930605	0.30885	0.276522	0	0	0	0	0	6	'27.3.99'	'RNA.regulation of transcription.unclassified'
A5APB9	0.342693	0.291078	0.560801	0.737819	0	0	0	0	0	0.181286	0	0	6	'27.4'	'RNA.RNA binding'
A5APT3	0.298141	0.680535	0.673677	0	0	0	0	0	0	0	0	0	6	'35.2'	'not assigned.unknown'
A5ASS2	0.640395	0.751422	0.704366	0.390842	0	0	0	0	0	0	0	0	6	'20.1/20.2'	'stress.biotic/stress.abiotic'
A5ASV4	0	0.796269	0.390165	0	0	0	0	0	0	0	0	0	6	'29.3.2/34.2'	'protein.targeting.mitochondria/transport.porins'
A5ATQ4	0.631821	0.573096	0.656758	0.499114	0.220966	0.488897	0	0	0	0.140175	0	0	6	'13.1.2.3/13.1.3.6.1.2'	'''amino acid metabolism.synthesis.glutamate family.arginine/amino acid metabolism.synthesis.aspartate family.misc.homoserine.aspar...'' <Preview truncated at 128 characters>'
A5AUG8	0.784338	0.772897	0.41835	0.670512	0.349794	0	0	0.245729	0	0	0	0	6	'34.2/34.18/34.2'	'transport.sugars/transport.unspecified anions/transport.porins'
A5AWN5	0.315058	0.592204	0.597153	0.197112	0	0	0	0	0.190772	0.333333	0	0	6	'29.2.1.2.1.7/29.2.2'	'protein.synthesis.ribosomal protein.eukaryotic.40S subunit.S7/protein.synthesis.ribosome biogenesis'
A5AYY4	0	0.284365	0.951831	0.930822	0	0	0	0	0	0	0	0	6	'3.7/30.3'	'minor CHO metabolism.sugar kinases/signalling.calcium'
A5B1R1	0.913838	0.795143	0.803379	0.391575	0.0644197	0	0	0	0	0	0	0	6	'1.2.2/30.2.16'	'PS.photorespiration.glycolate oxydase/signalling.receptor kinases.Catharanthus roseus-like RLK1'
A5B2U7	0.49883	0.778512	0.660015	0.333885	0	0	0	0	0	0	0	0	6	'1.2.4.1/13.2.5.2/25'	'''PS.photorespiration.glycine cleavage.P subunit/amino acid metabolism.degradation.serine-glycine-cysteine group.glycine/C1-metabo...'' <Preview truncated at 128 characters>'
A5B4J3	0.948754	0.784784	0.870419	0.698117	0.165651	0	0	0	0	0	0	0	6	'28.1.3/31.1'	'DNA.synthesis/chromatin structure.histone/cell.organisation'
A5B5R1	0	0.483095	0.833384	0.466645	0	0.439634	0.227857	0	0	0.201588	0	0	6	'29.2.1.2.2.80/29.2.2'	'protein.synthesis.ribosomal protein.eukaryotic.60S subunit.P0/protein.synthesis.ribosome biogenesis'
A5B8T6	0.594057	0.379897	0.443487	0.376547	0	0	0	0	0	0	0	0	6	'16.2/21.1/27.4/28.1.3/29.4/33.3'	'''secondary metabolism.phenylpropanoids/redox.thioredoxin/RNA.RNA binding/DNA.synthesis/chromatin structure.histone/protein.postra...'' <Preview truncated at 128 characters>'
A5B9Z0	0.82491	0.798681	0.626974	0.32504	0	0	0	0	0	0	0	0	6	'1.2.2/30.2.16'	'PS.photorespiration.glycolate oxydase/signalling.receptor kinases.Catharanthus roseus-like RLK1'
A5BE19	0.598131	0.85809	0.808769	0.49596	0.325523	0.263298	0.26816	0.199781	0	0	0	0	6	'1.3.12'	'PS.calvin cycle.PRK'
A5BE97	0.594057	0.490073	0.494168	0.428598	0	0	0	0	0	0	0	0	6	'16.2/21.1/27.4/28.1.3/29.4/33.3'	'''secondary metabolism.phenylpropanoids/redox.thioredoxin/RNA.RNA binding/DNA.synthesis/chromatin structure.histone/protein.postra...'' <Preview truncated at 128 characters>'
A5BEJ8	0.744208	0.797515	0.86747	0.579307	0.357636	0.296518	0.102455	0	0.110987	0.0906429	0	0	6	'6.3/10.1.5/27.3.1/29.2.2'	'''gluconeogenesis / glyoxylate cycle.malate dehydrogenase/cell wall.precursor synthesis.UXS/RNA.regulation of transcription.ABI3/V...'' <Preview truncated at 128 characters>'
A5BEM6	0.871251	0.421713	0.693806	0.333895	0.330563	0.146119	0.267081	0.245729	0	0	0	0	6	'19.3/26.7/29.5.11.4.2'	'tetrapyrrole synthesis.GSA/misc.oxidases - copper, flavone etc/protein.degradation.ubiquitin.E3.RING'
A5BIU6	0.684317	0.89652	0.241043	0	0	0	0	0	0	0	0	0	6	'13.2.4.4'	'amino acid metabolism.degradation.branched chain group.leucine'
A5BKY5	0.831968	0.520171	0.543754	0.264424	0	0	0.597322	0	0	0	0	0	6	'27.3.44'	'RNA.regulation of transcription.chromatin remodeling factors'
A5BPK4	0.533517	0.56467	0.516223	0	0	0	0	0	0	0	0	0	6	'17.2.3'	'hormone metabolism.auxin.induced-regulated-responsive-activated'
A5BQI3	0.887415	0.707261	0.212054	0.306887	0	0	0	0	0	0	0	0	6	'2.2.2.1/26.3.1'	'major CHO metabolism.degradation.starch.starch cleavage/misc.gluco-, galacto- and mannosidases.alpha-galactosidase'
A5BS35	0.767056	0.785169	0.61667	0.304768	0	0	0	0	0	0	0	0	6	'13.2.7/20.1.99'	'amino acid metabolism.degradation.histidine/stress.biotic.misc'
A5BTC8	0.714526	0.727409	0.603479	0.644849	0.119112	0.102138	0.300345	0.122018	0.115094	0.106605	0	0.292867	6	'35.2'	'not assigned.unknown'
A5BTU9	0.186853	0	0.833384	0	0	0	0	0	0	0	0	0	6	'26.19'	'misc.plastocyanin-like'
A5BWQ9	0	0.705581	0.617893	0.178809	0	0	0	0	0	0	0	0	6	'11.1.1.2.1/16.99/27.3.44'	'''lipid metabolism.FA synthesis and FA elongation.acetyl CoA carboxylation.heteromeric complex.alpha carboxyltransferase/secondary...'' <Preview truncated at 128 characters>'
A5C319	0.677698	0.512719	0.395014	0.397453	0	0.195246	0	0	0	0.167584	0.235807	0.386616	6	'26.2/27.3.28/28.1/29.4'	'''misc.UDP glucosyl and glucoronyl transferases/RNA.regulation of transcription.squamosa promoter binding protein family (SBP)/DNA...'' <Preview truncated at 128 characters>'
D7SJV2	0.295845	0.680535	0.231105	0.213452	0	0	0	0	0	0	0	0	6	'35.2'	'not assigned.unknown'
D7SKJ4	0.484332	0.381459	0.888997	0.402862	0	0	0	0	0	0	0	0	6	'16.8.3/20.1/26.1/27.4/28.1.1.4/29.2.1.99.2.23/29.2.2/31.4'	'''secondary metabolism.flavonoids.dihydroflavonols/stress.biotic/misc.cytochrome P450/RNA.RNA binding/DNA.synthesis/chromatin stru...'' <Preview truncated at 128 characters>'
D7SR99	0.507242	0.823145	0.17164	0.184145	0	0	0	0	0	0	0	0	6	'29.5.5'	'protein.degradation.serine protease'
D7STL2	0	0	0.833384	0	0	0	0	0	0	0	0	0	6	'21.2'	'redox.ascorbate and glutathione'
D7STM0	0.250868	0.848772	0.254482	0.235043	0.258902	0	0	0	0	0	0	0	6	'1.2.5/13.1.5.2/25.1'	'''PS.photorespiration.serine hydroxymethyltransferase/amino acid metabolism.synthesis.serine-glycine-cysteine group.glycine/C1-met...'' <Preview truncated at 128 characters>'
D7SWF9	0.544719	0.774138	0.686027	0.341706	0	0.146354	0	0	0	0	0	0	6	'20.2.5/31.2'	'stress.abiotic.light/cell.division'
D7SY76	0.475189	0.796269	0.390165	0	0	0	0	0	0	0	0	0	6	'35.2'	'not assigned.unknown'
D7SYG9	0.784338	0.748301	0.447069	0.244291	0	0	0	0	0	0	0	0	6	'29.2.1.1.3.1.1'	'protein.synthesis.ribosomal protein.prokaryotic.unknown organellar.30S subunit.S1'
D7SYR7	0.803643	0.647141	0.329303	0.130494	0	0	0	0	0	0	0	0	6	'1.2.3/13.1.1.3.1/13.1.5.2.2/28.1.1.4'	'''PS.photorespiration.aminotransferases peroxisomal/amino acid metabolism.synthesis.central amino acid metabolism.alanine.alanine ...'' <Preview truncated at 128 characters>'
D7SZJ5	0.918701	0.643664	0.578702	0	0	0.210152	0	0	0	0	0	0	6	'31.1'	'cell.organisation'
D7T3I0	0.801956	0.511124	0.515395	0.504019	0	0	0	0	0	0	0	0	6	'35.2'	'not assigned.unknown'
D7T3Q1	0.861483	0.727441	0.831161	0.445427	0	0	0.291803	0.131339	0.0904352	0.0834173	0.111851	0.0842432	6	'29.5.5'	'protein.degradation.serine protease'
D7T8G1	0.441497	0.719912	0.190862	0.176282	0	0	0	0	0	0	0	0	6	'31.1'	'cell.organisation'
D7T8I5	0.684317	0.641783	0.211769	0.228411	0.201884	0	0	0	0	0	0	0	6	'27.1.1'	'RNA.processing.splicing'
D7TDW8	0.660497	0.307182	0.570188	0.478907	0.144944	0.341284	0.352743	0.235609	0	0	0	0	6	'35.2'	'not assigned.unknown'
D7THJ7	0.847506	0.616937	0.555053	0.354594	0.278332	0.207188	0.272495	0.106804	0.10943	0.0510089	0.012667	0.0590658	6	'1.3.13'	'PS.calvin cycle.rubisco interacting'
D7TKA5	0.66817	0.842915	0.538297	0.117521	0	0	0	0	0.0792099	0.069201	0	0.0842747	6	'13.2.2.3/19.3'	'amino acid metabolism.degradation.glutamate family.arginine/tetrapyrrole synthesis.GSA'
D7TMH3	0.760888	0.586231	0.473066	0.290722	0.251942	0.127365	0.164061	0	0	0	0	0	6	'1.3.9/13.2.3.2/26.8'	'''PS.calvin cycle.sedoheptulose bisphosphatase/amino acid metabolism.degradation.aspartate family.threonine/misc.nitrilases, nitri...'' <Preview truncated at 128 characters>'
D7TMQ2	0	0.793704	0	0.217497	0	0	0	0	0	0	0	0	6	'6.1'	'gluconeogenesis / glyoxylate cycle.citrate synthase'
D7TNE5	0.446464	0.678611	0.388209	0.122342	0	0	0.0814269	0	0.172944	0.18928	0.101366	0.174992	6	'2.2.1.3.1/20.1.2/27.3.35/29.5.5/34.2'	'''major CHO metabolism.degradation.sucrose.invertases.neutral/stress.biotic.receptors/RNA.regulation of transcription.bZIP transcr...'' <Preview truncated at 128 characters>'
D7TPI6	0.242187	0.893197	0.277107	0	0	0	0	0	0	0	0	0	6	'35.2'	'not assigned.unknown'
D7TW56	0.314327	0.269385	0.707496	0	0	0	0	0	0	0	0	0	6	'10.1.2'	'cell wall.precursor synthesis.UGE'
D7TXC7	0.927832	0.612338	0.705954	0.507683	0.3703	0.154795	0	0	0.0965026	0.20373	0.114561	0.181822	6	'26.28/27.4/29.2.2/30.5'	'misc.GDSL-motif lipase/RNA.RNA binding/protein.synthesis.ribosome biogenesis/signalling.G-proteins'
D7U112	0.536766	0.753231	0.23656	0.149442	0	0	0	0	0	0	0	0	6	'28.1/29.2.3'	'DNA.synthesis/chromatin structure/protein.synthesis.initiation'
D7U543	0.550651	0.818818	0.828131	0.68333	0.305472	0.274197	0.0986492	0	0.0975851	0	0	0.0643574	6	'1.2.6/13.2.5.1/13.2.5.2'	'''PS.photorespiration.hydroxypyruvate reductase/amino acid metabolism.degradation.serine-glycine-cysteine group.serine/amino acid ...'' <Preview truncated at 128 characters>'
D7UC26	0.346502	0.523068	0.509265	0.769514	0.338288	0	0.166392	0	0	0	0	0	6	'2.2.1.4/8.2.10'	'major CHO metabolism.degradation.sucrose.hexokinase/TCA / organic transformation.other organic acid transformations.malic'
D7UCJ5	0.564315	0.595244	0.858991	0	0	0	0	0	0	0	0	0	6	'20.1.7.3'	'stress.biotic.PR-proteins.PR3/4/8/11 (chitinases and chitin binding proteins)'
E0CQ75	0.549905	0.683872	0.539508	0.576947	0.232815	0.143881	0	0.0999082	0	0.0872884	0	0	6	'1.1.5.3/29.5.3'	'PS.lightreaction.other electron carrier (ox/red).ferredoxin reductase/protein.degradation.cysteine protease'
F6GT65	0.660155	0.820501	0.450331	0.222972	0.19813	0	0	0	0	0	0	0	6	'1.3.11'	'PS.calvin cycle.RPE'
F6GTA6	0.601607	0.717167	0.612103	0.0815612	0	0	0.211311	0.0874197	0.172944	0	0	0	6	'2.2.1.3.1/20.1.2/27.3.35/29.5.5/34.2'	'''major CHO metabolism.degradation.sucrose.invertases.neutral/stress.biotic.receptors/RNA.regulation of transcription.bZIP transcr...'' <Preview truncated at 128 characters>'
F6GTQ4	0.761529	0.756408	0.976255	0.656788	0	0.345418	0	0	0.258218	0.273866	0.372727	0.104649	6	'27.3.99/27.4'	'RNA.regulation of transcription.unclassified/RNA.RNA binding'
F6GY60	0.821482	0.739022	0.477633	0.368176	0	0	0	0	0	0	0	0	6	'26.12'	'misc.peroxidases'
F6H0B6	0.705607	0.849717	0.598404	0	0.174424	0.0993851	0	0	0	0	0	0	6	'35.2'	'not assigned.unknown'
F6H0J2	0.917927	0.76494	0.643688	0.362885	0.445161	0.118621	0	0	0	0	0	0	6	'31.3'	'cell.cycle'
F6H1W5	0.426079	0.716147	0.686604	0.570598	0.517483	0	0	0.293457	0.101841	0	0	0	6	'18/29.5'	'Co-factor and vitamine metabolism/protein.degradation'
F6H4F8	0.646896	0.200111	0.619811	0.205684	0.181797	0	0	0	0	0	0	0	6	'35.2'	'not assigned.unknown'
F6H5T9	0.705973	0.748917	0.413248	0.276955	0.242732	0.188326	0.145696	0.211196	0.205262	0.223796	0.401521	0.324321	6	'6.3/8.1.9/8.2.9'	'''gluconeogenesis / glyoxylate cycle.malate dehydrogenase/TCA / organic transformation.TCA.malate DH/TCA / organic transformation....'' <Preview truncated at 128 characters>'
F6H684	0.726795	0.889579	0.587672	0.193966	0.0992598	0	0.142067	0	0	0	0	0	6	'29.5.5'	'protein.degradation.serine protease'
F6H6U6	0.781249	0.820501	0.292624	0	0	0	0	0	0	0	0	0	6	'35.2'	'not assigned.unknown'
F6H6W4	0.559852	0.886742	0.89589	0.439388	0	0	0	0	0	0	0.219951	0.184124	6	'35.2'	'not assigned.unknown'
F6H6Y0	0.444709	0.614927	0.279348	0	0	0.125769	0	0	0.112981	0.0960526	0	0	6	'1.1.1.2/2.2.1.3.1/11.9.4.9/19.4'	'''PS.lightreaction.photosystem II.PSII polypeptide subunits/major CHO metabolism.degradation.sucrose.invertases.neutral/lipid meta...'' <Preview truncated at 128 characters>'
F6H7M1	0.436087	0.768793	0.697838	0.75229	0	0.119627	0	0.187253	0	0	0	0.14265	6	'29.5.11.4.2'	'protein.degradation.ubiquitin.E3.RING'
F6HBE6	0.715043	0.594075	0.502353	0.332986	0	0	0	0	0	0	0	0	6	'29.2.1.1.1.2.1/29.2.1.1.3'	'''protein.synthesis.ribosomal protein.prokaryotic.chloroplast.50S subunit.L1/protein.synthesis.ribosomal protein.prokaryotic.unkno...'' <Preview truncated at 128 characters>'
F6HDJ6	0.741393	0.885589	0.687891	0.100733	0	0	0	0	0	0	0	0	6	'6.5'	'gluconeogenesis / glyoxylate cycle.pyruvate dikinase'
F6HGF1	0.822519	0.72937	0.649152	0.682863	0.30683	0.226177	0	0	0.103	0.397898	0	0.0921706	6	'20.2.1/30.2.3'	'stress.abiotic.heat/signalling.receptor kinases.leucine rich repeat III'
F6HHD0	0.548566	0.471971	0.797206	0.457864	0.139591	0.134927	0	0	0	0.144115	0	0	6	'35.2'	'not assigned.unknown'
F6HHS0	0.778953	0.796269	0.395014	0	0	0	0.207435	0	0	0	0	0	6	'26.18'	'misc.invertase/pectin methylesterase inhibitor family protein'
F6HHU0	0.444696	0.796269	0.600441	0.482799	0	0	0	0	0	0	0	0	6	'26.7'	'misc.oxidases - copper, flavone etc'
F6HJ97	0.854025	0.851873	0.858991	0.271435	0	0.522852	0.270988	0	0	0	0	0	6	'27.3.44/30.2.16'	'RNA.regulation of transcription.chromatin remodeling factors/signalling.receptor kinases.Catharanthus roseus-like RLK1'
F6HKK9	0	0.893197	0.315414	0	0	0	0	0	0	0	0	0	6	'29.2.1.1.3.2.510/29.2.1.2.2.510/29.2.2'	'''protein.synthesis.ribosomal protein.prokaryotic.unknown organellar.50S subunit.L10A/protein.synthesis.ribosomal protein.eukaryot...'' <Preview truncated at 128 characters>'
F6HL41	0.168035	0.741175	0.760643	0	0	0	0	0	0	0	0	0	6	'3.5/10.3/16.8.2/20.1.2/27.3.6/29.4.1.55/33.99'	'''minor CHO metabolism.others/cell wall.hemicellulose synthesis/secondary metabolism.flavonoids.chalcones/stress.biotic.receptors/...'' <Preview truncated at 128 characters>'
F6HLL9	0.697837	0.960205	0.8015	0.114206	0	0	0	0	0	0.144079	0	0.105246	6	'26.4.1'	'misc.beta 1,3 glucan hydrolases.glucan endo-1,3-beta-glucosidase'
F6HN96	0.393724	0.741175	0.760643	0.737819	0	0	0	0	0	0	0.263733	0.198636	6	'29.2.1.2.2.523/29.2.2'	'protein.synthesis.ribosomal protein.eukaryotic.60S subunit.L23A/protein.synthesis.ribosome biogenesis'
F6HPN2	0.489124	0.774128	0.781629	0.564174	0.484785	0.281236	0	0	0	0	0	0	6	'5.1/16.4.2/29.2.2'	'fermentation.aldehyde dehydrogenase/secondary metabolism.N misc.betaine/protein.synthesis.ribosome biogenesis'
F6HR30	0.823208	0.307306	0.626184	0.616636	0	0	0	0	0	0	0	0	6	'27.3.99/27.4'	'RNA.regulation of transcription.unclassified/RNA.RNA binding'
F6HUH2	0.691023	0.796269	0.704366	0.390842	0	0	0	0	0	0	0	0	6	'20.1/20.2'	'stress.biotic/stress.abiotic'
F6HW68	0.959069	0.84317	0.782261	0.130494	0	0	0	0	0	0	0	0	6	'20.1.7.6.1/29.5.15/31.3'	'stress.biotic.PR-proteins.PR6 (proteinase inhibitors).trypsin inhibitor/protein.degradation.inhibitors/cell.cycle'
F6HY21	0.482482	0.5398	0.195367	0.185129	0	0	0	0	0	0	0	0	6	'20.2.1/29.4/29.6'	'stress.abiotic.heat/protein.postranslational modification/protein.folding'
F6I0Q2	0.541179	0.904287	0.664328	0.363885	0.247265	0.217951	0.216216	0.25395	0.158238	0.398613	0.191892	0.124141	6	'26.8/29.5'	'misc.nitrilases, nitrile lyases, berberine bridge enzymes, reticuline oxidases, troponine reductases/protein.degradation'
F6I6H7	0.962421	0.83914	0.483183	0.474504	0.188963	0.196069	0	0	0.10575	0.187449	0	0.0985095	6	'26.22/29.5.11.4.2'	'misc.short chain dehydrogenase/reductase (SDR)/protein.degradation.ubiquitin.E3.RING'
F6I7L9	0	0.893197	0	0	0	0	0	0	0	0	0	0	6	'29.5.4'	'protein.degradation.aspartate protease'
P52596	0.481285	0.72557	0.751753	0.601611	0.437351	0.268007	0.0651415	0	0.0659671	0.243077	0	0	6	'12.3.1/27.3.39/28.99'	'''N-metabolism.N-degradation.glutamate dehydrogenase/RNA.regulation of transcription.AtSR transcription factor family/DNA.unspecif...'' <Preview truncated at 128 characters>'
Q9FVJ2	0.602763	0.888797	0.581712	0.320817	0	0	0	0	0.0792099	0.069201	0	0.0842747	6	'13.2.2.3/19.3'	'amino acid metabolism.degradation.glutamate family.arginine/tetrapyrrole synthesis.GSA'
Q9M563	0.624279	0.733236	0.296918	0	0	0	0	0	0	0	0	0	6	'26.4.1'	'misc.beta 1,3 glucan hydrolases.glucan endo-1,3-beta-glucosidase'
Pyruvic acid	0.481768	0.583916	0.569088	0.749131	0.137258	0.180126	0.190477	0.257668	0.0283054	0.0210999	0.0280841	0.0328966	6
Butanoic acid, 2,4-dihydroxy-	0.280994	0.347877	0.688673	0.203094	0.176211	0.108598	0.0662062	0.0274695	0.083929	0.00832546	0.0379235	0.0112976	6
Methionine	0.653761	0.932854	0.690281	0.790586	0.342714	0.0923576	0.00525964	0.0457601	0.0581889	0.077356	0.148321	0.193707	6
Phenylalanine	0.38516	0.847976	0.893771	0.486627	0.387711	0.103617	0.0213991	0.0730668	0.062108	0.0261114	0.0509567	0.0487613	6
Asparagine	0.902496	0.932717	0.141249	0.0597886	0.055434	0.0107805	0.00103919	0.00839972	0.00806456	0.00895283	0.00659128	0.00511007	6
Histidine like	0.964649	0.78066	0.447538	0.198759	0.201932	0.0845829	0.00580933	0.0549945	0.0911802	0.0564685	0.127639	0.147802	6
Arginine or ornithine like	0.276533	0.954102	0.548691	0.145225	0.154214	0.0324967	0.00313401	0.0191219	0.0226632	0.0220969	0.0298832	0.0341305	6
Xylose	0.33271	0.944393	0.644372	0.235789	0.271666	0.238781	0.180255	0.118081	0.120957	0.0460325	0.039816	0.0265277	6
Arabinose	0.92802	0.905728	0.724345	0.420426	0.378016	0.176108	0.0810799	0.0733173	0.0923252	0.0227386	0.0353995	0.0216774	6
Rhamnose	0.98749	0.826939	0.65812	0.141042	0.141035	0.0292744	0.00463488	0.0791457	0.0926413	0.0299932	0.194882	0.162462	6
Putrescine	0.322787	0.973225	0.566191	0.249492	0.182047	0.0932652	0.023807	0.0523414	0.072669	0.0449485	0.0167026	0.0123441	6
Ornithine	0.231018	0.91404	0.613849	0.308323	0.201166	0.056738	0.00555127	0.0275924	0.046829	0.0339774	0.0434575	0.0494624	6
Arginine	0.275206	0.9427	0.635652	0.274048	0.195585	0.0408043	0.0057859	0.031487	0.0501156	0.0467624	0.0596364	0.0693713	6
Lysine	0.410927	0.920546	0.424099	0.0691891	0.0773852	0.011848	0.00203688	0.00443065	0.00787879	0.00347933	0.00375791	0.00486535	6
Acid like 3	0.923058	0.886716	0.281688	0.220048	0.299455	0.104971	0.195109	0.306119	0.158573	0.0133243	0.22185	0.0537175	6
Tyrosine	0.577696	0.91464	0.622738	0.319296	0.35743	0.0297852	0.0265214	0.0422905	0.0435344	0.0286971	0.0677063	0.0736804	6
Gallic acid	0.81434	0.820164	0.67538	0.579304	0.116963	0.0907957	0.0689559	0.0426806	0.012289	0.00317121	0.00239079	0.00227707	6
myo-Inositol	0.711293	0.96923	0.760245	0.323256	0.168698	0.127992	0.0835425	0.04389	0.0438003	0.00724356	0.0023369	0.00222648	6
Tryptophan, N-acetyl-	0.965281	0.654345	0.458701	0.132453	0.0565795	0.0199642	0.0157549	0.0121956	0.0166031	0.00194395	0.00120908	0.000545618	6
Unknown 8	0.969379	0.863064	0.640082	0.274607	0.159718	0.0542988	0.0267472	0.0134469	0.0114335	0.00316362	0.000247192	0	6
Phytic acid like	0.834441	0.524996	0.449028	0.136575	0.27228	0.200737	0.113665	0.0657205	0.0825842	0.039603	0.0107358	0.000532853	6
Oleanolic acid, 3-acetoxy- (3-beta-)-	0.706367	0.261771	0.875024	0.228592	0.157803	0.136058	0.0372354	0.0276226	0.0652764	0.0363004	0	0	6
12. Procyanidin B5	0.797021	0.408018	0.553533	0.449622	0.266988	0.251863	0.21667	0.216917	0.125674	0.0470036	0.1854	0.044305	6
31. Quercetin 3-O-glucuronide	0.765427	0.520019	0.635714	0.381447	0.102096	0.150357	0.186117	0.0759898	0.063132	0.0363603	0.043145	0.00877654	6
38. Cinchonain Ia	0.778281	0.721627	0.497557	0.317975	0.216038	0.232266	0.326812	0.179403	0.143608	0.0613095	0.142855	0.036399	6
39. Kaempferol-3-O-glucuronide	0.747429	0.736048	0.780845	0.458859	0.131423	0.127453	0.0522982	0.0118354	0.0156181	0.00622192	0.0141164	0.00414417	6
43. Isorhramnetin-3-O-glucoside	0.789425	0.569979	0.927364	0.51464	0.115202	0.140395	0.0835869	0.0181608	0.030789	0.00730021	0.043236	0.0324349	6
45. Cinchonain Ib	0.758996	0.573515	0.53573	0.293462	0.106239	0.132161	0.160838	0.0707868	0.0540412	0.020811	0.0792123	0.0273954	6
A1YW90	0.0425117	0.46633	0.432604	0.348522	0.235091	0.483767	0.684539	0.645116	0.569112	0.552692	0.825003	0.752759	7	'26.9'	'misc.glutathione S transferases'
A3FA69	0.473341	0.340209	0.191665	0.535219	0.160528	0.533141	0.579745	0.689184	0.366711	0.561409	0.770306	0.353397	7	'35.2'	'not assigned.unknown'
A5ADL7	0.130968	0.370514	0.481458	0.420138	0.607382	0.605997	0.343951	0	0.481942	0.474467	0.454956	0.529099	7	'20.2.1/27.3.26'	'stress.abiotic.heat/RNA.regulation of transcription.MYB-related transcription factor family'
A5AGJ5	0.195873	0.390081	0.347566	0.513842	0.640582	0.426457	0.390797	0.441388	0.52279	0.647805	0.814468	0.649691	7	'17.2.3/26.1'	'hormone metabolism.auxin.induced-regulated-responsive-activated/misc.cytochrome P450'
A5AH72	0	0.340356	0.437414	0.572429	0.397168	0.635886	0.542219	0.492823	0.796666	0.79297	0.755135	0.68823	7	'4.1.15'	'glycolysis.cytosolic branch.phospho-enol-pyruvate carboxylase (PEPC)'
A5AL13	0.0401663	0.114766	0.317886	0.578884	0.801301	0.76163	0.574419	0.873649	0.521405	0.496678	0.471901	0.512202	7	'10.1.5/21.2.1.1'	'cell wall.precursor synthesis.UXS/redox.ascorbate and glutathione.ascorbate.GME'
A5ANT9	0.10507	0.252464	0.124958	0.327285	0.55129	0.576814	0.64533	0.137556	0.601881	0.478106	0.731065	0.530682	7	'16.8.2.2/27.2'	'secondary metabolism.flavonoids.chalcones.chalcone isomerase/RNA.transcription'
A5AP38	0.387412	0.274842	0.408682	0.563216	0.355906	0.58212	0.391948	0.297333	0.536829	0.601399	0.849657	0.809806	7	'12.2.2/13.1.6.1.7/26.8/27.3.28'	'''N-metabolism.ammonia metabolism.glutamine synthetase/amino acid metabolism.synthesis.aromatic aa.chorismate.chorismate synthase/...'' <Preview truncated at 128 characters>'
A5ARC5	0.224772	0.312475	0.449816	0.495333	0.594588	0.426747	0.309966	0.416322	0.610101	0.839835	0.677792	0.719922	7	'35.2'	'not assigned.unknown'
A5ATG8	0.0685426	0.217642	0.510242	0.818744	0.739088	0.773238	0.687904	0.791725	0.861602	0.8504	0.728943	0.618793	7	'11.1.8/16.2/31.1'	'lipid metabolism.FA synthesis and FA elongation.acyl CoA ligase/secondary metabolism.phenylpropanoids/cell.organisation'
A5AVI4	0.140284	0.517374	0.521697	0.510183	0.153019	0.338561	0.180232	0.248734	0.857669	0.607951	0.942539	0.769856	7	'18.2/29.5.11.4.3.2'	'Co-factor and vitamine metabolism.thiamine/protein.degradation.ubiquitin.E3.SCF.FBOX'
A5AX75	0.500378	0.506591	0.514449	0.497492	0.267906	0.394578	0.402666	0.86671	0.54734	0.582082	0.551058	0.50469	7	'15.2/30.7'	'metal handling.binding, chelation and storage/signalling.14-3-3 proteins'
A5AXQ8	0.0805659	0.208298	0.569575	0.608827	0.182688	0.410907	0.362545	0.657342	0.667433	0.867282	0.874567	0.966742	7	'15/17.2.3/17.8.1/33.99'	'''metal handling/hormone metabolism.auxin.induced-regulated-responsive-activated/hormone metabolism.salicylic acid.synthesis-degra...'' <Preview truncated at 128 characters>'
A5B344	0.159186	0.290154	0.673573	0.82786	0.537235	0.618518	0.545513	0.6486	0.838361	0.784768	0.571806	0.500207	7	'11.1.8/16.2/31.1'	'lipid metabolism.FA synthesis and FA elongation.acyl CoA ligase/secondary metabolism.phenylpropanoids/cell.organisation'
A5B479	0.0537135	0.336518	0.227848	0.422425	0.547717	0.644551	0.697803	0.836062	0.62488	0.584856	0.719154	0.558816	7	'20.2.1/26.7/27.3.39/31.1/34.3'	'''stress.abiotic.heat/misc.oxidases - copper, flavone etc/RNA.regulation of transcription.AtSR transcription factor family/cell.or...'' <Preview truncated at 128 characters>'
A5B4U6	0.481787	0.325931	0.55053	0.42757	0.319453	0.48023	0.513521	0.434976	0.325207	0.426095	0.660384	0.479388	7	'30.2.8.2/30.2.17'	'signalling.receptor kinases.leucine rich repeat VIII.type 2/signalling.receptor kinases.DUF 26'
A5B7R2	0.285851	0.32705	0.516194	0.437762	0.235805	0.270634	0.273116	0.5627	0.605667	0.575997	0.677346	0.692406	7	'35.2'	'not assigned.unknown'
A5B894	0.288998	0.163646	0.187403	0.173087	0.532422	0.633679	0.689329	0.504243	0.542011	0.642924	0.77086	0.622632	7	'20.2.1/29.5.11.4.2/34.16'	'stress.abiotic.heat/protein.degradation.ubiquitin.E3.RING/transport.ABC transporters and multidrug resistance systems'
A5BIN1	0.333336	0	0.0862083	0.412993	0.190167	0.210269	0.418788	0.6435	0.461878	0.563487	0.730034	0.874577	7	'10.1.5'	'cell wall.precursor synthesis.UXS'
A5BM68	0.152324	0.353187	0.342867	0.378594	0.297708	0.418867	0.485094	0.434138	0.839029	0.612562	0.508422	0.53107	7	'33.99'	'development.unspecified'
A5BPL1	0	0.879814	0.446295	0.654667	0.130903	0.461444	0.519555	0.743965	0.733707	0.655227	0.36227	0.590345	7	'35.2'	'not assigned.unknown'
A5BQN6	0.271086	0.346068	0.388444	0.291134	0.48509	0.392987	0.17603	0.534652	0.380659	0.274156	0.737636	0.378007	7	'2.2.1.3.1/26.8/31.3.1'	'''major CHO metabolism.degradation.sucrose.invertases.neutral/misc.nitrilases, nitrile lyases, berberine bridge enzymes, reticulin...'' <Preview truncated at 128 characters>'
A5BSR0	0.476185	0.437768	0.244335	0.494028	0.54381	0.703458	0.566412	0.35685	0.698123	0.577265	0.30847	0.448662	7	'35.2'	'not assigned.unknown'
A5BTZ8	0.0519746	0.316806	0.486934	0.591609	0.889069	0.569095	0.689444	0.824186	0.617847	0.496089	0.601808	0.613214	7	'20.2.1/26.7/27.3.39/31.1/34.3'	'''stress.abiotic.heat/misc.oxidases - copper, flavone etc/RNA.regulation of transcription.AtSR transcription factor family/cell.or...'' <Preview truncated at 128 characters>'
A5BUC9	0	0	0.09244	0.254062	0.185436	0.451712	0.528472	0.387426	0.807371	0.76579	0.825433	0.742061	7	'11.1.9/16.1.5/29.2.3/31.1'	'''lipid metabolism.FA synthesis and FA elongation.long chain fatty acid CoA ligase/secondary metabolism.isoprenoids.terpenoids/pro...'' <Preview truncated at 128 characters>'
A5BVF4	0.215413	0.337909	0.353432	0.38022	0.508647	0.442779	0.410871	0.475465	0.821019	0.41978	0.280192	0.38834	7	'1.1.1.2'	'PS.lightreaction.photosystem II.PSII polypeptide subunits'
A5BY47	0.355304	0.383724	0.52378	0.580991	0.331569	0.616942	0.33537	0.160726	0.674464	0.599896	0.82555	0.696743	7	'29.5.9/29.5.11.20/31.2'	'protein.degradation.AAA type/protein.degradation.ubiquitin.proteasom/cell.division'
A5BZF5	0.0663022	0.12044	0.359321	0.748652	0.774816	0.898433	0.568937	0.752753	0.875399	0.92704	0.580066	0.584797	7	'2.2.1.3.1/27.3.35/29.5.15/31.1/34.13'	'''major CHO metabolism.degradation.sucrose.invertases.neutral/RNA.regulation of transcription.bZIP transcription factor family/pro...'' <Preview truncated at 128 characters>'
A5C0I8	0.0364393	0.228942	0.28171	0.298863	0.275051	0.403026	0.2968	0.313763	0.371563	0.492915	0.875009	0.855105	7	'35.2'	'not assigned.unknown'
A5C0Z3	0.241019	0.372822	0.404373	0.509308	0.502824	0.526128	0.15277	0.259553	0.651749	0.497059	0.848199	0.61246	7	'10.3/20.2.1/26.1/29.6/34.99'	'cell wall.hemicellulose synthesis/stress.abiotic.heat/misc.cytochrome P450/protein.folding/transport.misc'
A5C3A2	0.133923	0.362606	0.383331	0.358626	0.356578	0.309147	0.594989	0.720244	0.914552	0.741825	0.496123	0.498334	7	'2.1.2.5/34.8/34.9/34.14'	'''major CHO metabolism.synthesis.starch.transporter/transport.metabolite transporters at the envelope membrane/transport.metabolit...'' <Preview truncated at 128 characters>'
A5C3G7	0.218344	0.250367	0.334483	0.658439	0.328859	0.486773	0.21047	0.317908	0.667664	0.70095	0.65768	0.58231	7	'35.2'	'not assigned.unknown'
A5C5K3	0.0601689	0.225797	0.145251	0.364134	0.766979	0.657259	0.379045	0.376166	0.554695	0.513579	0.597759	0.614599	7	'13.2.3.4'	'amino acid metabolism.degradation.aspartate family.methionine'
A5CAF6	0.109859	0.533235	0.419965	0.511059	0.473465	0.86451	0.190535	0.480962	0.562735	0.389945	0.650947	0.546529	7	'1.3.3/4.1.11/29.2.2'	'''PS.calvin cycle.phosphoglycerate kinase/glycolysis.cytosolic branch.3-phosphoglycerate kinase (PGK)/protein.synthesis.ribosome b...'' <Preview truncated at 128 characters>'
A7NVX9	0	0	0.0722994	0.589754	0.686089	0.549001	0.715123	0.722253	0.767049	0.804554	0.719278	0.799081	7	'13.1.3.4.11/15.2'	'''amino acid metabolism.synthesis.aspartate family.methionine.S-adenosylmethionine synthetase/metal handling.binding, chelation an...'' <Preview truncated at 128 characters>'
A7PRJ6	0	0	0.0803327	0.694035	0.723505	0.681461	0.763751	0.750403	0.622552	0.791702	0.611726	0.772369	7	'13.1.3.4.11/15.2'	'''amino acid metabolism.synthesis.aspartate family.methionine.S-adenosylmethionine synthetase/metal handling.binding, chelation an...'' <Preview truncated at 128 characters>'
A7Q0V4	0	0	0.0749625	0.64764	0.749493	0.533599	0.669056	0.70024	0.722864	0.771195	0.658303	0.795012	7	'13.1.3.4.11/15.2'	'''amino acid metabolism.synthesis.aspartate family.methionine.S-adenosylmethionine synthetase/metal handling.binding, chelation an...'' <Preview truncated at 128 characters>'
C5DB50	0.184104	0.103695	0.312596	0.399498	0.755035	0.743813	0.65206	0.807738	0.740721	0.611168	0.799465	0.61331	7	'4.1.12'	'glycolysis.cytosolic branch.phosphoglycerate mutase'
D7FBC0	0.246645	0.57144	0.57591	0.365311	0.503756	0.696145	0.650156	0.808831	0.387218	0.262011	0.719331	0.82826	7	'8.2.9/29.2.1.2.1.21'	'''TCA / organic transformation.other organic acid transformations.cyt MDH/protein.synthesis.ribosomal protein.eukaryotic.40S subun...'' <Preview truncated at 128 characters>'
D7SIN7	0.118226	0.127564	0.198528	0.389621	0.5344	0.691092	0.668923	0.701872	0.614488	0.550195	0.928966	0.587728	7	'13.2.3.1.1'	'amino acid metabolism.degradation.aspartate family.asparagine.L-asparaginase'
D7SK85	0	0.242255	0.777865	0.63634	0.686391	0.569457	0.535769	0.476706	0	0.350002	0.704097	0.640976	7	'26.8'	'misc.nitrilases, nitrile lyases, berberine bridge enzymes, reticuline oxidases, troponine reductases'
D7SKR5	0.398595	0.100304	0.389223	0.476713	0.525974	0.529791	0.707712	0.638223	0.56762	0.41436	0.639512	0.784223	7	'21.2.1/26.8'	'''redox.ascorbate and glutathione.ascorbate/misc.nitrilases, nitrile lyases, berberine bridge enzymes, reticuline oxidases, tropon...'' <Preview truncated at 128 characters>'
D7SUD7	0.187981	0.723652	0.430993	0.364947	0.410482	0.534565	0.484854	0.707487	0.54691	0.452562	0.723469	0.722658	7	'35.2'	'not assigned.unknown'
D7SVJ2	0	0.44021	0.404301	0.455803	0.298941	0.132141	0.30806	0.491194	0.4612	0.609804	0.466918	0.522709	7	'34.1.1'	'transport.p- and v-ATPases.H+-transporting two-sector ATPase'
D7SY66	0.175709	0.431249	0.524087	0.600847	0.425878	0.419897	0.417722	0.370391	0.565842	0.890408	0.583724	0.693325	7	'35.2'	'not assigned.unknown'
D7SYK8	0.140572	0.332339	0.36246	0.475382	0.346601	0.469534	0.639535	0.625891	0.811874	0.735273	0.863834	0.729077	7	'8.2.11/29.5.11.4.2'	'TCA / organic transformation.other organic acid transformations.atp-citrate lyase/protein.degradation.ubiquitin.E3.RING'
D7T0M7	0.400494	0.351533	0.455879	0.555505	0.791147	0.53362	0.523028	0.749516	0.567943	0.534596	0.687453	0.552973	7	'13.1.6.1.7/20.2.1/27.3.67/29.5.11.20'	'''amino acid metabolism.synthesis.aromatic aa.chorismate.chorismate synthase/stress.abiotic.heat/RNA.regulation of transcription.p...'' <Preview truncated at 128 characters>'
D7T227	0.0707219	0.132295	0.104384	0.186477	0.248098	0.350406	0.302146	0.410012	0.663682	0.631173	0.950262	0.870147	7	'4.1.13'	'glycolysis.cytosolic branch.enolase'
D7T7Y3	0.1302	0.282758	0.314053	0.511312	0.3469	0.443298	0.168357	0.0947816	0.569438	0.500283	0.700764	0.781923	7	'8.1.3'	'TCA / organic transformation.TCA.aconitase'
D7TBH4	0.113427	0.628319	0.485851	0.520758	0.565943	0.58754	0.487946	0.77822	0.52932	0.39542	0.647053	0.580183	7	'8.2.10'	'TCA / organic transformation.other organic acid transformations.malic'
D7THV1	0	0.0701075	0.150337	0.459016	0.559512	0.740353	0.0750179	0	0.783803	0.951261	0.696458	0.747292	7	'31.1'	'cell.organisation'
D7TM77	0.063508	0.0734362	0.277814	0.529385	0.65071	0.6942	0.465841	0.619297	0.653965	0.66428	0.619541	0.771382	7	'11.1.8/23.3.2.1/29.2.2'	'''lipid metabolism.FA synthesis and FA elongation.acyl CoA ligase/nucleotide metabolism.salvage.nucleoside kinases.adenosine kinas...'' <Preview truncated at 128 characters>'
D7TQB0	0.424083	0.327969	0.394056	0.324576	0.561951	0.318214	0.15469	0.166075	0.485199	0.573107	0.68688	0.806922	7	'26.9/29.4/34.3'	'misc.glutathione S transferases/protein.postranslational modification/transport.amino acids'
D7TQP5	0.291572	0.265139	0.443985	0.61141	0.250529	0.671741	0.238917	0.0943383	0.719015	0.635608	0.89438	0.768496	7	'29.5.9/29.5.11.20/31.2'	'protein.degradation.AAA type/protein.degradation.ubiquitin.proteasom/cell.division'
D7TRS2	0	0.294082	0.293816	0.41502	0.486363	0.33557	0	0	0.557386	0.623064	0.763979	0.691537	7	'35.2'	'not assigned.unknown'
D7TWP2	0	0.181032	0.46866	0.533646	0.37678	0.457622	0.86349	0.818716	0.654828	0.792513	0.705502	0.772798	7	'8.3/16.99'	'TCA / organic transformation.carbonic anhydrases/secondary metabolism.unspecified'
D7TZW9	0.230292	0.43984	0.4348	0.421546	0.791208	0.515585	0.498723	0.555195	0.481287	0.376055	0.607085	0.64422	7	'8.1.1.2'	'TCA / organic transformation.TCA.pyruvate DH.E2'
D7U564	0.559007	0.225091	0.531232	0.581737	0.701307	0.342762	0.592469	0.43773	0.599752	0.31577	0.582682	0.590302	7	'35.2'	'not assigned.unknown'
D7U8M2	0.522867	0.41529	0.255746	0.360975	0.658811	0.421829	0.659735	0.702052	0.568141	0.485286	0.750765	0.554246	7	'29.5.11.5'	'protein.degradation.ubiquitin.ubiquitin protease'
D7U9L9	0.18797	0.415459	0.129646	0.541308	0.530155	0.3967	0.355331	0.584876	0.506379	0.56377	0.773032	0.64097	7	'17.2.3/26.1'	'hormone metabolism.auxin.induced-regulated-responsive-activated/misc.cytochrome P450'
D7UA03	0.225911	0.330178	0.501833	0.551756	0.547557	0.539868	0.537071	0.476218	0.616993	0.895756	0.545004	0.729385	7	'35.2'	'not assigned.unknown'
D7UA89	0.232308	0.339476	0.225963	0.576322	0.706548	0.705798	0	0.149129	0.720908	0.839701	0.357413	0.642655	7	'8.2.11'	'TCA / organic transformation.other organic acid transformations.atp-citrate lyase'
D7UCZ6	0.298485	0.613265	0.600441	0.589304	0.14889	0.335012	0.250288	0.617918	0.643421	0.571502	0.601353	0.493776	7	'29.2.4/31.99'	'protein.synthesis.elongation/cell.unspecified'
E0CQ80	0.320197	0.446696	0.426605	0.495557	0.430644	0.508003	0.269576	0.201142	0.774051	0.84041	0.646627	0.44315	7	'10.5.2/20.2.1'	'cell wall.cell wall proteins.proline rich proteins/stress.abiotic.heat'
E0CQE7	0.169081	0.369907	0.369561	0.683913	0.731562	0.775619	0.838233	0.816228	0.640483	0.408555	0.560527	0.505918	7	'16.8.5.1'	'secondary metabolism.flavonoids.isoflavonols.isoflavone reductase'
F6GSK4	0.11585	0.287146	0.549933	0.757584	0.634413	0.672067	0.549869	0.75535	0.76784	0.76931	0.645391	0.528305	7	'11.1.8/16.2/31.1'	'lipid metabolism.FA synthesis and FA elongation.acyl CoA ligase/secondary metabolism.phenylpropanoids/cell.organisation'
F6GTE2	0	0.42808	0	0.375643	0.491045	0.366515	0.513521	0.676443	0.48926	0.527244	0.858365	0.707806	7	'35.2'	'not assigned.unknown'
F6GTM7	0.11694	0.317139	0.252601	0.512396	0.776537	0.666521	0.450721	0.446721	0.722784	0.617809	0.82404	0.788921	7	'13.2.3.4'	'amino acid metabolism.degradation.aspartate family.methionine'
F6GU55	0.335736	0.549806	0.520027	0.424296	0.668011	0.548773	0.581181	0.830393	0.869066	0.71177	0.904696	0.796715	7	'2.1.2.5/34.8/34.9/34.14'	'''major CHO metabolism.synthesis.starch.transporter/transport.metabolite transporters at the envelope membrane/transport.metabolit...'' <Preview truncated at 128 characters>'
F6GUN1	0.0970444	0.282878	0.407689	0.90151	0.793718	0.77842	0.469086	0.634837	0.854861	0.828455	0.717066	0.696027	7	'2.2.1.3.1/27.3.35/29.5.15/31.1/34.13'	'''major CHO metabolism.degradation.sucrose.invertases.neutral/RNA.regulation of transcription.bZIP transcription factor family/pro...'' <Preview truncated at 128 characters>'
F6GV26	0.265211	0.402609	0.432662	0.532613	0.375949	0.485338	0.158923	0.258863	0.652629	0.508156	0.837412	0.630866	7	'10.3/20.2.1/26.1/29.6/34.99'	'cell wall.hemicellulose synthesis/stress.abiotic.heat/misc.cytochrome P450/protein.folding/transport.misc'
F6GWF3	0.12593	0.32791	0.398216	0.689508	0.615092	0.541453	0.314153	0.405893	0.73828	0.691077	0.821744	0.916664	7	'1.2.5/13.1.5.2/17.3.1.2.7/25.1'	'''PS.photorespiration.serine hydroxymethyltransferase/amino acid metabolism.synthesis.serine-glycine-cysteine group.glycine/hormon...'' <Preview truncated at 128 characters>'
F6H0C8	0.105213	0.378726	0.341104	0.512251	0.220157	0.492262	0.459527	0.381255	0.681136	0.611945	0.524182	0.557568	7	'29.6'	'protein.folding'
F6H0K6	0.344458	0.423126	0.179623	0.480569	0.467397	0.473229	0.542426	0.59285	0.621065	0.896857	0.455411	0.668756	7	'21.2.1'	'redox.ascorbate and glutathione.ascorbate'
F6H1L2	0.0999643	0.216865	0.522071	0.715639	0.575539	0.684958	0.569514	0.740025	0.741455	0.677197	0.614626	0.472066	7	'11.1.8/16.2/31.1'	'lipid metabolism.FA synthesis and FA elongation.acyl CoA ligase/secondary metabolism.phenylpropanoids/cell.organisation'
F6H2N7	0	0.242609	0.378904	0.413272	0.383298	0.569378	0.496174	0.446369	0.742815	0.782109	0.808094	0.739301	7	'4.1.15'	'glycolysis.cytosolic branch.phospho-enol-pyruvate carboxylase (PEPC)'
F6H5N5	0.330963	0.234482	0.54188	0.847873	0.373666	0.378169	0.661864	0.678785	0.788212	0.853325	0.651189	0.882399	7	'29.3.2'	'protein.targeting.mitochondria'
F6H710	0.161056	0.51847	0.452376	0.684156	0.423324	0.576965	0.610543	0.771787	0.915026	0.769362	0.885001	0.857749	7	'1.1.1.2/3.8.1'	'PS.lightreaction.photosystem II.PSII polypeptide subunits/minor CHO metabolism.galactose.galactokinases'
F6H9S5	0.108224	0.277809	0.359761	0.383766	0.375927	0.596928	0.21029	0.38625	0.430134	0.397914	0.665874	0.513731	7	'29.5'	'protein.degradation'
F6H9T6	0.2204	0.379035	0.478046	0.469735	0.550889	0.662802	0.495123	0.489609	0.809829	0.591613	0.171692	0.330234	7	'35.2'	'not assigned.unknown'
F6HBF2	0.268589	0.588825	0.468631	0.488199	0.534409	0.530457	0.71886	0.781861	0.843902	0.659359	0.904696	0.785162	7	'2.1.2.5/34.8/34.9/34.14'	'''major CHO metabolism.synthesis.starch.transporter/transport.metabolite transporters at the envelope membrane/transport.metabolit...'' <Preview truncated at 128 characters>'
F6HBQ3	0.0591486	0.107445	0.298708	0.625612	0.79312	0.842935	0.555046	0.671536	0.824591	0.828091	0.517459	0.543287	7	'2.2.1.3.1/27.3.35/29.5.15/31.1/34.13'	'''major CHO metabolism.degradation.sucrose.invertases.neutral/RNA.regulation of transcription.bZIP transcription factor family/pro...'' <Preview truncated at 128 characters>'
F6HFF7	0.138223	0.333822	0.226187	0.372329	0.547867	0.749723	0.477066	0.364375	0.640484	0.468603	0.552334	0.406231	7	'4.1.2/4.2.2'	'glycolysis.cytosolic branch.phosphoglucomutase (PGM)/glycolysis.plastid branch.phosphoglucomutase (PGM)'
F6HG44	0.0580788	0.463173	0.220105	0.328012	0.274481	0.629726	0.455722	0.748971	0.687537	0.540426	0.772597	0.598539	7	'4.1.8'	'glycolysis.cytosolic branch.glyceraldehyde 3-phosphate dehydrogenase (GAP-DH)'
F6HGH4	0.235348	0.591756	0.459021	0.450679	0.349051	0.222448	0.127818	0.38487	0.613887	0.806531	0.635616	0.864554	7	'7.1.3'	'OPP.oxidative PP.6-phosphogluconate dehydrogenase'
F6HGK8	0.0873119	0.553101	0.593858	0.581766	0.553705	0.72466	0.368261	0.5909	0.584922	0.522022	0.586686	0.369085	7	'4.3.1/7.1.3'	'glycolysis.unclear/dually targeted.UGPase/OPP.oxidative PP.6-phosphogluconate dehydrogenase'
F6HHQ7	0.03517	0.387644	0.556277	0.702754	0.492263	0.659327	0.496012	0.50393	0.782406	0.7774	0.897192	0.848292	7	'13.2.3.5/13.2.4.5/13.2.6.3/16.1.2.1'	'''amino acid metabolism.degradation.aspartate family.lysine/amino acid metabolism.degradation.branched chain group.isoleucine/amin...'' <Preview truncated at 128 characters>'
F6HKH3	0.218804	0.404807	0.384884	0.289078	0.207163	0.41869	0.327802	0.509124	0.673668	0.568532	0.842958	0.705095	7	'4.1.13'	'glycolysis.cytosolic branch.enolase'
F6HKY1	0.061999	0.276966	0.517784	0.808778	0.634708	0.720916	0.499571	0.66666	0.78435	0.790551	0.640462	0.496227	7	'11.1.8/16.2/31.1'	'lipid metabolism.FA synthesis and FA elongation.acyl CoA ligase/secondary metabolism.phenylpropanoids/cell.organisation'
F6HLD8	0.0645614	0.339302	0.409386	0.4906	0.276043	0.339331	0.167668	0.260741	0.55864	0.418791	0.833734	0.639924	7	'10.3/20.2.1/26.1/29.6/34.99'	'cell wall.hemicellulose synthesis/stress.abiotic.heat/misc.cytochrome P450/protein.folding/transport.misc'
F6HLZ6	0.00970382	0.337241	0.623825	0.846405	0.643784	0.635921	0.524017	0.598347	0.967797	0.871786	0.759822	0.61452	7	'11.1.8/16.2/31.1'	'lipid metabolism.FA synthesis and FA elongation.acyl CoA ligase/secondary metabolism.phenylpropanoids/cell.organisation'
F6HMN8	0.0777778	0.344448	0.412512	0.60968	0.774073	0.836077	0.547667	0.573846	0.741038	0.643257	0.553485	0.53942	7	'13.1.3.4.3'	'amino acid metabolism.synthesis.aspartate family.methionine.methionine synthase'
F6HNX5	0.223935	0.365394	0.433691	0.560166	0.513629	0.430186	0.0719269	0.240621	0.669526	0.579799	0.837329	0.608646	7	'10.3/20.2.1/26.1/29.6/34.99'	'cell wall.hemicellulose synthesis/stress.abiotic.heat/misc.cytochrome P450/protein.folding/transport.misc'
F6HR74	0	0.279926	0.309786	0.247816	0.242855	0.306664	0.38896	0.577381	0.616915	0.696018	0.781181	0.72266	7	'26.9'	'misc.glutathione S transferases'
F6HRX1	0	0.753915	0.653792	0.530305	0.287645	0.743177	0.43212	0.533147	0.646932	0.665154	0.521998	0.964785	7	'13.2.3.5/13.2.4.5/13.2.6.3/16.1.2.1'	'''amino acid metabolism.degradation.aspartate family.lysine/amino acid metabolism.degradation.branched chain group.isoleucine/amin...'' <Preview truncated at 128 characters>'
F6HTM3	0	0.0213936	0.137628	0.347043	0.171974	0.412759	0.57543	0.408719	0.882799	0.912515	0.877025	0.858774	7	'11.1.9/16.1.5/29.2.3/31.1'	'''lipid metabolism.FA synthesis and FA elongation.long chain fatty acid CoA ligase/secondary metabolism.isoprenoids.terpenoids/pro...'' <Preview truncated at 128 characters>'
F6HU55	0.276527	0.450774	0.457358	0.427846	0.484859	0.451301	0.400783	0.0568305	0.698668	0.787097	0.864218	0.751862	7	'10.3/20.2.1/26.1/29.6/34.99'	'cell wall.hemicellulose synthesis/stress.abiotic.heat/misc.cytochrome P450/protein.folding/transport.misc'
F6HUZ8	0.165934	0.293254	0.358742	0.565441	0.556669	0.517027	0.359216	0.572349	0.72851	0.83198	0.695808	0.71471	7	'20.2.3/27.3.67/28.99/29.2.2/30.1'	'''stress.abiotic.drought/salt/RNA.regulation of transcription.putative transcription regulator/DNA.unspecified/protein.synthesis.r...'' <Preview truncated at 128 characters>'
F6HYK6	0.100893	0.255088	0.292926	0.279089	0.388662	0.631459	0.181493	0.115761	0.628467	0.686028	0.566496	0.629047	7	'10.3/20.2.1/26.1/29.6/34.99'	'cell wall.hemicellulose synthesis/stress.abiotic.heat/misc.cytochrome P450/protein.folding/transport.misc'
F6HZ64	0.162709	0.155757	0.639174	0.319339	0.468925	0.273548	0.677699	0.551153	0.47737	0.496536	0.391604	0.638146	7	'10.8.1/16.8.3/26.18/27.3.99/28.1'	'''cell wall.pectinesterases.PME/secondary metabolism.flavonoids.dihydroflavonols/misc.invertase/pectin methylesterase inhibitor fa...'' <Preview truncated at 128 characters>'
F6I0H8	0.0452247	0.456275	0.293325	0.463007	0.497051	0.221797	0.364364	0.550602	0.800687	0.697578	0.756474	0.777927	7	'4.1.1'	'glycolysis.cytosolic branch.UGPase'
F6I1W0	0.0975657	0.339821	0.463914	0.447182	0.31406	0.859643	0.715301	0.64053	0.518179	0.543468	0.770291	0.50958	7	'13.1.1.1.1'	'amino acid metabolism.synthesis.central amino acid metabolism.GABA.glutamate decarboxylase'
F6I2J2	0.174483	0.507537	0.591948	0.569444	0.433796	0.131806	0.403486	0.417362	0.580129	0.532502	0.493423	0.627066	7	'20.1.6/20.2.1'	'stress.biotic.heat shock proteins/stress.abiotic.heat'
F6I511	0	0.403373	0.361724	0.318455	0.349955	0.407228	0.437399	0.69488	0.646925	0.682922	0.834227	0.92103	7	'26.9'	'misc.glutathione S transferases'
F6I6W5	0	0.251735	0.17574	0.192228	0.296367	0.511601	0.589226	0.486302	0.867661	0.792831	0.611502	0.467956	7	'4.1.5/26.8'	'''glycolysis.cytosolic branch.pyrophosphate-fructose-6-P phosphotransferase/misc.nitrilases, nitrile lyases, berberine bridge enzy...'' <Preview truncated at 128 characters>'
O81228	0.602284	0.693342	0.699136	0	0	0	0.161021	0.698034	0.691801	0.544761	0.842076	0.767011	7	'35.2'	'not assigned.unknown'
Q09VU3	0.0678982	0.297644	0.32004	0.379642	0.637172	0.782318	0.27747	0.357293	0.34693	0.484104	0.731882	0.597258	7	'1.1.5.1/11.9.3.1/27.3.29'	'''PS.lightreaction.other electron carrier (ox/red).plastocyanin/lipid metabolism.lipid degradation.lysophospholipases.phospholipas...'' <Preview truncated at 128 characters>'
Q38JC9	0.514373	0.074345	0.724513	0.285872	0.534956	0.771923	0.328848	0.373952	0.717492	0.528335	0.617906	0.635538	7	'34.99'	'transport.misc'
Q3KN67	0.102409	0.213434	0.41463	0.4647	0.55126	0.537466	0.88371	0.765192	0.530405	0.501471	0.585178	0.61313	7	'16.8.5.1'	'secondary metabolism.flavonoids.isoflavonols.isoflavone reductase'
Q5UNS6	0.331714	0.669252	0.540397	0.528469	0.640799	0.518913	0.572433	0.741502	0.593863	0.579197	0.650882	0.702705	7	'16.1'	'secondary metabolism.simple phenols'
Unknown 2	0.0819323	0.602685	0.0921321	0.171072	0.693399	0.650853	0.395515	0.0988919	0.234569	0.175932	0.758797	0.954065	7
Glutamine	0.141633	0.25264	0.199726	0.672047	0.70364	0.246284	0.0220292	0.265883	0.529464	0.474928	0.714482	0.69763	7
Folic acid like	0.049815	0.183117	0.158881	0.731753	0.675444	0.297583	0.046235	0.204138	0.471047	0.329428	0.787379	0.947906	7
Butanoic acid, 4-amino-	0.118661	0.479145	0.401227	0.6653	0.51895	0.195341	0.0366453	0.394057	0.313806	0.207587	0.69984	0.938274	7
Fructose	0.0656934	0.167372	0.128446	0.253941	0.476667	0.570205	0.409918	0.610884	0.504386	0.42599	0.817934	0.737108	7
A2ICC5	0	0	0	0	0	0	0	0	0.315962	0.358326	0.548451	0.539126	8	'16.8.2.1'	'secondary metabolism.flavonoids.chalcones.naringenin-chalcone synthase'
A2ICC9	0	0	0	0	0	0	0	0	0.299599	0.573667	0.666682	0.941715	8	16.8.1.1'	secondary metabolism.flavonoids.anthocyanins.leucocyanidin dioxygenase'
A5AIS9	0	0	0	0	0	0	0	0	0	0.222726	0.391499	0.889808	8	'35.2'	'not assigned.unknown'
A5AS66	0	0	0	0	0	0	0	0	0	0.257023	0.333333	0.835011	8	'26.22'	'misc.short chain dehydrogenase/reductase (SDR)'
A5ATQ5	0.141706	0	0	0.180808	0	0	0.448439	0.27828	0.262489	0.395191	0.555742	0.808314	8	'30.3'	'signalling.calcium'
A5AXM6	0	0	0	0	0	0	0	0	0.280555	0	0.333333	0.807635	8	'16.2.1.7/16.8.3/26.11.1'	'''secondary metabolism.phenylpropanoids.lignin biosynthesis.CCR1/secondary metabolism.flavonoids.dihydroflavonols/misc.alcohol deh...'' <Preview truncated at 128 characters>'
A5B3R4	0	0	0	0	0	0	0	0	0.185764	0	0.333333	0.652323	8	'35.2'	'not assigned.unknown'
A5BFH3	0	0	0	0	0	0	0	0	0.486887	0.202812	0.589848	0.825984	8	'26.1/27.3.39/29.2.5'	'misc.cytochrome P450/RNA.regulation of transcription.AtSR transcription factor family/protein.synthesis.release'
A5BFV2	0	0	0	0	0	0	0	0	0.167573	0.367823	0.597039	0.731945	8	'34.12'	'transport.metal'
A5BR22	0	0	0.134208	0	0	0	0	0	0.128781	0	0.238715	0.832168	8	'35.2'	'not assigned.unknown'
A5C1Q2	0	0	0	0	0	0	0.272504	0.188038	0.390255	0.175057	0.315025	0.71533	8	'29.3.4.99'	'protein.targeting.secretory pathway.unspecified'
A5C9Q0	0	0	0	0	0	0.139017	0.1694	0.39986	0	0.353768	0.298645	0.806922	8	'35.2'	'not assigned.unknown'
A5CBA7	0	0	0	0	0	0	0	0	0.445908	0.544657	0.815587	0.719612	8	'29.4.1.55/30.2.11/30.2.13'	'''protein.postranslational modification.kinase.receptor like cytoplasmatic kinase V/signalling.receptor kinases.leucine rich repea...'' <Preview truncated at 128 characters>'
B9UD35	0	0	0	0	0	0	0	0	0.539112	0.483206	0.741664	0.744871	8	'3.1.2.1/3.1.3'	'minor CHO metabolism.raffinose family.raffinose synthases.known/minor CHO metabolism.raffinose family.stachyose synthases'
D5FUD8	0.055188	0	0	0.132599	0	0.191377	0	0.310399	0.135706	0.424908	0.741664	0.710178	8	'17.7.1.2'	'hormone metabolism.jasmonate.synthesis-degradation.lipoxygenase'
D7SNC1	0	0	0	0	0	0	0	0.195705	0.134755	0.114564	0.661063	0.668491	8	'35.2'	'not assigned.unknown'
D7SQC6	0	0	0	0	0	0	0	0	0.493439	0.420643	0.587402	0.719676	8	'31.1'	'cell.organisation'
D7SRG8	0	0.26505	0	0.259413	0	0	0	0	0	0.72065	0.333333	0.530096	8	'35.2'	'not assigned.unknown'
D7TBD7	0	0	0	0	0	0	0	0	0.451842	0.649813	0.662917	0.728037	8	'4.1.4/4.2.4'	'glycolysis.cytosolic branch.phosphofructokinase (PFK)/glycolysis.plastid branch.phosphofructokinase (PFK)'
D7TDF1	0	0	0	0.529696	0	0.186357	0.434453	0	0	0.76827	0.525041	0.757774	8	'8.3/16.99'	'TCA / organic transformation.carbonic anhydrases/secondary metabolism.unspecified'
D7TFE6	0	0	0	0	0	0	0.227086	0	0	0.577016	0	0.534352	8	'10.8.2/27.3.37'	'cell wall.pectinesterases.acetyl esterase/RNA.regulation of transcription.lateral organ boundaries gene family (AS2)'
D7TZL8	0	0	0	0	0	0	0	0	0	0	0.770306	0.44641	8	'35.2'	'not assigned.unknown'
E0CUG6	0	0	0	0	0	0	0	0	0.251359	0.367823	0.497491	0.806922	8	'34.12'	'transport.metal'
E5FXI7	0	0	0	0	0	0	0.141807	0.327956	0	0.0607314	0.413935	0.347861	8	'17.7.1.3/20.1.8/26.1/27.1.20'	'''hormone metabolism.jasmonate.synthesis-degradation.allene oxidase synthase/stress.biotic.secondary metabolites/misc.cytochrome P...'' <Preview truncated at 128 characters>'
F6GTG3	0	0	0.259461	0.450781	0	0.128246	0.136252	0	0.318472	0.405924	0.555097	0.775636	8	'4.1.13'	'glycolysis.cytosolic branch.enolase'
F6GX63	0	0	0	0	0	0	0	0	0.337262	0.545813	0.661478	0.460723	8	'8.1.7/28.1/29.2.1.1.2.1.14'	'''TCA / organic transformation.TCA.succinate dehydrogenase/DNA.synthesis/chromatin structure/protein.synthesis.ribosomal protein.p...'' <Preview truncated at 128 characters>'
F6GZ23	0	0	0	0	0	0	0	0	0	0.149286	0.590672	0.802428	8	'11.8'	'lipid metabolism.exotics (steroids, squalene etc)'
F6H0C4	0	0	0	0	0	0	0	0	0	0.116704	0.240005	0.782357	8	'35.2'	'not assigned.unknown'
F6H6W3	0	0	0	0	0	0.170333	0	0.491194	0	0.474191	0.372294	0.458533	8	'35.2'	'not assigned.unknown'
F6HCG2	0	0	0	0	0	0	0	0	0.254805	0.383363	0.570668	0.898138	8	'2.1.1.1/20.1.2/28.1/29.5.11.4.2'	'''major CHO metabolism.synthesis.sucrose.SPS/stress.biotic.receptors/DNA.synthesis/chromatin structure/protein.degradation.ubiquit...'' <Preview truncated at 128 characters>'
F6HDT7	0	0	0	0	0.189695	0	0	0.426439	0	0.161268	0.214031	0.794945	8	'35.2'	'not assigned.unknown'
F6HSN0	0	0	0	0.372451	0.0826282	0.171471	0	0	0.372542	0.659911	0.44994	0.835968	8	'9.1.2'	'mitochondrial electron transport / ATP synthesis.NADH-DH (type I).localisation not clear'
F6HSN5	0	0	0	0	0	0.154511	0	0.259841	0.540536	0.161268	0.874076	0.702822	8	'5.2/13.1.4.1'	'fermentation.PDC/amino acid metabolism.synthesis.branched chain group.common'
F6HSV1	0	0	0	0	0	0	0	0	0	0	0	0.964785	8	'29.5.11.4.2/30.3'	'protein.degradation.ubiquitin.E3.RING/signalling.calcium'
F6I4H9	0	0	0	0	0	0	0	0	0	0.327681	0.333333	0.723949	8	'27.3.99'	'RNA.regulation of transcription.unclassified'
G4XGW2	0	0	0	0	0	0	0	0	0.267321	0.478536	0.77086	0.585421	8	'16.8.2.1'	'secondary metabolism.flavonoids.chalcones.naringenin-chalcone synthase'
G4XGW7	0	0	0	0	0	0	0	0	0.134755	0	0.822265	0.73163	8	'16.1.2.7/27.3.99'	'''secondary metabolism.isoprenoids.mevalonate pathway.isopentenyl pyrophosphate:dimethyllallyl pyrophosphate isomerase/RNA.regulat...'' <Preview truncated at 128 characters>'
G9FKG7	0	0	0	0	0	0	0	0	0.214635	0.467175	0.787461	0.964785	8	'35.2'	'not assigned.unknown'
Q3ZPN4	0	0	0	0	0	0.0444915	0.047269	0.390933	0.339076	0.421529	0.797173	0.809717	8	'16.2/20.1.99/29.5.11.4.3.2'	'secondary metabolism.phenylpropanoids/stress.biotic.misc/protein.degradation.ubiquitin.E3.SCF.FBOX'
Q56AY1	0	0	0	0	0	0	0	0	0	0.682922	0.686954	0.556109	8	'11.1.8/16.5.1.1.1.12/26.9'	'''lipid metabolism.FA synthesis and FA elongation.acyl CoA ligase/secondary metabolism.sulfur-containing.glucosinolates.synthesis....'' <Preview truncated at 128 characters>'
Q94B15	0	0	0	0	0	0	0	0	0.157493	0.288502	0.662572	0.696605	8	'10.6.3/31.1'	'cell wall.degradation.pectate lyases and polygalacturonases/cell.organisation'
Q9AVK7	0	0	0	0	0	0	0	0	0	0.148484	0.331716	0.809558	8	'16.8.3/16.8.4/26.2'	'''secondary metabolism.flavonoids.dihydroflavonols/secondary metabolism.flavonoids.flavonols/misc.UDP glucosyl and glucoronyl tran...'' <Preview truncated at 128 characters>'
Q9FVE1	0	0.0680989	0.0899267	0.069235	0.0642652	0.211154	0.037847	0.0783479	0.399347	0.675013	0.812425	0.700539	8	'5.2'	'fermentation.PDC'
Q9M4H8	0	0	0	0	0	0	0	0	0	0.16195	0.555369	0.807635	8	'16.2.1.8/26.18/27.3.44/29.5.15'	'''secondary metabolism.phenylpropanoids.lignin biosynthesis.F5H/misc.invertase/pectin methylesterase inhibitor family protein/RNA....'' <Preview truncated at 128 characters>'
Alanine	0.0230272	0.0454778	0.0348863	0.0919998	0.0837156	0.0449819	0.00912884	0.0844779	0.181743	0.292376	0.716715	0.903349	8
Unknown 1	0.050722	0.125678	0.0215563	0.0743001	0.00420754	0.0241985	0.0562152	0.0301	0.231828	0.152766	0.563731	0.780478	8
Alanine like	0.00872366	0.00489161	0.00407193	0.0546539	0.109047	0.0609735	0.0515981	0.094836	0.200579	0.175083	0.640735	0.946698	8
1. Del-3,5-O-diglucoside	0	0	0	0	0	0	0	0	0.00159772	0.0901901	0.758418	0.834653	8
2. Cyanidin-3, 5-O-diglucoside	0	0	0	0	0	0	0	0.00702799	0.0424058	0.351885	0.636555	0.864094	8
4. Petunidin-3, 5-O-diglucoside	0	0	0	0	0	0	0	0	0	0.121632	0.688527	0.789809	8
5. Dihydroquercetin-3-O-hexoside	0	0	0	0	0	0	0	0	0	0.346906	0.526281	0.806878	8
6. Peonidin-3, 5-O-digucoside	0	0	0	0	0	0	0	0	0.0544638	0.455385	0.69453	0.901452	8
7. Malvidin-3, 5-O-diglucoside	0	0	0	0	0	0	0	0	0	0	0.76166	0.846309	8
8. Delphinidin-3-O-glucoside	0	0	0	0	0	0	0	0	0	0.226651	0.69397	0.907462	8
10. MDHQ-hexoside	0	0	0	0	0	0	0	0	0	0.416135	0.676209	0.834812	8
11. Delphinidin-3-O-acetylglucoside-5-O-glucoside	0	0	0	0	0	0	0	0	0	0	0.757041	0.756375	8
13. Lut/Kae/Cy-methylGlu-hexoside	0	0	0	0	0	0	0	0	0	0.417461	0.767121	0.847042	8
14. Cyanidin-3-O-glucoside	0	0	0	0	0	0	0	0	0.0715333	0.635213	0.346096	0.575597	8
15. Cyanidin-3-O-acetylglucoside-5-O-glucoside	0	0	0	0	0	0	0	0	0	0.38667	0.730196	0.868542	8
16. Pn-methylGlu-hexoside	0	0	0	0	0	0	0	0	0.053487	0.384329	0.722932	0.869738	8
17. Mv-methylGlu-glucoside	0	0	0	0	0	0	0	0	0	0.100128	0.687078	0.764797	8
18. Peonidin-3-O-glucoside	0	0	0	0	0	0	0	0	0.0116802	0.535332	0.19996	0.440439	8
19. Peonidin-3-O-acetylglucoside-5-O-glucoside	0	0	0	0	0	0	0	0	0	0.318219	0.634068	0.876393	8
21. Myricetin-3-O-glucoside	0.21072	0.13237	0.45129	0.483943	0.0952299	0.0405025	0.0509777	0.00953274	0.0193282	0.0589248	0.818758	0.907507	8
22. Delphinidin-3-O-acetylglucoside	0.00121927	0.00154911	0.00146412	0.000707956	0.00137549	0.000503988	0.00896867	0.00193311	0.00946229	0.184564	0.682548	0.856889	8
23. Lut/Kae/Cy-methylGlu	0	0	0	0	0	0	0	0	0	0.541161	0.357663	0.554925	8
24. Cyanidin-3-O-coumarylglucoside	0	0	0	0	0	0	0	0	0	0.270302	0.648751	0.872257	8
25. Delphinidin-3-O-coumarylglucoside-5-O-glucoside	0	0	0	0	0	0	0	0	0	0.0683009	0.844309	0.869684	8
26. Laricitrin 3-O-glucuronide	0	0	0	0	0	0	0	0	0	0	0.706116	0.866126	8
27. Cyanidin-3-O-acetylglucoside	0	0	0	0	0	0	0	0	0	0.591875	0.490105	0.812632	8
29. Petunidin-3-O-coumarylglucoside-5-O-glucoside	0	0	0	0	0	0	0	0	0	0.0635369	0.669411	0.763816	8
30. Cyanidin-3-O-coumarylglucoside-5-O-glucoside	0	0	0	0	0	0	0	0.00478524	0.0641105	0.223663	0.733505	0.863335	8
32. Malvidin-3-O-coumarylglucoside-5-O-glucoside	0	0	0	0	0	0	0	0	0	0.0683718	0.763396	0.863598	8
33. Pg-3-O-Cou-Glc-5-O-Glc	0	0	0	0	0	0	0	0	0	0	0.69615	0.88556	8
34. Peonidin-3-O-coumarylglucoside-5-O-glucoside	0	0	0	0	0	0	0	0	0.0616085	0.211862	0.611225	0.873246	8
35. Lut/Kae/Cy-(GlcCou)-methylGlu	0	0	0	0	0	0	0	0	0.076992	0.234153	0.801371	0.927121	8
37. Delphinidin-3-O-coumarylglucoside	0	0	0	0	0	0	0	0	0	0.0588306	0.606848	0.870273	8
40. Pn-(Glc-Cou)-methylGlu	0	0	0	0	0	0	0	0	0	0.215884	0.643249	0.940029	8
41. Cyanidin-3-O-coumarylglucoside	0	0	0	0	0	0	0	0	0	0.253772	0.500217	0.929778	8
42. Petunidin-3-O-coumarylglucoside	0	0	0	0	0	0	0	0	0	0	0.484828	0.951384	8
46. Pelargonidin-3-(6''-coumaryl)-glucoside	0	0	0	0	0	0	0	0	0.295892	0.395187	0.533801	0.857684	8
47. Peonidin-3-O-coumarylglucoside	0	0	0	0	0	0	0	0	0	0.276541	0.38941	0.910389	8
48. Malvidin-3-O-coumarylglucoside	0	0	0	0	0	0	0	0	0	0	0.503955	0.991831	8
A5AHY0	0	0	0	0.232517	0	0.229055	0.857283	0.551179	0	0	0.285776	0	9	'11.1.9/21.2.1'	'lipid metabolism.FA synthesis and FA elongation.long chain fatty acid CoA ligase/redox.ascorbate and glutathione.ascorbate'
A5AI12	0.136674	0	0	0	0	0	0.831519	0	0.342218	0	0	0	9	'29.5.11.3'	'protein.degradation.ubiquitin.E2'
A5AQ47	0	0	0	0.0779196	0.103305	0.20949	0.735606	0	0.0750128	0.207739	0.0953385	0.238999	9	'35.2'	'not assigned.unknown'
A5ASW8	0.55632	0	0	0	0.18867	0	0.792488	0.918932	0	0	0	0	9	'1.1.1.1'	'PS.lightreaction.photosystem II.LHC-II'
A5B6T9	0.216483	0	0	0.264424	0.522111	0.509348	0.886415	0.283418	0	0	0	0	9	'35.2'	'not assigned.unknown'
A5B7N6	0	0	0	0	0	0.0495529	0.703773	0.880385	0.0573803	0.0517201	0.175094	0.142086	9	'10.5.1.1'	'cell wall.cell wall proteins.AGPs.AGP'
A5B8Y3	0	0	0	0	0	0.158162	0.790051	0	0	0.168932	0	0.378219	9	'35.2'	'not assigned.unknown'
A5B9M3	0.172967	0.192173	0	0	0	0.626604	0.333333	0.285457	0	0	0	0	9	'16.5.1.1.1.4'	'secondary metabolism.sulfur-containing.glucosinolates.synthesis.aliphatic.methylthioalkylmalate isomerase small subunit (MAM-IS)'
A5BB66	0	0	0	0	0	0	0.613642	0.678865	0	0	0	0.109318	9	'10.5.1.1'	'cell wall.cell wall proteins.AGPs.AGP'
A5BDX1	0	0	0	0	0.291266	0.509348	0.886415	0.283418	0	0.233554	0	0	9	'35.1'	'not assigned.no ontology'
A5BGB7	0	0	0	0	0	0.321572	0.665457	0	0	0.15998	0.143008	0.298642	9	'35.2'	'not assigned.unknown'
A5C5V6	0.368865	0	0.215104	0	0.205064	0.681051	0.499052	0.880385	0	0	0	0.213806	9	'35.2'	'not assigned.unknown'
A5C997	0.403107	0	0	0	0.136709	0.283701	0.574233	0.698034	0	0.130087	0	0	9	'35.2'	'not assigned.unknown'
D7T881	0.235796	0	0	0	0.23115	0	0.520026	0.880385	0	0	0	0	9	'35.2'	'not assigned.unknown'
D7U2H1	0.100989	0.181881	0	0	0.110156	0.13725	0.770167	0.792724	0.123295	0.111132	0	0	9	'30.5/31.2'	'signalling.G-proteins/cell.division'
F6GU22	0	0	0	0	0	0.170333	0.278494	0.880385	0	0	0.283635	0.380172	9	'17.7.1.2/33.99'	'hormone metabolism.jasmonate.synthesis-degradation.lipoxygenase/development.unspecified'
F6GZC7	0	0	0	0	0	0.165082	0.705548	0.483214	0.50683	0.66246	0	0	9	'11.1.15/29.2.2'	'lipid metabolism.FA synthesis and FA elongation.ACP desaturase/protein.synthesis.ribosome biogenesis'
F6H3Q4	0	0	0	0.0779196	0.103305	0.28095	0.822931	0	0.0750128	0.278842	0.143008	0.398189	9	'35.2'	'not assigned.unknown'
F6H3R0	0	0	0	0	0	0.237242	0.790051	0	0	0.253398	0	0.473029	9	'35.2'	'not assigned.unknown'
F6H737	0.113649	0.136455	0	0	0.123967	0.154457	0.793716	0.625997	0	0.125065	0	0	9	'30.5/31.2'	'signalling.G-proteins/cell.division'
F6HHQ0	0	0	0	0	0	0.0473226	0.672097	0.877796	0.108123	0.0493922	0.133326	0.107476	9	'10.5.1.1'	'cell wall.cell wall proteins.AGPs.AGP'
F6HIG7	0.462863	0.258749	0	0	0.205064	0.198212	0.850863	0.643594	0	0	0	0	9	'35.2'	'not assigned.unknown'
F6I186	0	0	0	0.323525	0	0.16283	0.788145	0.572081	0	0.148177	0.60313	0.153137	9	'9/29.2.1.1.2.1.31'	'mitochondrial electron transport / ATP synthesis/protein.synthesis.ribosomal protein.prokaryotic.mitochondrion.30S subunit.S31'
F6I557	0	0	0	0	0	0	0.705294	0.766793	0	0	0	0	9	'10.5.1.1'	'cell wall.cell wall proteins.AGPs.AGP'
Glycine	0.0481856	0.110852	0.0460328	0.101788	0.138238	0.25655	0.360578	0.0624353	0.113442	0.0123222	0.103526	0.172759	9
A5AFS1	0.209279	0.166295	0.218992	0.156738	0.84524	0.563374	0.355306	0.259686	0.236054	0.273332	0.33911	0.131342	10	'29.2.4'	'protein.synthesis.elongation'
A5AGM9	0.353773	0.349222	0.33755	0.27489	0.850272	0.61575	0.383258	0.19026	0.327692	0.385858	0.363349	0.157598	10	'29.2.4'	'protein.synthesis.elongation'
A5AL04	0.649273	0.286335	0.190698	0.136394	0.534149	0.385304	0.338285	0	0.141212	0.115327	0	0	10	'17.3.2.99/29.2.3/30.5'	'hormone metabolism.brassinosteroid.signal transduction.other/protein.synthesis.initiation/signalling.G-proteins'
A5AWN7	0	0.396866	0.747659	0.618728	0.73168	0.23332	0.556435	0.304397	0	0.283382	0	0	10	'10.8.99/26.18/33.99'	'cell wall.pectinesterases.misc/misc.invertase/pectin methylesterase inhibitor family protein/development.unspecified'
A5AX94	0.486459	0.311747	0.466091	0.308522	0.6668	0.605271	0	0.333333	0.301916	0.271227	0	0	10	'29.2.1.2.1.14/29.2.2'	'protein.synthesis.ribosomal protein.eukaryotic.40S subunit.S14/protein.synthesis.ribosome biogenesis'
A5AYP2	0	0.15728	0.728756	0.714595	0.706015	0.474548	0.230523	0.397255	0	0.291668	0.685647	0.412618	10	'26.8'	'misc.nitrilases, nitrile lyases, berberine bridge enzymes, reticuline oxidases, troponine reductases'
A5B0Z2	0.257516	0	0	0	0.930853	0	0	0	0	0	0	0	10	'29.2.1.2.1.21'	'protein.synthesis.ribosomal protein.eukaryotic.40S subunit.S21'
A5B126	0.113344	0.383482	0.117691	0	0.579762	0.218094	0.333181	0.469597	0.328019	0.395613	0	0.102774	10	'35.2'	'not assigned.unknown'
A5B427	0.241944	0.148253	0.291249	0.468007	0.746435	0.56657	0.522706	0.411268	0.141809	0.166173	0.0428357	0.027578	10	'9.9/27.3.35/28.99'	'''mitochondrial electron transport / ATP synthesis.F1-ATPase/RNA.regulation of transcription.bZIP transcription factor family/DNA....'' <Preview truncated at 128 characters>'
A5B8T3	0.425181	0.287597	0.333894	0.769477	0.546427	0.532562	0.307321	0.16049	0.225543	0.290334	0	0.114414	10	'2.2.1.1'	'major CHO metabolism.degradation.sucrose.fructokinase'
A5BGW2	0.174164	0.20113	0	0.333333	0.197463	0.65581	0	0	0.215075	0	0	0	10	'35.2'	'not assigned.unknown'
A5BIY8	0	0	0.186116	0.466976	0.909785	0.483338	0.53309	0.493292	0.128836	0.529621	0	0	10	'16.8.3.1'	'secondary metabolism.flavonoids.dihydroflavonols.dihydroflavonol 4-reductase'
A5BVL7	0.199382	0.358998	0.493355	0.540825	0.485129	0.827021	0.132804	0.22245	0.316417	0.225599	0.206407	0.19139	10	'35.1.26'	'not assigned.no ontology.DC1 domain containing protein'
A5BVN4	0.173881	0.200804	0.206795	0.768228	0.530476	0	0	0	0	0	0	0	10	'23.4.10/29.5.11.3'	'nucleotide metabolism.phosphotransfer and pyrophosphatases.nucleoside diphosphate kinase/protein.degradation.ubiquitin.E2'
A5C0U0	0.396295	0	0	0	0.730096	0.731697	0.536163	0.333333	0	0	0	0	10	'27.4'	'RNA.RNA binding'
A5C2T5	0.187997	0.44021	0.244839	0.834271	0.521395	0.198212	0	0.333333	0.148902	0	0	0	10	'29.5.11.4.2/30.3'	'protein.degradation.ubiquitin.E3.RING/signalling.calcium'
A5C4C2	0.362158	0.374996	0.212612	0.216758	0.894151	0.654313	0.335316	0.208884	0.234114	0.367223	0.333801	0.102567	10	'29.2.4'	'protein.synthesis.elongation'
C7FB07	0	0	0.216727	0.222589	0.309916	0.68619	0.576688	0	0	0.213307	0	0	10	'20.2.1/29.5.5'	'stress.abiotic.heat/protein.degradation.serine protease'
D7SIR1	0	0.144234	0.333333	0.451618	0.571611	0.237215	0	0.358759	0.257688	0.340177	0.316346	0.509223	10	'22.1.4/27.3.44/30.2.16'	'''polyamine metabolism.synthesis.agmatine deiminase/RNA.regulation of transcription.chromatin remodeling factors/signalling.recept...'' <Preview truncated at 128 characters>'
D7SJX8	0.103749	0.0706744	0.0774354	0.154984	0.434308	0.552999	0.268927	0.513137	0.245536	0.190567	0.251623	0.158488	10	'29.4/31.3.1'	'protein.postranslational modification/cell.cycle.peptidylprolyl isomerase'
D7T1A7	0.540444	0.214582	0.147323	0.385018	0.71125	0.466447	0.392011	0.471561	0	0	0	0	10	'29.4/29.6'	'protein.postranslational modification/protein.folding'
D7T1V9	0	0	0	0	0.597043	0.738038	0	0	0	0	0	0	10	'33.99'	'development.unspecified'
D7TAP7	0.336843	0.190739	0.196431	0.413611	0.930853	0.504828	0.201411	0.216235	0.427782	0.367112	0	0.411085	10	'11.1.4/26.8/26.22'	'''lipid metabolism.FA synthesis and FA elongation.ACP oxoacyl reductase/misc.nitrilases, nitrile lyases, berberine bridge enzymes,...'' <Preview truncated at 128 characters>'
D7TCM2	0.116501	0.613265	0.596642	0.447135	0.503765	0.438682	0.334961	0	0.143867	0.125688	0	0.30531	10	'8.1.1.2'	'TCA / organic transformation.TCA.pyruvate DH.E2'
D7THS4	0.466215	0.159546	0	0.163118	0.720498	0.460797	0.155896	0	0.331111	0	0	0.250596	10	'10.1.5/25/27.3.1'	'''cell wall.precursor synthesis.UXS/C1-metabolism/RNA.regulation of transcription.ABI3/VP1-related B3-domain-containing transcript...'' <Preview truncated at 128 characters>'
D7TI74	0.307626	0.566983	0.280631	0.302685	0.886576	0.333333	0.287747	0	0	0	0	0	10	'21.6/27.3.6'	'redox.dismutases and catalases/RNA.regulation of transcription.basic helix-loop-helix family (bHLH)'
D7TNN1	0.331302	0.398173	0.581199	0.749561	0.930853	0.668339	0.592792	0.254995	0.384201	0.392943	0	0	10	'20.2.99/33.1'	'stress.abiotic.unspecified/development.storage proteins'
D7TNT9	0.122237	0.472508	0.443079	0.519574	0.717002	0.295006	0	0	0.449812	0.340997	0	0.363038	10	'35.2'	'not assigned.unknown'
D7TQ89	0	0.150046	0.502235	0.582005	0.488173	0.213583	0	0.170102	0	0	0	0	10	'11.8.1/13.1.2.3.2/29.4'	'''lipid metabolism.exotics (steroids, squalene etc).sphingolipids/amino acid metabolism.synthesis.glutamate family.arginine.acetyl...'' <Preview truncated at 128 characters>'
D7U1Z6	0.215326	0	0.414859	0.831158	0.64996	0.544726	0.522681	0.324352	0.422149	0.657109	0	0.21584	10	'35.2'	'not assigned.unknown'
D7UBY5	0.179754	0	0	0	0.800261	0.533082	0.525184	0.288356	0.315088	0	0.222104	0.264269	10	'35.2'	'not assigned.unknown'
E0CQ38	0	0.236287	0.524074	0.519545	0.825311	0.621929	0.676294	0	0.218185	0	0	0	10	'23.5.5'	'nucleotide metabolism.deoxynucleotide metabolism.dUTP diphosphatase'
E0CRP4	0.70917	0	0.146942	0.346104	0.330964	0.557749	0.675994	0.145466	0.205816	0	0	0	10	'1.2.2/21.2.1'	'PS.photorespiration.glycolate oxydase/redox.ascorbate and glutathione.ascorbate'
E0CSM0	0.526128	0	0	0	0.81831	0.142917	0.200803	0.223708	0	0	0	0	10	'21.1'	'redox.thioredoxin'
F6GUB9	0	0.2725	0	0.603761	0.569098	0.88852	0	0	0.311711	0	0	0	10	'35.2'	'not assigned.unknown'
F6GUN2	0.136531	0.476363	0.414783	0.535477	0.299823	0.555531	0.422183	0.369665	0.186784	0.150106	0.288983	0.181774	10	'34.9'	'transport.metabolite transporters at the mitochondrial membrane'
F6GVD3	0	0.245469	0.533898	0.532291	0.512647	0.800384	0	0	0	0.491935	0.333333	0	10	'13.1.4.1/29.2.1.2.2.537/29.2.2/30.4.1'	'''amino acid metabolism.synthesis.branched chain group.common/protein.synthesis.ribosomal protein.eukaryotic.60S subunit.L37A/prot...'' <Preview truncated at 128 characters>'
F6H088	0	0.446395	0.723648	0.878512	0.654375	0.758022	0.275578	0.263388	0.560888	0.596129	0	0.113799	10	'2.2.1.4'	'major CHO metabolism.degradation.sucrose.hexokinase'
F6H2W4	0	0.181667	0	0.192147	0.178355	0.789656	0	0	0	0.179935	0	0	10	'29.1.12'	'protein.aa activation.aspartate-tRNA ligase'
F6H7I5	0.373344	0.575223	0.331633	0.326577	0.629048	0.245878	0	0.464052	0	0.289862	0	0.154161	10	'8.1.1.2/8.1.5'	'TCA / organic transformation.TCA.pyruvate DH.E2/TCA / organic transformation.TCA.2-oxoglutarate dehydrogenase'
F6HA96	0	0.236287	0.524074	0.730287	0.825311	0.621929	0.676294	0	0.218185	0	0	0	10	'23.5.5'	'nucleotide metabolism.deoxynucleotide metabolism.dUTP diphosphatase'
F6HHQ2	0.128758	0	0.562677	0.316957	0.790406	0.777522	0	0	0.320836	0.417963	0.576731	0.552008	10	'16.5.1.3.2/17.7.3/26.16'	'''secondary metabolism.sulfur-containing.glucosinolates.degradation.nitrilespecifier protein/hormone metabolism.jasmonate.induced-...'' <Preview truncated at 128 characters>'
F6HRW7	0.31384	0	0.250949	0.464233	0.534407	0.155342	0.165039	0	0.320092	0.477995	0	0.219142	10	'21.1/21.4'	'redox.thioredoxin/redox.glutaredoxins'
F6HZU4	0.513072	0	0	0	0.641854	0.58117	0.415025	0.355696	0	0	0	0	10	'1.1.2.2/26.21'	'''PS.lightreaction.photosystem I.PSI polypeptide subunits/misc.protease inhibitor/seed storage/lipid transfer protein (LTP) family...'' <Preview truncated at 128 characters>'
F6I397	0.229491	0.44366	0.730428	0.743694	0.739197	0.744023	0.229571	0.183218	0.361822	0.267194	0.148078	0.0557876	10	'1.3.8/7.2.1'	'PS.calvin cycle.transketolase/OPP.non-reductive PP.transketolase'
Serine	0.0139542	0.0574165	0.0406122	0.909906	0.569535	0.473957	0.0243028	0.24675	0.245817	0.143453	0.188369	0.155398	10
Ethanolamine	0.788615	0.316109	0.194165	0.314092	0.443296	0.67346	0.0508865	0.152223	0.223561	0.059799	0.0162644	0.0107579	10
Threonine	0.031631	0.264402	0.430537	0.878701	0.777597	0.76215	0.276492	0.393047	0.351333	0.169314	0.379674	0.369919	10
Succinic acid	0.0361774	0.121826	0.207634	0.847678	0.666911	0.265339	0.172398	0.0904231	0.151764	0.0778074	0.0184137	0.0190957	10
Glyceric acid	0.142927	0.138674	0.489101	0.774271	0.739323	0.252576	0.0744033	0.0991581	0.0788858	0.026037	0.0327158	0.0138855	10
Acid like 1	0.036251	0.124001	0.21154	0.395823	0.527475	0.794461	0.417998	0.310348	0.177441	0.0967539	0.0213691	0.0149359	10
Malic-acid, 1-methylester	0.0273674	0.101731	0.193021	0.325989	0.497529	0.818204	0.456358	0.333228	0.181732	0.108329	0.0314079	0.0188591	10
Unknown 3	0.120341	0.0112011	0.0913047	0.738724	0.949324	0.363667	0.0798699	0.17947	0.198033	0.165361	0.133933	0.0997262	10
Erythrirol	0.157029	0.442937	0.844896	0.729063	0.866351	0.582131	0.10411	0.146869	0.218058	0.0734904	0.529674	0.326109	10
Oxaloacetate like	0.320474	0.0220272	0.149854	0.23092	0.594315	0.808236	0.513821	0.3819	0.150376	0.0604303	0.0543532	0.0325104	10
Threonic acid	0.0229225	0.00269025	0.235208	0.601948	0.776092	0.604867	0.317981	0.29427	0.268629	0.151146	0.11124	0.0643564	10
Sugar like 2	0.0268449	0.202271	0.412021	0.633449	0.552015	0.437824	0.128202	0.236072	0.372631	0.340223	0.332916	0.454618	10
Gluconic acid	0.398341	0.288533	0.718747	0.729979	0.937229	0.588283	0.134353	0.0899489	0.133255	0.0344814	0.0100706	0.00495771	10
Galactonic acid	0.0626448	0.0565669	0.41201	0.881382	0.952564	0.609349	0.150343	0.116942	0.110505	0.0529085	0.0403776	0.0233616	10
Secologanin like	0	0	0.0875319	0.328653	0.896103	0.317621	0.10581	0.0570726	0.182686	0.149704	0.0219182	0	10
A0A024FR46	0.92116	0.621529	0.539111	0.475578	0.338647	0.301242	0.32462	0.540528	0.177348	0.0729654	0.183093	0.192264	11	'16.1'	'secondary metabolism.simple phenols'
A5ADJ5	0.840624	0.589758	0.525266	0.54867	0.412699	0.289652	0.28073	0.228787	0.196149	0.201674	0.236118	0.195014	11	'21.2.2/27.4/29.4'	'redox.ascorbate and glutathione.glutathione/RNA.RNA binding/protein.postranslational modification'
A5AEB4	0.638392	0.448295	0.694062	0.75877	0.699408	0.618876	0.50738	0.442523	0.0840851	0.0728072	0.244845	0.283647	11	'1.1.2.2'	'PS.lightreaction.photosystem I.PSI polypeptide subunits'
A5AEX6	0.503938	0.564465	0.933394	0.639134	0.560205	0.694661	0.620225	0.818567	0.49804	0.390695	0	0.513965	11	'26.1'	'misc.misc2'
A5AGN5	0.725678	0.618427	0.65572	0.76393	0.625276	0.641733	0.0853605	0.117804	0.246671	0.36068	0.0970356	0.0839832	11	'13.1.4.1.2'	'amino acid metabolism.synthesis.branched chain group.common.ketol-acid reductoisomerase'
A5AHP2	0.71544	0.622597	0.625657	0.682278	0.615205	0.411036	0.491215	0.489019	0	0.252633	0.337037	0.336978	11	'9.1.1/31.3'	'mitochondrial electron transport / ATP synthesis.NADH-DH (type I).complex I/cell.cycle'
A5AMM2	0.749008	0.564375	0.733223	0.852507	0.582303	0.579	0.328936	0.136082	0.397573	0.178339	0	0	11	'26.1'	'misc.misc2'
A5ATU0	0.692458	0.655336	0.283099	0.442481	0.518723	0.436236	0.362981	0.341182	0.205596	0.325345	0.396281	0.280407	11	'9.9'	'mitochondrial electron transport / ATP synthesis.F1-ATPase'
A5AX39	0.871825	0.601547	0.786128	0.622483	0.607834	0.569518	0.196036	0.129777	0.433867	0.484228	0.291587	0.429223	11	'35.2'	'not assigned.unknown'
A5AZ52	0.94369	0.548438	0.363534	0.472218	0.269636	0.202055	0.306106	0.537922	0.203139	0.0800748	0.237953	0.191246	11	'16.1'	'secondary metabolism.simple phenols'
A5B0L5	0.911771	0.703062	0.783786	0.840032	0.626206	0	0.522705	0.218199	0	0.127091	0.168673	0	11	'3.4.1/10.3/13.1.3.4'	'''minor CHO metabolism.myo-inositol.poly-phosphatases/cell wall.hemicellulose synthesis/amino acid metabolism.synthesis.aspartate ...'' <Preview truncated at 128 characters>'
A5B1Y5	0.815613	0.478304	0.846142	0.740828	0.807754	0.73326	0.565618	0.828232	0.131789	0.138066	0.268114	0.131341	11	'21.6/29.2.2'	'redox.dismutases and catalases/protein.synthesis.ribosome biogenesis'
A5B8K4	0.552313	0.555881	0.803697	0.315596	0.473509	0.553751	0.168296	0.164992	0.559852	0.495615	0.197799	0.148977	11	'8.1.4/11.1.9/27.2/29.5.11.4.2'	'''TCA / organic transformation.TCA.IDH/lipid metabolism.FA synthesis and FA elongation.long chain fatty acid CoA ligase/RNA.transc...'' <Preview truncated at 128 characters>'
A5B9P8	0.815286	0.833202	0.781319	0.548734	0.872197	0.716153	0.480974	0.46901	0.222212	0.345891	0.404775	0.330616	11	'31.3.1'	'cell.cycle.peptidylprolyl isomerase'
A5BDH7	0.880939	0.797228	0.561713	0.689726	0.49925	0.565773	0.431656	0.500756	0.257435	0.327614	0.26877	0.181401	11	'1.3.6/11.1.30'	'PS.calvin cycle.aldolase/lipid metabolism.FA synthesis and FA elongation.pyruvate kinase'
A5BSB1	0.823493	0.806431	0.639701	0.619106	0.723936	0.571937	0.575487	0.534793	0.457675	0.353709	0.246199	0.250258	11	'1.1.4.1'	'PS.lightreaction.ATP synthase.alpha subunit'
A5BV56	0.759971	0.668926	0.628941	0.556852	0.716745	0.72205	0.511667	0.409729	0.384328	0.36564	0.145804	0.29555	11	'21.2/29.2.4'	'redox.ascorbate and glutathione/protein.synthesis.elongation'
A5BVI0	0.781598	0.703062	0.495567	0.555733	0.275469	0.418386	0.351619	0.395375	0	0.25715	0.17439	0.277331	11	'9.1.1/31.3'	'mitochondrial electron transport / ATP synthesis.NADH-DH (type I).complex I/cell.cycle'
A5BXL8	0.910793	0.898334	0.809382	0.641187	0.49046	0.301032	0	0.214457	0.40148	0.300496	0.262957	0.248307	11	'11.9.4.5/13.2.4.1/13.2.4.5'	'''lipid metabolism.lipid degradation.beta-oxidation.acyl-CoA thioesterase/amino acid metabolism.degradation.branched chain group.s...'' <Preview truncated at 128 characters>'
A5C4J2	0.409463	0.753231	0.677314	0.213452	0.582138	0.127673	0.43971	0.42863	0.363641	0.393084	0	0	11	'29.2.1.2.1.19/29.2.2'	'protein.synthesis.ribosomal protein.eukaryotic.40S subunit.S19/protein.synthesis.ribosome biogenesis'
A5C718	0.810964	0.547015	0.413207	0.458645	0.510731	0.496352	0.466254	0.325546	0.35534	0.38775	0.496588	0.437413	11	'1.3.2/26.1/34.3'	'PS.calvin cycle.rubisco small subunit/misc.cytochrome P450/transport.amino acids'
A5CAF8	0.919107	0.838859	0.726966	0.544798	0.38328	0.605978	0.217217	0.365074	0.278498	0.170117	0.338335	0.397741	11	'1.3.3/4.1.11/29.2.2'	'''PS.calvin cycle.phosphoglycerate kinase/glycolysis.cytosolic branch.3-phosphoglycerate kinase (PGK)/protein.synthesis.ribosome b...'' <Preview truncated at 128 characters>'
B6VJY3	0.672453	0.75742	0.660529	0.449754	0.822728	0.669131	0.526312	0.703637	0.304846	0.434811	0.241906	0.372358	11	'1.1.4.1'	'PS.lightreaction.ATP synthase.alpha subunit'
D7SGX1	0.635074	0.689043	0.769988	0.594104	0.508665	0.315112	0.228028	0.494073	0.393215	0.214389	0.525201	0.535491	11	'21.1/27.3.6/29.2.4'	'redox.thioredoxin/RNA.regulation of transcription.basic helix-loop-helix family (bHLH)/protein.synthesis.elongation'
D7SIZ7	0.882698	0.596448	0.748104	0.549181	0.815474	0.544841	0.500049	0.708922	0.510651	0.32824	0.444748	0.365152	11	'17.2.3/20.2.1/29.6'	'hormone metabolism.auxin.induced-regulated-responsive-activated/stress.abiotic.heat/protein.folding'
D7SKB2	0.961956	0.606312	0.467452	0.410309	0.353311	0.284624	0.347823	0.184651	0.156913	0.0676139	0.0590605	0.0495895	11	'1.3.13'	'PS.calvin cycle.rubisco interacting'
D7SLM9	0.859625	0.644533	0.614666	0.655965	0.590155	0.498193	0.386609	0.100318	0.373835	0.428067	0.17599	0.120974	11	'1.3.13/29.6'	'PS.calvin cycle.rubisco interacting/protein.folding'
D7SNZ1	0.816791	0.853299	0.812264	0.660684	0.697459	0.456966	0.493772	0.358513	0	0.238806	0.0796683	0	11	'1.1.5.3/29.5.3'	'PS.lightreaction.other electron carrier (ox/red).ferredoxin reductase/protein.degradation.cysteine protease'
D7SQ37	0.864556	0.797716	0.580383	0.233923	0.371077	0.292454	0.37802	0.392078	0.178242	0.227592	0.097479	0.191371	11	'35.2'	'not assigned.unknown'
D7SUL9	0.803951	0.561609	0.666957	0.72504	0.791499	0.245468	0.190835	0.507828	0.335564	0.30112	0.409226	0.458404	11	'29.5.11.20/30.2.16'	'protein.degradation.ubiquitin.proteasom/signalling.receptor kinases.Catharanthus roseus-like RLK1'
D7SW25	0.511516	0.744826	0.69708	0.409852	0.468262	0.335212	0.127696	0.288126	0.285473	0.272645	0.352047	0.279165	11	'29.2.1.2.2.30/29.2.2'	'protein.synthesis.ribosomal protein.eukaryotic.60S subunit.L30/protein.synthesis.ribosome biogenesis'
D7T2G6	0.822819	0.738087	0.783519	0.522299	0.519022	0.220446	0.349918	0.411884	0.326179	0.328275	0.297601	0.159094	11	'35.2'	'not assigned.unknown'
D7T5C1	0.724622	0.8544	0.644201	0.656865	0.299774	0.433936	0.210705	0.118949	0.0417267	0.115777	0.129698	0.0857549	11	'35.2'	'not assigned.unknown'
D7T6P4	0.759354	0.726448	0.623607	0.650285	0.491823	0.499228	0.235773	0.230713	0.151752	0.205649	0.190164	0.226907	11	'12.2.2/20.2.99/27.3.69/34.12'	'''N-metabolism.ammonia metabolism.glutamine synthetase/stress.abiotic.unspecified/RNA.regulation of transcription.SET-domain trans...'' <Preview truncated at 128 characters>'
D7T6T0	0.66919	0.416262	0.669647	0.664895	0.749105	0.652325	0.709346	0.226803	0.213932	0.1869	0	0.658788	11	'19.4/20.2.99/21.5'	'tetrapyrrole synthesis.ALA dehydratase/stress.abiotic.unspecified/redox.peroxiredoxin'
D7TCD6	0.591282	0.885778	0.619467	0.400225	0.602123	0.343468	0.508797	0.196899	0.408645	0.423625	0.497412	0.265911	11	'35.2'	'not assigned.unknown'
D7TFV8	0.699354	0.647141	0.532185	0.256114	0.427971	0.569427	0.136577	0.309336	0.391186	0.464018	0.476296	0.389645	11	'13.2.4.3/16.4.2/29.5.7'	'''amino acid metabolism.degradation.branched chain group.valine/secondary metabolism.N misc.betaine/protein.degradation.metallopro...'' <Preview truncated at 128 characters>'
D7TQM9	0.549214	0.545579	0.700102	0.541471	0.542467	0.299562	0.207084	0.27285	0.112679	0.328683	0.530317	0.669029	11	'8.1.4/8.2.4'	'TCA / organic transformation.TCA.IDH/TCA / organic transformation.other organic acid transformations.IDH'
D7TS57	0.922245	0.539291	0.679594	0.534271	0.578213	0.44465	0.336766	0.152032	0.260829	0.264237	0.274804	0.29216	11	'20.2.1/29.4/29.6'	'stress.abiotic.heat/protein.postranslational modification/protein.folding'
D7TUK1	0.447403	0.688898	0.831662	0.501394	0.635666	0.248595	0.273438	0.129741	0	0	0	0	11	'17.2.3/34.3'	'hormone metabolism.auxin.induced-regulated-responsive-activated/transport.amino acids'
D7TUK6	0.555846	0.779048	0.951831	0.622924	0.628241	0.30885	0	0.161188	0	0	0	0	11	'17.2.3/34.3'	'hormone metabolism.auxin.induced-regulated-responsive-activated/transport.amino acids'
D7TWS2	0.309294	0.769889	0.846593	0.769565	0.750175	0.564039	0.403232	0.464474	0.488734	0.485438	0.208317	0.258006	11	'5.1/16.4.2/29.2.2'	'fermentation.aldehyde dehydrogenase/secondary metabolism.N misc.betaine/protein.synthesis.ribosome biogenesis'
D7U0E8	0.719392	0.445301	0.622384	0.763893	0.753903	0.70045	0.532799	0.316967	0.457889	0.514393	0.356391	0.132254	11	'1.3.13/29.6'	'PS.calvin cycle.rubisco interacting/protein.folding'
D7U2D2	0.681897	0.947468	0.762425	0.739567	0.52975	0.426997	0.272955	0.611676	0.549778	0.484727	0.167543	0.39296	11	'8.1.8'	'TCA / organic transformation.TCA.fumarase'
D7UBZ3	0.700036	0.895171	0.78861	0.561652	0.525546	0.498364	0.0978462	0.0726715	0.104631	0.117014	0	0.0553615	11	'16.2.1.10'	'secondary metabolism.phenylpropanoids.lignin biosynthesis.CAD'
D7UD99	0.855788	0.781734	0.886097	0.450637	0.144944	0.421227	0.292473	0.133896	0.232028	0.196415	0.200481	0.261648	11	'21.6'	'redox.dismutases and catalases'
F6GST3	0.495792	0.696437	0.66059	0.742535	0.881431	0.737963	0.562273	0.264784	0.430075	0.18125	0	0.165548	11	'13.1.2.3.22'	'amino acid metabolism.synthesis.glutamate family.arginine.argininosuccinate synthase'
F6GT74	0.844459	0.719511	0.411539	0.466461	0.329726	0.356302	0.29259	0.168479	0.478999	0.542351	0.331357	0.40613	11	'6.3/8.1.9/8.2.9'	'''gluconeogenesis / glyoxylate cycle.malate dehydrogenase/TCA / organic transformation.TCA.malate DH/TCA / organic transformation....'' <Preview truncated at 128 characters>'
F6GTP8	0.745925	0.618102	0.699136	0.532729	0.747916	0.747122	0.425533	0.491194	0	0.13792	0	0.142537	11	'29.4/29.5.3'	'protein.postranslational modification/protein.degradation.cysteine protease'
F6GTR5	0.965462	0.543285	0.733107	0.538561	0.627811	0.500456	0.242031	0.169446	0	0.0836089	0	0	11	'29.2.4'	'protein.synthesis.elongation'
F6GWA8	0.759505	0.867212	0.705035	0.782597	0.54829	0.479721	0.103878	0.189803	0.429765	0.410645	0.285805	0.292041	11	'1.3.13/29.6'	'PS.calvin cycle.rubisco interacting/protein.folding'
F6GWQ0	0.933501	0.699145	0.696039	0.707447	0.409567	0.657605	0.311818	0.322383	0.195593	0.320133	0.238081	0.160688	11	'1.3.6/11.1.30'	'PS.calvin cycle.aldolase/lipid metabolism.FA synthesis and FA elongation.pyruvate kinase'
F6GZK4	0.734672	0.833385	0.695805	0.824231	0.509033	0.580868	0.32702	0.638044	0.276048	0.194463	0.238649	0.115076	11	'35.2'	'not assigned.unknown'
F6GZY7	0.702102	0.657951	0.672026	0.441411	0.173719	0.262065	0.313717	0.152605	0.279986	0.0159821	0.566487	0.182874	11	'29.5.3'	'protein.degradation.cysteine protease'
F6H392	0.892522	0.501266	0.704804	0.467525	0.288997	0.261426	0.34847	0.204774	0.519652	0.337065	0	0.184887	11	'35.2'	'not assigned.unknown'
F6H3R7	0.840737	0.663541	0.326206	0.32822	0.791342	0.301814	0.156427	0	0	0.150151	0	0	11	'26.8/28.1.1.4'	'''misc.nitrilases, nitrile lyases, berberine bridge enzymes, reticuline oxidases, troponine reductases/DNA.synthesis/chromatin str...'' <Preview truncated at 128 characters>'
F6H6C2	0.747126	0.712875	0.550008	0.601535	0.696736	0.573469	0.703095	0.674038	0.340026	0.441351	0.336662	0.501958	11	'29.2.1.2.1.10/29.2.2'	'protein.synthesis.ribosomal protein.eukaryotic.40S subunit.S10/protein.synthesis.ribosome biogenesis'
F6H7I9	0.478782	0.443357	0.810604	0.738964	0.361885	0.438223	0.0646837	0.0549975	0.188802	0.261624	0.0988167	0.209409	11	'1.2.4.2/13.2.5.2'	'PS.photorespiration.glycine cleavage.T subunit/amino acid metabolism.degradation.serine-glycine-cysteine group.glycine'
F6HJJ4	0.724521	0.835891	0.846105	0.759489	0.629237	0.616853	0.122946	0	0.199777	0.281171	0	0.131753	11	'6.3/10.1.5/27.3.1/29.2.2'	'''gluconeogenesis / glyoxylate cycle.malate dehydrogenase/cell wall.precursor synthesis.UXS/RNA.regulation of transcription.ABI3/V...'' <Preview truncated at 128 characters>'
F6HL96	0.850477	0.445862	0.49685	0.52211	0.554685	0.518167	0.514972	0.409194	0	0.0750756	0.150872	0.315951	11	'27.3.40/29.5'	'RNA.regulation of transcription.AUX/IAA family/protein.degradation'
F6HLB4	0.595552	0.748793	0.77229	0.868853	0.616432	0.525083	0.323881	0.2992	0.229662	0.391696	0.112298	0.112069	11	'12.3.1/27.3.39/28.99'	'''N-metabolism.N-degradation.glutamate dehydrogenase/RNA.regulation of transcription.AtSR transcription factor family/DNA.unspecif...'' <Preview truncated at 128 characters>'
F6HMT9	0.525496	0.629295	0.854214	0.725557	0.29102	0.450605	0.276522	0.523659	0.212587	0.22938	0.253427	0.252804	11	'29.2.3/34.1.1.4'	'protein.synthesis.initiation/transport.p- and v-ATPases.H+-transporting two-sector ATPase.subunit E'
F6HUT0	0.914615	0.645853	0.781913	0.68622	0.518325	0.563469	0.276614	0.110023	0	0.112613	0	0	11	'29.2.4'	'protein.synthesis.elongation'
F6HVW3	0.831968	0.57987	0.836806	0.818336	0.522111	0	0.597322	0	0	0	0	0	11	'1.1.4.7'	'PS.lightreaction.ATP synthase.delta chain'
F6I0K4	0.822192	0.890109	0.830222	0.65612	0.519703	0.441323	0.510314	0.698584	0.168722	0.209947	0.384499	0.319679	11	'21.6'	'redox.dismutases and catalases'
F6I0Z8	0.548805	0.629295	0.745665	0.620548	0.616787	0.618139	0.672173	0.517459	0	0.379923	0.257651	0.408581	11	'34.19.1'	'transport.major intrinsic proteins.PIP'
F6I111	0.645402	0.520419	0.604919	0.58837	0.909785	0.392847	0.427187	0.328862	0.399048	0.354009	0.163608	0.123329	11	'20.2.2/27.3.75'	'stress.abiotic.cold/RNA.regulation of transcription.GRP'
F6I134	0.524098	0.871805	0.912541	0.733249	0.420444	0.300746	0.221744	0.221749	0.214856	0.392345	0.290725	0.312441	11	'1.3.5/4.3.7'	'PS.calvin cycle.TPI/glycolysis.unclear/dually targeted.triosephosphate isomerase (TPI)'
F6I6B3	0.723726	0.627446	0.618707	0.339376	0.52941	0.662254	0.609874	0.283418	0.133667	0	0	0	11	'35.2'	'not assigned.unknown'
G1JT87	0.937349	0.938044	0.691598	0.684171	0.531381	0.536097	0.369877	0.101682	0.0959114	0.224168	0.117903	0	11	'16.2.1.10/21.5'	'secondary metabolism.phenylpropanoids.lignin biosynthesis.CAD/redox.peroxiredoxin'
G9HQG0	0.451322	0.659525	0.821722	0.629804	0.50574	0.462311	0.256659	0.111568	0.39999	0.245925	0.0688695	0.0858176	11	'5.1/16.4.2/29.2.2'	'fermentation.aldehyde dehydrogenase/secondary metabolism.N misc.betaine/protein.synthesis.ribosome biogenesis'
J7QW12	0.790409	0.753796	0.706858	0.743319	0.789075	0.795989	0.740041	0.408337	0.400661	0.488802	0.427872	0.350779	11	'1.3.1'	'PS.calvin cycle.rubisco large subunit'
P51118	0.788516	0.75855	0.741056	0.658207	0.645597	0.745108	0.831354	0.660488	0.0757093	0.271565	0.173074	0.420282	11	'12.2.2/13.1.6.1.7/26.8/27.3.28'	'''N-metabolism.ammonia metabolism.glutamine synthetase/amino acid metabolism.synthesis.aromatic aa.chorismate.chorismate synthase/...'' <Preview truncated at 128 characters>'
P51119	0.675032	0.709654	0.644337	0.704846	0.822505	0.78072	0.694413	0.64704	0.196972	0.359174	0.28062	0.413944	11	'12.2.2/13.1.6.1.7/26.8/27.3.28'	'''N-metabolism.ammonia metabolism.glutamine synthetase/amino acid metabolism.synthesis.aromatic aa.chorismate.chorismate synthase/...'' <Preview truncated at 128 characters>'
P85085	0.582644	0.928363	0.675049	0.667951	0.151413	0.387392	0.546826	0.403928	0.33439	0.529532	0.209428	0.595583	11	'1.3.1'	'PS.calvin cycle.rubisco large subunit'
Q0ZJ13	0.850583	0.796961	0.558261	0.578363	0.513314	0.431179	0.411386	0.531823	0.212806	0.206054	0.108752	0.0398466	11	'1.1.4.2/1.1.4.3/9.9'	'''PS.lightreaction.ATP synthase.beta subunit/PS.lightreaction.ATP synthase.epsilon chain/mitochondrial electron transport / ATP sy...'' <Preview truncated at 128 characters>'
Q6ZYB1	0.936499	0.759886	0.602463	0.666929	0.724059	0.609513	0.512652	0.356383	0.143148	0.222236	0.199285	0.231037	11	'1.3.1'	'PS.calvin cycle.rubisco large subunit'
Q9FS43	0.889981	0.72024	0.448805	0.29208	0.556221	0.27115	0.238102	0.340518	0.0833217	0.163085	0.402011	0.261071	11	'35.2'	'not assigned.unknown'
Glutamic acid	0.816204	0.898889	0.462893	0.496923	0.886809	0.378373	0.0753659	0.286116	0.280581	0.189143	0.161733	0.0991566	11
2,3-Dihydroxybutanedioic acid like	0.64428	0.697638	0.97533	0.58445	0.530507	0.256931	0.0107667	0.0847233	0.226373	0.196139	0.313338	0.317479	11
Ribose	0.463045	0.896909	0.740733	0.401442	0.464365	0.298924	0.0319237	0.158638	0.22901	0.162937	0.21033	0.265906	11
Spermidine	0.831914	0.957596	0.818843	0.625077	0.590306	0.380162	0.128746	0.119527	0.125024	0.0212303	0.0103925	0.0030479	11
Unknown 7	0.934918	0.858669	0.812448	0.75159	0.80979	0.766453	0.539985	0.345143	0.318467	0.0741357	0.00907306	0.00258069	11
28. Epicatechin gallate	0.693246	0.607794	0.623205	0.587552	0.0576358	0.170389	0.364636	0.332601	0.334004	0.0421583	0.300771	0.0962234	11
44. Phloretin	0.460694	0.490615	0.784861	0.826325	0.479859	0.377242	0.273954	0.125462	0.181708	0.069933	0.116968	0.0158374	11
A2ICC8	0	0	0	0	0.250587	0.355824	0.420229	0.150544	0.695422	0.566919	0.665896	0.814465	12	'16.8.3.2/17.5.1'	'secondary metabolism.flavonoids.dihydroflavonols.flavanone 3-hydroxylase/hormone metabolism.ethylene.synthesis-degradation'
A5AEQ0	0.407606	0.145964	0.134933	0.254809	0.311273	0.680159	0	0	0.399041	0.401247	0.480278	0.842663	12	'35.2'	'not assigned.unknown'
A5AHG5	0	0	0.22247	0.215788	0.190727	0	0	0	0.754545	0.464649	0.264027	0.739141	12	'17.5.1/23.2.1.3'	'hormone metabolism.ethylene.synthesis-degradation/nucleotide metabolism.degradation.pyrimidine.dihydrouracil dehydrogenase'
A5AUW4	0.116568	0	0	0.148733	0	0.420784	0.233499	0.214832	0.365837	0.857746	0.634114	0.58108	12	'17.3.1.2.7/27.1.19/29.4'	'''hormone metabolism.brassinosteroid.synthesis-degradation.sterols.DWF5/RNA.processing.ribonucleases/protein.postranslational modi...'' <Preview truncated at 128 characters>'
A5AVX9	0	0	0	0.224033	0.533832	0.535706	0.223698	0.322733	0.94687	0.742755	0.137308	0.556656	12	'10.1.4'	'cell wall.precursor synthesis.UGD'
A5AXB8	0	0	0	0.18691	0.547467	0.365519	0.22436	0.249952	0.547265	0.82497	0.228694	0.363689	12	'3.4.5/21.2.1.3/26.2/30.3'	'''minor CHO metabolism.myo-inositol.inositol phosphatase/redox.ascorbate and glutathione.ascorbate.L-galactose-1-phosphate phospha...'' <Preview truncated at 128 characters>'
A5BMU2	0	0	0	0	0	0.135439	0.581397	0.373802	0.792802	0.76072	0.769284	0.697258	12	'35.2'	'not assigned.unknown'
A5BP89	0	0	0	0.20794	0.112026	0.241528	0	0	0.851177	0.752828	0.51405	0.633261	12	'35.2'	'not assigned.unknown'
A5BP92	0	0	0	0	0	0.2555	0	0.570124	0.452874	0.613721	0.274567	0.213806	12	'27.3.71'	'RNA.regulation of transcription.SNF7'
A5BPE1	0	0	0	0	0	0	0	0.147667	0.570706	0.770624	0.787701	0.776719	12	'4.1.4/4.2.4'	'glycolysis.cytosolic branch.phosphofructokinase (PFK)/glycolysis.plastid branch.phosphofructokinase (PFK)'
A5BY13	0	0	0	0.108487	0	0	0.113543	0	0.43021	0.577016	0.395857	0.701919	12	'35.2'	'not assigned.unknown'
A5CA75	0	0.284441	0.284183	0.401414	0.350022	0.324568	0	0	0.471734	0.540488	0.655738	0.606101	12	'35.2'	'not assigned.unknown'
D7SIX7	0	0.198787	0.143749	0.135492	0	0.116373	0.2713	0	0.41255	0.596352	0.494536	0.333683	12	'29.4'	'protein.postranslational modification'
D7SLU3	0.178567	0.495476	0.281922	0.326212	0.496416	0.432701	0	0.11463	0.730619	0.640267	0.405511	0.384715	12	'29.4/29.6'	'protein.postranslational modification/protein.folding'
D7SN01	0	0	0	0	0	0	0	0	0.780912	0.891307	0.265836	0.437085	12	'26.17'	'misc.dynamin'
D7SPI5	0	0	0.409422	0.329431	0	0	0	0	0.666756	0.598287	0.404021	0.52376	12	'9.7/29.5.7'	'mitochondrial electron transport / ATP synthesis.cytochrome c oxidase/protein.degradation.metalloprotease'
D7SU41	0	0.314911	0	0	0	0	0	0	0.965151	0.560857	0	0	12	'35.2'	'not assigned.unknown'
D7SY46	0	0	0	0.210742	0.544418	0.181005	0.220564	0	0.736544	0.367112	0	0	12	'8.1.1.3/11.1.31/21.2.2/34.12'	'''TCA / organic transformation.TCA.pyruvate DH.E3/lipid metabolism.FA synthesis and FA elongation.pyruvate DH/redox.ascorbate and ...'' <Preview truncated at 128 characters>'
D7SYA8	0	0	0	0	0	0	0.333333	0.163395	0.954741	0.344728	0	0.163978	12	'2.2.1.5/20.2.1'	'major CHO metabolism.degradation.sucrose.Susy/stress.abiotic.heat'
D7T1R6	0.128156	0.19346	0.128336	0.343676	0.221627	0.336289	0.260796	0.152641	0.774745	0.682662	0.587402	0.790478	12	'8.1.3'	'TCA / organic transformation.TCA.aconitase'
D7T7A4	0	0	0	0.1385	0.122415	0.118325	0.485868	0.467924	0.752802	0.91592	0.672078	0.686433	12	'29.5'	'protein.degradation'
D7T9W2	0	0.242507	0	0	0	0	0	0.587732	0.486551	0.659359	0	0	12	'35.2'	'not assigned.unknown'
D7TGM4	0	0	0	0	0	0	0	0	0.503187	0.875144	0	0.738805	12	'26.17'	'misc.dynamin'
D7TIZ5	0	0.216876	0.0780988	0.0842364	0.0744535	0.293655	0	0	0.712392	0.59287	0.510182	0.701471	12	'4.1.14/11.1.30/26.8/27.3.24'	'''glycolysis.cytosolic branch.pyruvate kinase (PK)/lipid metabolism.FA synthesis and FA elongation.pyruvate kinase/misc.nitrilases...'' <Preview truncated at 128 characters>'
D7TKK5	0.107049	0.247466	0.258686	0.385808	0.175151	0.460547	0.206299	0	0.588209	0.751139	0.161507	0.520176	12	'30.5'	'signalling.G-proteins'
D7TQB6	0	0.195324	0.430112	0	0.227564	0	0.206253	0.221433	0.527935	0.670647	0.256759	0.864815	12	'26.9/29.4/34.3'	'misc.glutathione S transferases/protein.postranslational modification/transport.amino acids'
D7TR81	0	0	0	0.0673891	0.297849	0.498775	0.398188	0.268765	0.837991	0.4764	0.530302	0.330904	12	'4.2.5'	'glycolysis.plastid branch.pyrophosphate-fructose-6-P phosphotransferase'
D7TVX5	0	0.127323	0.183739	0.330338	0.144793	0.137885	0	0	0.511566	0.719	0.44261	0.480162	12	'29.5.7'	'protein.degradation.metalloprotease'
D7U032	0	0	0	0.647249	0.165969	0.344422	0	0	0.650299	0.414953	0.79265	0.192331	12	'29.5.11.5'	'protein.degradation.ubiquitin.ubiquitin protease'
D7U4L8	0	0	0	0	0.161434	0	0.219242	0	0.63866	0.486948	0.21615	0.438546	12	'3.5/10.1.5/20.2.1/27.3.1/29.4.1.55'	'''minor CHO metabolism.others/cell wall.precursor synthesis.UXS/stress.abiotic.heat/RNA.regulation of transcription.ABI3/VP1-relat...'' <Preview truncated at 128 characters>'
E0CQY0	0	0	0	0	0.114394	0.5202	0	0.268008	0.379154	0.527244	0.79383	0.596397	12	'10.7'	'cell wall.modification'
E0CUM8	0	0	0	0	0	0	0	0	0.861282	0	0	0	12	'4.2.14/10.1.5/11.1.30/29.4'	'''glycolysis.plastid branch.pyruvate kinase (PK)/cell wall.precursor synthesis.UXS/lipid metabolism.FA synthesis and FA elongation...'' <Preview truncated at 128 characters>'
E0CV68	0	0	0	0	0	0	0	0	0.333333	0.661557	0.519397	0.221021	12	'35.2'	'not assigned.unknown'
F6GTT4	0	0	0.284652	0.107894	0.190727	0.52139	0	0	0.859848	0.623895	0.717251	0.739438	12	'27.3.25/29.2.4/30.5'	'RNA.regulation of transcription.MYB domain transcription factor family/protein.synthesis.elongation/signalling.G-proteins'
F6GU04	0	0	0	0.134062	0	0	0.140311	0.137556	0.601881	0.350304	0.406655	0.137305	12	'21.1'	'redox.thioredoxin'
F6GUE3	0.45522	0.466821	0	0	0.248292	0	0.259443	0	0.743103	0.647735	0	0	12	'11.1.6/26.8/29.5.11.4.2'	'''lipid metabolism.FA synthesis and FA elongation.enoyl ACP reductase/misc.nitrilases, nitrile lyases, berberine bridge enzymes, r...'' <Preview truncated at 128 characters>'
F6GUM1	0	0.168434	0.338998	0	0.411115	0.486467	0	0	0.590237	0.91592	0	0.177324	12	'35.2'	'not assigned.unknown'
F6H2S4	0	0	0	0	0	0	0	0.332149	0.635252	0.273712	0	0.964785	12	'1.1.5.2'	'PS.lightreaction.other electron carrier (ox/red).ferredoxin'
F6H6F0	0	0	0.197907	0.532516	0	0	0.333333	0	0.844828	0.654421	0	0.29507	12	'16.2'	'secondary metabolism.phenylpropanoids'
F6H8G5	0	0	0	0	0	0	0.112933	0.110716	0.788099	0.637325	0.830291	0.824462	12	'6.4/11.6/26.2'	'''gluconeogenesis / glyoxylate cycle.phosphoenolpyruvate carboxykinase (PEPCK)/lipid metabolism.lipid transfer proteins etc/misc.U...'' <Preview truncated at 128 characters>'
F6HE24	0	0	0.163226	0	0	0	0.241532	0.491194	0.612158	0.678764	0.472884	0.372229	12	'29.3.4.99/29.4'	'protein.targeting.secretory pathway.unspecified/protein.postranslational modification'
F6HEM1	0	0.31558	0.329888	0.168473	0.148907	0	0	0	0.83686	0.743593	0.405511	0.155255	12	'29.2.1.2.1.8/29.2.2'	'protein.synthesis.ribosomal protein.eukaryotic.40S subunit.S8/protein.synthesis.ribosome biogenesis'
F6HF82	0	0	0	0.225873	0.438128	0.491733	0.225534	0.244037	0.785818	0.792426	0.138551	0.451369	12	'10.1.4'	'cell wall.precursor synthesis.UGD'
F6HHV7	0	0	0	0	0	0	0	0.269666	0.254363	0.81004	0.323015	0.243491	12	'29.3.4.99/29.4'	'protein.targeting.secretory pathway.unspecified/protein.postranslational modification'
F6HHX2	0	0.200066	0.169069	0.20794	0	0.241528	0	0	0.904007	0.71173	0.777392	0.41966	12	'35.1'	'not assigned.no ontology'
F6HI57	0	0	0	0	0	0.410712	0.448062	0.278047	0.812334	0.314703	0.54827	0.353397	12	'26.9/33.1'	'misc.glutathione S transferases/development.storage proteins'
F6HIK1	0	0	0	0	0	0.270427	0.361901	0.260418	0.747384	0.133534	0.183077	0	12	'6.9'	'gluconeogenesis / glyoxylate cycle.isocitrate lyase'
F6HKF1	0	0.101115	0.324057	0.440613	0	0.143931	0	0.150197	0.730619	0.735898	0.611473	0.88416	12	'27.1.2/28.1/29.2.3'	'RNA.processing.RNA helicase/DNA.synthesis/chromatin structure/protein.synthesis.initiation'
F6HLJ7	0.172967	0.399849	0.423172	0	0.212671	0.182366	0.637721	0.285457	0.849155	0.749592	0	0.196713	12	'11.1.6/26.8/29.5.11.4.2'	'''lipid metabolism.FA synthesis and FA elongation.enoyl ACP reductase/misc.nitrilases, nitrile lyases, berberine bridge enzymes, r...'' <Preview truncated at 128 characters>'
F6HS56	0	0.175115	0.28171	0.275492	0.123942	0.514585	0.243307	0	0.46751	0.409279	0.623294	0.649264	12	'17.2.3/30.2.17/34.15'	'hormone metabolism.auxin.induced-regulated-responsive-activated/signalling.receptor kinases.DUF 26/transport.potassium'
F6HVY9	0	0	0	0	0	0	0	0.322733	0.549584	0.594204	0.274846	0.230078	12	'28.1.1.4'	'DNA.synthesis/chromatin structure.retrotransposon/transposase.hat-like transposase'
F6HX00	0	0	0	0	0	0	0.12552	0.346032	0.476657	0.602878	0.339303	0.620603	12	'6.4/11.6/26.2'	'''gluconeogenesis / glyoxylate cycle.phosphoenolpyruvate carboxykinase (PEPCK)/lipid metabolism.lipid transfer proteins etc/misc.U...'' <Preview truncated at 128 characters>'
F6HXK4	0.205951	0.354851	0.191665	0.0648533	0.060198	0.169415	0.266238	0.248997	0.474465	0.439473	0.606441	0.431609	12	'2.2.1.3.1/19.4/34.1.2'	'''major CHO metabolism.degradation.sucrose.invertases.neutral/tetrapyrrole synthesis.ALA dehydratase/transport.p- and v-ATPases.H+...'' <Preview truncated at 128 characters>'
F6HXL0	0.134443	0.365198	0.232671	0.265799	0.266297	0.36262	0.0808914	0.0687781	0.699193	0.499222	0.570281	0.430607	12	'13.1.1.3.1'	'amino acid metabolism.synthesis.central amino acid metabolism.alanine.alanine aminotransferase'
F6HYX7	0	0	0	0	0	0	0	0	0.147925	0.65842	0.176957	0.290128	12	'26.26.1'	'misc.aminotransferases.aminotransferase class IV family protein'
F6I281	0	0	0	0.166396	0.892239	0.378294	0	0	0.579332	0.517095	0.20451	0.401663	12	'29.5.11.1'	'protein.degradation.ubiquitin.ubiquitin'
F6I4Q7	0	0.163908	0	0	0	0	0	0	0.669018	0	0	0	12	'29.2.3'	'protein.synthesis.initiation'
Q1PSI9	0	0	0	0	0.126463	0.154511	0	0	0.412665	0.851105	0.432775	0.825984	12	'3.3/5.3/16.2.1.10/26.11.1'	'''minor CHO metabolism.sugar alcohols/fermentation.ADH/secondary metabolism.phenylpropanoids.lignin biosynthesis.CAD/misc.alcohol ...'' <Preview truncated at 128 characters>'
Sucrose	0.164733	0.110943	0.0584898	0.208754	0.498033	0.404676	0.21332	0.380101	0.842522	0.479287	0.127995	0.0178747	12
Phenyl-sugar derivative like salicin	0.176487	0.102879	0.00175661	0.0336785	0.11016	0.0776019	0.247537	0.371759	0.892905	0.438049	0.108105	0.0655966	12
Sugar like 3	0.134961	0.0715049	0.0012683	0.0234026	0.105584	0.0840117	0.281638	0.364965	0.848036	0.507101	0.207644	0.106158	12
