# Supplementary material for: System-Level and Granger Network Analysis of Integrated Proteomic and Metabolomic Dynamics Identifies Key Points of Grape Berry Development at the Interface of Primary and Secondary Metabolism
Source: Front Plant Sci. 2017 Jun 30;8:1066. doi: 10.3389/fpls.2017.01066 (PMC5491621; doi:10.3389/fpls.2017.01066)
Supplement: Table S7 — Granger causality analysis of the integrated metabolomic and proteomic data sets. [file DataSheet7.XLSX]

## Sheet: Causes
Supplementary Table S7. Granger causality analysis of the integrated metabolomic and proteomic data sets.
Variable A	Causes	Variable B	p-value
A0A024FR46	causes	A5ASV4	0.036728
A0A024FR46	causes	A5BWQ9	0.036423
A0A024FR46	causes	D7STM0	0.019211
A0A024FR46	causes	D7TMQ2	0.0075635
A0A024FR46	causes	D7TWS2	0.018375
A0A024FR46	causes	F6HKK9	0.032497
A0A024FR46	causes	F6I455	0.034334
A0A024FR46	causes	F6I7L9	0.04443
A0A024FR46	causes	Acid like 2	0.013352
A0A024FR46	causes	Arginine or ornithine like	0.048788
A0A024FR46	causes	Xylose	0.018069
A0A024FR46	causes	Putrescine	0.020752
A0A024FR46	causes	Ornithine	0.020631
A0A024FR46	causes	Arginine	0.037678
A0A024FS61	causes	A5AKT0	0.030473
A0A024FS61	causes	A5AYY4	0.042004
A0A024FS61	causes	A5BPU3	0.038478
A0A024FS61	causes	A5BWQ9	0.015213
A0A024FS61	causes	D7SKJ4	0.044236
A0A024FS61	causes	D7TMQ2	0.035354
A0A024FS61	causes	D7TQ89	0.042628
A0A024FS61	causes	D7TWS2	0.021584
A0A024FS61	causes	D7U543	0.025269
A0A024FS61	causes	D7U7W7	0.022443
A0A024FS61	causes	F6H4F8	0.0099639
A0A024FS61	causes	F6H7I9	0.035766
A0A024FS61	causes	F6H7M1	0.035473
A0A024FS61	causes	F6HHD0	0.032615
A0A024FS61	causes	F6HPN2	0.048279
A0A024FS61	causes	F6I134	0.020847
A0A024FS61	causes	F6I455	0.0070194
A0A024FS61	causes	Butanoic acid, 2,4-dihydroxy-	0.0043889
A0A024FS61	causes	Phenylalanine	0.0054731
A0A024FS61	causes	Acid like 2	0.018983
A0A024FS61	causes	Ribose	0.02434
A0A024FS61	causes	Ornithine	0.0097426
A0A024FS61	causes	Shikimic acid	0.047979
A0A024FS61	causes	Arginine	0.038495
A0A024FS61	causes	Oleanolic acid, 3-acetoxy- (3-beta-)-	0.002999
A0A024FS61	causes	44. Phloretin	0.022218
A0T2X7	causes	A5ASV4	0.0013896
A0T2X7	causes	A5BWQ9	0.0040771
A0T2X7	causes	D7SJV2	0.024528
A0T2X7	causes	D7SR99	0.047746
A0T2X7	causes	D7STM0	0.0033051
A0T2X7	causes	D7SY76	0.024872
A0T2X7	causes	D7TMQ2	0.0015835
A0T2X7	causes	D7TPI6	0.0032687
A0T2X7	causes	D7TWS2	0.019129
A0T2X7	causes	F6HKK9	0.0012105
A0T2X7	causes	F6HL41	0.040959
A0T2X7	causes	F6I7L9	0.001508
A0T2X7	causes	Phenylalanine	0.0090387
A0T2X7	causes	Acid like 2	0.044486
A0T2X7	causes	Arginine or ornithine like	0.0014881
A0T2X7	causes	Xylose	0.001061
A0T2X7	causes	Putrescine	0.0015418
A0T2X7	causes	Ornithine	0.0013896
A0T2X7	causes	Arginine	0.0017195
A0T2X7	causes	Lysine	0.0044209
A0T2X7	causes	Tyrosine	0.016013
A1YW90	causes	Acid like 2	0.014073
A2ICC5	causes	D7TFE6	0.015137
A2ICC5	causes	D7TS92	0.032417
A2ICC5	causes	F6I4H9	0.010788
A2ICC5	causes	Acid like 2	0.012196
A2ICC5	causes	14. Cyanidin-3-O-glucoside	0.011419
A2ICC5	causes	18. Peonidin-3-O-glucoside	0.0044446
A2ICC5	causes	23. Lut/Kae/Cy-methylGlu	0.0017622
A2ICC5	causes	27. Cyanidin-3-O-acetylglucoside	0.0012538
A2ICC8	causes	D7TFE6	0.01085
A2ICC8	causes	D7TWS2	0.025132
A2ICC8	causes	Acid like 2	0.012372
A2ICC9	causes	D7TFE6	0.037671
A2ICC9	causes	Acid like 2	0.012196
A2ICC9	causes	18. Peonidin-3-O-glucoside	0.030233
A2ICC9	causes	23. Lut/Kae/Cy-methylGlu	0.012006
A2ICC9	causes	27. Cyanidin-3-O-acetylglucoside	0.0063985
A3QRB6	causes	A5APT3	0.024997
A3QRB6	causes	A5ASV4	0.27344
A3QRB6	causes	A5ATS8	0.040284
A3QRB6	causes	A5B2U7	0.025355
A3QRB6	causes	A5BPK4	0.0065286
A3QRB6	causes	A5BWQ9	0.00011327
A3QRB6	causes	D7SJV6	0.036045
A3QRB6	causes	D7SKJ4	0.034795
A3QRB6	causes	D7SWF9	0.047654
A3QRB6	causes	D7SY76	0.031324
A3QRB6	causes	D7TMQ2	0.00043054
A3QRB6	causes	D7TPI6	0.00035889
A3QRB6	causes	D7TW56	0.0045452
A3QRB6	causes	D7TWS2	0.03927
A3QRB6	causes	D7UCJ5	0.00015887
A3QRB6	causes	F6H6W4	0.046253
A3QRB6	causes	F6HKK9	0.18978
A3QRB6	causes	F6HL41	0.00016602
A3QRB6	causes	F6HLL9	0.020481
A3QRB6	causes	F6I0Q2	0.035032
A3QRB6	causes	F6I134	0.017052
A3QRB6	causes	F6I7L9	0
A3QRB6	causes	Butanoic acid, 2,4-dihydroxy-	0.0075512
A3QRB6	causes	Phenylalanine	0.0033008
A3QRB6	causes	Arginine or ornithine like	0.0033044
A3QRB6	causes	Xylose	0.010284
A3QRB6	causes	Ribose	0.046988
A3QRB6	causes	Putrescine	0.01329
A3QRB6	causes	Ornithine	0.0083504
A3QRB6	causes	Arginine	0.0063445
A3QRB6	causes	Lysine	0.01356
A5ADJ5	causes	A5ASV4	0.026414
A5ADJ5	causes	A5BWQ9	0.027372
A5ADJ5	causes	D7STM0	0.00051579
A5ADJ5	causes	D7TMQ2	0.0018276
A5ADJ5	causes	D7TWS2	0.018375
A5ADJ5	causes	F6HKK9	0.023035
A5ADJ5	causes	F6HPN2	0.043569
A5ADJ5	causes	F6I455	0.031871
A5ADJ5	causes	F6I7L9	0.034147
A5ADJ5	causes	Phenylalanine	0.02706
A5ADJ5	causes	Acid like 2	0.0017019
A5ADJ5	causes	Arginine or ornithine like	0.01836
A5ADJ5	causes	Xylose	0.0048926
A5ADJ5	causes	Ribose	0.02434
A5ADJ5	causes	Putrescine	0.0089487
A5ADJ5	causes	Ornithine	0.0061821
A5ADJ5	causes	Arginine	0.014489
A5AEB4	causes	D7TFE6	0.03402
A5AEB4	causes	Malic acid	0.040692
A5AEB4	causes	Acid like 2	0.0016434
A5AEH1	causes	Acid like 2	0.039652
A5AEQ0	causes	A5ACT0	0.019636
A5AER7	causes	A5AKT0	0.037541
A5AER7	causes	A5ASV4	0.013523
A5AER7	causes	A5BPU3	0.042185
A5AER7	causes	A5BWQ9	0.008102
A5AER7	causes	D7SJV2	0.001978
A5AER7	causes	D7SR99	0.033144
A5AER7	causes	D7STM0	0.00037695
A5AER7	causes	D7T8G1	0.027445
A5AER7	causes	D7TMQ2	0.00014384
A5AER7	causes	D7TPI6	0.038342
A5AER7	causes	D7TWS2	0.018375
A5AER7	causes	D7U543	0.039573
A5AER7	causes	F6H059	0.024783
A5AER7	causes	F6H7M1	0.046152
A5AER7	causes	F6HHU0	0.018514
A5AER7	causes	F6HKK9	0.010583
A5AER7	causes	F6HPN2	0.040227
A5AER7	causes	F6I134	0.019965
A5AER7	causes	F6I455	0.0088786
A5AER7	causes	F6I7L9	0.020121
A5AER7	causes	Phenylalanine	0.011604
A5AER7	causes	Acid like 2	0.0045666
A5AER7	causes	Arginine or ornithine like	0.007251
A5AER7	causes	Xylose	0.012448
A5AER7	causes	Ribose	0.02434
A5AER7	causes	Putrescine	0.0025023
A5AER7	causes	Ornithine	0.00058099
A5AER7	causes	Shikimic acid	0.04387
A5AER7	causes	Arginine	0.0022229
A5AER7	causes	Lysine	0.048269
A5AER7	causes	Tyrosine	0.020045
A5AEY1	causes	A3QRB6	0.00026576
A5AEY1	causes	A5ASV4	0.085184
A5AEY1	causes	A5B2U7	0.035257
A5AEY1	causes	A5BIU6	0.00052972
A5AEY1	causes	A5BWQ9	0.00075085
A5AEY1	causes	D7SJV2	0.00016274
A5AEY1	causes	D7SJV6	0.036045
A5AEY1	causes	D7SR99	0.00022236
A5AEY1	causes	D7STM0	0.00037695
A5AEY1	causes	D7SY76	0.001247
A5AEY1	causes	D7T8G1	0.00031557
A5AEY1	causes	D7TMQ2	0.37203
A5AEY1	causes	D7TPI6	0.0016579
A5AEY1	causes	D7TWS2	0.031187
A5AEY1	causes	D7U112	0.00051318
A5AEY1	causes	F6GT65	0.022834
A5AEY1	causes	F6H059	0.024783
A5AEY1	causes	F6H6U6	0.017349
A5AEY1	causes	F6H6Y0	0.03056
A5AEY1	causes	F6HHU0	0.030222
A5AEY1	causes	F6HKK9	0.00051629
A5AEY1	causes	F6HY21	0.034955
A5AEY1	causes	F6I0Q2	0.019505
A5AEY1	causes	F6I455	0.034334
A5AEY1	causes	F6I7L9	0
A5AEY1	causes	O24531	0.022065
A5AEY1	causes	Q9FVJ2	0.012651
A5AEY1	causes	Q9M563	0.0083817
A5AEY1	causes	Phenylalanine	0.023096
A5AEY1	causes	Asparagine	0.0032951
A5AEY1	causes	Arginine or ornithine like	0.23261
A5AEY1	causes	Xylose	0.0003521
A5AEY1	causes	Ribose	0.02434
A5AEY1	causes	Putrescine	0.017798
A5AEY1	causes	Ornithine	0.020444
A5AEY1	causes	Arginine	0.18126
A5AEY1	causes	Lysine	0.27436
A5AEY1	causes	Tyrosine	0.016013
A5AEY1	causes	myo-Inositol	0.023288
A5AFR3	causes	D7STM0	0.011146
A5AFR3	causes	D7TMQ2	0.013172
A5AFR3	causes	F6HPN2	0.043569
A5AFR3	causes	F6I455	0.035438
A5AFR3	causes	Acid like 2	0.017307
A5AFR3	causes	Ribose	0.04178
A5AFR3	causes	Ornithine	0.029703
A5AFR3	causes	Shikimic acid	0.025831
A5AFS1	causes	A5B9M3	0.033456
A5AGJ5	causes	D7TWS2	0.047147
A5AGM9	causes	A5B9M3	0.033456
A5AGN5	causes	Acid like 2	0.015581
A5AH72	causes	A5ASV4	0.023236
A5AH72	causes	A5BWQ9	0.023462
A5AH72	causes	D7STM0	0.03683
A5AH72	causes	D7TMQ2	0.0080981
A5AH72	causes	D7TWS2	0.019621
A5AH72	causes	F6HKK9	0.020471
A5AH72	causes	F6I455	0.026506
A5AH72	causes	F6I7L9	0.026395
A5AH72	causes	Acid like 2	0.011456
A5AH72	causes	Arginine or ornithine like	0.045006
A5AH72	causes	Xylose	0.0083717
A5AH72	causes	Putrescine	0.017109
A5AH72	causes	Ornithine	0.022819
A5AH72	causes	Arginine	0.041932
A5AHG5	causes	Q56AY1	0.038048
A5AHP2	causes	D7TFE6	0.01085
A5AHP2	causes	F6HYX7	0.046793
A5AHP2	causes	Q56AY1	0.024194
A5AHP2	causes	Acid like 2	0.011697
A5AI12	causes	A5BHS5	0.012209
A5AIE0	causes	D7UC26	0.027606
A5AIE0	causes	Acid like 2	0.011589
A5AIJ0	causes	A3QRB6	0.0047383
A5AIJ0	causes	A5AKT0	0.037541
A5AIJ0	causes	A5ASV4	0.41038
A5AIJ0	causes	A5B2U7	0.013793
A5AIJ0	causes	A5BIU6	0.0029213
A5AIJ0	causes	A5BWQ9	0.00034864
A5AIJ0	causes	D7SJV2	0.091672
A5AIJ0	causes	D7SR99	0.00016216
A5AIJ0	causes	D7STM0	0.00037695
A5AIJ0	causes	D7SY76	0.0031098
A5AIJ0	causes	D7T8G1	0.00020438
A5AIJ0	causes	D7TMQ2	5.494e-05
A5AIJ0	causes	D7TPI6	0.16037
A5AIJ0	causes	D7TWS2	0.019621
A5AIJ0	causes	D7U112	0.00051318
A5AIJ0	causes	D7U543	0.039573
A5AIJ0	causes	F6GT65	0.025669
A5AIJ0	causes	F6H059	0.024783
A5AIJ0	causes	F6H6U6	0.038678
A5AIJ0	causes	F6H6Y0	0.043563
A5AIJ0	causes	F6HHU0	0.007793
A5AIJ0	causes	F6HKK9	0.060572
A5AIJ0	causes	F6HL41	0.038978
A5AIJ0	causes	F6HPN2	0.043569
A5AIJ0	causes	F6HY21	0.01724
A5AIJ0	causes	F6I0Q2	0.018235
A5AIJ0	causes	F6I134	0.014458
A5AIJ0	causes	F6I455	0.01355
A5AIJ0	causes	F6I7L9	0.037996
A5AIJ0	causes	Q9FVJ2	0.012651
A5AIJ0	causes	Q9M563	0.020371
A5AIJ0	causes	Phenylalanine	0.0090387
A5AIJ0	causes	Acid like 2	0.016421
A5AIJ0	causes	Asparagine	0.0094289
A5AIJ0	causes	Arginine or ornithine like	0.69411
A5AIJ0	causes	Xylose	0.00094992
A5AIJ0	causes	Ribose	0.02434
A5AIJ0	causes	Putrescine	0.11162
A5AIJ0	causes	Ornithine	0.030075
A5AIJ0	causes	Arginine	0.02324
A5AIJ0	causes	Lysine	0.00013757
A5AIJ0	causes	Tyrosine	0.016013
A5AIJ0	causes	myo-Inositol	0.023288
A5AIS9	causes	F6HSV1	0.018687
A5AJY2	causes	A3QRB6	0.026463
A5AJY2	causes	A5ASV4	0.0018149
A5AJY2	causes	A5BIU6	0.018884
A5AJY2	causes	A5BWQ9	0.025855
A5AJY2	causes	D7SJV2	0.026881
A5AJY2	causes	D7SR99	0.02944
A5AJY2	causes	D7STM0	0.00037695
A5AJY2	causes	D7SY76	0.014895
A5AJY2	causes	D7T8G1	0.037566
A5AJY2	causes	D7TMQ2	0.0033407
A5AJY2	causes	D7TPI6	0.0012465
A5AJY2	causes	D7TWS2	0.035488
A5AJY2	causes	D7U112	0.049079
A5AJY2	causes	F6GT65	0.025669
A5AJY2	causes	F6HKK9	0.00099591
A5AJY2	causes	F6I7L9	0.0010497
A5AJY2	causes	Phenylalanine	0.044652
A5AJY2	causes	Acid like 2	0.046498
A5AJY2	causes	Asparagine	0.040128
A5AJY2	causes	Arginine or ornithine like	0.00051862
A5AJY2	causes	Xylose	0.00090114
A5AJY2	causes	Ribose	0.02434
A5AJY2	causes	Putrescine	0.00073738
A5AJY2	causes	Ornithine	0.0012503
A5AJY2	causes	Arginine	0.0015175
A5AJY2	causes	Lysine	0.0012101
A5AJY2	causes	Tyrosine	0.016013
A5AKB1	causes	F6I455	0.043674
A5AKT0	causes	Q9FVJ2	0.012788
A5AL13	causes	A5AKT0	0.038045
A5AL13	causes	A5ASV4	0.037327
A5AL13	causes	A5BWQ9	0.01902
A5AL13	causes	D7TMQ2	0.01541
A5AL13	causes	D7TQ89	0.032553
A5AL13	causes	F6H059	0.039983
A5AL13	causes	F6HKK9	0.038979
A5AL13	causes	F6I134	0.01125
A5AL13	causes	Phenylalanine	0.030124
A5AL13	causes	Ornithine	0.034547
A5AL13	causes	Shikimic acid	0.046227
A5AL13	causes	Arginine	0.038495
A5AL82	causes	A3QRB6	0.00026576
A5AL82	causes	A5ASV4	0.085184
A5AL82	causes	A5B2U7	0.035257
A5AL82	causes	A5BIU6	0.00052972
A5AL82	causes	A5BWQ9	0.00075085
A5AL82	causes	D7SJV2	0.00016274
A5AL82	causes	D7SJV6	0.036045
A5AL82	causes	D7SR99	0.00022236
A5AL82	causes	D7STM0	0.00037695
A5AL82	causes	D7SY76	0.001247
A5AL82	causes	D7T8G1	0.00031557
A5AL82	causes	D7TMQ2	0.37203
A5AL82	causes	D7TPI6	0.0016579
A5AL82	causes	D7TWS2	0.031187
A5AL82	causes	D7U112	0.00051318
A5AL82	causes	F6GT65	0.022834
A5AL82	causes	F6H059	0.024783
A5AL82	causes	F6H6U6	0.017349
A5AL82	causes	F6H6Y0	0.03056
A5AL82	causes	F6HHU0	0.030222
A5AL82	causes	F6HKK9	0.00051629
A5AL82	causes	F6HY21	0.034955
A5AL82	causes	F6I0Q2	0.019505
A5AL82	causes	F6I455	0.034334
A5AL82	causes	F6I7L9	0
A5AL82	causes	O24531	0.022065
A5AL82	causes	Q9FVJ2	0.012651
A5AL82	causes	Q9M563	0.0083817
A5AL82	causes	Phenylalanine	0.023096
A5AL82	causes	Asparagine	0.0032951
A5AL82	causes	Arginine or ornithine like	0.23261
A5AL82	causes	Xylose	0.0003521
A5AL82	causes	Ribose	0.02434
A5AL82	causes	Putrescine	0.017798
A5AL82	causes	Ornithine	0.020444
A5AL82	causes	Arginine	0.18126
A5AL82	causes	Lysine	0.27436
A5AL82	causes	Tyrosine	0.016013
A5AL82	causes	myo-Inositol	0.023288
A5AM26	causes	A3QRB6	0.0018038
A5AM26	causes	A5ASV4	0.00046447
A5AM26	causes	A5BIU6	0.0036833
A5AM26	causes	A5BWQ9	0.008233
A5AM26	causes	D7SJV2	0.00023764
A5AM26	causes	D7SR99	0.00022236
A5AM26	causes	D7STM0	0.58402
A5AM26	causes	D7SY76	0.01122
A5AM26	causes	D7T8G1	0.00039045
A5AM26	causes	D7TMQ2	0.043219
A5AM26	causes	D7TPI6	0.81387
A5AM26	causes	D7TWS2	0.031187
A5AM26	causes	D7U112	0.0012674
A5AM26	causes	F6GT65	0.022834
A5AM26	causes	F6H059	0.036549
A5AM26	causes	F6HKK9	0.67821
A5AM26	causes	F6HY21	0.036893
A5AM26	causes	F6I0Q2	0.042379
A5AM26	causes	F6I455	0.041987
A5AM26	causes	F6I7L9	0.026603
A5AM26	causes	Q9M563	0.034728
A5AM26	causes	Phenylalanine	0.043853
A5AM26	causes	Acid like 2	0.025054
A5AM26	causes	Asparagine	0.0053678
A5AM26	causes	Arginine or ornithine like	0.00026589
A5AM26	causes	Xylose	0.0014502
A5AM26	causes	Ribose	0.028755
A5AM26	causes	Putrescine	0.57536
A5AM26	causes	Ornithine	0.79223
A5AM26	causes	Arginine	0.00028441
A5AM26	causes	Lysine	0.00042416
A5AM26	causes	Tyrosine	0.016013
A5AMM2	causes	Acid like 2	0.0087337
A5ANR7	causes	D7TFE6	0.015137
A5ANR7	causes	D7TWS2	0.02709
A5ANR7	causes	F6H6W3	0.037069
A5ANR7	causes	Acid like 2	0.011609
A5AP98	causes	A3QRB6	0.00026576
A5AP98	causes	A5ASV4	0.085184
A5AP98	causes	A5B2U7	0.035257
A5AP98	causes	A5BIU6	0.00052972
A5AP98	causes	A5BWQ9	0.00075085
A5AP98	causes	D7SJV2	0.00016274
A5AP98	causes	D7SJV6	0.036045
A5AP98	causes	D7SR99	0.00022236
A5AP98	causes	D7STM0	0.00037695
A5AP98	causes	D7SY76	0.001247
A5AP98	causes	D7T8G1	0.00031557
A5AP98	causes	D7TMQ2	0.37203
A5AP98	causes	D7TPI6	0.0016579
A5AP98	causes	D7TWS2	0.031187
A5AP98	causes	D7U112	0.00051318
A5AP98	causes	F6GT65	0.022834
A5AP98	causes	F6H059	0.024783
A5AP98	causes	F6H6U6	0.017349
A5AP98	causes	F6H6Y0	0.03056
A5AP98	causes	F6HHU0	0.030222
A5AP98	causes	F6HKK9	0.00051629
A5AP98	causes	F6HY21	0.034955
A5AP98	causes	F6I0Q2	0.019505
A5AP98	causes	F6I455	0.034334
A5AP98	causes	F6I7L9	0
A5AP98	causes	O24531	0.022065
A5AP98	causes	Q9FVJ2	0.012651
A5AP98	causes	Q9M563	0.0083817
A5AP98	causes	Phenylalanine	0.023096
A5AP98	causes	Asparagine	0.0032951
A5AP98	causes	Arginine or ornithine like	0.23261
A5AP98	causes	Xylose	0.0003521
A5AP98	causes	Ribose	0.02434
A5AP98	causes	Putrescine	0.017798
A5AP98	causes	Ornithine	0.020444
A5AP98	causes	Arginine	0.18126
A5AP98	causes	Lysine	0.27436
A5AP98	causes	Tyrosine	0.016013
A5AP98	causes	myo-Inositol	0.023288
A5APB9	causes	Shikimic acid	0.046899
A5APT3	causes	A5AKT0	0.030473
A5APT3	causes	A5APB9	0.0085345
A5APT3	causes	A5AYY4	0.0044042
A5APT3	causes	A5BPU3	0.022815
A5APT3	causes	A5BTU9	0.64228
A5APT3	causes	A5BWQ9	0.024676
A5APT3	causes	D7SKJ4	0.0096242
A5APT3	causes	D7STL2	0.0078948
A5APT3	causes	D7TQ89	0.038682
A5APT3	causes	D7TW56	0.0031386
A5APT3	causes	D7U7W7	0.0098634
A5APT3	causes	D7UC26	0.046902
A5APT3	causes	F6H7M1	0.037507
A5APT3	causes	F6HL41	0.026657
A5APT3	causes	F6HPS4	0.023694
A5APT3	causes	F6HR30	0.015612
A5APT3	causes	F6I455	0.021458
A5APT3	causes	Isoleucine	0.039365
A5APT3	causes	Fumaric acid	0.0028634
A5APT3	causes	Oleanolic acid, 3-acetoxy- (3-beta-)-	0.029031
A5APT3	causes	44. Phloretin	0.02187
A5AQ47	causes	F6GU22	0.0082964
A5AQ47	causes	F6H2P0	0.018347
A5AR69	causes	Shikimic acid	0.042334
A5ARC5	causes	D7TWS2	0.024251
A5ARE0	causes	F6GVD3	0.03451
A5ARJ3	causes	Acid like 2	0.011782
A5ARL2	causes	Q0ZJ40	0.033034
A5ARL2	causes	Shikimic acid	0.045435
A5AS18	causes	D7TQ89	0.047905
A5ASG6	causes	F6HIK1	0.044723
A5ASG6	causes	Citric acid	0.015481
A5ASS2	causes	A5AKT0	0.030473
A5ASS2	causes	A5BPU3	0.022815
A5ASS2	causes	A5BWQ9	0.016067
A5ASS2	causes	D7SKJ4	0.013854
A5ASS2	causes	D7STM0	0.049882
A5ASS2	causes	D7TMQ2	0.019763
A5ASS2	causes	D7TQ89	0.03114
A5ASS2	causes	D7TWS2	0.019621
A5ASS2	causes	D7U7W7	0.0098634
A5ASS2	causes	D7UC26	0.019782
A5ASS2	causes	F6H1W5	0.040702
A5ASS2	causes	F6H4F8	0.0077282
A5ASS2	causes	F6H7M1	0.0033615
A5ASS2	causes	F6HHD0	0.033833
A5ASS2	causes	F6HHU0	0.010916
A5ASS2	causes	F6HPS4	0.025413
A5ASS2	causes	F6HR30	0.037324
A5ASS2	causes	F6I134	0.0079324
A5ASS2	causes	F6I455	0.0078496
A5ASS2	causes	K9K3M9	0.046609
A5ASS2	causes	Isoleucine	0.026303
A5ASS2	causes	Butanoic acid, 2,4-dihydroxy-	0.031714
A5ASS2	causes	Phenylalanine	0.0061724
A5ASS2	causes	Acid like 2	0.024596
A5ASS2	causes	Ornithine	0.012358
A5ASS2	causes	Shikimic acid	0.028371
A5ASS2	causes	Arginine	0.038063
A5ASS2	causes	Oleanolic acid, 3-acetoxy- (3-beta-)-	0.010553
A5ASV4	causes	A5ATS8	0.039
A5ASV4	causes	A5AYY4	0.010602
A5ASV4	causes	A5BIU6	0.00098277
A5ASV4	causes	A5BPU3	0.022815
A5ASV4	causes	A5BTU9	0.0045823
A5ASV4	causes	D7SKJ4	0.015471
A5ASV4	causes	D7STL2	0
A5ASV4	causes	D7SY76	0.001247
A5ASV4	causes	D7TPI6	0.0019564
A5ASV4	causes	D7TW56	0.049659
A5ASV4	causes	D7U112	0.047166
A5ASV4	causes	D7U7W7	0.0098634
A5ASV4	causes	F6H4F8	0.01918
A5ASV4	causes	F6H6U6	0.017349
A5ASV4	causes	F6HR30	0.039245
A5ASV4	causes	Q9M563	0.0083817
A5ASV4	causes	Asparagine	0.047599
A5ASV4	causes	Lysine	0.00010002
A5ASV4	causes	Oleanolic acid, 3-acetoxy- (3-beta-)-	0.012584
A5ASV4	causes	44. Phloretin	0.041197
A5ASV7	causes	Shikimic acid	0.036372
A5AT21	causes	Acid like 2	0.029692
A5AT21	causes	Shikimic acid	0.025831
A5ATG8	causes	A5AKT0	0.038045
A5ATG8	causes	A5APT3	0.0092673
A5ATG8	causes	A5ASS2	0.037135
A5ATG8	causes	A5ASV4	0.00015216
A5ATG8	causes	A5ATS8	0.026338
A5ATG8	causes	A5B2U7	0.0053073
A5ATG8	causes	A5BWQ9	0.86735
A5ATG8	causes	D7SJV2	0.0015009
A5ATG8	causes	D7SR99	0.015584
A5ATG8	causes	D7STM0	0.013988
A5ATG8	causes	D7SWF9	0.018087
A5ATG8	causes	D7SY76	0.011904
A5ATG8	causes	D7T8G1	0.01174
A5ATG8	causes	D7TMQ2	0.00024789
A5ATG8	causes	D7TPI6	0.00092288
A5ATG8	causes	D7TWS2	0.019621
A5ATG8	causes	D7U112	0.038269
A5ATG8	causes	D7U543	0.025269
A5ATG8	causes	D7UCJ5	0.045297
A5ATG8	causes	F6H059	0.027902
A5ATG8	causes	F6H6W4	0.046253
A5ATG8	causes	F6H7M1	0.013166
A5ATG8	causes	F6HHU0	0.0032415
A5ATG8	causes	F6HKK9	0.00015208
A5ATG8	causes	F6HL41	0.0049203
A5ATG8	causes	F6HPN2	0.04415
A5ATG8	causes	F6I0Q2	0.022069
A5ATG8	causes	F6I134	0.0084666
A5ATG8	causes	F6I455	0.012217
A5ATG8	causes	F6I7L9	0.0017689
A5ATG8	causes	Q9FVJ2	0.012651
A5ATG8	causes	Phenylalanine	0.0054731
A5ATG8	causes	Acid like 2	0.028577
A5ATG8	causes	Arginine or ornithine like	0.00084111
A5ATG8	causes	Xylose	0.0033026
A5ATG8	causes	Ribose	0.035182
A5ATG8	causes	Putrescine	0.00099515
A5ATG8	causes	Ornithine	0.0006
A5ATG8	causes	Arginine	0.0008133
A5ATG8	causes	Lysine	0.0024507
A5ATG8	causes	myo-Inositol	0.023288
A5ATQ4	causes	Acid like 2	0.011911
A5ATQ5	causes	Acid like 2	0.039872
A5ATS8	causes	D7SJV2	0.0012324
A5ATS8	causes	D7SR99	0.0043613
A5ATS8	causes	D7STM0	0.0038567
A5ATS8	causes	D7T8G1	0.0048229
A5ATS8	causes	D7TMQ2	0.00012147
A5ATS8	causes	D7TPI6	0.049887
A5ATS8	causes	D7U112	0.028214
A5ATS8	causes	F6HHU0	0.037867
A5ATS8	causes	F6HKK9	0.035073
A5ATS8	causes	F6HY21	0.034955
A5ATS8	causes	F6I455	0.025188
A5ATS8	causes	F6I7L9	0.015651
A5ATS8	causes	Acid like 2	0.014645
A5ATS8	causes	Putrescine	0.032999
A5ATS8	causes	Ornithine	0.024025
A5ATS8	causes	Arginine	0.048941
A5ATU0	causes	A5APT3	0.046417
A5ATU0	causes	A5ASV4	0.034338
A5ATU0	causes	A5BWQ9	0.024676
A5ATU0	causes	F6HKK9	0.04499
A5ATU0	causes	F6HL41	0.025774
A5ATU0	causes	F6I7L9	0.049536
A5ATU0	causes	Xylose	0.020345
A5AUG8	causes	D7STM0	0.02278
A5AUG8	causes	D7TMQ2	0.026819
A5AUG8	causes	D7TWS2	0.018375
A5AUG8	causes	F6HPN2	0.04415
A5AUG8	causes	Acid like 2	0.015969
A5AUG8	causes	Ribose	0.02434
A5AUG8	causes	Shikimic acid	0.040041
A5AUW4	causes	D7TFE6	0.033136
A5AUW4	causes	D7TWS2	0.019621
A5AUW4	causes	Acid like 2	0.015969
A5AWN5	causes	A5AKT0	0.028674
A5AWN5	causes	A5AYY4	0.041497
A5AX39	causes	Acid like 2	0.014645
A5AX75	causes	A3FA65	0.041378
A5AXB8	causes	D7TWS2	0.019621
A5AXM6	causes	D7TFE6	0.037046
A5AXM6	causes	D7TS92	0.0010912
A5AXQ8	causes	Acid like 2	0.040673
A5AY42	causes	D7TWS2	0.024569
A5AYP2	causes	F6I134	0.039185
A5AYY4	causes	A5ASS2	0.037135
A5AYY4	causes	A5B2U7	0.015107
A5AYY4	causes	A5BVN4	0.014113
A5AYY4	causes	F6H6W4	0.039912
A5AYY4	causes	Succinic acid	0.014028
A5AYY4	causes	Glyceric acid	0.018451
A5AYY4	causes	Unknown 3	0.0048506
A5AYY4	causes	Threonic acid	0.020133
A5AYY4	causes	Galactonic acid	0.038438
A5AZ52	causes	A5ASV4	0.012221
A5AZ52	causes	A5BWQ9	0.017753
A5AZ52	causes	D7STM0	0.010646
A5AZ52	causes	D7TMQ2	0.0059949
A5AZ52	causes	D7TPI6	0.027825
A5AZ52	causes	D7TWS2	0.018375
A5AZ52	causes	F6H059	0.024783
A5AZ52	causes	F6HKK9	0.010829
A5AZ52	causes	F6I455	0.047472
A5AZ52	causes	F6I7L9	0.013778
A5AZ52	causes	Phenylalanine	0.025507
A5AZ52	causes	Acid like 2	0.03996
A5AZ52	causes	Arginine or ornithine like	0.011278
A5AZ52	causes	Xylose	0.0076606
A5AZ52	causes	Ribose	0.02434
A5AZ52	causes	Putrescine	0.0058814
A5AZ52	causes	Ornithine	0.0066343
A5AZ52	causes	Arginine	0.0097685
A5AZ52	causes	Lysine	0.035932
A5B0L2	causes	A5AKT0	0.047327
A5B0L2	causes	A5ARJ3	0.021726
A5B0L2	causes	F6I455	0.034334
A5B0L2	causes	Q0ZJ40	0.033034
A5B0L2	causes	Shikimic acid	0.025831
A5B0L5	causes	D7TWS2	0.025456
A5B0L5	causes	Malic acid	0.024225
A5B0L5	causes	Acid like 2	0.011782
A5B0Z2	causes	A5B9M3	0.0091134
A5B0Z2	causes	F6H2W4	0.013908
A5B118	causes	Shikimic acid	0.025831
A5B1P3	causes	D7TQ89	0.01219
A5B1P3	causes	Glyceric acid	0.012885
A5B1R1	causes	A5AKT0	0.029505
A5B1R1	causes	A5BPU3	0.022815
A5B1R1	causes	A5BWQ9	0.010242
A5B1R1	causes	D7SJV2	0.042748
A5B1R1	causes	D7STM0	0.0077439
A5B1R1	causes	D7TMQ2	0.0041716
A5B1R1	causes	D7TWS2	0.018375
A5B1R1	causes	D7U543	0.025269
A5B1R1	causes	D7U7W7	0.0098634
A5B1R1	causes	D7UC26	0.025607
A5B1R1	causes	F6H059	0.030492
A5B1R1	causes	F6H4F8	0.0075658
A5B1R1	causes	F6H7M1	0.00678
A5B1R1	causes	F6HHU0	0.0093439
A5B1R1	causes	F6HPN2	0.043569
A5B1R1	causes	F6HPS4	0.030568
A5B1R1	causes	F6HR30	0.037324
A5B1R1	causes	F6I134	0.0084361
A5B1R1	causes	F6I455	0.0072776
A5B1R1	causes	Isoleucine	0.026303
A5B1R1	causes	Methionine	0.030963
A5B1R1	causes	Phenylalanine	0.0061724
A5B1R1	causes	Acid like 2	0.011358
A5B1R1	causes	Arginine or ornithine like	0.043019
A5B1R1	causes	Ribose	0.040329
A5B1R1	causes	Putrescine	0.020159
A5B1R1	causes	Ornithine	0.0027858
A5B1R1	causes	Shikimic acid	0.034969
A5B1R1	causes	Arginine	0.0095172
A5B1R1	causes	Oleanolic acid, 3-acetoxy- (3-beta-)-	0.014074
A5B1Y5	causes	D7TFE6	0.015137
A5B1Y5	causes	Acid like 2	0.011589
A5B2U7	causes	A5AKT0	0.028674
A5B2U7	causes	A5AYY4	0.017923
A5B2U7	causes	A5BPU3	0.022815
A5B2U7	causes	A5BTU9	0.049681
A5B2U7	causes	A5BWQ9	0.0064662
A5B2U7	causes	D7SKJ4	0.0040476
A5B2U7	causes	D7TMQ2	0.043708
A5B2U7	causes	D7TQ89	0.03114
A5B2U7	causes	D7TW56	0.041016
A5B2U7	causes	D7TWS2	0.025132
A5B2U7	causes	D7U7W7	0.0098634
A5B2U7	causes	D7UC26	0.027606
A5B2U7	causes	F6H4F8	0.0075658
A5B2U7	causes	F6H7M1	0.00678
A5B2U7	causes	F6HHD0	0.032615
A5B2U7	causes	F6HHU0	0.030222
A5B2U7	causes	F6HPS4	0.025413
A5B2U7	causes	F6HR30	0.037324
A5B2U7	causes	F6I134	0.0084361
A5B2U7	causes	F6I455	0.0073098
A5B2U7	causes	K9K3M9	0.04652
A5B2U7	causes	Isoleucine	0.035531
A5B2U7	causes	Fumaric acid	0.034264
A5B2U7	causes	Butanoic acid, 2,4-dihydroxy-	0.0062759
A5B2U7	causes	Phenylalanine	0.0090387
A5B2U7	causes	Acid like 2	0.048403
A5B2U7	causes	Ornithine	0.018252
A5B2U7	causes	Shikimic acid	0.034134
A5B2U7	causes	Oleanolic acid, 3-acetoxy- (3-beta-)-	0.0057676
A5B2U7	causes	44. Phloretin	0.030162
A5B344	causes	A5APT3	0.046417
A5B344	causes	A5ASV4	0.012642
A5B344	causes	A5B2U7	0.023407
A5B344	causes	A5BWQ9	0.0049984
A5B344	causes	D7SWF9	0.029939
A5B344	causes	D7TMQ2	0.038678
A5B344	causes	D7TPI6	0.04703
A5B344	causes	D7U543	0.035337
A5B344	causes	F6HHU0	0.048398
A5B344	causes	F6HKK9	0.014327
A5B344	causes	F6HL41	0.026291
A5B344	causes	F6I7L9	0.018868
A5B344	causes	Xylose	0.036359
A5B344	causes	Ornithine	0.045745
A5B3K2	causes	Shikimic acid	0.046517
A5B3R4	causes	D7TS92	0.00072271
A5B3R4	causes	F6HSV1	0.016509
A5B427	causes	Malic acid	0.023383
A5B479	causes	A5AKT0	0.037765
A5B479	causes	D7STM0	0.0075312
A5B479	causes	D7TMQ2	0.0060908
A5B479	causes	D7TWS2	0.043634
A5B479	causes	F6I455	0.026506
A5B479	causes	Acid like 2	0.0083766
A5B479	causes	Ornithine	0.022819
A5B479	causes	Arginine	0.047357
A5B4J3	causes	D7STM0	0.015699
A5B4J3	causes	D7TMQ2	0.018972
A5B4J3	causes	D7TWS2	0.018375
A5B4J3	causes	D7UC26	0.027606
A5B4J3	causes	F6H1W5	0.040702
A5B4J3	causes	F6H4F8	0.034051
A5B4J3	causes	F6HPN2	0.043569
A5B4J3	causes	F6I455	0.022956
A5B4J3	causes	Isoleucine	0.039607
A5B4J3	causes	Phenylalanine	0.030124
A5B4J3	causes	Acid like 2	0.0089385
A5B4J3	causes	Ornithine	0.03636
A5B4J3	causes	Shikimic acid	0.025831
A5B5N0	causes	D7TQ89	0.044312
A5B5R1	causes	D7SWF9	0.029939
A5B6T9	causes	A5AKD8	0.0082244
A5B6T9	causes	A5BHY1	0.034595
A5B6T9	causes	F6H2P0	0.018347
A5B6T9	causes	Q0ZJ25	0.013579
A5B878	causes	F6HIK1	0.047073
A5B894	causes	D7TWS2	0.018375
A5B894	causes	Acid like 2	0.041545
A5B8K3	causes	F6HIK1	0.044723
A5B8T4	causes	A3QRB6	0.00026576
A5B8T4	causes	A5ASV4	0.085184
A5B8T4	causes	A5B2U7	0.035257
A5B8T4	causes	A5BIU6	0.00052972
A5B8T4	causes	A5BWQ9	0.00075085
A5B8T4	causes	D7SJV2	0.00016274
A5B8T4	causes	D7SJV6	0.036045
A5B8T4	causes	D7SR99	0.00022236
A5B8T4	causes	D7STM0	0.00037695
A5B8T4	causes	D7SY76	0.001247
A5B8T4	causes	D7T8G1	0.00031557
A5B8T4	causes	D7TMQ2	0.37203
A5B8T4	causes	D7TPI6	0.0016579
A5B8T4	causes	D7TWS2	0.031187
A5B8T4	causes	D7U112	0.00051318
A5B8T4	causes	F6GT65	0.022834
A5B8T4	causes	F6H059	0.024783
A5B8T4	causes	F6H6U6	0.017349
A5B8T4	causes	F6H6Y0	0.03056
A5B8T4	causes	F6HHU0	0.030222
A5B8T4	causes	F6HKK9	0.00051629
A5B8T4	causes	F6HY21	0.034955
A5B8T4	causes	F6I0Q2	0.019505
A5B8T4	causes	F6I455	0.034334
A5B8T4	causes	F6I7L9	0
A5B8T4	causes	O24531	0.022065
A5B8T4	causes	Q9FVJ2	0.012651
A5B8T4	causes	Q9M563	0.0083817
A5B8T4	causes	Phenylalanine	0.023096
A5B8T4	causes	Asparagine	0.0032951
A5B8T4	causes	Arginine or ornithine like	0.23261
A5B8T4	causes	Xylose	0.0003521
A5B8T4	causes	Ribose	0.02434
A5B8T4	causes	Putrescine	0.017798
A5B8T4	causes	Ornithine	0.020444
A5B8T4	causes	Arginine	0.18126
A5B8T4	causes	Lysine	0.27436
A5B8T4	causes	Tyrosine	0.016013
A5B8T4	causes	myo-Inositol	0.023288
A5B8T6	causes	D7STM0	0.0035598
A5B8T6	causes	D7TMQ2	0.0061538
A5B8T6	causes	D7TWS2	0.018375
A5B8T6	causes	F6H1W5	0.040702
A5B8T6	causes	F6HPN2	0.04415
A5B8T6	causes	F6I455	0.030202
A5B8T6	causes	Phenylalanine	0.028912
A5B8T6	causes	Acid like 2	0.0089385
A5B8T6	causes	Putrescine	0.049578
A5B8T6	causes	Ornithine	0.015737
A5B8T6	causes	Shikimic acid	0.025831
A5B8T6	causes	Arginine	0.035773
A5B9P8	causes	Acid like 2	0.011358
A5B9Z0	causes	A5AKT0	0.028674
A5B9Z0	causes	A5ASV4	0.014329
A5B9Z0	causes	A5ATS8	0.03929
A5B9Z0	causes	A5B2U7	0.020299
A5B9Z0	causes	A5BPU3	0.024988
A5B9Z0	causes	A5BWQ9	0.0011676
A5B9Z0	causes	D7SJV2	0.0083609
A5B9Z0	causes	D7STM0	0.0035598
A5B9Z0	causes	D7TMQ2	0.0010517
A5B9Z0	causes	D7TQ89	0.045813
A5B9Z0	causes	D7TWS2	0.018375
A5B9Z0	causes	D7U543	0.025269
A5B9Z0	causes	D7U7W7	0.021101
A5B9Z0	causes	D7UC26	0.046902
A5B9Z0	causes	F6H059	0.024783
A5B9Z0	causes	F6H1W5	0.041163
A5B9Z0	causes	F6H4F8	0.0093588
A5B9Z0	causes	F6H7M1	0.0089686
A5B9Z0	causes	F6HHU0	0.0012376
A5B9Z0	causes	F6HKK9	0.017225
A5B9Z0	causes	F6HL41	0.046325
A5B9Z0	causes	F6HPN2	0.040227
A5B9Z0	causes	F6HPS4	0.037193
A5B9Z0	causes	F6I134	0.0038336
A5B9Z0	causes	F6I455	0.0072776
A5B9Z0	causes	Butanoic acid, 2,4-dihydroxy-	0.041213
A5B9Z0	causes	Phenylalanine	0.0010135
A5B9Z0	causes	Acid like 2	0.015969
A5B9Z0	causes	Arginine or ornithine like	0.0073909
A5B9Z0	causes	Xylose	0.021928
A5B9Z0	causes	Ribose	0.02434
A5B9Z0	causes	Putrescine	0.0032266
A5B9Z0	causes	Ornithine	0.00014162
A5B9Z0	causes	Shikimic acid	0.028917
A5B9Z0	causes	Arginine	0.00063261
A5B9Z0	causes	Tyrosine	0.021412
A5B9Z0	causes	Oleanolic acid, 3-acetoxy- (3-beta-)-	0.014674
A5BB92	causes	Shikimic acid	0.024892
A5BBY9	causes	F6H2S4	0.010087
A5BBY9	causes	F6HSV1	0.046201
A5BCM7	causes	A5ASV4	0.041114
A5BCM7	causes	A5BWQ9	0.035361
A5BCM7	causes	D7TMQ2	0.026271
A5BCM7	causes	D7TWS2	0.037342
A5BCM7	causes	F6HKK9	0.034557
A5BCM7	causes	F6I455	0.025783
A5BCM7	causes	F6I7L9	0.038151
A5BCM7	causes	Putrescine	0.045014
A5BCM7	causes	Ornithine	0.04181
A5BCS2	causes	A3QRB6	0.0095563
A5BCS2	causes	A5ASV4	0.003139
A5BCS2	causes	A5BIU6	0.011901
A5BCS2	causes	A5BWQ9	0.034548
A5BCS2	causes	D7SJV2	0.0079493
A5BCS2	causes	D7SR99	0.0080459
A5BCS2	causes	D7STM0	0.00069859
A5BCS2	causes	D7SY76	0.019481
A5BCS2	causes	D7T8G1	0.010171
A5BCS2	causes	D7TMQ2	0.0021755
A5BCS2	causes	D7TPI6	0.00097824
A5BCS2	causes	D7U112	0.015427
A5BCS2	causes	F6GT65	0.045467
A5BCS2	causes	F6HKK9	0.0010584
A5BCS2	causes	F6I7L9	0.00053948
A5BCS2	causes	Asparagine	0.024237
A5BCS2	causes	Arginine or ornithine like	0.0026069
A5BCS2	causes	Xylose	0.0023657
A5BCS2	causes	Putrescine	0.0012401
A5BCS2	causes	Ornithine	0.0026375
A5BCS2	causes	Arginine	0.004118
A5BCS2	causes	Lysine	0.0022632
A5BCS2	causes	Tyrosine	0.034136
A5BCS8	causes	Acid like 2	0.022057
A5BCX3	causes	A3QRB6	0.020505
A5BCX3	causes	A5APT3	0.015908
A5BCX3	causes	A5ASV4	0.009458
A5BCX3	causes	A5B2U7	0.016962
A5BCX3	causes	A5BIU6	0.0077729
A5BCX3	causes	A5BWQ9	0.93436
A5BCX3	causes	D7SJV2	0.0016254
A5BCX3	causes	D7SR99	0.0021254
A5BCX3	causes	D7STM0	0.00085016
A5BCX3	causes	D7SWF9	0.033446
A5BCX3	causes	D7SY76	0.0014503
A5BCX3	causes	D7T8G1	0.0032541
A5BCX3	causes	D7TCD6	0.04725
A5BCX3	causes	D7TMQ2	0.28511
A5BCX3	causes	D7TPI6	0.02912
A5BCX3	causes	D7TWS2	0.029819
A5BCX3	causes	D7U112	0.0073037
A5BCX3	causes	D7U543	0.040572
A5BCX3	causes	F6GT65	0.04795
A5BCX3	causes	F6H059	0.024783
A5BCX3	causes	F6H0B6	0.04932
A5BCX3	causes	F6H6Y0	0.03056
A5BCX3	causes	F6HHU0	0.030222
A5BCX3	causes	F6HKK9	0.052599
A5BCX3	causes	F6HL41	0.0070136
A5BCX3	causes	F6HPN2	0.040227
A5BCX3	causes	F6I0Q2	0.019303
A5BCX3	causes	F6I134	0.024741
A5BCX3	causes	F6I455	0.021458
A5BCX3	causes	F6I7L9	0.090671
A5BCX3	causes	Q9FVJ2	0.032029
A5BCX3	causes	Q9M563	0.021505
A5BCX3	causes	Phenylalanine	0.0039395
A5BCX3	causes	Acid like 2	0.025051
A5BCX3	causes	Asparagine	0.031465
A5BCX3	causes	Arginine or ornithine like	0.23261
A5BCX3	causes	Xylose	0.0003521
A5BCX3	causes	Ribose	0.023514
A5BCX3	causes	Putrescine	0.22927
A5BCX3	causes	Ornithine	0.13713
A5BCX3	causes	Shikimic acid	0.045435
A5BCX3	causes	Arginine	0.23169
A5BCX3	causes	Lysine	0.79642
A5BCX3	causes	Tyrosine	0.016013
A5BCX3	causes	myo-Inositol	0.020606
A5BDH7	causes	D7TMQ2	0.023947
A5BDH7	causes	D7TWS2	0.021584
A5BDH7	causes	Acid like 2	0.012653
A5BDH7	causes	Xylose	0.017452
A5BDX1	causes	F6H0X3	0.031467
A5BDX1	causes	F6H2P0	0.010292
A5BDX1	causes	F6HHQ0	0.046268
A5BDX1	causes	Q0ZJ40	0.033034
A5BDX9	causes	A3QRB6	0.00026576
A5BDX9	causes	A5ASV4	0.085184
A5BDX9	causes	A5B2U7	0.035257
A5BDX9	causes	A5BIU6	0.00052972
A5BDX9	causes	A5BWQ9	0.00075085
A5BDX9	causes	D7SJV2	0.00016274
A5BDX9	causes	D7SJV6	0.036045
A5BDX9	causes	D7SR99	0.00022236
A5BDX9	causes	D7STM0	0.00037695
A5BDX9	causes	D7SY76	0.001247
A5BDX9	causes	D7T8G1	0.00031557
A5BDX9	causes	D7TMQ2	0.37203
A5BDX9	causes	D7TPI6	0.0016579
A5BDX9	causes	D7TWS2	0.031187
A5BDX9	causes	D7U112	0.00051318
A5BDX9	causes	F6GT65	0.022834
A5BDX9	causes	F6H059	0.024783
A5BDX9	causes	F6H6U6	0.017349
A5BDX9	causes	F6H6Y0	0.03056
A5BDX9	causes	F6HHU0	0.030222
A5BDX9	causes	F6HKK9	0.00051629
A5BDX9	causes	F6HY21	0.034955
A5BDX9	causes	F6I0Q2	0.019505
A5BDX9	causes	F6I455	0.034334
A5BDX9	causes	F6I7L9	0
A5BDX9	causes	O24531	0.022065
A5BDX9	causes	Q9FVJ2	0.012651
A5BDX9	causes	Q9M563	0.0083817
A5BDX9	causes	Phenylalanine	0.023096
A5BDX9	causes	Asparagine	0.0032951
A5BDX9	causes	Arginine or ornithine like	0.23261
A5BDX9	causes	Xylose	0.0003521
A5BDX9	causes	Ribose	0.02434
A5BDX9	causes	Putrescine	0.017798
A5BDX9	causes	Ornithine	0.020444
A5BDX9	causes	Arginine	0.18126
A5BDX9	causes	Lysine	0.27436
A5BDX9	causes	Tyrosine	0.016013
A5BDX9	causes	myo-Inositol	0.023288
A5BE19	causes	D7TQ89	0.032553
A5BE19	causes	D7TWS2	0.018375
A5BE19	causes	F6HMT9	0.015027
A5BE19	causes	K9K3M9	0.046609
A5BE19	causes	Fumaric acid	0.033811
A5BE19	causes	Butanoic acid, 2,4-dihydroxy-	0.044834
A5BE19	causes	Acid like 2	0.01505
A5BE19	causes	Oleanolic acid, 3-acetoxy- (3-beta-)-	0.042655
A5BE19	causes	44. Phloretin	0.02187
A5BE54	causes	F6HIK1	0.047664
A5BE54	causes	Phenyl-sugar derivative like salicin	0.049861
A5BE97	causes	D7STM0	0.0094583
A5BE97	causes	D7TMQ2	0.011354
A5BE97	causes	D7TWS2	0.018375
A5BE97	causes	D7UC26	0.037167
A5BE97	causes	F6H1W5	0.039191
A5BE97	causes	F6HPN2	0.043569
A5BE97	causes	F6I455	0.026705
A5BE97	causes	Phenylalanine	0.019456
A5BE97	causes	Acid like 2	0.011782
A5BE97	causes	Ornithine	0.02144
A5BE97	causes	Shikimic acid	0.025831
A5BE97	causes	Arginine	0.047638
A5BEJ8	causes	D7TWS2	0.019621
A5BEJ8	causes	D7UC26	0.024877
A5BEJ8	causes	F6I455	0.025188
A5BEJ8	causes	K9K3M9	0.04652
A5BEJ8	causes	Acid like 2	0.010074
A5BEJ8	causes	44. Phloretin	0.039011
A5BEM6	causes	D7STM0	0.027303
A5BEM6	causes	D7TMQ2	0.0096806
A5BEM6	causes	D7TWS2	0.019454
A5BEM6	causes	F6I455	0.032849
A5BEM6	causes	Acid like 2	0.0039063
A5BFG5	causes	A5AKT0	0.028674
A5BFG5	causes	A5ASV4	0.00029741
A5BFG5	causes	A5B2U7	0.011984
A5BFG5	causes	A5BIU6	0.03168
A5BFG5	causes	A5BWQ9	0.00047264
A5BFG5	causes	D7SJV2	0.040867
A5BFG5	causes	D7SR99	0.00022236
A5BFG5	causes	D7STM0	0.00069859
A5BFG5	causes	D7SWF9	0.047654
A5BFG5	causes	D7SY76	0.014895
A5BFG5	causes	D7T8G1	0.00020888
A5BFG5	causes	D7TMQ2	0.0033278
A5BFG5	causes	D7TPI6	0.00040557
A5BFG5	causes	D7TWS2	0.019621
A5BFG5	causes	D7U112	0.00080311
A5BFG5	causes	D7U543	0.02563
A5BFG5	causes	F6GT65	0.048692
A5BFG5	causes	F6H059	0.024783
A5BFG5	causes	F6H7M1	0.045286
A5BFG5	causes	F6HHU0	0.0020491
A5BFG5	causes	F6HKK9	0.00012632
A5BFG5	causes	F6HL41	0.041975
A5BFG5	causes	F6HPN2	0.043569
A5BFG5	causes	F6HY21	0.01724
A5BFG5	causes	F6I0Q2	0.018244
A5BFG5	causes	F6I134	0.0084666
A5BFG5	causes	F6I455	0.007605
A5BFG5	causes	F6I7L9	0.00031352
A5BFG5	causes	Q9FVJ2	0.012651
A5BFG5	causes	Phenylalanine	0.0096275
A5BFG5	causes	Acid like 2	0.012196
A5BFG5	causes	Arginine or ornithine like	0.00037876
A5BFG5	causes	Xylose	0.0033207
A5BFG5	causes	Ribose	0.028173
A5BFG5	causes	Putrescine	0.00010336
A5BFG5	causes	Ornithine	0.28757
A5BFG5	causes	Arginine	0.00013234
A5BFG5	causes	Lysine	0.0011932
A5BFG5	causes	Tyrosine	0.024606
A5BFG5	causes	myo-Inositol	0.031637
A5BFH3	causes	D7TFE6	0.01085
A5BFH3	causes	D7TS92	0.00072271
A5BFH3	causes	Acid like 2	0.048403
A5BFH3	causes	14. Cyanidin-3-O-glucoside	0.019713
A5BFH3	causes	18. Peonidin-3-O-glucoside	0.0044446
A5BFH3	causes	23. Lut/Kae/Cy-methylGlu	0.014758
A5BFH3	causes	27. Cyanidin-3-O-acetylglucoside	0.027868
A5BFV2	causes	A5AIS9	0.02745
A5BFV2	causes	A5AS66	0.00057389
A5BFV2	causes	F6H0C4	0.030244
A5BFV2	causes	F6HSV1	0.046807
A5BFV2	causes	F6I4H9	0.0010721
A5BFV2	causes	G4XGW7	0.02715
A5BFV2	causes	Acid like 2	0.025639
A5BFV2	causes	7. Malvidin-3, 5-O-diglucoside	0.046278
A5BFV2	causes	11. Delphinidin-3-O-acetylglucoside-5-O-glucoside	0.046385
A5BFV2	causes	17. Mv-methylGlu-glucoside	0.049941
A5BFV2	causes	26. Laricitrin 3-O-glucuronide	0.044563
A5BFV2	causes	29. Petunidin-3-O-coumarylglucoside-5-O-glucoside	0.047751
A5BFV2	causes	32. Malvidin-3-O-coumarylglucoside-5-O-glucoside	0.047182
A5BFV2	causes	33. Pg-3-O-Cou-Glc-5-O-Glc	0.046109
A5BFV2	causes	47. Peonidin-3-O-coumarylglucoside	0.0019317
A5BGB7	causes	A5B7N6	0.014251
A5BGB7	causes	A5B8Y3	0.030814
A5BGB7	causes	F6GU22	0.0082964
A5BGB7	causes	F6HHQ0	0.025065
A5BGJ0	causes	Acid like 2	0.039303
A5BGW2	causes	A5BDX1	0.043584
A5BGY1	causes	Shikimic acid	0.025606
A5BHS5	causes	P51119	0.011648
A5BI23	causes	Acid like 2	0.033739
A5BIN1	causes	A5B5R1	0.049691
A5BIU6	causes	A5AKT0	0.035119
A5BIU6	causes	A5APT3	0.020014
A5BIU6	causes	A5ASV4	6.0905e-07
A5BIU6	causes	A5ATS8	0.026338
A5BIU6	causes	A5AYY4	0.044682
A5BIU6	causes	A5B2U7	0.018392
A5BIU6	causes	A5BPK4	0.03967
A5BIU6	causes	A5BWQ9	0.037081
A5BIU6	causes	D7SJV2	0.026881
A5BIU6	causes	D7SKJ4	0.0096242
A5BIU6	causes	D7SWF9	0.033446
A5BIU6	causes	D7SY76	0.011096
A5BIU6	causes	D7TMQ2	0.00017217
A5BIU6	causes	D7TPI6	7.735e-05
A5BIU6	causes	D7TW56	0.0010622
A5BIU6	causes	D7TWS2	0.035488
A5BIU6	causes	D7U543	0.039295
A5BIU6	causes	D7UCJ5	0.71354
A5BIU6	causes	F6H059	0.044933
A5BIU6	causes	F6H4F8	0.045436
A5BIU6	causes	F6H6W4	0.039912
A5BIU6	causes	F6HHD0	0.032615
A5BIU6	causes	F6HHU0	0.047703
A5BIU6	causes	F6HKK9	0
A5BIU6	causes	F6HL41	8.0471e-06
A5BIU6	causes	F6HLL9	0.041182
A5BIU6	causes	F6I0Q2	0.019505
A5BIU6	causes	F6I134	0.0084666
A5BIU6	causes	F6I455	0.021458
A5BIU6	causes	F6I7L9	0.00031352
A5BIU6	causes	Butanoic acid, 2,4-dihydroxy-	0.0053343
A5BIU6	causes	Phenylalanine	0.0054077
A5BIU6	causes	Arginine or ornithine like	0.00058665
A5BIU6	causes	Xylose	0.011076
A5BIU6	causes	Putrescine	0.0047794
A5BIU6	causes	Ornithine	0.0035983
A5BIU6	causes	Arginine	0.0026257
A5BIU6	causes	Lysine	0.0010764
A5BIU6	causes	Oleanolic acid, 3-acetoxy- (3-beta-)-	0.016317
A5BIU6	causes	43. Isorhramnetin-3-O-glucoside	0.036423
A5BJL8	causes	Shikimic acid	0.025831
A5BKY5	causes	D7TMQ2	0.026271
A5BKY5	causes	D7TWS2	0.0231
A5BKY5	causes	F6H1W5	0.031198
A5BM68	causes	D7TFE6	0.042882
A5BM68	causes	Q56AY1	0.040299
A5BM68	causes	Acid like 2	0.011098
A5BMU2	causes	D7TFE6	0.015137
A5BMU2	causes	F6H6W3	0.013858
A5BMU2	causes	Acid like 2	0.0022205
A5BN09	causes	Q0ZJ40	0.033034
A5BN09	causes	Shikimic acid	0.029914
A5BNB6	causes	A3QRB6	0.00026576
A5BNB6	causes	A5AKT0	0.048644
A5BNB6	causes	A5APT3	0.0003805
A5BNB6	causes	A5ASV4	4.2715e-06
A5BNB6	causes	A5B2U7	0.0073295
A5BNB6	causes	A5BIU6	0.0012843
A5BNB6	causes	A5BPK4	0.01473
A5BNB6	causes	A5BWQ9	1.5964e-05
A5BNB6	causes	D7SJV2	0.0053289
A5BNB6	causes	D7SJV6	0.036045
A5BNB6	causes	D7SR99	0.005676
A5BNB6	causes	D7STM0	0.0080526
A5BNB6	causes	D7SWF9	0.025825
A5BNB6	causes	D7SY76	0.00018332
A5BNB6	causes	D7T8G1	0.0094462
A5BNB6	causes	D7TKA5	0.025595
A5BNB6	causes	D7TMQ2	0.86807
A5BNB6	causes	D7TPI6	0.0024816
A5BNB6	causes	D7TWS2	0.021584
A5BNB6	causes	D7U112	0.015917
A5BNB6	causes	D7U543	0.039009
A5BNB6	causes	D7UCJ5	0.049568
A5BNB6	causes	F6H059	0.024783
A5BNB6	causes	F6H0B6	0.040414
A5BNB6	causes	F6H6U6	0.022093
A5BNB6	causes	F6H6W4	0.039912
A5BNB6	causes	F6H6Y0	0.029765
A5BNB6	causes	F6HDJ6	0.012493
A5BNB6	causes	F6HHU0	0.02812
A5BNB6	causes	F6HKK9	0.00015944
A5BNB6	causes	F6HL41	0.00013286
A5BNB6	causes	F6HLL9	0.0072868
A5BNB6	causes	F6HPN2	0.040227
A5BNB6	causes	F6I0Q2	0.016918
A5BNB6	causes	F6I134	0.0084666
A5BNB6	causes	F6I455	0.027794
A5BNB6	causes	F6I7L9	0
A5BNB6	causes	Q9FVJ2	0.012651
A5BNB6	causes	Q9M563	0.0083817
A5BNB6	causes	Phenylalanine	0.00091215
A5BNB6	causes	Asparagine	0.015898
A5BNB6	causes	Arginine or ornithine like	0.23261
A5BNB6	causes	Xylose	0.0003521
A5BNB6	causes	Ribose	0.02434
A5BNB6	causes	Putrescine	0.00011833
A5BNB6	causes	Ornithine	0.62628
A5BNB6	causes	Arginine	0.31501
A5BNB6	causes	Lysine	0.33021
A5BNB6	causes	Tyrosine	0.021412
A5BNB6	causes	myo-Inositol	0.016365
A5BP89	causes	D7TFE6	0.01423
A5BP89	causes	Q56AY1	0.010021
A5BP89	causes	Acid like 2	0.040779
A5BP89	causes	18. Peonidin-3-O-glucoside	0.026421
A5BP92	causes	Acid like 2	0.016334
A5BPE1	causes	D7TBD7	0.0066825
A5BPE1	causes	D7TFE6	0.015137
A5BPE1	causes	Q56AY1	0.010021
A5BPE1	causes	Acid like 2	0.0045666
A5BPE1	causes	14. Cyanidin-3-O-glucoside	0.00030882
A5BPE1	causes	18. Peonidin-3-O-glucoside	0.00034034
A5BPE1	causes	23. Lut/Kae/Cy-methylGlu	0.00072886
A5BPE1	causes	27. Cyanidin-3-O-acetylglucoside	0.0098405
A5BPK4	causes	A5AKT0	0.023373
A5BPK4	causes	A5ASV4	0.018269
A5BPK4	causes	A5ATS8	0.026338
A5BPK4	causes	A5AYY4	0.013611
A5BPK4	causes	A5B2U7	0.043281
A5BPK4	causes	A5BPU3	0.022815
A5BPK4	causes	A5BWQ9	0.00099788
A5BPK4	causes	D7SKJ4	0.015471
A5BPK4	causes	D7TMQ2	0.0096806
A5BPK4	causes	D7TW56	0.0031386
A5BPK4	causes	D7TWS2	0.036719
A5BPK4	causes	D7U543	0.025269
A5BPK4	causes	D7U7W7	0.013513
A5BPK4	causes	D7UC26	0.031043
A5BPK4	causes	D7UCJ5	0.00043593
A5BPK4	causes	F6H7M1	0.0033615
A5BPK4	causes	F6HHU0	0.0037542
A5BPK4	causes	F6HKK9	0.026994
A5BPK4	causes	F6HL41	0.029543
A5BPK4	causes	F6HN96	0.017325
A5BPK4	causes	F6HPS4	0.021597
A5BPK4	causes	F6HR30	0.037324
A5BPK4	causes	F6I134	0.0064178
A5BPK4	causes	F6I455	0.0070194
A5BPK4	causes	Isoleucine	0.026303
A5BPK4	causes	Fumaric acid	0.017164
A5BPK4	causes	Phenylalanine	0.039215
A5BPK4	causes	Acid like 2	0.041104
A5BPK4	causes	Putrescine	0.044835
A5BPK4	causes	Ornithine	0.011238
A5BPK4	causes	Arginine	0.020465
A5BPK4	causes	Oleanolic acid, 3-acetoxy- (3-beta-)-	0.014401
A5BPK4	causes	44. Phloretin	0.037733
A5BPU3	causes	D7SJV2	0.0074022
A5BPU3	causes	D7SR99	0.012957
A5BPU3	causes	D7STM0	0.00052715
A5BPU3	causes	D7T8G1	0.016109
A5BPU3	causes	D7TMQ2	0.00040379
A5BPU3	causes	D7TWS2	0.049055
A5BPU3	causes	F6HKK9	0.037619
A5BPU3	causes	F6I7L9	0.016603
A5BPU3	causes	Acid like 2	0.0099128
A5BPU3	causes	Putrescine	0.027351
A5BPU3	causes	Ornithine	0.022226
A5BPU3	causes	Arginine	0.043263
A5BQI3	causes	A0A024FS61	0.018708
A5BQI3	causes	A5APT3	0.0098944
A5BQI3	causes	A5ASV4	0.00022587
A5BQI3	causes	A5B2U7	0.043281
A5BQI3	causes	A5BWQ9	0.00029921
A5BQI3	causes	D7SJV2	0.0021799
A5BQI3	causes	D7SR99	0.005676
A5BQI3	causes	D7STM0	0.00037695
A5BQI3	causes	D7SY76	0.027371
A5BQI3	causes	D7T8G1	0.0079379
A5BQI3	causes	D7TCD6	0.024855
A5BQI3	causes	D7TMQ2	0.0031482
A5BQI3	causes	D7TPI6	0.0017439
A5BQI3	causes	D7TWS2	0.018375
A5BQI3	causes	F6GT65	0.037303
A5BQI3	causes	F6H059	0.024783
A5BQI3	causes	F6H0B6	0.045446
A5BQI3	causes	F6HKK9	0.00023483
A5BQI3	causes	F6HL41	0.0041929
A5BQI3	causes	F6HPN2	0.040227
A5BQI3	causes	F6I0Q2	0.019303
A5BQI3	causes	F6I134	0.017239
A5BQI3	causes	F6I455	0.026981
A5BQI3	causes	F6I7L9	0.00083007
A5BQI3	causes	Phenylalanine	0.69245
A5BQI3	causes	Acid like 2	0.027158
A5BQI3	causes	Arginine or ornithine like	0.23987
A5BQI3	causes	Xylose	0.00047281
A5BQI3	causes	Ribose	0.015359
A5BQI3	causes	Putrescine	0.06862
A5BQI3	causes	Ornithine	0.16721
A5BQI3	causes	Shikimic acid	0.025831
A5BQI3	causes	Arginine	0.18705
A5BQI3	causes	Lysine	0.001162
A5BQI3	causes	Tyrosine	0.012296
A5BQI3	causes	myo-Inositol	0.023288
A5BS35	causes	A5AKT0	0.028674
A5BS35	causes	A5ASS2	0.037135
A5BS35	causes	A5ASV4	0.01589
A5BS35	causes	A5ATS8	0.039
A5BS35	causes	A5B2U7	0.013354
A5BS35	causes	A5BPU3	0.022815
A5BS35	causes	A5BWQ9	0.00099788
A5BS35	causes	D7SJV2	0.014159
A5BS35	causes	D7SKJ4	0.032983
A5BS35	causes	D7STM0	0.0060732
A5BS35	causes	D7TMQ2	0.0016115
A5BS35	causes	D7TQ89	0.042628
A5BS35	causes	D7TW56	0.046402
A5BS35	causes	D7TWS2	0.018375
A5BS35	causes	D7U543	0.025269
A5BS35	causes	D7U7W7	0.016197
A5BS35	causes	D7UC26	0.045956
A5BS35	causes	F6H059	0.024783
A5BS35	causes	F6H1W5	0.045101
A5BS35	causes	F6H4F8	0.0077282
A5BS35	causes	F6H7M1	0.0067989
A5BS35	causes	F6HHD0	0.049023
A5BS35	causes	F6HHU0	0.00061335
A5BS35	causes	F6HKK9	0.021033
A5BS35	causes	F6HL41	0.045299
A5BS35	causes	F6HPN2	0.040227
A5BS35	causes	F6HPS4	0.032981
A5BS35	causes	F6I134	0.0038336
A5BS35	causes	F6I455	0.0072776
A5BS35	causes	Isoleucine	0.047667
A5BS35	causes	Butanoic acid, 2,4-dihydroxy-	0.029639
A5BS35	causes	Phenylalanine	0.0010192
A5BS35	causes	Acid like 2	0.018049
A5BS35	causes	Arginine or ornithine like	0.009566
A5BS35	causes	Xylose	0.027637
A5BS35	causes	Ribose	0.02434
A5BS35	causes	Putrescine	0.0042001
A5BS35	causes	Ornithine	0.00017496
A5BS35	causes	Shikimic acid	0.029549
A5BS35	causes	Arginine	0.00078088
A5BS35	causes	Tyrosine	0.035963
A5BS35	causes	Oleanolic acid, 3-acetoxy- (3-beta-)-	0.010018
A5BS35	causes	43. Isorhramnetin-3-O-glucoside	0.046468
A5BSB1	causes	D7TFE6	0.04593
A5BSB1	causes	D7TWS2	0.0231
A5BSB1	causes	Acid like 2	0.012196
A5BSS2	causes	D7TMQ2	0.033471
A5BSS2	causes	D7TWS2	0.018375
A5BSS2	causes	F6H059	0.024783
A5BSS2	causes	F6HPN2	0.040227
A5BSS2	causes	Phenylalanine	0.038569
A5BSS2	causes	Ribose	0.02434
A5BSS2	causes	Ornithine	0.04181
A5BSS2	causes	Arginine	0.049932
A5BTC8	causes	D7STM0	0.041499
A5BTC8	causes	D7TMQ2	0.031294
A5BTC8	causes	D7TQ89	0.03114
A5BTC8	causes	D7TWS2	0.018375
A5BTC8	causes	F6H1W5	0.00086845
A5BTC8	causes	Phenylalanine	0.028912
A5BTC8	causes	Acid like 2	0.026874
A5BTC8	causes	Shikimic acid	0.042334
A5BTU9	causes	A5BPK4	0.020454
A5BTU9	causes	D7TW56	0.00011059
A5BTU9	causes	D7UCJ5	0.71354
A5BTU9	causes	Succinic acid	0.014028
A5BTZ8	causes	A5ASV4	0.013523
A5BTZ8	causes	A5BWQ9	0.01101
A5BTZ8	causes	D7SJV2	0.046355
A5BTZ8	causes	D7STM0	0.025051
A5BTZ8	causes	D7TMQ2	0.0050588
A5BTZ8	causes	D7TPI6	0.038342
A5BTZ8	causes	F6HKK9	0.012266
A5BTZ8	causes	F6I134	0.036163
A5BTZ8	causes	F6I7L9	0.018868
A5BTZ8	causes	Phenylalanine	0.014072
A5BTZ8	causes	Arginine or ornithine like	0.01861
A5BTZ8	causes	Putrescine	0.036995
A5BTZ8	causes	Ornithine	0.0097216
A5BTZ8	causes	Shikimic acid	0.031172
A5BTZ8	causes	Arginine	0.0099131
A5BTZ8	causes	Tyrosine	0.034545
A5BUC9	causes	D7TFE6	0.01085
A5BUC9	causes	D7TWS2	0.019129
A5BUC9	causes	Acid like 2	0.0066543
A5BV20	causes	A5AKT0	0.028674
A5BV20	causes	A5ASV4	0.00046447
A5BV20	causes	A5ATS8	0.045098
A5BV20	causes	A5B2U7	0.012324
A5BV20	causes	A5BIU6	0.047757
A5BV20	causes	A5BWQ9	0.00060946
A5BV20	causes	D7SJV2	0.051492
A5BV20	causes	D7SR99	0.00022236
A5BV20	causes	D7STM0	0.00081283
A5BV20	causes	D7SY76	0.021224
A5BV20	causes	D7T8G1	0.00024345
A5BV20	causes	D7TMQ2	0.0073184
A5BV20	causes	D7TPI6	0.000755
A5BV20	causes	D7TWS2	0.019621
A5BV20	causes	D7U112	0.0012674
A5BV20	causes	D7U543	0.025269
A5BV20	causes	F6H059	0.024783
A5BV20	causes	F6H7M1	0.039781
A5BV20	causes	F6HHU0	0.0018632
A5BV20	causes	F6HKK9	0.00022709
A5BV20	causes	F6HL41	0.046325
A5BV20	causes	F6HPN2	0.04415
A5BV20	causes	F6HY21	0.01724
A5BV20	causes	F6I0Q2	0.019303
A5BV20	causes	F6I134	0.0084666
A5BV20	causes	F6I455	0.0073098
A5BV20	causes	F6I7L9	0.00053948
A5BV20	causes	Q9FVJ2	0.012651
A5BV20	causes	Phenylalanine	0.011352
A5BV20	causes	Acid like 2	0.011854
A5BV20	causes	Arginine or ornithine like	0.00062747
A5BV20	causes	Xylose	0.0042908
A5BV20	causes	Ribose	0.03191
A5BV20	causes	Putrescine	0.00016983
A5BV20	causes	Ornithine	0.50134
A5BV20	causes	Arginine	0.00020548
A5BV20	causes	Lysine	0.0019226
A5BV20	causes	Tyrosine	0.029374
A5BV20	causes	myo-Inositol	0.041613
A5BV56	causes	Acid like 2	0.011014
A5BV65	causes	D7TQ89	0.03114
A5BV73	causes	Acid like 2	0.017652
A5BVF4	causes	Q56AY1	0.045074
A5BVI0	causes	D7TMQ2	0.026305
A5BVI0	causes	D7TWS2	0.035488
A5BVI0	causes	Acid like 2	0.024268
A5BVI0	causes	Xylose	0.043537
A5BVL7	causes	A5B6T9	0.0015527
A5BVN4	causes	A5B0Z2	0.025725
A5BVN4	causes	D7T1V9	0.026412
A5BVN4	causes	Acetoacetic acid	0.020697
A5BWQ9	causes	A5AYY4	0.0043636
A5BWQ9	causes	A5BPU3	0.024988
A5BWQ9	causes	A5BTU9	0.0010188
A5BWQ9	causes	D7STL2	0.00020545
A5BWQ9	causes	D7SY76	0.0025433
A5BWQ9	causes	D7TKA5	0.033663
A5BWQ9	causes	D7TQ89	0.03114
A5BWQ9	causes	D7U7W7	0.0098634
A5BWQ9	causes	F6H6U6	0.029939
A5BWQ9	causes	Q9M563	0.011342
A5BWQ9	causes	Glyceric acid	0.02423
A5BWQ9	causes	Lysine	0.026111
A5BWQ9	causes	myo-Inositol	0.023288
A5BXL8	causes	A5AKT0	0.027889
A5BXL8	causes	D7SPB2	0.034273
A5BXL8	causes	D7STM0	0.049857
A5BXL8	causes	D7TMQ2	0.029239
A5BXL8	causes	D7TWS2	0.031906
A5BXL8	causes	F6H059	0.041782
A5BXL8	causes	F6I134	0.041007
A5BXL8	causes	F6I455	0.0070194
A5BXL8	causes	Acid like 2	0.015581
A5BXL8	causes	Shikimic acid	0.039884
A5BY13	causes	D7TFE6	0.01085
A5BY13	causes	Q56AY1	0.032982
A5BY13	causes	Acid like 2	0.012971
A5BY13	causes	18. Peonidin-3-O-glucoside	0.011712
A5BZF5	causes	A5ASV4	0.014252
A5BZF5	causes	A5ATS8	0.047969
A5BZF5	causes	A5B894	0.020198
A5BZF5	causes	A5BWQ9	0.0048564
A5BZF5	causes	D7TMQ2	0.0071012
A5BZF5	causes	D7TWS2	0.018417
A5BZF5	causes	D7U543	0.035337
A5BZF5	causes	F6H059	0.024783
A5BZF5	causes	F6H7M1	0.0085571
A5BZF5	causes	F6HHU0	0.031075
A5BZF5	causes	F6HKK9	0.015521
A5BZF5	causes	F6HL41	0.047034
A5BZF5	causes	F6I134	0.020847
A5BZF5	causes	F6I455	0.024453
A5BZF5	causes	F6I7L9	0.047148
A5BZF5	causes	Phenylalanine	0.022318
A5BZF5	causes	Acid like 2	0.04283
A5BZF5	causes	Arginine or ornithine like	0.03762
A5BZF5	causes	Putrescine	0.035838
A5BZF5	causes	Ornithine	0.013607
A5BZF5	causes	Arginine	0.019868
A5C0I8	causes	F6HSV1	0.03156
A5C0U0	causes	A5B9M3	0.00399
A5C0V3	causes	A3QRB6	0.00026576
A5C0V3	causes	A5ASV4	0.085184
A5C0V3	causes	A5B2U7	0.035257
A5C0V3	causes	A5BIU6	0.00052972
A5C0V3	causes	A5BWQ9	0.00075085
A5C0V3	causes	D7SJV2	0.00016274
A5C0V3	causes	D7SJV6	0.036045
A5C0V3	causes	D7SR99	0.00022236
A5C0V3	causes	D7STM0	0.00037695
A5C0V3	causes	D7SY76	0.001247
A5C0V3	causes	D7T8G1	0.00031557
A5C0V3	causes	D7TMQ2	0.37203
A5C0V3	causes	D7TPI6	0.0016579
A5C0V3	causes	D7TWS2	0.031187
A5C0V3	causes	D7U112	0.00051318
A5C0V3	causes	F6GT65	0.022834
A5C0V3	causes	F6H059	0.024783
A5C0V3	causes	F6H6U6	0.017349
A5C0V3	causes	F6H6Y0	0.03056
A5C0V3	causes	F6HHU0	0.030222
A5C0V3	causes	F6HKK9	0.00051629
A5C0V3	causes	F6HY21	0.034955
A5C0V3	causes	F6I0Q2	0.019505
A5C0V3	causes	F6I455	0.034334
A5C0V3	causes	F6I7L9	0
A5C0V3	causes	O24531	0.022065
A5C0V3	causes	Q9FVJ2	0.012651
A5C0V3	causes	Q9M563	0.0083817
A5C0V3	causes	Phenylalanine	0.023096
A5C0V3	causes	Asparagine	0.0032951
A5C0V3	causes	Arginine or ornithine like	0.23261
A5C0V3	causes	Xylose	0.0003521
A5C0V3	causes	Ribose	0.02434
A5C0V3	causes	Putrescine	0.017798
A5C0V3	causes	Ornithine	0.020444
A5C0V3	causes	Arginine	0.18126
A5C0V3	causes	Lysine	0.27436
A5C0V3	causes	Tyrosine	0.016013
A5C0V3	causes	myo-Inositol	0.023288
A5C1C4	causes	A3QRB6	0.0055297
A5C1C4	causes	A5APT3	0.048546
A5C1C4	causes	A5ASV4	0.19468
A5C1C4	causes	A5B2U7	0.018392
A5C1C4	causes	A5BIU6	0.0035911
A5C1C4	causes	A5BWQ9	0.00021138
A5C1C4	causes	D7SJV2	0.0021839
A5C1C4	causes	D7SR99	0.00426
A5C1C4	causes	D7STM0	0.0038567
A5C1C4	causes	D7SY76	0.001365
A5C1C4	causes	D7T8G1	0.00484
A5C1C4	causes	D7TMQ2	0.00042726
A5C1C4	causes	D7TPI6	0.02807
A5C1C4	causes	D7U112	0.0064133
A5C1C4	causes	F6GT65	0.045467
A5C1C4	causes	F6H059	0.024783
A5C1C4	causes	F6H6U6	0.030166
A5C1C4	causes	F6HHU0	0.030222
A5C1C4	causes	F6HKK9	0.093499
A5C1C4	causes	F6HL41	0.025637
A5C1C4	causes	F6HPN2	0.04415
A5C1C4	causes	F6I0Q2	0.033812
A5C1C4	causes	F6I134	0.040502
A5C1C4	causes	F6I455	0.036775
A5C1C4	causes	F6I7L9	0.10564
A5C1C4	causes	Q9FVJ2	0.022014
A5C1C4	causes	Q9M563	0.012406
A5C1C4	causes	Phenylalanine	0.0064469
A5C1C4	causes	Asparagine	0.028163
A5C1C4	causes	Arginine or ornithine like	0.69411
A5C1C4	causes	Xylose	0.00094992
A5C1C4	causes	Ribose	0.02434
A5C1C4	causes	Putrescine	0.00013043
A5C1C4	causes	Ornithine	0.20617
A5C1C4	causes	Shikimic acid	0.045945
A5C1C4	causes	Arginine	0.31501
A5C1C4	causes	Lysine	0.00018545
A5C1C4	causes	Tyrosine	0.016013
A5C1C4	causes	myo-Inositol	0.023288
A5C1K6	causes	A5ASV4	0.0075914
A5C1K6	causes	A5B2U7	0.040966
A5C1K6	causes	A5BIU6	0.013573
A5C1K6	causes	A5BWQ9	0.0076852
A5C1K6	causes	D7SY76	0.0029248
A5C1K6	causes	D7TKA5	0.025595
A5C1K6	causes	D7TPI6	0.0062105
A5C1K6	causes	D7U112	0.038269
A5C1K6	causes	F6H6U6	0.024866
A5C1K6	causes	F6H6Y0	0.03056
A5C1K6	causes	F6HKK9	0.012967
A5C1K6	causes	O24531	0.048133
A5C1K6	causes	Q9FVJ2	0.012651
A5C1K6	causes	Q9M563	0.011342
A5C1K6	causes	Arginine or ornithine like	0.0094183
A5C1K6	causes	Xylose	0.0053067
A5C1K6	causes	Putrescine	0.0042001
A5C1K6	causes	Ornithine	0.0095955
A5C1K6	causes	Arginine	0.0099131
A5C1K6	causes	Lysine	0.0050856
A5C1K6	causes	myo-Inositol	0.023288
A5C1Q2	causes	Acid like 2	0.019535
A5C2R7	causes	A3QRB6	0.0033423
A5C2R7	causes	A5ASV4	0.19468
A5C2R7	causes	A5B2U7	0.024052
A5C2R7	causes	A5BIU6	0.0024574
A5C2R7	causes	A5BWQ9	0.00037134
A5C2R7	causes	D7SJV2	0.0015009
A5C2R7	causes	D7SR99	0.0026871
A5C2R7	causes	D7STM0	0.0043877
A5C2R7	causes	D7SY76	0.0014155
A5C2R7	causes	D7T8G1	0.003192
A5C2R7	causes	D7TMQ2	0.00041268
A5C2R7	causes	D7TPI6	0.15513
A5C2R7	causes	D7U112	0.0037853
A5C2R7	causes	F6H059	0.031931
A5C2R7	causes	F6H6U6	0.027494
A5C2R7	causes	F6H6Y0	0.03056
A5C2R7	causes	F6HHU0	0.030222
A5C2R7	causes	F6HKK9	0.058383
A5C2R7	causes	F6HL41	0.037674
A5C2R7	causes	F6I0Q2	0.033727
A5C2R7	causes	F6I455	0.026506
A5C2R7	causes	F6I7L9	0.058843
A5C2R7	causes	Q9FVJ2	0.021205
A5C2R7	causes	Q9M563	0.011838
A5C2R7	causes	Phenylalanine	0.024494
A5C2R7	causes	Asparagine	0.019161
A5C2R7	causes	Arginine or ornithine like	0.0001479
A5C2R7	causes	Xylose	0.0003521
A5C2R7	causes	Ribose	0.02434
A5C2R7	causes	Putrescine	0.76368
A5C2R7	causes	Ornithine	0.75547
A5C2R7	causes	Arginine	0.00018095
A5C2R7	causes	Lysine	0.00019774
A5C2R7	causes	myo-Inositol	0.023288
A5C319	causes	A5BWQ9	0.040987
A5C319	causes	D7STM0	0.010633
A5C319	causes	D7TMQ2	0.0072299
A5C319	causes	F6I455	0.041725
A5C319	causes	Phenylalanine	0.022318
A5C319	causes	Acid like 2	0.014528
A5C319	causes	Arginine or ornithine like	0.042629
A5C319	causes	Ornithine	0.015985
A5C319	causes	Shikimic acid	0.025831
A5C319	causes	Arginine	0.022536
A5C319	causes	Tyrosine	0.030155
A5C3A2	causes	Acid like 2	0.0089385
A5C3B4	causes	F6HIK1	0.047664
A5C3B4	causes	Phenyl-sugar derivative like salicin	0.022665
A5C3B4	causes	Sugar like 3	0.028289
A5C4C2	causes	A5B9M3	0.04694
A5C4U9	causes	Citric acid	0.034088
A5C5B3	causes	A5ASV4	0.0025377
A5C5B3	causes	A5B2U7	0.035257
A5C5B3	causes	A5BWQ9	0.0022429
A5C5B3	causes	D7SJV2	0.030065
A5C5B3	causes	D7SY76	0.019481
A5C5B3	causes	D7TMQ2	0.015675
A5C5B3	causes	D7TPI6	0.0050748
A5C5B3	causes	F6HKK9	0.002725
A5C5B3	causes	F6HL41	0.047034
A5C5B3	causes	F6I7L9	0.0039017
A5C5B3	causes	Arginine or ornithine like	0.009929
A5C5B3	causes	Xylose	0.0042806
A5C5B3	causes	Putrescine	0.0070631
A5C5B3	causes	Ornithine	0.0082278
A5C5B3	causes	Arginine	0.0099131
A5C5B3	causes	Lysine	0.01272
A5C5B3	causes	myo-Inositol	0.044583
A5C5K3	causes	D7TMQ2	0.037927
A5C5K3	causes	D7TWS2	0.028755
A5C5K3	causes	F6H1W5	0.040702
A5C5V5	causes	A3QRB6	0.00026576
A5C5V5	causes	A5ASV4	0.085184
A5C5V5	causes	A5B2U7	0.035257
A5C5V5	causes	A5BIU6	0.00052972
A5C5V5	causes	A5BWQ9	0.00075085
A5C5V5	causes	D7SJV2	0.00016274
A5C5V5	causes	D7SJV6	0.036045
A5C5V5	causes	D7SR99	0.00022236
A5C5V5	causes	D7STM0	0.00037695
A5C5V5	causes	D7SY76	0.001247
A5C5V5	causes	D7T8G1	0.00031557
A5C5V5	causes	D7TMQ2	0.37203
A5C5V5	causes	D7TPI6	0.0016579
A5C5V5	causes	D7TWS2	0.031187
A5C5V5	causes	D7U112	0.00051318
A5C5V5	causes	F6GT65	0.022834
A5C5V5	causes	F6H059	0.024783
A5C5V5	causes	F6H6U6	0.017349
A5C5V5	causes	F6H6Y0	0.03056
A5C5V5	causes	F6HHU0	0.030222
A5C5V5	causes	F6HKK9	0.00051629
A5C5V5	causes	F6HY21	0.034955
A5C5V5	causes	F6I0Q2	0.019505
A5C5V5	causes	F6I455	0.034334
A5C5V5	causes	F6I7L9	0
A5C5V5	causes	O24531	0.022065
A5C5V5	causes	Q9FVJ2	0.012651
A5C5V5	causes	Q9M563	0.0083817
A5C5V5	causes	Phenylalanine	0.023096
A5C5V5	causes	Asparagine	0.0032951
A5C5V5	causes	Arginine or ornithine like	0.23261
A5C5V5	causes	Xylose	0.0003521
A5C5V5	causes	Ribose	0.02434
A5C5V5	causes	Putrescine	0.017798
A5C5V5	causes	Ornithine	0.020444
A5C5V5	causes	Arginine	0.18126
A5C5V5	causes	Lysine	0.27436
A5C5V5	causes	Tyrosine	0.016013
A5C5V5	causes	myo-Inositol	0.023288
A5C707	causes	A5AKT0	0.028674
A5C707	causes	A5APT3	0.0006196
A5C707	causes	A5ASS2	0.037135
A5C707	causes	A5ASV4	0.00031065
A5C707	causes	A5ATS8	0.033971
A5C707	causes	A5B2U7	0.0053073
A5C707	causes	A5BIU6	0.0012843
A5C707	causes	A5BPK4	0.0083496
A5C707	causes	A5BWQ9	5.1384e-06
A5C707	causes	A7PRJ6	0.041651
A5C707	causes	D7SJV2	0.00025779
A5C707	causes	D7SR99	0.00040977
A5C707	causes	D7STM0	0.0049838
A5C707	causes	D7SWF9	0.02001
A5C707	causes	D7SY76	0.00016552
A5C707	causes	D7T8G1	0.00059296
A5C707	causes	D7TKA5	0.025595
A5C707	causes	D7TMQ2	0.049554
A5C707	causes	D7TPI6	0.0022147
A5C707	causes	D7TWS2	0.021116
A5C707	causes	D7U112	0.0014518
A5C707	causes	D7U543	0.025269
A5C707	causes	D7UCJ5	0.018822
A5C707	causes	F6H059	0.024783
A5C707	causes	F6H0B6	0.040414
A5C707	causes	F6H6U6	0.017349
A5C707	causes	F6H6W4	0.039912
A5C707	causes	F6H6Y0	0.03056
A5C707	causes	F6HDJ6	0.012493
A5C707	causes	F6HHU0	0.0073005
A5C707	causes	F6HKK9	0.00022416
A5C707	causes	F6HL41	0.00035081
A5C707	causes	F6HLL9	0.0072868
A5C707	causes	F6HPN2	0.040227
A5C707	causes	F6I0Q2	0.013908
A5C707	causes	F6I134	0.0038336
A5C707	causes	F6I455	0.012217
A5C707	causes	F6I7L9	0.19475
A5C707	causes	Q9FVJ2	0.012651
A5C707	causes	Q9M563	0.0083817
A5C707	causes	Phenylalanine	0.001211
A5C707	causes	Acid like 2	0.044297
A5C707	causes	Arginine or ornithine like	0.23261
A5C707	causes	Xylose	0.00094992
A5C707	causes	Ribose	0.02434
A5C707	causes	Putrescine	0.05662
A5C707	causes	Ornithine	0.29883
A5C707	causes	Arginine	0.22464
A5C707	causes	Lysine	0.27436
A5C707	causes	Tyrosine	0.028682
A5C707	causes	myo-Inositol	0.01774
A5C718	causes	A5ASV4	0.002852
A5C718	causes	A5BWQ9	0.0045008
A5C718	causes	D7SJV2	0.042748
A5C718	causes	D7STM0	0.028096
A5C718	causes	D7SY76	0.026107
A5C718	causes	D7TMQ2	0.0080981
A5C718	causes	D7TPI6	0.0062493
A5C718	causes	F6HKK9	0.0029957
A5C718	causes	F6HL41	0.040959
A5C718	causes	F6I7L9	0.0037293
A5C718	causes	Phenylalanine	0.042693
A5C718	causes	Acid like 2	0.033259
A5C718	causes	Arginine or ornithine like	0.006546
A5C718	causes	Xylose	0.0033026
A5C718	causes	Putrescine	0.0077158
A5C718	causes	Ornithine	0.0073194
A5C718	causes	Arginine	0.0088076
A5C718	causes	Lysine	0.012056
A5C7J5	causes	F6I455	0.027392
A5C7J5	causes	Acid like 2	0.011358
A5C7L5	causes	D7TWS2	0.031906
A5C7L5	causes	F6I455	0.033518
A5C7L5	causes	Acid like 2	0.011774
A5C7L5	causes	Shikimic acid	0.034969
A5C8Y4	causes	D7TMQ2	0.037494
A5C8Y4	causes	D7TQ89	0.03114
A5C8Y4	causes	D7TWS2	0.031187
A5C8Y4	causes	D7UC26	0.046902
A5C8Y4	causes	F6H1W5	0.021987
A5C8Y4	causes	Acid like 2	0.040551
A5C8Y4	causes	Shikimic acid	0.037506
A5CAF8	causes	A5BWQ9	0.034543
A5CAF8	causes	D7STM0	0.04558
A5CAF8	causes	D7TLU7	0.015334
A5CAF8	causes	D7TMQ2	0.013701
A5CAF8	causes	D7TWS2	0.025132
A5CAF8	causes	F6I455	0.019336
A5CAF8	causes	K9K3M9	0.046609
A5CAF8	causes	Acid like 2	0.011014
A5CAF8	causes	Xylose	0.03646
A5CAF8	causes	Ornithine	0.04181
A5CBA7	causes	D7TFE6	0.015137
A5CBA7	causes	D7TS92	0.043165
A5CBA7	causes	F6I4H9	0.0047408
A5CBA7	causes	Acid like 2	0.011854
A5CBA7	causes	5. Dihydroquercetin-3-O-hexoside	0.041258
A5CBA7	causes	14. Cyanidin-3-O-glucoside	0.011419
A5CBA7	causes	18. Peonidin-3-O-glucoside	0.0044446
A5CBA7	causes	23. Lut/Kae/Cy-methylGlu	0.0012636
A5CBA7	causes	27. Cyanidin-3-O-acetylglucoside	0.00039498
A7NVX9	causes	A5AKT0	0.028674
A7NVX9	causes	A5ASV4	0.026671
A7NVX9	causes	A5ATS8	0.043055
A7NVX9	causes	A5AYY4	0.041497
A7NVX9	causes	A5BPU3	0.034097
A7NVX9	causes	A5BWQ9	0.0029437
A7NVX9	causes	D7STM0	0.04916
A7NVX9	causes	D7TMQ2	0.0072031
A7NVX9	causes	D7TW56	0.044226
A7NVX9	causes	D7TWS2	0.025132
A7NVX9	causes	D7U543	0.030563
A7NVX9	causes	D7U7W7	0.024342
A7NVX9	causes	D7UC26	0.024877
A7NVX9	causes	F6H7M1	0.00678
A7NVX9	causes	F6HHU0	0.011803
A7NVX9	causes	F6HKK9	0.034062
A7NVX9	causes	F6HPS4	0.025413
A7NVX9	causes	F6I134	0.019192
A7NVX9	causes	F6I455	0.0072776
A7NVX9	causes	K9K3M9	0.04652
A7NVX9	causes	Fumaric acid	0.032199
A7NVX9	causes	Phenylalanine	0.028912
A7NVX9	causes	Acid like 2	0.01608
A7NVX9	causes	Xylose	0.03561
A7NVX9	causes	Putrescine	0.032396
A7NVX9	causes	Ornithine	0.0096854
A7NVX9	causes	Arginine	0.022765
A7NVX9	causes	Oleanolic acid, 3-acetoxy- (3-beta-)-	0.012008
A7PRJ6	causes	A5AKT0	0.014524
A7PRJ6	causes	A5ASV4	0.018231
A7PRJ6	causes	A5ATS8	0.032919
A7PRJ6	causes	A5AYY4	0.026142
A7PRJ6	causes	A5BPU3	0.035436
A7PRJ6	causes	A5BWQ9	0.0018541
A7PRJ6	causes	D7SKJ4	0.048206
A7PRJ6	causes	D7TMQ2	0.0078061
A7PRJ6	causes	D7TW56	0.024183
A7PRJ6	causes	D7TWS2	0.031187
A7PRJ6	causes	D7U543	0.035337
A7PRJ6	causes	D7U7W7	0.027558
A7PRJ6	causes	D7UC26	0.037167
A7PRJ6	causes	F6H059	0.04211
A7PRJ6	causes	F6H7M1	0.00678
A7PRJ6	causes	F6HHU0	0.0083182
A7PRJ6	causes	F6HKK9	0.02403
A7PRJ6	causes	F6HL41	0.045299
A7PRJ6	causes	F6HPS4	0.025413
A7PRJ6	causes	F6I134	0.0038336
A7PRJ6	causes	F6I455	0.0070194
A7PRJ6	causes	K9K3M9	0.04652
A7PRJ6	causes	P85085	0.039284
A7PRJ6	causes	Isoleucine	0.043072
A7PRJ6	causes	Fumaric acid	0.033811
A7PRJ6	causes	Phenylalanine	0.046716
A7PRJ6	causes	Acid like 2	0.034491
A7PRJ6	causes	Putrescine	0.047408
A7PRJ6	causes	Ornithine	0.011802
A7PRJ6	causes	Arginine	0.02022
A7PRJ6	causes	Oleanolic acid, 3-acetoxy- (3-beta-)-	0.044481
A7Q0V4	causes	A5AKT0	0.028674
A7Q0V4	causes	A5ASV4	0.022191
A7Q0V4	causes	A5ATS8	0.039004
A7Q0V4	causes	A5AYY4	0.032343
A7Q0V4	causes	A5BPU3	0.038478
A7Q0V4	causes	A5BWQ9	0.0025685
A7Q0V4	causes	D7TMQ2	0.0080981
A7Q0V4	causes	D7TW56	0.037435
A7Q0V4	causes	D7TWS2	0.031187
A7Q0V4	causes	D7U543	0.046913
A7Q0V4	causes	D7U7W7	0.031347
A7Q0V4	causes	D7UC26	0.024877
A7Q0V4	causes	F6H7M1	0.00678
A7Q0V4	causes	F6HHU0	0.011797
A7Q0V4	causes	F6HKK9	0.028635
A7Q0V4	causes	F6HPS4	0.025413
A7Q0V4	causes	F6I134	0.017239
A7Q0V4	causes	F6I455	0.0083946
A7Q0V4	causes	K9K3M9	0.046609
A7Q0V4	causes	P85085	0.039284
A7Q0V4	causes	Fumaric acid	0.027441
A7Q0V4	causes	Phenylalanine	0.045709
A7Q0V4	causes	Acid like 2	0.032328
A7Q0V4	causes	Ornithine	0.017924
A7Q0V4	causes	Arginine	0.033737
A7Q0V4	causes	Oleanolic acid, 3-acetoxy- (3-beta-)-	0.04586
A8VPW1	causes	A5BPU3	0.044182
A8VPW1	causes	D7U7W7	0.045153
A8VPW1	causes	D7UC26	0.024877
A8VPW1	causes	F6HPS4	0.030568
A8VPW1	causes	Isoleucine	0.026303
A9UFX7	causes	D7TWS2	0.018375
A9UFX7	causes	Acid like 2	0.026874
B6VJY3	causes	D7TFE6	0.037671
B9UD35	causes	D7TFE6	0.01085
B9UD35	causes	D7TS92	0.027316
B9UD35	causes	F6I4H9	0.042716
B9UD35	causes	Acid like 2	0.012372
B9UD35	causes	14. Cyanidin-3-O-glucoside	0.0021291
B9UD35	causes	18. Peonidin-3-O-glucoside	0.00068624
B9UD35	causes	23. Lut/Kae/Cy-methylGlu	0.00072886
B9UD35	causes	27. Cyanidin-3-O-acetylglucoside	0.0015845
C5DB50	causes	A5BPU3	0.048271
C5DB50	causes	A5BWQ9	0.012408
C5DB50	causes	D7STM0	0.020538
C5DB50	causes	D7TMQ2	0.0067307
C5DB50	causes	D7TQ89	0.03114
C5DB50	causes	D7TWS2	0.030398
C5DB50	causes	D7U7W7	0.045153
C5DB50	causes	F6H1W5	0.040702
C5DB50	causes	F6H4F8	0.013673
C5DB50	causes	F6HPN2	0.043569
C5DB50	causes	F6I134	0.027837
C5DB50	causes	F6I455	0.040814
C5DB50	causes	Phenylalanine	0.0047742
C5DB50	causes	Acid like 2	0.046008
C5DB50	causes	Ornithine	0.0093486
C5DB50	causes	Shikimic acid	0.025831
C5DB50	causes	Arginine	0.018967
C5DB50	causes	Oleanolic acid, 3-acetoxy- (3-beta-)-	0.045671
C7FB07	causes	A5AGV0	0.0095288
C7FB07	causes	A5AHY0	0.013733
C7FB07	causes	F6HN88	0.015174
C7FB07	causes	F6HQM5	0.0079084
C7FB07	causes	F6HYG1	0.028576
D5FUD8	causes	A5AXM6	0.033431
D5FUD8	causes	A5B3R4	0.041596
D7SGX1	causes	D7TWS2	0.046476
D7SGX1	causes	F6I455	0.026506
D7SGX1	causes	K9K3M9	0.04652
D7SGX1	causes	Acid like 2	0.036281
D7SHR6	causes	A3QRB6	0.00026576
D7SHR6	causes	A5ASV4	0.085184
D7SHR6	causes	A5B2U7	0.035257
D7SHR6	causes	A5BIU6	0.00052972
D7SHR6	causes	A5BWQ9	0.00075085
D7SHR6	causes	D7SJV2	0.00016274
D7SHR6	causes	D7SJV6	0.036045
D7SHR6	causes	D7SR99	0.00022236
D7SHR6	causes	D7STM0	0.00037695
D7SHR6	causes	D7SY76	0.001247
D7SHR6	causes	D7T8G1	0.00031557
D7SHR6	causes	D7TMQ2	0.37203
D7SHR6	causes	D7TPI6	0.0016579
D7SHR6	causes	D7TWS2	0.031187
D7SHR6	causes	D7U112	0.00051318
D7SHR6	causes	F6GT65	0.022834
D7SHR6	causes	F6H059	0.024783
D7SHR6	causes	F6H6U6	0.017349
D7SHR6	causes	F6H6Y0	0.03056
D7SHR6	causes	F6HHU0	0.030222
D7SHR6	causes	F6HKK9	0.00051629
D7SHR6	causes	F6HY21	0.034955
D7SHR6	causes	F6I0Q2	0.019505
D7SHR6	causes	F6I455	0.034334
D7SHR6	causes	F6I7L9	0
D7SHR6	causes	O24531	0.022065
D7SHR6	causes	Q9FVJ2	0.012651
D7SHR6	causes	Q9M563	0.0083817
D7SHR6	causes	Phenylalanine	0.023096
D7SHR6	causes	Asparagine	0.0032951
D7SHR6	causes	Arginine or ornithine like	0.23261
D7SHR6	causes	Xylose	0.0003521
D7SHR6	causes	Ribose	0.02434
D7SHR6	causes	Putrescine	0.017798
D7SHR6	causes	Ornithine	0.020444
D7SHR6	causes	Arginine	0.18126
D7SHR6	causes	Lysine	0.27436
D7SHR6	causes	Tyrosine	0.016013
D7SHR6	causes	myo-Inositol	0.023288
D7SIN7	causes	A5AKT0	0.04957
D7SIN7	causes	D7TMQ2	0.025899
D7SIN7	causes	D7TWS2	0.025908
D7SIN7	causes	F6I455	0.037609
D7SIN7	causes	Acid like 2	0.030024
D7SIX7	causes	D7TFE6	0.015137
D7SIX7	causes	Acid like 2	0.014527
D7SIZ7	causes	F6I455	0.046444
D7SIZ7	causes	Acid like 2	0.017215
D7SJV2	causes	A5ASV4	0.020759
D7SJV2	causes	A5ATS8	0.027964
D7SJV2	causes	A5BPU3	0.041723
D7SJV2	causes	A5BTU9	0.011056
D7SJV2	causes	A5BWQ9	0.005862
D7SJV2	causes	D7SKJ4	0.0096242
D7SJV2	causes	D7STL2	0.023394
D7SJV2	causes	D7T8G1	0.038915
D7SJV2	causes	D7TMQ2	0.0012123
D7SJV2	causes	D7TQ89	0.032553
D7SJV2	causes	D7TW56	0.0031386
D7SJV2	causes	D7TWS2	0.044094
D7SJV2	causes	D7U112	0.004269
D7SJV2	causes	D7U7W7	0.027513
D7SJV2	causes	F6H4F8	0.0062779
D7SJV2	causes	F6HHD0	0.033833
D7SJV2	causes	F6HKK9	0.026293
D7SJV2	causes	F6HL41	0.034277
D7SJV2	causes	F6HY21	0.036268
D7SJV2	causes	F6I455	0.039913
D7SJV2	causes	Butanoic acid, 2,4-dihydroxy-	0.0004698
D7SJV2	causes	Phenylalanine	0.028466
D7SJV2	causes	Shikimic acid	0.045081
D7SJV2	causes	Oleanolic acid, 3-acetoxy- (3-beta-)-	0.0021288
D7SJV6	causes	A3QRB6	0.00026576
D7SJV6	causes	A5AKT0	0.049233
D7SJV6	causes	A5APT3	0.19177
D7SJV6	causes	A5ASV4	0.00086482
D7SJV6	causes	A5B2U7	0.0073295
D7SJV6	causes	A5BIU6	0.0057677
D7SJV6	causes	A5BPK4	0.0046692
D7SJV6	causes	A5BWQ9	0.00090464
D7SJV6	causes	D7SJV2	0.013478
D7SJV6	causes	D7SR99	0.016079
D7SJV6	causes	D7STM0	0.016658
D7SJV6	causes	D7SWF9	0.025825
D7SJV6	causes	D7SY76	0.0010105
D7SJV6	causes	D7T8G1	0.027722
D7SJV6	causes	D7TKA5	0.039256
D7SJV6	causes	D7TMQ2	0.0001302
D7SJV6	causes	D7TPI6	0.025748
D7SJV6	causes	D7TWS2	0.025132
D7SJV6	causes	D7U543	0.039295
D7SJV6	causes	D7UCJ5	0.014154
D7SJV6	causes	F6H059	0.024783
D7SJV6	causes	F6H0B6	0.040414
D7SJV6	causes	F6H6W4	0.039912
[truncated: 5,500 more rows]

## Sheet: Pairs
Variable A	Pairs	Variable B	p-value (AB)	p-value (BA)
A3QRB6	pairs	D7SJV6	0.036045	0.00026576
A3QRB6	pairs	D7TMQ2	0.00043054	0.0059342
A3QRB6	pairs	F6HKK9	0.18978	0.018217
A3QRB6	pairs	F6I7L9	0	0.00026576
A5AIS9	pairs	F6HSV1	0.018687	0.02745
A5AKT0	pairs	Q9FVJ2	0.012788	0.026289
A5APT3	pairs	D7STL2	0.0078948	0.021135
A5ASV4	pairs	A5BIU6	0.00098277	6.0905e-07
A5ASV4	pairs	D7SY76	0.001247	0.085184
A5ASV4	pairs	D7TPI6	0.0019564	0.0001554
A5ASV4	pairs	D7U112	0.047166	0.36072
A5ASV4	pairs	F6H6U6	0.017349	0.00022791
A5ASV4	pairs	Q9M563	0.0083817	0.0025182
A5ASV4	pairs	Asparagine	0.047599	0.0027368
A5ASV4	pairs	Lysine	0.00010002	0.26155
A5ATS8	pairs	D7SJV2	0.0012324	0.027964
A5ATS8	pairs	D7SR99	0.0043613	0.026338
A5ATS8	pairs	D7STM0	0.0038567	0.039
A5ATS8	pairs	D7T8G1	0.0048229	0.026338
A5ATS8	pairs	D7TMQ2	0.00012147	0.026338
A5ATS8	pairs	D7TPI6	0.049887	0.026338
A5ATS8	pairs	D7U112	0.028214	0.026338
A5ATS8	pairs	F6HKK9	0.035073	0.026338
A5ATS8	pairs	F6HY21	0.034955	0.033971
A5ATS8	pairs	F6I7L9	0.015651	0.026338
A5ATS8	pairs	Putrescine	0.032999	0.040209
A5AYY4	pairs	A5B2U7	0.015107	0.017923
A5AYY4	pairs	F6H6W4	0.039912	0.016302
A5B2U7	pairs	F6HPS4	0.025413	0.035257
A5B2U7	pairs	Fumaric acid	0.034264	0.016962
A5BIU6	pairs	D7TPI6	7.735e-05	0.00052972
A5BIU6	pairs	F6HKK9	0	0.00052972
A5BIU6	pairs	F6I7L9	0.00031352	0.03168
A5BIU6	pairs	Arginine or ornithine like	0.00058665	0.028168
A5BIU6	pairs	Putrescine	0.0047794	0.047321
A5BIU6	pairs	Lysine	0.0010764	0.018962
A5BPK4	pairs	D7TW56	0.0031386	0.0083496
A5BPK4	pairs	D7UCJ5	0.00043593	0.0046692
A5BPU3	pairs	D7SJV2	0.0074022	0.041723
A5BPU3	pairs	F6HKK9	0.037619	0.022815
A5BPU3	pairs	F6I7L9	0.016603	0.042185
A5BPU3	pairs	Putrescine	0.027351	0.022815
A5BPU3	pairs	Ornithine	0.022226	0.022815
A5BPU3	pairs	Arginine	0.043263	0.022815
A5BTU9	pairs	D7TW56	0.00011059	0.041858
A5BWQ9	pairs	D7SY76	0.0025433	0.028939
A5BWQ9	pairs	D7TKA5	0.033663	0.10501
A5BWQ9	pairs	F6H6U6	0.029939	5.2875e-07
A5BWQ9	pairs	Q9M563	0.011342	1.522e-06
A5BWQ9	pairs	Lysine	0.026111	0.00017005
A5BWQ9	pairs	myo-Inositol	0.023288	0.00080365
D7SJV2	pairs	D7T8G1	0.038915	0.017768
D7SJV2	pairs	D7TMQ2	0.0012123	0.0083131
D7SJV2	pairs	D7U112	0.004269	0.00089157
D7SJV2	pairs	D7U7W7	0.027513	0.031761
D7SJV2	pairs	F6HY21	0.036268	0.00017642
D7SJV6	pairs	F6I7L9	0	0.036045
D7SR99	pairs	D7TMQ2	5.494e-05	0.00016556
D7SR99	pairs	F6I7L9	0.0025722	0.00772
D7STM0	pairs	D7U7W7	0.042915	0.0038567
D7STM0	pairs	F6H4F8	0.0099941	0.030588
D7SY76	pairs	F6H6U6	0.017349	0.00014596
D7SY76	pairs	F6HKK9	0.00023181	0.021508
D7SY76	pairs	F6HL41	8.7932e-06	0.014895
D7SY76	pairs	Q9M563	0.0083817	0.00014596
D7SY76	pairs	Arginine or ornithine like	0.0033044	0.014895
D7T8G1	pairs	D7TMQ2	0.0082285	0.00031557
D7T8G1	pairs	D7U112	0.024283	0.0058002
D7T8G1	pairs	F6I7L9	0.008253	0.020424
D7TMQ2	pairs	D7U112	0.0037853	0.033446
D7TMQ2	pairs	F6H4F8	0.0062779	0.011713
D7TMQ2	pairs	F6HY21	0.028888	0.0041264
D7TMQ2	pairs	O24531	0.026562	0.00040992
D7TMQ2	pairs	Asparagine	0.024944	0.28511
D7TMQ2	pairs	Oleanolic acid, 3-acetoxy- (3-beta-)-	0.0021097	0.038491
D7TPI6	pairs	F6H6U6	0.024829	0.026835
D7TPI6	pairs	F6HKK9	3.8236e-08	0.00098687
D7TPI6	pairs	Q9M563	0.033991	0.57804
D7TPI6	pairs	Asparagine	0.020261	0.025748
D7TW56	pairs	D7UCJ5	0.71354	0.00070654
D7U112	pairs	F6HKK9	0.49944	0.016412
D7U112	pairs	F6I7L9	0.0037293	0.024283
F6GZ23	pairs	42. Petunidin-3-O-coumarylglucoside	0.52037	0.002436
F6GZ23	pairs	48. Malvidin-3-O-coumarylglucoside	0.41215	0.002436
F6H0C4	pairs	F6HSV1	0.0072791	0.001006
F6H0C4	pairs	Q9AVK7	0.0017032	0.65418
F6H6U6	pairs	F6HKK9	0.00064698	0.017349
F6H6U6	pairs	Q9M563	0.0083817	0.017711
F6H6U6	pairs	Arginine or ornithine like	0.49908	0.021122
F6H6U6	pairs	Xylose	0.0035893	0.033895
F6H6U6	pairs	Putrescine	0.00044914	0.029939
F6H6U6	pairs	Lysine	0.35529	0.017349
F6HHU0	pairs	F6HPS4	0.037484	0.011797
F6HKK9	pairs	O24531	0.046942	0.12175
F6HKK9	pairs	Q9M563	0.012406	0.001428
F6HKK9	pairs	Asparagine	0.015898	0.00051629
F6HKK9	pairs	Lysine	0.0033767	0.00067772
F6HL41	pairs	Q9M563	0.03187	0.014364
F6HPS4	pairs	Q9FVJ2	0.032925	0.047041
F6HSV1	pairs	Q9AVK7	0.0017032	0.0040829
F6I455	pairs	Q9FVJ2	0.02202	0.0073098
F6I7L9	pairs	O24531	0.022065	5.3193e-05
F6I7L9	pairs	Asparagine	0.0051051	0.0048957
Q94B15	pairs	42. Petunidin-3-O-coumarylglucoside	0.02892	0.027928
Q94B15	pairs	48. Malvidin-3-O-coumarylglucoside	0.026727	0.027928
Q9M4H8	pairs	8. Delphinidin-3-O-glucoside	0.02896	0.013448
Q9M4H8	pairs	42. Petunidin-3-O-coumarylglucoside	0.0017612	0.042303
Q9M4H8	pairs	48. Malvidin-3-O-coumarylglucoside	0.0015054	0.042303
Q9M563	pairs	Arginine or ornithine like	0.00011564	0.010498
Q9M563	pairs	Xylose	0.0072325	0.023466
Q9M563	pairs	Putrescine	0.0010265	0.021505
Q9M563	pairs	Ornithine	0.00073539	0.040625
Q9M563	pairs	Arginine	0.0005219	0.032381
Q9M563	pairs	Lysine	0.0001252	0.009463
Arginine or ornithine like	pairs	Lysine	0.0054956	0.0022264
1. Del-3,5-O-diglucoside	pairs	7. Malvidin-3, 5-O-diglucoside	0.0019096	0.0037331
1. Del-3,5-O-diglucoside	pairs	17. Mv-methylGlu-glucoside	0.042487	0.03271
1. Del-3,5-O-diglucoside	pairs	26. Laricitrin 3-O-glucuronide	0.00061356	0.0099757
1. Del-3,5-O-diglucoside	pairs	29. Petunidin-3-O-coumarylglucoside-5-O-glucoside	1.1712e-05	0.00033913
1. Del-3,5-O-diglucoside	pairs	32. Malvidin-3-O-coumarylglucoside-5-O-glucoside	0.00093491	0.0015632
1. Del-3,5-O-diglucoside	pairs	33. Pg-3-O-Cou-Glc-5-O-Glc	1.7139e-07	0.0015632
2. Cyanidin-3, 5-O-diglucoside	pairs	41. Cyanidin-3-O-coumarylglucoside	0.00031916	0.0015968
4. Petunidin-3, 5-O-diglucoside	pairs	7. Malvidin-3, 5-O-diglucoside	0.0055344	0.027868
4. Petunidin-3, 5-O-diglucoside	pairs	26. Laricitrin 3-O-glucuronide	0.00014452	0.0093726
4. Petunidin-3, 5-O-diglucoside	pairs	29. Petunidin-3-O-coumarylglucoside-5-O-glucoside	0.011057	0.027868
4. Petunidin-3, 5-O-diglucoside	pairs	32. Malvidin-3-O-coumarylglucoside-5-O-glucoside	0.01156	0.027868
4. Petunidin-3, 5-O-diglucoside	pairs	33. Pg-3-O-Cou-Glc-5-O-Glc	0.36277	0.0054269
4. Petunidin-3, 5-O-diglucoside	pairs	37. Delphinidin-3-O-coumarylglucoside	0.00020337	0.010189
4. Petunidin-3, 5-O-diglucoside	pairs	42. Petunidin-3-O-coumarylglucoside	0.00020552	0.027868
4. Petunidin-3, 5-O-diglucoside	pairs	48. Malvidin-3-O-coumarylglucoside	0.00014481	0.027868
5. Dihydroquercetin-3-O-hexoside	pairs	6. Peonidin-3, 5-O-digucoside	0.0004934	0.0001459
7. Malvidin-3, 5-O-diglucoside	pairs	17. Mv-methylGlu-glucoside	0.0064307	0.0024733
7. Malvidin-3, 5-O-diglucoside	pairs	25. Delphinidin-3-O-coumarylglucoside-5-O-glucoside	0.0013058	2.2696e-05
7. Malvidin-3, 5-O-diglucoside	pairs	29. Petunidin-3-O-coumarylglucoside-5-O-glucoside	0.017045	0.0071428
7. Malvidin-3, 5-O-diglucoside	pairs	32. Malvidin-3-O-coumarylglucoside-5-O-glucoside	0.012282	0.0056001
8. Delphinidin-3-O-glucoside	pairs	42. Petunidin-3-O-coumarylglucoside	0.00045616	0.02896
8. Delphinidin-3-O-glucoside	pairs	48. Malvidin-3-O-coumarylglucoside	0.00039127	0.02896
11. Delphinidin-3-O-acetylglucoside-5-O-glucoside	pairs	25. Delphinidin-3-O-coumarylglucoside-5-O-glucoside	0.008399	0.0052959
16. Pn-methylGlu-hexoside	pairs	19. Peonidin-3-O-acetylglucoside-5-O-glucoside	0.00020669	0.0027255
16. Pn-methylGlu-hexoside	pairs	24. Cyanidin-3-O-coumarylglucoside	0.024638	0.019617
17. Mv-methylGlu-glucoside	pairs	26. Laricitrin 3-O-glucuronide	0	0.045021
17. Mv-methylGlu-glucoside	pairs	29. Petunidin-3-O-coumarylglucoside-5-O-glucoside	0.00025312	0.00032914
17. Mv-methylGlu-glucoside	pairs	32. Malvidin-3-O-coumarylglucoside-5-O-glucoside	0.00093598	0.00119
17. Mv-methylGlu-glucoside	pairs	33. Pg-3-O-Cou-Glc-5-O-Glc	0	0.045021
17. Mv-methylGlu-glucoside	pairs	48. Malvidin-3-O-coumarylglucoside	0	0.045021
22. Delphinidin-3-O-acetylglucoside	pairs	37. Delphinidin-3-O-coumarylglucoside	0.0026113	0.014986
22. Delphinidin-3-O-acetylglucoside	pairs	42. Petunidin-3-O-coumarylglucoside	0.11997	0.0013119
22. Delphinidin-3-O-acetylglucoside	pairs	48. Malvidin-3-O-coumarylglucoside	0.083846	0.0013119
25. Delphinidin-3-O-coumarylglucoside-5-O-glucoside	pairs	26. Laricitrin 3-O-glucuronide	0.096956	0.0010778
25. Delphinidin-3-O-coumarylglucoside-5-O-glucoside	pairs	33. Pg-3-O-Cou-Glc-5-O-Glc	0.00015863	0.0067986
26. Laricitrin 3-O-glucuronide	pairs	29. Petunidin-3-O-coumarylglucoside-5-O-glucoside	0.10377	0.0008975
26. Laricitrin 3-O-glucuronide	pairs	30. Cyanidin-3-O-coumarylglucoside-5-O-glucoside	0.039069	0.0074776
26. Laricitrin 3-O-glucuronide	pairs	32. Malvidin-3-O-coumarylglucoside-5-O-glucoside	0.0081942	0.00057947
26. Laricitrin 3-O-glucuronide	pairs	35. Lut/Kae/Cy-(GlcCou)-methylGlu	0.027038	0.0087903
29. Petunidin-3-O-coumarylglucoside-5-O-glucoside	pairs	33. Pg-3-O-Cou-Glc-5-O-Glc	1.4136e-06	0.0012355
30. Cyanidin-3-O-coumarylglucoside-5-O-glucoside	pairs	33. Pg-3-O-Cou-Glc-5-O-Glc	0.0064789	0.0261
30. Cyanidin-3-O-coumarylglucoside-5-O-glucoside	pairs	37. Delphinidin-3-O-coumarylglucoside	0.0074928	0.00021527
30. Cyanidin-3-O-coumarylglucoside-5-O-glucoside	pairs	42. Petunidin-3-O-coumarylglucoside	0.00045112	0.0004027
30. Cyanidin-3-O-coumarylglucoside-5-O-glucoside	pairs	48. Malvidin-3-O-coumarylglucoside	0.00038586	0.0004027
32. Malvidin-3-O-coumarylglucoside-5-O-glucoside	pairs	33. Pg-3-O-Cou-Glc-5-O-Glc	0	0.00093491
33. Pg-3-O-Cou-Glc-5-O-Glc	pairs	35. Lut/Kae/Cy-(GlcCou)-methylGlu	0.01608	0.0074387
34. Peonidin-3-O-coumarylglucoside-5-O-glucoside	pairs	42. Petunidin-3-O-coumarylglucoside	0.012919	0.03803
34. Peonidin-3-O-coumarylglucoside-5-O-glucoside	pairs	48. Malvidin-3-O-coumarylglucoside	0.011701	0.03803
35. Lut/Kae/Cy-(GlcCou)-methylGlu	pairs	37. Delphinidin-3-O-coumarylglucoside	0.0074928	0.00064329
35. Lut/Kae/Cy-(GlcCou)-methylGlu	pairs	42. Petunidin-3-O-coumarylglucoside	0.00045616	0.25799
35. Lut/Kae/Cy-(GlcCou)-methylGlu	pairs	48. Malvidin-3-O-coumarylglucoside	0.00039127	0.25799
37. Delphinidin-3-O-coumarylglucoside	pairs	42. Petunidin-3-O-coumarylglucoside	0.053472	0.0074928
37. Delphinidin-3-O-coumarylglucoside	pairs	48. Malvidin-3-O-coumarylglucoside	0.042058	0.0074928

## Sheet: Node table
name	Degree	Cluster No.	GLay Cluster	Class	Description	Bin Code	Bin Function
Acid_like_2	319	5	1	Metabolite	Others		Acid like 2
D7TWS2	244	11	1	Protein	Putative uncharacterized protein OS=Vitis vinifera GN=VIT_14s0066g01550 PE=3 SV=1 - [D7TWS2_VITVI]	'5.1/16.4.2/29.2.2'	'fermentation.aldehyde dehydrogenase/secondary metabolism.N misc.betaine/protein.synthesis.ribosome biogenesis'
D7TMQ2	235	6	1	Protein	Citrate synthase OS=Vitis vinifera GN=VIT_12s0142g00610 PE=3 SV=1 - [D7TMQ2_VITVI]	'6.1'	'gluconeogenesis / glyoxylate cycle.citrate synthase'
F6I455	209	4	1	Protein	Putative uncharacterized protein OS=Vitis vinifera GN=VIT_18s0041g01900 PE=4 SV=1 - [F6I455_VITVI]	'29.2.4'	'protein.synthesis.elongation'
Ornithine	197	6	2	Metabolite	Amino acid		Ornithine
Arginine	185	6	2	Metabolite	Amino acid		Arginine
A5BWQ9	184	6	2	Protein	Putative uncharacterized protein OS=Vitis vinifera GN=VITISV_041813 PE=3 SV=1 - [A5BWQ9_VITVI]	'11.1.1.2.1/16.99/27.3.44'	'''lipid metabolism.FA synthesis and FA elongation.acetyl CoA carboxylation.heteromeric complex.alpha carboxyltransferase/secondary...'' <Preview truncated at 128 characters>'
F6HKK9	180	6	2	Protein	Ribosomal protein OS=Vitis vinifera GN=VIT_08s0007g03340 PE=3 SV=1 - [F6HKK9_VITVI]	'29.2.1.1.3.2.510/29.2.1.2.2.510/29.2.2'	'''protein.synthesis.ribosomal protein.prokaryotic.unknown organellar.50S subunit.L10A/protein.synthesis.ribosomal protein.eukaryot...'' <Preview truncated at 128 characters>'
A5ASV4	179	6	2	Protein	Putative uncharacterized protein OS=Vitis vinifera GN=VITISV_027855 PE=4 SV=1 - [A5ASV4_VITVI]	'29.3.2/34.2'	'protein.targeting.mitochondria/transport.porins'
Putrescine_	175	6	2	Metabolite	Amine		Putrescine
Arginine_or_ornithine_like	170	6	2	Metabolite	Others		Arginine or ornithine like
D7STM0	166	6	2	Protein	Serine hydroxymethyltransferase OS=Vitis vinifera GN=VIT_04s0008g00770 PE=1 SV=1 - [D7STM0_VITVI]	'1.2.5/13.1.5.2/25.1'	'''PS.photorespiration.serine hydroxymethyltransferase/amino acid metabolism.synthesis.serine-glycine-cysteine group.glycine/C1-met...'' <Preview truncated at 128 characters>'
Phenylalanine	162	6	2	Metabolite	Amino acid		Phenylalanine
Xylose	158	6	2	Metabolite	Sugar		Xylose
F6I7L9	156	6	2	Protein	Putative uncharacterized protein OS=Vitis vinifera GN=VIT_00s1206g00010 PE=4 SV=1 - [F6I7L9_VITVI]	'29.5.4'	'protein.degradation.aspartate protease'
D7SJV2	146	6	2	Protein	Putative uncharacterized protein OS=Vitis vinifera GN=VIT_06s0004g06870 PE=4 SV=1 - [D7SJV2_VITVI]	'35.2'	'not assigned.unknown'
D7TPI6	144	6	2	Protein	Alpha-amylase OS=Vitis vinifera GN=VIT_03s0063g00400 PE=3 SV=1 - [D7TPI6_VITVI]	'35.2'	'not assigned.unknown'
Lysine_	139	6	2	Metabolite	Amino acid		Lysine
F6HHU0	126	6	2	Protein	Putative uncharacterized protein OS=Vitis vinifera GN=VIT_01s0127g00740 PE=4 SV=1 - [F6HHU0_VITVI]	'26.7'	'misc.oxidases - copper, flavone etc'
F6I134	123	11	2	Protein	Triosephosphate isomerase OS=Vitis vinifera GN=VIT_03s0038g01780 PE=3 SV=1 - [F6I134_VITVI]	'1.3.5/4.3.7'	'PS.calvin cycle.TPI/glycolysis.unclear/dually targeted.triosephosphate isomerase (TPI)'
D7T8G1	122	6	2	Protein	Annexin OS=Vitis vinifera GN=VIT_01s0011g06300 PE=3 SV=1 - [D7T8G1_VITVI]	'31.1'	'cell.organisation'
A5AKT0	121	4	2	Protein	Putative uncharacterized protein OS=Vitis vinifera GN=VITISV_021574 PE=4 SV=1 - [A5AKT0_VITVI]	'29.2.4'	'protein.synthesis.elongation'
F6H059	120	4	2	Protein	Proteasome subunit alpha type OS=Vitis vinifera GN=VIT_18s0001g12760 PE=3 SV=1 - [F6H059_VITVI]	'35.2'	'not assigned.unknown'
A5B2U7	120	6	2	Protein	Putative uncharacterized protein OS=Vitis vinifera GN=VITISV_032016 PE=3 SV=1 - [A5B2U7_VITVI]	'1.2.4.1/13.2.5.2/25'	'''PS.photorespiration.glycine cleavage.P subunit/amino acid metabolism.degradation.serine-glycine-cysteine group.glycine/C1-metabo...'' <Preview truncated at 128 characters>'
D7SY76	117	6	2	Protein	Putative uncharacterized protein OS=Vitis vinifera GN=VIT_05s0077g01560 PE=3 SV=1 - [D7SY76_VITVI]	'35.2'	'not assigned.unknown'
D7SR99	115	6	2	Protein	Putative uncharacterized protein OS=Vitis vinifera GN=VIT_18s0072g00970 PE=4 SV=1 - [D7SR99_VITVI]	'29.5.5'	'protein.degradation.serine protease'
Ribose	115	11	2	Metabolite	Sugar		Ribose
Shikimic_acid	113	3	1	Metabolite	Organic acid		Shikimic acid
D7U112	111	6	2	Protein	Putative uncharacterized protein OS=Vitis vinifera GN=VIT_09s0002g06660 PE=4 SV=1 - [D7U112_VITVI]	'28.1/29.2.3'	'DNA.synthesis/chromatin structure/protein.synthesis.initiation'
F6HL41	107	6	2	Protein	Putative uncharacterized protein OS=Vitis vinifera GN=VIT_08s0007g01040 PE=4 SV=1 - [F6HL41_VITVI]	'3.5/10.3/16.8.2/20.1.2/27.3.6/29.4.1.55/33.99'	'''minor CHO metabolism.others/cell wall.hemicellulose synthesis/secondary metabolism.flavonoids.chalcones/stress.biotic.receptors/...'' <Preview truncated at 128 characters>'
myo-Inositol_	106	6	2	Metabolite	Sugar alcohol		myo-Inositol
A5BIU6	106	6	2	Protein	Putative uncharacterized protein OS=Vitis vinifera GN=VITISV_000576 PE=3 SV=1 - [A5BIU6_VITVI]	'13.2.4.4'	'amino acid metabolism.degradation.branched chain group.leucine'
Q9FVJ2	104	6	2	Protein	Ornithine aminotransferase OS=Vitis vinifera PE=2 SV=1 - [Q9FVJ2_VITVI]	'13.2.2.3/19.3'	'amino acid metabolism.degradation.glutamate family.arginine/tetrapyrrole synthesis.GSA'
F6I0Q2	103	6	2	Protein	Putative uncharacterized protein OS=Vitis vinifera GN=VIT_03s0038g04040 PE=4 SV=1 - [F6I0Q2_VITVI]	'26.8/29.5'	'misc.nitrilases, nitrile lyases, berberine bridge enzymes, reticuline oxidases, troponine reductases/protein.degradation'
Q9M563	100	6	2	Protein	Beta-1,3-glucanase OS=Vitis vinifera GN=VIT_05s0077g01150 PE=2 SV=2 - [Q9M563_VITVI]	'26.4.1'	'misc.beta 1,3 glucan hydrolases.glucan endo-1,3-beta-glucosidase'
Tyrosine_	100	6	2	Metabolite	Amino acid		Tyrosine
F6H6U6	93	6	2	Protein	Putative uncharacterized protein OS=Vitis vinifera GN=VIT_05s0077g01570 PE=4 SV=1 - [F6H6U6_VITVI]	'35.2'	'not assigned.unknown'
Asparagine	90	6	2	Metabolite	Amino acid		Asparagine
F6HY21	88	6	2	Protein	Putative uncharacterized protein OS=Vitis vinifera GN=VIT_09s0002g02240 PE=3 SV=1 - [F6HY21_VITVI]	'20.2.1/29.4/29.6'	'stress.abiotic.heat/protein.postranslational modification/protein.folding'
D7U543	88	6	2	Protein	Putative uncharacterized protein OS=Vitis vinifera GN=VIT_03s0038g02510 PE=3 SV=1 - [D7U543_VITVI]	'1.2.6/13.2.5.1/13.2.5.2'	'''PS.photorespiration.hydroxypyruvate reductase/amino acid metabolism.degradation.serine-glycine-cysteine group.serine/amino acid ...'' <Preview truncated at 128 characters>'
F6GT65	86	6	2	Protein	Putative uncharacterized protein OS=Vitis vinifera GN=VIT_17s0000g06450 PE=4 SV=1 - [F6GT65_VITVI]	'1.3.11'	'PS.calvin cycle.RPE'
F6HPN2	82	6	2	Protein	Putative uncharacterized protein OS=Vitis vinifera GN=VIT_01s0026g00220 PE=3 SV=1 - [F6HPN2_VITVI]	'5.1/16.4.2/29.2.2'	'fermentation.aldehyde dehydrogenase/secondary metabolism.N misc.betaine/protein.synthesis.ribosome biogenesis'
A3QRB6	81	2	2	Protein	Chitinase class I basic OS=Vitis vinifera PE=2 SV=1 - [A3QRB6_VITVI]	'20.1.7.3'	'stress.biotic.PR-proteins.PR3/4/8/11 (chitinases and chitin binding proteins)'
F6HSV1	76	8	3	Protein	Putative uncharacterized protein OS=Vitis vinifera GN=VIT_07s0129g00490 PE=4 SV=1 - [F6HSV1_VITVI]	'29.5.11.4.2/30.3'	'protein.degradation.ubiquitin.E3.RING/signalling.calcium'
A5APT3	75	6	2	Protein	Peptidyl-prolyl cis-trans isomerase OS=Vitis vinifera GN=VITISV_040459 PE=1 SV=1 - [A5APT3_VITVI]	'35.2'	'not assigned.unknown'
A5ATS8	74	2	2	Protein	Putative uncharacterized protein OS=Vitis vinifera GN=VITISV_026634 PE=1 SV=1 - [A5ATS8_VITVI]	'27.1.19'	'RNA.processing.ribonucleases'
D7SJV6	71	2	2	Protein	Asparagine synthetase OS=Vitis vinifera GN=VIT_06s0004g06830 PE=4 SV=1 - [D7SJV6_VITVI]	'13.1.3.1.1/29.5.1'	'amino acid metabolism.synthesis.aspartate family.asparagine.asparagine synthetase/protein.degradation.subtilases'
D7SWF9	70	6	2	Protein	Putative uncharacterized protein OS=Vitis vinifera GN=VIT_07s0031g02560 PE=4 SV=1 - [D7SWF9_VITVI]	'20.2.5/31.2'	'stress.abiotic.light/cell.division'
F6H7M1	69	6	2	Protein	Putative uncharacterized protein OS=Vitis vinifera GN=VIT_10s0116g01740 PE=3 SV=1 - [F6H7M1_VITVI]	'29.5.11.4.2'	'protein.degradation.ubiquitin.E3.RING'
A5BPU3	69	2	2	Protein	Putative uncharacterized protein OS=Vitis vinifera GN=VITISV_021989 PE=3 SV=1 - [A5BPU3_VITVI]	'8.2.9/27.3.27'	'''TCA / organic transformation.other organic acid transformations.cyt MDH/RNA.regulation of transcription.NAC domain transcription...'' <Preview truncated at 128 characters>'
O24531	68	2	2	Protein	Class IV endochitinase OS=Vitis vinifera GN=VvChi4B PE=2 SV=1 - [O24531_VITVI]	'20.1.7.3'	'stress.biotic.PR-proteins.PR3/4/8/11 (chitinases and chitin binding proteins)'
D7TFE6	67	8	3	Protein	Putative uncharacterized protein OS=Vitis vinifera GN=VIT_02s0087g00400 PE=4 SV=1 - [D7TFE6_VITVI]	'10.8.2/27.3.37'	'cell wall.pectinesterases.acetyl esterase/RNA.regulation of transcription.lateral organ boundaries gene family (AS2)'
F6H6Y0	66	6	2	Protein	Putative uncharacterized protein OS=Vitis vinifera GN=VIT_05s0077g02140 PE=3 SV=1 - [F6H6Y0_VITVI]	'1.1.1.2/2.2.1.3.1/11.9.4.9/19.4'	'''PS.lightreaction.photosystem II.PSII polypeptide subunits/major CHO metabolism.degradation.sucrose.invertases.neutral/lipid meta...'' <Preview truncated at 128 characters>'
D7TQ89	65	10	2	Protein	Arginine biosynthesis bifunctional protein ArgJ, chloroplastic OS=Vitis vinifera GN=VIT_08s0040g03320 PE=3 SV=1 - [D7TQ89_VITVI]	'11.8.1/13.1.2.3.2/29.4'	'''lipid metabolism.exotics (steroids, squalene etc).sphingolipids/amino acid metabolism.synthesis.glutamate family.arginine.acetyl...'' <Preview truncated at 128 characters>'
Oleanolic_acid,_3-acetoxy-_(3-beta-)-_	64	6	2	Metabolite	Others		Oleanolic acid, 3-acetoxy- (3-beta-)-
D7U7W7	62	2	2	Protein	Putative uncharacterized protein OS=Vitis vinifera GN=VIT_15s0048g00420 PE=3 SV=1 - [D7U7W7_VITVI]	'13.2.2.3'	'amino acid metabolism.degradation.glutamate family.arginine'
D7TW56	61	6	2	Protein	Putative uncharacterized protein OS=Vitis vinifera GN=VIT_02s0025g04210 PE=3 SV=1 - [D7TW56_VITVI]	'10.1.2'	'cell wall.precursor synthesis.UGE'
Butanoic_acid,_2,4-dihydroxy-_	57	6	2	Metabolite	Others		Butanoic acid, 2,4-dihydroxy-
F6H4F8	56	6	2	Protein	Putative uncharacterized protein OS=Vitis vinifera GN=VIT_07s0031g00050 PE=3 SV=1 - [F6H4F8_VITVI]	'35.2'	'not assigned.unknown'
A5AYY4	55	6	2	Protein	Putative uncharacterized protein OS=Vitis vinifera GN=VITISV_026788 PE=4 SV=1 - [A5AYY4_VITVI]	'3.7/30.3'	'minor CHO metabolism.sugar kinases/signalling.calcium'
F6HDJ6	52	6	2	Protein	Putative uncharacterized protein OS=Vitis vinifera GN=VIT_05s0020g02310 PE=4 SV=1 - [F6HDJ6_VITVI]	'6.5'	'gluconeogenesis / glyoxylate cycle.pyruvate dikinase'
D7SKJ4	52	6	2	Protein	Putative uncharacterized protein OS=Vitis vinifera GN=VIT_06s0004g04340 PE=4 SV=1 - [D7SKJ4_VITVI]	'16.8.3/20.1/26.1/27.4/28.1.1.4/29.2.1.99.2.23/29.2.2/31.4'	'''secondary metabolism.flavonoids.dihydroflavonols/stress.biotic/misc.cytochrome P450/RNA.RNA binding/DNA.synthesis/chromatin stru...'' <Preview truncated at 128 characters>'
A5C707	51	2	2	Protein	Putative uncharacterized protein OS=Vitis vinifera GN=VITISV_007680 PE=3 SV=1 - [A5C707_VITVI]	'1.2.3/13.1.1.3.11/13.1.5.2.3'	'''PS.photorespiration.aminotransferases peroxisomal/amino acid metabolism.synthesis.central amino acid metabolism.alanine.alanine-...'' <Preview truncated at 128 characters>'
D7TKA5	50	6	2	Protein	Putative uncharacterized protein OS=Vitis vinifera GN=VIT_10s0003g03870 PE=3 SV=1 - [D7TKA5_VITVI]	'13.2.2.3/19.3'	'amino acid metabolism.degradation.glutamate family.arginine/tetrapyrrole synthesis.GSA'
A5BNB6	50	2	2	Protein	Putative uncharacterized protein OS=Vitis vinifera GN=VIT_05s0020g01140 PE=3 SV=1 - [A5BNB6_VITVI]	'29.2.1.1.1.2.18/29.2.2'	'protein.synthesis.ribosomal protein.prokaryotic.chloroplast.50S subunit.L18/protein.synthesis.ribosome biogenesis'
49._Dihydrokaempferide-3-Glu	49	2	2	Metabolite	Flavanonol glucuronide		49. Dihydrokaempferide-3-Glu
F6I1D6	49	2	2	Protein	Putative uncharacterized protein OS=Vitis vinifera GN=VIT_15s0045g00380 PE=4 SV=1 - [F6I1D6_VITVI]	'11.9.3.5'	'lipid metabolism.lipid degradation.lysophospholipases.phosphoinositide phospholipase C'
F6H0B6	48	6	2	Protein	Putative uncharacterized protein OS=Vitis vinifera GN=VIT_18s0001g00190 PE=3 SV=1 - [F6H0B6_VITVI]	'35.2'	'not assigned.unknown'
F6HLL9	48	6	2	Protein	Putative uncharacterized protein OS=Vitis vinifera GN=VIT_08s0007g06040 PE=3 SV=1 - [F6HLL9_VITVI]	'26.4.1'	'misc.beta 1,3 glucan hydrolases.glucan endo-1,3-beta-glucosidase'
D7UCJ5	46	6	2	Protein	Putative uncharacterized protein OS=Vitis vinifera GN=VIT_15s0046g01570 PE=3 SV=1 - [D7UCJ5_VITVI]	'20.1.7.3'	'stress.biotic.PR-proteins.PR3/4/8/11 (chitinases and chitin binding proteins)'
A5BPK4	46	6	2	Protein	Putative uncharacterized protein OS=Vitis vinifera GN=VITISV_010055 PE=4 SV=1 - [A5BPK4_VITVI]	'17.2.3'	'hormone metabolism.auxin.induced-regulated-responsive-activated'
20._Myricetin-3-O-glucuronide	45	2	2	Metabolite	Flavonol glucuronide		20. Myricetin-3-O-glucuronide
Unknown_13	45	2	2	Metabolite	Others		Unknown 13
D7SYR7	45	6	2	Protein	Putative uncharacterized protein OS=Vitis vinifera GN=VIT_00s0225g00130 PE=4 SV=1 - [D7SYR7_VITVI]	'1.2.3/13.1.1.3.1/13.1.5.2.2/28.1.1.4'	'''PS.photorespiration.aminotransferases peroxisomal/amino acid metabolism.synthesis.central amino acid metabolism.alanine.alanine ...'' <Preview truncated at 128 characters>'
A5BCX3	45	2	2	Protein	Histone H2A OS=Vitis vinifera GN=VIT_14s0030g00450 PE=3 SV=1 - [A5BCX3_VITVI]	'16.2/21.1/27.4/28.1.3/29.4/33.3'	'''secondary metabolism.phenylpropanoids/redox.thioredoxin/RNA.RNA binding/DNA.synthesis/chromatin structure.histone/protein.postra...'' <Preview truncated at 128 characters>'
F6HPS4	45	4	2	Protein	Putative uncharacterized protein OS=Vitis vinifera GN=VIT_13s0156g00120 PE=4 SV=1 - [F6HPS4_VITVI]	'30.3'	'signalling.calcium'
Q56AY1	45	8	3	Protein	Glutathione S-transferase OS=Vitis vinifera GN=GST4 PE=2 SV=1 - [Q56AY1_VITVI]	'11.1.8/16.5.1.1.1.12/26.9'	'''lipid metabolism.FA synthesis and FA elongation.acyl CoA ligase/secondary metabolism.sulfur-containing.glucosinolates.synthesis....'' <Preview truncated at 128 characters>'
Unknown_12	44	2	2	Metabolite	Others		Unknown 12
Unknown_9	44	2	2	Metabolite	Others		Unknown 9
D7SYG9	44	6	2	Protein	Putative uncharacterized protein OS=Vitis vinifera GN=VIT_05s0077g00450 PE=4 SV=1 - [D7SYG9_VITVI]	'29.2.1.1.3.1.1'	'protein.synthesis.ribosomal protein.prokaryotic.unknown organellar.30S subunit.S1'
33._Pg-3-O-Cou-Glc-5-O-Glc	44	8	3	Metabolite	Anthocyanin		33. Pg-3-O-Cou-Glc-5-O-Glc
26._Laricitrin_3-O-glucuronide	44	8	3	Metabolite	Flavonol glucuronide		26. Laricitrin 3-O-glucuronide
Histidine_like	43	6	2	Metabolite	Others		Histidine like
Unknown_16	43	2	2	Metabolite	Others		Unknown 16
Unknown_15	43	2	2	Metabolite	Others		Unknown 15
4-Hydroxyphenyl-beta-glucopyranoside_like_	43	2	2	Metabolite	Others		4-Hydroxyphenyl-beta-glucopyranoside like
Unknown_10	43	2	2	Metabolite	Others		Unknown 10
Galactaric_acid_	43	2	2	Metabolite	Sugar acid		Galactaric acid
48._Malvidin-3-O-coumarylglucoside	43	8	3	Metabolite	Anthocyanin		48. Malvidin-3-O-coumarylglucoside
D7TRY1	43	2	2	Protein	Histone H2A OS=Vitis vinifera GN=VIT_00s0868g00020 PE=3 SV=1 - [D7TRY1_VITVI]	'16.2/21.1/27.4/28.1.3/29.4/33.3'	'''secondary metabolism.phenylpropanoids/redox.thioredoxin/RNA.RNA binding/DNA.synthesis/chromatin structure.histone/protein.postra...'' <Preview truncated at 128 characters>'
G4XGW2	43	8	3	Protein	Chalcone synthase OS=Vitis vinifera PE=2 SV=1 - [G4XGW2_VITVI]	'16.8.2.1'	'secondary metabolism.flavonoids.chalcones.naringenin-chalcone synthase'
A5BS35	43	6	2	Protein	Putative uncharacterized protein OS=Vitis vinifera GN=VITISV_038846 PE=4 SV=1 - [A5BS35_VITVI]	'13.2.7/20.1.99'	'amino acid metabolism.degradation.histidine/stress.biotic.misc'
32._Malvidin-3-O-coumarylglucoside-5-O-glucoside	43	8	3	Metabolite	Anthocyanin		32. Malvidin-3-O-coumarylglucoside-5-O-glucoside
29._Petunidin-3-O-coumarylglucoside-5-O-glucoside	43	8	3	Metabolite	Anthocyanin		29. Petunidin-3-O-coumarylglucoside-5-O-glucoside
17._Mv-methylGlu-glucoside	43	8	3	Metabolite	Anthocyanin		17. Mv-methylGlu-glucoside
A5AIJ0	43	2	2	Protein	Putative uncharacterized protein OS=Vitis vinifera GN=VITISV_010382 PE=1 SV=1 - [A5AIJ0_VITVI]	'29.5.5'	'protein.degradation.serine protease'
D7UC26	43	6	2	Protein	Malic enzyme OS=Vitis vinifera GN=VIT_15s0046g03670 PE=3 SV=1 - [D7UC26_VITVI]	'2.2.1.4/8.2.10'	'major CHO metabolism.degradation.sucrose.hexokinase/TCA / organic transformation.other organic acid transformations.malic'
Tryptophan,_N-acetyl-_	42	6	2	Metabolite	Others		Tryptophan, N-acetyl-
F6HW88	42	2	2	Protein	Putative uncharacterized protein OS=Vitis vinifera GN=VIT_18s0166g00180 PE=4 SV=1 - [F6HW88_VITVI]	'35.2'	'not assigned.unknown'
Unknown_14	42	2	2	Metabolite	Others		Unknown 14
Unknown_4	41	2	2	Metabolite	Others		Unknown 4
F6I6R4	41	2	2	Protein	Putative uncharacterized protein OS=Vitis vinifera GN=VIT_12s0121g00230 PE=4 SV=1 - [F6I6R4_VITVI]	'10.6.1/10.6.2/33.99'	'''cell wall.degradation.cellulases and beta-1,4-glucanases/cell wall.degradation.mannan-xylose-arabinose-fucose/development.unspec...'' <Preview truncated at 128 characters>'
F6H768	41	2	2	Protein	Putative uncharacterized protein OS=Vitis vinifera GN=VIT_16s0098g00940 PE=4 SV=1 - [F6H768_VITVI]	'29.2.1.1.1.1.530'	'protein.synthesis.ribosomal protein.prokaryotic.chloroplast.30S subunit.S30A'
F6H684	41	6	2	Protein	Putative uncharacterized protein OS=Vitis vinifera GN=VIT_03s0091g01290 PE=4 SV=1 - [F6H684_VITVI]	'29.5.5'	'protein.degradation.serine protease'
A5ATG8	41	7	2	Protein	Putative uncharacterized protein OS=Vitis vinifera GN=VIT_08s0040g00980 PE=3 SV=1 - [A5ATG8_VITVI]	'11.1.8/16.2/31.1'	'lipid metabolism.FA synthesis and FA elongation.acyl CoA ligase/secondary metabolism.phenylpropanoids/cell.organisation'
Sugar_like_1	40	2	2	Metabolite	Others		Sugar like 1
F6HHA3	40	2	2	Protein	Putative uncharacterized protein OS=Vitis vinifera GN=VIT_11s0016g05580 PE=4 SV=1 - [F6HHA3_VITVI]	'27.3.59'	'RNA.regulation of transcription.methyl binding domain proteins'
F6HGW0	40	2	2	Protein	Putative uncharacterized protein OS=Vitis vinifera GN=VIT_11s0016g02170 PE=4 SV=1 - [F6HGW0_VITVI]	'27.3.62/33.99'	'RNA.regulation of transcription.nucleosome/chromatin assembly factor group/development.unspecified'
F6HFI1	40	2	2	Protein	Putative uncharacterized protein OS=Vitis vinifera GN=VIT_01s0011g04900 PE=4 SV=1 - [F6HFI1_VITVI]	'29.5.5'	'protein.degradation.serine protease'
F6H2Z1	40	2	2	Protein	Putative uncharacterized protein OS=Vitis vinifera GN=VIT_04s0008g03930 PE=4 SV=1 - [F6H2Z1_VITVI]	'10.6.3/20.2.3'	'cell wall.degradation.pectate lyases and polygalacturonases/stress.abiotic.drought/salt'
42._Petunidin-3-O-coumarylglucoside	40	8	3	Metabolite	Anthocyanin		42. Petunidin-3-O-coumarylglucoside
D7U7S8	40	2	2	Protein	Putative uncharacterized protein OS=Vitis vinifera GN=VIT_15s0048g00870 PE=4 SV=1 - [D7U7S8_VITVI]	'35.2'	'not assigned.unknown'
D7TYU4	40	2	2	Protein	Putative uncharacterized protein OS=Vitis vinifera GN=VIT_01s0244g00170 PE=4 SV=1 - [D7TYU4_VITVI]	'35.2'	'not assigned.unknown'
D7TM87	40	2	2	Protein	Putative uncharacterized protein OS=Vitis vinifera GN=VIT_13s0019g04370 PE=4 SV=1 - [D7TM87_VITVI]	'35.2'	'not assigned.unknown'
D7SRQ5	40	2	2	Protein	Putative uncharacterized protein OS=Vitis vinifera GN=VIT_07s0095g00730 PE=4 SV=1 - [D7SRQ5_VITVI]	'29.3.4.99'	'protein.targeting.secretory pathway.unspecified'
D7SKQ2	40	2	2	Protein	Putative uncharacterized protein OS=Vitis vinifera GN=VIT_06s0004g03690 PE=4 SV=1 - [D7SKQ2_VITVI]	'26.9/29.4/34.3'	'misc.glutathione S transferases/protein.postranslational modification/transport.amino acids'
D7SHR6	40	2	2	Protein	Carbonic anhydrase OS=Vitis vinifera GN=VIT_17s0000g08450 PE=3 SV=1 - [D7SHR6_VITVI]	'8.3/16.99'	'TCA / organic transformation.carbonic anhydrases/secondary metabolism.unspecified'
A5C5V5	40	2	2	Protein	Putative uncharacterized protein OS=Vitis vinifera GN=VITISV_037577 PE=4 SV=1 - [A5C5V5_VITVI]	'27.1.2/28.1/29.2.3'	'RNA.processing.RNA helicase/DNA.synthesis/chromatin structure/protein.synthesis.initiation'
A5C0V3	40	2	2	Protein	Putative uncharacterized protein OS=Vitis vinifera GN=VITISV_009249 PE=4 SV=1 - [A5C0V3_VITVI]	'35.2'	'not assigned.unknown'
A5BFG5	40	2	2	Protein	Putative uncharacterized protein OS=Vitis vinifera GN=VITISV_040667 PE=1 SV=1 - [A5BFG5_VITVI]	'29.5.7'	'protein.degradation.metalloprotease'
A5BDX9	40	2	2	Protein	Putative uncharacterized protein OS=Vitis vinifera GN=VITISV_032961 PE=4 SV=1 - [A5BDX9_VITVI]	'27.3.59'	'RNA.regulation of transcription.methyl binding domain proteins'
A5B8T4	40	2	2	Protein	Putative uncharacterized protein OS=Vitis vinifera GN=VIT_10s0071g01160 PE=4 SV=1 - [A5B8T4_VITVI]	'21.1'	'redox.thioredoxin'
A5AP98	40	2	2	Protein	Putative uncharacterized protein OS=Vitis vinifera GN=VIT_13s0156g00320 PE=4 SV=1 - [A5AP98_VITVI]	'27.3.12/29.2.2'	'RNA.regulation of transcription.C3H zinc finger family/protein.synthesis.ribosome biogenesis'
A5AL82	40	2	2	Protein	ATP-dependent Clp protease proteolytic subunit OS=Vitis vinifera GN=VITISV_024612 PE=3 SV=1 - [A5AL82_VITVI]	'35.2'	'not assigned.unknown'
A5AEY1	40	2	2	Protein	Histone H3 OS=Vitis vinifera GN=VIT_04s0044g00560 PE=3 SV=1 - [A5AEY1_VITVI]	'20.1/28.1.3'	'stress.biotic/DNA.synthesis/chromatin structure.histone'
18._Peonidin-3-O-glucoside	40	8	3	Metabolite	Anthocyanin		18. Peonidin-3-O-glucoside
Unknown_11	39	2	2	Metabolite	Others		Unknown 11
Unknown_8	39	6	2	Metabolite	Others		Unknown 8
D7U8Q0	39	2	2	Protein	Putative uncharacterized protein OS=Vitis vinifera GN=VIT_08s0032g00890 PE=4 SV=1 - [D7U8Q0_VITVI]	'10.6.1/10.6.2/33.99'	'''cell wall.degradation.cellulases and beta-1,4-glucanases/cell wall.degradation.mannan-xylose-arabinose-fucose/development.unspec...'' <Preview truncated at 128 characters>'
D7T9G8	39	2	2	Protein	Putative uncharacterized protein OS=Vitis vinifera GN=VIT_01s0011g02150 PE=4 SV=1 - [D7T9G8_VITVI]	'1.1.1.2/29.8'	'PS.lightreaction.photosystem II.PSII polypeptide subunits/protein.assembly and cofactor ligation'
A5C1C4	39	2	2	Protein	Histone H2A OS=Vitis vinifera GN=VIT_07s0104g00960 PE=3 SV=1 - [A5C1C4_VITVI]	'16.2/21.1/27.4/28.1.3/29.4/33.3'	'''secondary metabolism.phenylpropanoids/redox.thioredoxin/RNA.RNA binding/DNA.synthesis/chromatin structure.histone/protein.postra...'' <Preview truncated at 128 characters>'
A5BV20	39	2	2	Protein	Putative uncharacterized protein OS=Vitis vinifera GN=VITISV_014813 PE=3 SV=1 - [A5BV20_VITVI]	'21.2.2/27.3.71'	'redox.ascorbate and glutathione.glutathione/RNA.regulation of transcription.SNF7'
F6HW68	38	6	2	Protein	Putative uncharacterized protein OS=Vitis vinifera GN=VIT_17s0119g00150 PE=4 SV=1 - [F6HW68_VITVI]	'20.1.7.6.1/29.5.15/31.3'	'stress.biotic.PR-proteins.PR6 (proteinase inhibitors).trypsin inhibitor/protein.degradation.inhibitors/cell.cycle'
F6H1L2	38	7	2	Protein	Putative uncharacterized protein OS=Vitis vinifera GN=VIT_18s0001g14360 PE=3 SV=1 - [F6H1L2_VITVI]	'11.1.8/16.2/31.1'	'lipid metabolism.FA synthesis and FA elongation.acyl CoA ligase/secondary metabolism.phenylpropanoids/cell.organisation'
7._Malvidin-3,_5-O-diglucoside	38	8	3	Metabolite	Anthocyanin		7. Malvidin-3, 5-O-diglucoside
A5B9Z0	37	6	2	Protein	Putative uncharacterized protein OS=Vitis vinifera GN=VITISV_021217 PE=4 SV=1 - [A5B9Z0_VITVI]	'1.2.2/30.2.16'	'PS.photorespiration.glycolate oxydase/signalling.receptor kinases.Catharanthus roseus-like RLK1'
Rhamnose	36	6	2	Metabolite	Sugar		Rhamnose
A5BQI3	36	6	2	Protein	Putative uncharacterized protein OS=Vitis vinifera GN=VITISV_025206 PE=4 SV=1 - [A5BQI3_VITVI]	'2.2.2.1/26.3.1'	'major CHO metabolism.degradation.starch.starch cleavage/misc.gluco-, galacto- and mannosidases.alpha-galactosidase'
A5ASS2	36	6	2	Protein	Putative uncharacterized protein OS=Vitis vinifera GN=VITISV_023861 PE=4 SV=1 - [A5ASS2_VITVI]	'20.1/20.2'	'stress.biotic/stress.abiotic'
23._Lut/Kae/Cy-methylGlu	36	8	3	Metabolite	Flavonoid		23. Lut/Kae/Cy-methylGlu
16._Pn-methylGlu-hexoside_	35	8	3	Metabolite	Anthocyanin		16. Pn-methylGlu-hexoside
1._Del-3,5-O-diglucoside	35	8	3	Metabolite	Anthocyanin		1. Del-3,5-O-diglucoside
D7SNS5	35	2	2	Protein	Putative uncharacterized protein OS=Vitis vinifera GN=VIT_05s0029g00240 PE=4 SV=1 - [D7SNS5_VITVI]	'15'	'metal handling'
A5BR22	35	8	3	Protein	Putative uncharacterized protein OS=Vitis vinifera GN=VITISV_005665 PE=4 SV=1 - [A5BR22_VITVI]	'35.2'	'not assigned.unknown'
A7PRJ6	35	7	2	Protein	S-adenosylmethionine synthase 4 OS=Vitis vinifera GN=METK4 PE=3 SV=1 - [METK4_VITVI]	'13.1.3.4.11/15.2'	'''amino acid metabolism.synthesis.aspartate family.methionine.S-adenosylmethionine synthetase/metal handling.binding, chelation an...'' <Preview truncated at 128 characters>'
F6H6W4	35	6	2	Protein	Putative uncharacterized protein OS=Vitis vinifera GN=VIT_05s0077g02020 PE=4 SV=1 - [F6H6W4_VITVI]	'35.2'	'not assigned.unknown'
36._Isorhamnetin-3-O-glucuronide	34	2	2	Metabolite	Flavonol glucuronide		36. Isorhamnetin-3-O-glucuronide
F6HHS0	34	6	2	Protein	Putative uncharacterized protein OS=Vitis vinifera GN=VIT_00s0323g00060 PE=4 SV=1 - [F6HHS0_VITVI]	'26.18'	'misc.invertase/pectin methylesterase inhibitor family protein'
4._Petunidin-3,_5-O-diglucoside	34	8	3	Metabolite	Anthocyanin		4. Petunidin-3, 5-O-diglucoside
D7TBJ2	34	2	2	Protein	Putative uncharacterized protein OS=Vitis vinifera GN=VIT_11s0016g03440 PE=4 SV=1 - [D7TBJ2_VITVI]	'35.2'	'not assigned.unknown'
A5C2R7	34	2	2	Protein	Histone H2A OS=Vitis vinifera GN=VIT_07s0104g00970 PE=3 SV=1 - [A5C2R7_VITVI]	'16.2/21.1/27.4/28.1.3/29.4/33.3'	'''secondary metabolism.phenylpropanoids/redox.thioredoxin/RNA.RNA binding/DNA.synthesis/chromatin structure.histone/protein.postra...'' <Preview truncated at 128 characters>'
F6HHD0	34	6	2	Protein	Putative uncharacterized protein OS=Vitis vinifera GN=VIT_06s0080g00980 PE=3 SV=1 - [F6HHD0_VITVI]	'35.2'	'not assigned.unknown'
Epicatechin	33	2	2	Metabolite	Flavan-3-ol		Epicatechin
Caffeic_acid_	33	2	2	Metabolite	Organic acid		Caffeic acid
F6HQC5	33	2	2	Protein	Putative uncharacterized protein OS=Vitis vinifera GN=VIT_03s0063g00680 PE=3 SV=1 - [F6HQC5_VITVI]	'29.5.7'	'protein.degradation.metalloprotease'
E0CV68	33	12	3	Protein	Putative uncharacterized protein OS=Vitis vinifera GN=VIT_16s0098g01630 PE=4 SV=1 - [E0CV68_VITVI]	'35.2'	'not assigned.unknown'
D7T8I5	33	6	2	Protein	Putative uncharacterized protein OS=Vitis vinifera GN=VIT_01s0011g06020 PE=4 SV=1 - [D7T8I5_VITVI]	'27.1.1'	'RNA.processing.splicing'
D7SW04	33	2	2	Protein	Putative uncharacterized protein OS=Vitis vinifera GN=VIT_07s0031g00980 PE=3 SV=1 - [D7SW04_VITVI]	'13.1.1.2.1/13.2.6.2'	'''amino acid metabolism.synthesis.central amino acid metabolism.aspartate.aspartate aminotransferase/amino acid metabolism.degrada...'' <Preview truncated at 128 characters>'
F6H0C4	33	8	3	Protein	Putative uncharacterized protein OS=Vitis vinifera GN=VIT_18s0001g00360 PE=3 SV=1 - [F6H0C4_VITVI]	'35.2'	'not assigned.unknown'
F6GSK4	32	7	2	Protein	Putative uncharacterized protein OS=Vitis vinifera GN=VIT_17s0000g02450 PE=3 SV=1 - [F6GSK4_VITVI]	'11.1.8/16.2/31.1'	'lipid metabolism.FA synthesis and FA elongation.acyl CoA ligase/secondary metabolism.phenylpropanoids/cell.organisation'
25._Delphinidin-3-O-coumarylglucoside-5-O-glucoside	32	8	3	Metabolite	Anthocyanin		25. Delphinidin-3-O-coumarylglucoside-5-O-glucoside
E0CT43	32	2	2	Protein	Histone H2A OS=Vitis vinifera GN=VIT_19s0014g05020 PE=3 SV=1 - [E0CT43_VITVI]	'16.2/21.1/27.4/28.1.3/29.4/33.3'	'''secondary metabolism.phenylpropanoids/redox.thioredoxin/RNA.RNA binding/DNA.synthesis/chromatin structure.histone/protein.postra...'' <Preview truncated at 128 characters>'
F6H5T9	32	6	2	Protein	Putative uncharacterized protein OS=Vitis vinifera GN=VIT_14s0108g00870 PE=3 SV=1 - [F6H5T9_VITVI]	'6.3/8.1.9/8.2.9'	'''gluconeogenesis / glyoxylate cycle.malate dehydrogenase/TCA / organic transformation.TCA.malate DH/TCA / organic transformation....'' <Preview truncated at 128 characters>'
A5AM26	32	2	2	Protein	Putative uncharacterized protein OS=Vitis vinifera GN=VITISV_027853 PE=4 SV=1 - [A5AM26_VITVI]	'35.2'	'not assigned.unknown'
44._Phloretin_	32	11	2	Metabolite	Dihydrochalcone		44. Phloretin
A0A024FS61	32	6	2	Protein	Polyphenol_oxidase OS=Vitis labrusca x Vitis vinifera GN=PPO2 PE=4 SV=1 - [A0A024FS61_9ROSI]	'16.1'	'secondary metabolism.simple phenols'
F6HUH2	31	6	2	Protein	Putative uncharacterized protein OS=Vitis vinifera GN=VIT_02s0025g04340 PE=4 SV=1 - [F6HUH2_VITVI]	'20.1/20.2'	'stress.biotic/stress.abiotic'
43._Isorhramnetin-3-O-glucoside	31	6	2	Metabolite	Flavonol glycoside		43. Isorhramnetin-3-O-glucoside
11._Delphinidin-3-O-acetylglucoside-5-O-glucoside	31	8	3	Metabolite	Anthocyanin		11. Delphinidin-3-O-acetylglucoside-5-O-glucoside
A5AER7	31	6	2	Protein	Putative uncharacterized protein OS=Vitis vinifera GN=VITISV_000418 PE=3 SV=1 - [A5AER7_VITVI]	'29.5.7'	'protein.degradation.metalloprotease'
27._Cyanidin-3-O-acetylglucoside	31	8	3	Metabolite	Anthocyanin		27. Cyanidin-3-O-acetylglucoside
F6GY60	30	6	2	Protein	Putative uncharacterized protein OS=Vitis vinifera GN=VIT_18s0072g00160 PE=3 SV=1 - [F6GY60_VITVI]	'26.12'	'misc.peroxidases'
D7SZJ5	30	6	2	Protein	Putative uncharacterized protein OS=Vitis vinifera GN=VIT_05s0049g01360 PE=4 SV=1 - [D7SZJ5_VITVI]	'31.1'	'cell.organisation'
A5B1R1	30	6	2	Protein	Putative uncharacterized protein OS=Vitis vinifera GN=VITISV_005886 PE=4 SV=1 - [A5B1R1_VITVI]	'1.2.2/30.2.16'	'PS.photorespiration.glycolate oxydase/signalling.receptor kinases.Catharanthus roseus-like RLK1'
Fumaric_acid	30	4	2	Metabolite	Organic acid		Fumaric acid
A5BTU9	30	6	2	Protein	Putative uncharacterized protein OS=Vitis vinifera GN=VITISV_025412 PE=4 SV=1 - [A5BTU9_VITVI]	'26.19'	'misc.plastocyanin-like'
14._Cyanidin-3-O-glucoside	30	8	3	Metabolite	Anthocyanin		14. Cyanidin-3-O-glucoside
F6HBE6	29	6	2	Protein	Putative uncharacterized protein OS=Vitis vinifera GN=VIT_13s0064g00170 PE=3 SV=1 - [F6HBE6_VITVI]	'29.2.1.1.1.2.1/29.2.1.1.3'	'''protein.synthesis.ribosomal protein.prokaryotic.chloroplast.50S subunit.L1/protein.synthesis.ribosomal protein.prokaryotic.unkno...'' <Preview truncated at 128 characters>'
D7TWR2	29	2	2	Protein	Putative uncharacterized protein OS=Vitis vinifera GN=VIT_14s0066g01410 PE=4 SV=1 - [D7TWR2_VITVI]	'29.6'	'protein.folding'
Isoleucine	29	4	2	Metabolite	Amino acid		Isoleucine
Acid_like_3	28	6	2	Metabolite	Others		Acid like 3
F6GUE5	28	2	2	Protein	Putative uncharacterized protein OS=Vitis vinifera GN=VIT_06s0004g01290 PE=4 SV=1 - [F6GUE5_VITVI]	'27.3.12/29.2.2'	'RNA.regulation of transcription.C3H zinc finger family/protein.synthesis.ribosome biogenesis'
37._Delphinidin-3-O-coumarylglucoside	28	8	3	Metabolite	Anthocyanin		37. Delphinidin-3-O-coumarylglucoside
A7NVX9	28	7	2	Protein	S-adenosylmethionine synthase 2 OS=Vitis vinifera GN=METK2 PE=3 SV=1 - [METK2_VITVI]	'13.1.3.4.11/15.2'	'''amino acid metabolism.synthesis.aspartate family.methionine.S-adenosylmethionine synthetase/metal handling.binding, chelation an...'' <Preview truncated at 128 characters>'
Phytic_acid_like	27	6	2	Metabolite	Others		Phytic acid like
F6I6H7	27	6	2	Protein	Putative uncharacterized protein OS=Vitis vinifera GN=VIT_15s0046g03570 PE=3 SV=1 - [F6I6H7_VITVI]	'26.22/29.5.11.4.2'	'misc.short chain dehydrogenase/reductase (SDR)/protein.degradation.ubiquitin.E3.RING'
15._Cyanidin-3-O-acetylglucoside-5-O-glucoside	27	8	3	Metabolite	Anthocyanin		15. Cyanidin-3-O-acetylglucoside-5-O-glucoside
F6GX63	27	8	3	Protein	Putative uncharacterized protein OS=Vitis vinifera GN=VIT_14s0219g00150 PE=4 SV=1 - [F6GX63_VITVI]	'8.1.7/28.1/29.2.1.1.2.1.14'	'''TCA / organic transformation.TCA.succinate dehydrogenase/DNA.synthesis/chromatin structure/protein.synthesis.ribosomal protein.p...'' <Preview truncated at 128 characters>'
A5AJY2	27	2	2	Protein	Putative uncharacterized protein OS=Vitis vinifera GN=VIT_18s0001g00690 PE=3 SV=1 - [A5AJY2_VITVI]	'35.2'	'not assigned.unknown'
45._Cinchonain_Ib	26	6	2	Metabolite	Flavonolignan		45. Cinchonain Ib
F6I5Z3	26	2	2	Protein	Putative uncharacterized protein (Fragment) OS=Vitis vinifera GN=VIT_03s0180g00010 PE=3 SV=1 - [F6I5Z3_VITVI]	'29.5.3'	'protein.degradation.cysteine protease'
2._Cyanidin-3,_5-O-diglucoside	26	8	3	Metabolite	Anthocyanin		2. Cyanidin-3, 5-O-diglucoside
13._Lut/Kae/Cy-methylGlu-hexoside_	26	8	3	Metabolite	Flavonoid		13. Lut/Kae/Cy-methylGlu-hexoside
D7TM77	26	7	2	Protein	Putative uncharacterized protein OS=Vitis vinifera GN=VIT_13s0019g04470 PE=4 SV=1 - [D7TM77_VITVI]	'11.1.8/23.3.2.1/29.2.2'	'''lipid metabolism.FA synthesis and FA elongation.acyl CoA ligase/nucleotide metabolism.salvage.nucleoside kinases.adenosine kinas...'' <Preview truncated at 128 characters>'
D7SVH7	26	2	2	Protein	Putative uncharacterized protein OS=Vitis vinifera GN=VIT_14s0068g01120 PE=4 SV=1 - [D7SVH7_VITVI]	'26.3.3/30.5/33.99'	'misc.gluco-, galacto- and mannosidases.alpha-mannosidase/signalling.G-proteins/development.unspecified'
D7SL31	26	2	2	Protein	Putative uncharacterized protein OS=Vitis vinifera GN=VIT_06s0004g02320 PE=4 SV=1 - [D7SL31_VITVI]	'35.1'	'not assigned.no ontology'
A7Q0V4	26	7	2	Protein	S-adenosylmethionine synthase 5 OS=Vitis vinifera GN=METK5 PE=3 SV=1 - [METK5_VITVI]	'13.1.3.4.11/15.2'	'''amino acid metabolism.synthesis.aspartate family.methionine.S-adenosylmethionine synthetase/metal handling.binding, chelation an...'' <Preview truncated at 128 characters>'
G4XGW7	26	8	3	Protein	Isopentenyl diphosphate isomerase II(IPI2) OS=Vitis vinifera PE=2 SV=1 - [G4XGW7_VITVI]	'16.1.2.7/27.3.99'	'''secondary metabolism.isoprenoids.mevalonate pathway.isopentenyl pyrophosphate:dimethyllallyl pyrophosphate isomerase/RNA.regulat...'' <Preview truncated at 128 characters>'
F6HKY1	25	7	2	Protein	Putative uncharacterized protein OS=Vitis vinifera GN=VIT_08s0007g01630 PE=3 SV=1 - [F6HKY1_VITVI]	'11.1.8/16.2/31.1'	'lipid metabolism.FA synthesis and FA elongation.acyl CoA ligase/secondary metabolism.phenylpropanoids/cell.organisation'
6._Peonidin-3,_5-O-digucoside	25	8	3	Metabolite	Anthocyanin		6. Peonidin-3, 5-O-digucoside
30._Cyanidin-3-O-coumarylglucoside-5-O-glucoside	25	8	3	Metabolite	Anthocyanin		30. Cyanidin-3-O-coumarylglucoside-5-O-glucoside
10._MDHQ-hexoside	25	8	3	Metabolite	Flavanonol glycoside		10. MDHQ-hexoside
K9K3M9	25	3	2	Protein	HXK1 OS=Vitis vinifera PE=2 SV=1 - [K9K3M9_VITVI]	'2.2.1.4/30.2.11'	'major CHO metabolism.degradation.sucrose.hexokinase/signalling.receptor kinases.leucine rich repeat XI'
D7TS92	25	2	3	Protein	Putative uncharacterized protein OS=Vitis vinifera GN=VIT_05s0051g00870 PE=3 SV=1 - [D7TS92_VITVI]	'9.9/21.2.2/34.7'	'mitochondrial electron transport / ATP synthesis.F1-ATPase/redox.ascorbate and glutathione.glutathione/transport.phosphate'
39._Kaempferol-3-O-glucuronide	24	6	2	Metabolite	Flavonol glucuronide		39. Kaempferol-3-O-glucuronide
F6HGK8	24	7	2	Protein	Putative uncharacterized protein OS=Vitis vinifera GN=VIT_11s0016g03100 PE=4 SV=1 - [F6HGK8_VITVI]	'4.3.1/7.1.3'	'glycolysis.unclear/dually targeted.UGPase/OPP.oxidative PP.6-phosphogluconate dehydrogenase'
35._Lut/Kae/Cy-(GlcCou)-methylGlu	24	8	3	Metabolite	Flavonoid		35. Lut/Kae/Cy-(GlcCou)-methylGlu
22._Delphinidin-3-O-acetylglucoside	24	8	3	Metabolite	Anthocyanin		22. Delphinidin-3-O-acetylglucoside
D7TZL8	24	8	3	Protein	Putative uncharacterized protein OS=Vitis vinifera GN=VIT_09s0002g00580 PE=4 SV=1 - [D7TZL8_VITVI]	'35.2'	'not assigned.unknown'
Arabinose	23	6	2	Metabolite	Sugar		Arabinose
19._Peonidin-3-O-acetylglucoside-5-O-glucoside	23	8	3	Metabolite	Anthocyanin		19. Peonidin-3-O-acetylglucoside-5-O-glucoside
F6GWM3	23	2	2	Protein	Putative uncharacterized protein OS=Vitis vinifera GN=VIT_04s0023g03520 PE=4 SV=1 - [F6GWM3_VITVI]	'20.2.2/27.3.75'	'stress.abiotic.cold/RNA.regulation of transcription.GRP'
24._Cyanidin-3-O-coumarylglucoside_	23	8	3	Metabolite	Anthocyanin		24. Cyanidin-3-O-coumarylglucoside
A5BCS2	23	2	2	Protein	Putative uncharacterized protein OS=Vitis vinifera GN=VITISV_028913 PE=4 SV=1 - [A5BCS2_VITVI]	'20.1/20.2'	'stress.biotic/stress.abiotic'
F6H1W5	23	6	1	Protein	Putative uncharacterized protein OS=Vitis vinifera GN=VIT_19s0014g00980 PE=4 SV=1 - [F6H1W5_VITVI]	'18/29.5'	'Co-factor and vitamine metabolism/protein.degradation'
D7STL2	23	6	2	Protein	Putative uncharacterized protein OS=Vitis vinifera GN=VIT_04s0008g00680 PE=4 SV=1 - [D7STL2_VITVI]	'21.2'	'redox.ascorbate and glutathione'
3._Procyanidin_B2	22	2	2	Metabolite	Proanthocyanidin		3. Procyanidin B2
F6HMN8	22	7	2	Protein	Putative uncharacterized protein OS=Vitis vinifera GN=VIT_08s0056g01570 PE=3 SV=1 - [F6HMN8_VITVI]	'13.1.3.4.3'	'amino acid metabolism.synthesis.aspartate family.methionine.methionine synthase'
8._Delphinidin-3-O-glucoside	22	8	3	Metabolite	Anthocyanin		8. Delphinidin-3-O-glucoside
D7TZV6	22	2	2	Protein	Putative uncharacterized protein OS=Vitis vinifera GN=VIT_09s0002g01630 PE=4 SV=1 - [D7TZV6_VITVI]	'35.1'	'not assigned.no ontology'
D7TNE5	22	6	2	Protein	Putative uncharacterized protein OS=Vitis vinifera GN=VIT_01s0026g01640 PE=4 SV=1 - [D7TNE5_VITVI]	'2.2.1.3.1/20.1.2/27.3.35/29.5.5/34.2'	'''major CHO metabolism.degradation.sucrose.invertases.neutral/stress.biotic.receptors/RNA.regulation of transcription.bZIP transcr...'' <Preview truncated at 128 characters>'
38._Cinchonain_Ia	21	6	2	Metabolite	Flavonolignan		38. Cinchonain Ia
Q94B15	21	8	3	Protein	Polygalacturonase PG1 OS=Vitis vinifera GN=VIT_08s0007g08330 PE=2 SV=1 - [Q94B15_VITVI]	'10.6.3/31.1'	'cell wall.degradation.pectate lyases and polygalacturonases/cell.organisation'
F6HBQ3	21	7	1	Protein	Putative uncharacterized protein OS=Vitis vinifera GN=VIT_03s0088g00380 PE=3 SV=1 - [F6HBQ3_VITVI]	'2.2.1.3.1/27.3.35/29.5.15/31.1/34.13'	'''major CHO metabolism.degradation.sucrose.invertases.neutral/RNA.regulation of transcription.bZIP transcription factor family/pro...'' <Preview truncated at 128 characters>'
F6HHV7	21	12	3	Protein	Putative uncharacterized protein OS=Vitis vinifera GN=VIT_01s0127g00440 PE=3 SV=1 - [F6HHV7_VITVI]	'29.3.4.99/29.4'	'protein.targeting.secretory pathway.unspecified/protein.postranslational modification'
5._Dihydroquercetin-3-O-hexoside	21	8	3	Metabolite	Flavanonol glycoside		5. Dihydroquercetin-3-O-hexoside
A5C1K6	21	3	2	Protein	Putative uncharacterized protein OS=Vitis vinifera GN=VIT_08s0040g01870 PE=3 SV=1 - [A5C1K6_VITVI]	'15.2/29.2.1.2.2.12/29.2.2'	'''metal handling.binding, chelation and storage/protein.synthesis.ribosomal protein.eukaryotic.60S subunit.L12/protein.synthesis.r...'' <Preview truncated at 128 characters>'
A5BZF5	21	7	1	Protein	Putative uncharacterized protein OS=Vitis vinifera GN=VIT_18s0001g08250 PE=3 SV=1 - [A5BZF5_VITVI]	'2.2.1.3.1/27.3.35/29.5.15/31.1/34.13'	'''major CHO metabolism.degradation.sucrose.invertases.neutral/RNA.regulation of transcription.bZIP transcription factor family/pro...'' <Preview truncated at 128 characters>'
F6HR30	21	6	2	Protein	Putative uncharacterized protein OS=Vitis vinifera GN=VIT_08s0040g01760 PE=4 SV=1 - [F6HR30_VITVI]	'27.3.99/27.4'	'RNA.regulation of transcription.unclassified/RNA.RNA binding'
A0T2X7	21	2	2	Protein	Glutathione S-transferase OS=Vitis vinifera GN=GST2 PE=3 SV=1 - [A0T2X7_VITVI]	'26.9'	'misc.glutathione S transferases'
Gallic_acid_	20	6	1	Metabolite	Organic acid		Gallic acid
Q9AVK7	20	8	3	Protein	UDP-glucose:flavonoid 3-O-glucosyltransferase OS=Vitis labrusca x Vitis vinifera GN=KyUFGT1 PE=3 SV=1 - [Q9AVK7_9ROSI]	'16.8.3/16.8.4/26.2'	'''secondary metabolism.flavonoids.dihydroflavonols/secondary metabolism.flavonoids.flavonols/misc.UDP glucosyl and glucoronyl tran...'' <Preview truncated at 128 characters>'
F6GZK7	20	2	2	Protein	Putative uncharacterized protein OS=Vitis vinifera GN=VIT_18s0001g08010 PE=4 SV=1 - [F6GZK7_VITVI]	'27.3.52/28.1/29.4/33.30.1'	'''RNA.regulation of transcription.global transcription factor group/DNA.synthesis/chromatin structure/protein.postranslational mod...'' <Preview truncated at 128 characters>'
D7U2J1	20	2	2	Protein	ATP-dependent Clp protease proteolytic subunit OS=Vitis vinifera GN=VIT_07s0005g01530 PE=3 SV=1 - [D7U2J1_VITVI]	'26.28/29.5.5'	'misc.GDSL-motif lipase/protein.degradation.serine protease'
F6HYX7	20	12	3	Protein	Putative uncharacterized protein OS=Vitis vinifera GN=VIT_14s0128g00100 PE=3 SV=1 - [F6HYX7_VITVI]	'26.26.1'	'misc.aminotransferases.aminotransferase class IV family protein'
F6HLZ6	19	7	2	Protein	Putative uncharacterized protein OS=Vitis vinifera GN=VIT_10s0003g05320 PE=3 SV=1 - [F6HLZ6_VITVI]	'11.1.8/16.2/31.1'	'lipid metabolism.FA synthesis and FA elongation.acyl CoA ligase/secondary metabolism.phenylpropanoids/cell.organisation'
F6GTA6	19	6	2	Protein	Putative uncharacterized protein OS=Vitis vinifera GN=VIT_17s0000g05680 PE=4 SV=1 - [F6GTA6_VITVI]	'2.2.1.3.1/20.1.2/27.3.35/29.5.5/34.2'	'''major CHO metabolism.degradation.sucrose.invertases.neutral/stress.biotic.receptors/RNA.regulation of transcription.bZIP transcr...'' <Preview truncated at 128 characters>'
D7TMH3	19	6	2	Protein	Putative uncharacterized protein OS=Vitis vinifera GN=VIT_13s0019g03350 PE=3 SV=1 - [D7TMH3_VITVI]	'1.3.9/13.2.3.2/26.8'	'''PS.calvin cycle.sedoheptulose bisphosphatase/amino acid metabolism.degradation.aspartate family.threonine/misc.nitrilases, nitri...'' <Preview truncated at 128 characters>'
D7SQ37	19	11	2	Protein	Xylose isomerase OS=Vitis vinifera GN=VIT_11s0052g01710 PE=3 SV=1 - [D7SQ37_VITVI]	'35.2'	'not assigned.unknown'
A5AZ52	19	11	2	Protein	Putative uncharacterized protein OS=Vitis vinifera GN=VITISV_035472 PE=1 SV=1 - [A5AZ52_VITVI]	'16.1'	'secondary metabolism.simple phenols'
A5AXM6	19	8	3	Protein	Putative uncharacterized protein OS=Vitis vinifera GN=VITISV_012676 PE=4 SV=1 - [A5AXM6_VITVI]	'16.2.1.7/16.8.3/26.11.1'	'''secondary metabolism.phenylpropanoids.lignin biosynthesis.CCR1/secondary metabolism.flavonoids.dihydroflavonols/misc.alcohol deh...'' <Preview truncated at 128 characters>'
F6H0J2	18	6	1	Protein	Putative uncharacterized protein OS=Vitis vinifera GN=VIT_18s0001g02050 PE=4 SV=1 - [F6H0J2_VITVI]	'31.3'	'cell.cycle'
C5DB50	18	7	1	Protein	Putative 2,3-bisphosphoglycerate-independent phosphoglycerate mutase OS=Vitis vinifera GN=VIT_08s0056g00200 PE=4 SV=1 - [C5DB50_VITVI]	'4.1.12'	'glycolysis.cytosolic branch.phosphoglycerate mutase'
A5C718	18	11	2	Protein	Ribulose bisphosphate carboxylase small chain OS=Vitis vinifera GN=VIT_17s0000g03690 PE=3 SV=1 - [A5C718_VITVI]	'1.3.2/26.1/34.3'	'PS.calvin cycle.rubisco small subunit/misc.cytochrome P450/transport.amino acids'
D7SKB2	17	11	2	Protein	Putative uncharacterized protein OS=Vitis vinifera GN=VIT_06s0004g05180 PE=4 SV=1 - [D7SKB2_VITVI]	'1.3.13'	'PS.calvin cycle.rubisco interacting'
A5C5B3	17	2	2	Protein	Putative uncharacterized protein OS=Vitis vinifera GN=VITISV_039907 PE=4 SV=1 - [A5C5B3_VITVI]	'27.1/27.3.99'	'RNA.processing/RNA.regulation of transcription.unclassified'
A5B3R4	17	8	3	Protein	Putative uncharacterized protein OS=Vitis vinifera GN=VITISV_010535 PE=4 SV=1 - [A5B3R4_VITVI]	'35.2'	'not assigned.unknown'
A5ADJ5	17	11	1	Protein	Putative uncharacterized protein OS=Vitis vinifera GN=VIT_19s0014g01570 PE=4 SV=1 - [A5ADJ5_VITVI]	'21.2.2/27.4/29.4'	'redox.ascorbate and glutathione.glutathione/RNA.RNA binding/protein.postranslational modification'
D7THJ7	16	6	1	Protein	Putative uncharacterized protein OS=Vitis vinifera GN=VIT_08s0007g00840 PE=1 SV=1 - [D7THJ7_VITVI]	'1.3.13'	'PS.calvin cycle.rubisco interacting'
D7T3Q1	16	6	2	Protein	Putative uncharacterized protein OS=Vitis vinifera GN=VIT_03s0088g00260 PE=4 SV=1 - [D7T3Q1_VITVI]	'29.5.5'	'protein.degradation.serine protease'
D7T3I0	16	6	1	Protein	Histone H2A OS=Vitis vinifera GN=VIT_00s0179g00340 PE=3 SV=1 - [D7T3I0_VITVI]	'35.2'	'not assigned.unknown'
A5BTZ8	16	7	2	Protein	Annexin OS=Vitis vinifera GN=VIT_18s0001g05530 PE=3 SV=1 - [A5BTZ8_VITVI]	'20.2.1/26.7/27.3.39/31.1/34.3'	'''stress.abiotic.heat/misc.oxidases - copper, flavone etc/RNA.regulation of transcription.AtSR transcription factor family/cell.or...'' <Preview truncated at 128 characters>'
F6HIK1	16	12	3	Protein	Isocitrate lyase OS=Vitis vinifera GN=VIT_12s0059g02350 PE=3 SV=1 - [F6HIK1_VITVI]	'6.9'	'gluconeogenesis / glyoxylate cycle.isocitrate lyase'
31._Quercetin_3-O-glucuronide	15	6	1	Metabolite	Flavonol glucuronide		31. Quercetin 3-O-glucuronide
G9FKG7	15	8	3	Protein	Glucosyltransferase OS=Vitis vinifera GN=GT2 PE=2 SV=1 - [G9FKG7_VITVI]	'35.2'	'not assigned.unknown'
A5BFV2	15	8	3	Protein	Putative uncharacterized protein OS=Vitis vinifera GN=VITISV_019514 PE=4 SV=1 - [A5BFV2_VITVI]	'34.12'	'transport.metal'
Glyceric_acid	15	10	2	Metabolite	Organic acid		Glyceric acid
Q9FS43	14	11	1	Protein	Pathogenesis-related protein 10 OS=Vitis vinifera GN=PR10.2 PE=3 SV=1 - [Q9FS43_VITVI]	'35.2'	'not assigned.unknown'
F6H6V1	14	2	2	Protein	Putative uncharacterized protein OS=Vitis vinifera GN=VIT_05s0077g01670 PE=4 SV=1 - [F6H6V1_VITVI]	'35.2'	'not assigned.unknown'
F6GUN1	14	7	1	Protein	Putative uncharacterized protein OS=Vitis vinifera GN=VIT_06s0004g00480 PE=3 SV=1 - [F6GUN1_VITVI]	'2.2.1.3.1/27.3.35/29.5.15/31.1/34.13'	'''major CHO metabolism.degradation.sucrose.invertases.neutral/RNA.regulation of transcription.bZIP transcription factor family/pro...'' <Preview truncated at 128 characters>'
F6GT74	14	11	2	Protein	Putative uncharacterized protein OS=Vitis vinifera GN=VIT_17s0000g06270 PE=3 SV=1 - [F6GT74_VITVI]	'6.3/8.1.9/8.2.9'	'''gluconeogenesis / glyoxylate cycle.malate dehydrogenase/TCA / organic transformation.TCA.malate DH/TCA / organic transformation....'' <Preview truncated at 128 characters>'
A5B344	14	7	2	Protein	Putative uncharacterized protein OS=Vitis vinifera GN=VITISV_015843 PE=4 SV=1 - [A5B344_VITVI]	'11.1.8/16.2/31.1'	'lipid metabolism.FA synthesis and FA elongation.acyl CoA ligase/secondary metabolism.phenylpropanoids/cell.organisation'
A5AH72	14	7	1	Protein	Putative uncharacterized protein OS=Vitis vinifera GN=VIT_12s0028g02180 PE=3 SV=1 - [A5AH72_VITVI]	'4.1.15'	'glycolysis.cytosolic branch.phospho-enol-pyruvate carboxylase (PEPC)'
A0A024FR46	14	11	1	Protein	Polyphenol_oxidase OS=Vitis labrusca x Vitis vinifera GN=PPO1 PE=4 SV=1 - [A0A024FR46_9ROSI]	'16.1'	'secondary metabolism.simple phenols'
F6GZ23	13	8	3	Protein	Putative uncharacterized protein (Fragment) OS=Vitis vinifera GN=VIT_00s0274g00090 PE=3 SV=1 - [F6GZ23_VITVI]	'11.8'	'lipid metabolism.exotics (steroids, squalene etc)'
D7STF0	13	2	2	Protein	Putative uncharacterized protein OS=Vitis vinifera GN=VIT_12s0055g01100 PE=3 SV=1 - [D7STF0_VITVI]	'11.1.5'	'lipid metabolism.FA synthesis and FA elongation.beta hydroxyacyl ACP dehydratase'
A5B4J3	13	6	1	Protein	Histone H4 OS=Vitis vinifera GN=VIT_06s0004g03890 PE=3 SV=1 - [A5B4J3_VITVI]	'28.1.3/31.1'	'DNA.synthesis/chromatin structure.histone/cell.organisation'
A5AIS9	13	8	3	Protein	Putative uncharacterized protein OS=Vitis vinifera GN=VITISV_010647 PE=3 SV=1 - [A5AIS9_VITVI]	'35.2'	'not assigned.unknown'
Q9M4H8	12	8	3	Protein	Putative pectin methylesterase inhibitor OS=Vitis vinifera GN=grip28 PE=2 SV=1 - [Q9M4H8_VITVI]	'16.2.1.8/26.18/27.3.44/29.5.15'	'''secondary metabolism.phenylpropanoids.lignin biosynthesis.F5H/misc.invertase/pectin methylesterase inhibitor family protein/RNA....'' <Preview truncated at 128 characters>'
F6HHQ7	12	7	1	Protein	Putative uncharacterized protein OS=Vitis vinifera GN=VIT_12s0057g01200 PE=3 SV=1 - [F6HHQ7_VITVI]	'13.2.3.5/13.2.4.5/13.2.6.3/16.1.2.1'	'''amino acid metabolism.degradation.aspartate family.lysine/amino acid metabolism.degradation.branched chain group.isoleucine/amin...'' <Preview truncated at 128 characters>'
A5BE97	12	6	1	Protein	Histone H2A OS=Vitis vinifera GN=VIT_08s0040g03300 PE=3 SV=1 - [A5BE97_VITVI]	'16.2/21.1/27.4/28.1.3/29.4/33.3'	'''secondary metabolism.phenylpropanoids/redox.thioredoxin/RNA.RNA binding/DNA.synthesis/chromatin structure.histone/protein.postra...'' <Preview truncated at 128 characters>'
A5B8T6	12	6	1	Protein	Histone H2A OS=Vitis vinifera GN=VIT_14s0060g02360 PE=3 SV=1 - [A5B8T6_VITVI]	'16.2/21.1/27.4/28.1.3/29.4/33.3'	'''secondary metabolism.phenylpropanoids/redox.thioredoxin/RNA.RNA binding/DNA.synthesis/chromatin structure.histone/protein.postra...'' <Preview truncated at 128 characters>'
Succinic_acid_	12	10	2	Metabolite	Organic acid		Succinic acid
A5AL13	12	7	2	Protein	Putative uncharacterized protein OS=Vitis vinifera GN=VITISV_003948 PE=4 SV=1 - [A5AL13_VITVI]	'10.1.5/21.2.1.1'	'cell wall.precursor synthesis.UXS/redox.ascorbate and glutathione.ascorbate.GME'
46._Pelargonidin-3-(6''-coumaryl)-glucoside	11	8	3	Metabolite	Anthocyanin		46. Pelargonidin-3-(6''-coumaryl)-glucoside
12._Procyanidin_B5	11	6	1	Metabolite	Proanthocyanidin		12. Procyanidin B5
Q3KN67	11	7	1	Protein	Isoflavone reductase-like protein 6 OS=Vitis vinifera GN=ifrl6 PE=2 SV=1 - [Q3KN67_VITVI]	'16.8.5.1'	'secondary metabolism.flavonoids.isoflavonols.isoflavone reductase'
D7UD99	11	11	2	Protein	Catalase OS=Vitis vinifera GN=VIT_18s0122g01320 PE=3 SV=1 - [D7UD99_VITVI]	'21.6'	'redox.dismutases and catalases'
D7U9L7	11	4	2	Protein	Putative uncharacterized protein OS=Vitis vinifera GN=VIT_05s0062g00980 PE=4 SV=1 - [D7U9L7_VITVI]	'17.2.3/26.1'	'hormone metabolism.auxin.induced-regulated-responsive-activated/misc.cytochrome P450'
D7SLZ5	11	2	2	Protein	Putative uncharacterized protein OS=Vitis vinifera GN=VIT_15s0021g01420 PE=4 SV=1 - [D7SLZ5_VITVI]	'27.4'	'RNA.RNA binding'
A5C319	11	6	1	Protein	Putative uncharacterized protein OS=Vitis vinifera GN=VIT_12s0028g03310 PE=4 SV=1 - [A5C319_VITVI]	'26.2/27.3.28/28.1/29.4'	'''misc.UDP glucosyl and glucoronyl transferases/RNA.regulation of transcription.squamosa promoter binding protein family (SBP)/DNA...'' <Preview truncated at 128 characters>'
47._Peonidin-3-O-coumarylglucoside	11	8	3	Metabolite	Anthocyanin		47. Peonidin-3-O-coumarylglucoside
A5AS66	11	8	3	Protein	Putative uncharacterized protein OS=Vitis vinifera GN=VITISV_036158 PE=4 SV=1 - [A5AS66_VITVI]	'26.22'	'misc.short chain dehydrogenase/reductase (SDR)'
Q0ZJ40	11	1	1	Protein	Photosystem Q(B) protein OS=Vitis vinifera GN=psbA PE=3 SV=1 - [PSBA_VITVI]	'1.1.1.2'	'PS.lightreaction.photosystem II.PSII polypeptide subunits'
Malic_acid	11	5	1	Metabolite	Organic acid		Malic acid
34._Peonidin-3-O-coumarylglucoside-5-O-glucoside	10	8	3	Metabolite	Anthocyanin		34. Peonidin-3-O-coumarylglucoside-5-O-glucoside
D7TWP2	10	7	1	Protein	Carbonic anhydrase OS=Vitis vinifera GN=VIT_14s0066g01210 PE=3 SV=1 - [D7TWP2_VITVI]	'8.3/16.99'	'TCA / organic transformation.carbonic anhydrases/secondary metabolism.unspecified'
D7TJL0	10	1	1	Protein	Putative uncharacterized protein OS=Vitis vinifera GN=VIT_10s0003g01240 PE=4 SV=1 - [D7TJL0_VITVI]	'30.7'	'signalling.14-3-3 proteins'
D7TBH4	10	7	2	Protein	Malic enzyme OS=Vitis vinifera GN=VIT_11s0016g03210 PE=3 SV=1 - [D7TBH4_VITVI]	'8.2.10'	'TCA / organic transformation.other organic acid transformations.malic'
A5CAF8	10	11	1	Protein	Phosphoglycerate kinase OS=Vitis vinifera GN=VIT_19s0085g00380 PE=3 SV=1 - [A5CAF8_VITVI]	'1.3.3/4.1.11/29.2.2'	'''PS.calvin cycle.phosphoglycerate kinase/glycolysis.cytosolic branch.3-phosphoglycerate kinase (PGK)/protein.synthesis.ribosome b...'' <Preview truncated at 128 characters>'
A5BXL8	10	11	1	Protein	Putative uncharacterized protein OS=Vitis vinifera GN=VITISV_023191 PE=3 SV=1 - [A5BXL8_VITVI]	'11.9.4.5/13.2.4.1/13.2.4.5'	'''lipid metabolism.lipid degradation.beta-oxidation.acyl-CoA thioesterase/amino acid metabolism.degradation.branched chain group.s...'' <Preview truncated at 128 characters>'
P51119	10	11	3	Protein	Glutamine synthetase cytosolic isozyme 2 OS=Vitis vinifera GN=GS1-2 PE=2 SV=1 - [GLNA2_VITVI]	'12.2.2/13.1.6.1.7/26.8/27.3.28'	'''N-metabolism.ammonia metabolism.glutamine synthetase/amino acid metabolism.synthesis.aromatic aa.chorismate.chorismate synthase/...'' <Preview truncated at 128 characters>'
Phenyl-sugar_derivative_like_salicin_	10	12	3	Metabolite	Others		Phenyl-sugar derivative like salicin
D7TCD6	10	11	2	Protein	Putative uncharacterized protein OS=Vitis vinifera GN=VIT_11s0016g00900 PE=3 SV=1 - [D7TCD6_VITVI]	'35.2'	'not assigned.unknown'
F6I4H9	10	8	3	Protein	Putative uncharacterized protein OS=Vitis vinifera GN=VIT_14s0060g00360 PE=3 SV=1 - [F6I4H9_VITVI]	'27.3.99'	'RNA.regulation of transcription.unclassified'
F6H7I9	10	11	1	Protein	Aminomethyltransferase OS=Vitis vinifera GN=VIT_10s0116g01540 PE=3 SV=1 - [F6H7I9_VITVI]	'1.2.4.2/13.2.5.2'	'PS.photorespiration.glycine cleavage.T subunit/amino acid metabolism.degradation.serine-glycine-cysteine group.glycine'
P51118	9	11	3	Protein	Glutamine synthetase cytosolic isozyme 1 OS=Vitis vinifera GN=GS1-1 PE=2 SV=1 - [GLNA1_VITVI]	'12.2.2/13.1.6.1.7/26.8/27.3.28'	'''N-metabolism.ammonia metabolism.glutamine synthetase/amino acid metabolism.synthesis.aromatic aa.chorismate.chorismate synthase/...'' <Preview truncated at 128 characters>'
F6I0Z8	9	11	3	Protein	Plasma membrane 22 aquaporin OS=Vitis vinifera GN=VIT_03s0038g02520 PE=2 SV=1 - [F6I0Z8_VITVI]	'34.19.1'	'transport.major intrinsic proteins.PIP'
F6GU04	9	12	3	Protein	Protein disulfide-isomerase OS=Vitis vinifera GN=VIT_06s0004g02890 PE=3 SV=1 - [F6GU04_VITVI]	'21.1'	'redox.thioredoxin'
D7TXC7	9	6	1	Protein	Putative uncharacterized protein OS=Vitis vinifera GN=VIT_14s0081g00440 PE=4 SV=1 - [D7TXC7_VITVI]	'26.28/27.4/29.2.2/30.5'	'misc.GDSL-motif lipase/RNA.RNA binding/protein.synthesis.ribosome biogenesis/signalling.G-proteins'
D7T2G6	9	11	1	Protein	Cysteine synthase OS=Vitis vinifera GN=VIT_05s0094g00780 PE=3 SV=1 - [D7T2G6_VITVI]	'35.2'	'not assigned.unknown'
D7SW25	9	11	1	Protein	Putative uncharacterized protein OS=Vitis vinifera GN=VIT_07s0031g01230 PE=4 SV=1 - [D7SW25_VITVI]	'29.2.1.2.2.30/29.2.2'	'protein.synthesis.ribosomal protein.eukaryotic.60S subunit.L30/protein.synthesis.ribosome biogenesis'
A5CBA7	9	8	3	Protein	Putative uncharacterized protein OS=Vitis vinifera GN=VITISV_024931 PE=3 SV=1 - [A5CBA7_VITVI]	'29.4.1.55/30.2.11/30.2.13'	'''protein.postranslational modification.kinase.receptor like cytoplasmatic kinase V/signalling.receptor kinases.leucine rich repea...'' <Preview truncated at 128 characters>'
A5BE19	9	6	2	Protein	Phosphoribulokinase OS=Vitis vinifera GN=VITISV_011191 PE=3 SV=1 - [A5BE19_VITVI]	'1.3.12'	'PS.calvin cycle.PRK'
A5BCM7	9	2	1	Protein	Putative uncharacterized protein OS=Vitis vinifera GN=VITISV_018795 PE=3 SV=1 - [A5BCM7_VITVI]	'29.6/31.2'	'protein.folding/cell.division'
A5B5R1	9	6	2	Protein	Putative uncharacterized protein OS=Vitis vinifera GN=VITISV_030042 PE=3 SV=1 - [A5B5R1_VITVI]	'29.2.1.2.2.80/29.2.2'	'protein.synthesis.ribosomal protein.eukaryotic.60S subunit.P0/protein.synthesis.ribosome biogenesis'
A5B479	9	7	1	Protein	Annexin OS=Vitis vinifera GN=VITISV_030870 PE=3 SV=1 - [A5B479_VITVI]	'20.2.1/26.7/27.3.39/31.1/34.3'	'''stress.abiotic.heat/misc.oxidases - copper, flavone etc/RNA.regulation of transcription.AtSR transcription factor family/cell.or...'' <Preview truncated at 128 characters>'
40._Pn-(Glc-Cou)-methylGlu	8	8	3	Metabolite	Anthocyanin		40. Pn-(Glc-Cou)-methylGlu
Q9FVE1	8	8	3	Protein	Pyruvate decarboxylase 1 (Fragment) OS=Vitis vinifera GN=PDC1 PE=2 SV=1 - [Q9FVE1_VITVI]	'5.2'	'fermentation.PDC'
41._Cyanidin-3-O-coumarylglucoside	8	8	3	Metabolite	Anthocyanin		41. Cyanidin-3-O-coumarylglucoside
F6H8G5	8	12	3	Protein	Putative uncharacterized protein OS=Vitis vinifera GN=VIT_00s2576g00010 PE=4 SV=1 - [F6H8G5_VITVI]	'6.4/11.6/26.2'	'''gluconeogenesis / glyoxylate cycle.phosphoenolpyruvate carboxykinase (PEPCK)/lipid metabolism.lipid transfer proteins etc/misc.U...'' <Preview truncated at 128 characters>'
D7SQC6	8	8	3	Protein	Putative uncharacterized protein OS=Vitis vinifera GN=VIT_11s0052g00670 PE=4 SV=1 - [D7SQC6_VITVI]	'31.1'	'cell.organisation'
B9UD35	8	8	3	Protein	Seed imbibition protein 1 OS=Vitis vinifera GN=SIP1 PE=2 SV=1 - [B9UD35_VITVI]	'3.1.2.1/3.1.3'	'minor CHO metabolism.raffinose family.raffinose synthases.known/minor CHO metabolism.raffinose family.stachyose synthases'
Sugar_like_3	8	12	3	Metabolite	Others		Sugar like 3
A5BTC8	8	6	1	Protein	Putative uncharacterized protein OS=Vitis vinifera GN=VITISV_009130 PE=4 SV=1 - [A5BTC8_VITVI]	'35.2'	'not assigned.unknown'
A5BSS2	8	5	1	Protein	Putative uncharacterized protein OS=Vitis vinifera GN=VITISV_028551 PE=3 SV=1 - [A5BSS2_VITVI]	'13.1.3.4.3'	'amino acid metabolism.synthesis.aspartate family.methionine.methionine synthase'
F6HN96	8	6	2	Protein	Putative uncharacterized protein OS=Vitis vinifera GN=VIT_13s0019g00250 PE=3 SV=1 - [F6HN96_VITVI]	'29.2.1.2.2.523/29.2.2'	'protein.synthesis.ribosomal protein.eukaryotic.60S subunit.L23A/protein.synthesis.ribosome biogenesis'
D7TBD7	8	8	3	Protein	Putative uncharacterized protein OS=Vitis vinifera GN=VIT_11s0016g02850 PE=1 SV=1 - [D7TBD7_VITVI]	'4.1.4/4.2.4'	'glycolysis.cytosolic branch.phosphofructokinase (PFK)/glycolysis.plastid branch.phosphofructokinase (PFK)'
A5BPE1	8	12	3	Protein	Putative uncharacterized protein OS=Vitis vinifera GN=VITISV_023326 PE=4 SV=1 - [A5BPE1_VITVI]	'4.1.4/4.2.4'	'glycolysis.cytosolic branch.phosphofructokinase (PFK)/glycolysis.plastid branch.phosphofructokinase (PFK)'
A5BFH3	8	8	3	Protein	Putative uncharacterized protein OS=Vitis vinifera GN=VITISV_020937 PE=4 SV=1 - [A5BFH3_VITVI]	'26.1/27.3.39/29.2.5'	'misc.cytochrome P450/RNA.regulation of transcription.AtSR transcription factor family/protein.synthesis.release'
A5BDX1	8	9	3	Protein	Putative uncharacterized protein OS=Vitis vinifera GN=VIT_07s0005g03660 PE=4 SV=1 - [A5BDX1_VITVI]	'35.1'	'not assigned.no ontology'
Methionine	8	6	1	Metabolite	Amino acid		Methionine
F6H2P0	8	5	3	Protein	Putative uncharacterized protein OS=Vitis vinifera GN=VIT_19s0014g01420 PE=3 SV=1 - [F6H2P0_VITVI]	'35.2'	'not assigned.unknown'
A5B9M3	8	9	2	Protein	Putative uncharacterized protein OS=Vitis vinifera GN=VIT_00s0551g00010 PE=4 SV=1 - [A5B9M3_VITVI]	'16.5.1.1.1.4'	'secondary metabolism.sulfur-containing.glucosinolates.synthesis.aliphatic.methylthioalkylmalate isomerase small subunit (MAM-IS)'
A5AFR3	8	6	1	Protein	Histone H2A OS=Vitis vinifera GN=VIT_06s0004g04270 PE=3 SV=1 - [A5AFR3_VITVI]	'16.2/21.1/27.4/28.1.3/29.4/33.3'	'''secondary metabolism.phenylpropanoids/redox.thioredoxin/RNA.RNA binding/DNA.synthesis/chromatin structure.histone/protein.postra...'' <Preview truncated at 128 characters>'
A2ICC5	8	8	3	Protein	Chalcone synthase OS=Vitis vinifera GN=CHS PE=2 SV=1 - [A2ICC5_VITVI]	'16.8.2.1'	'secondary metabolism.flavonoids.chalcones.naringenin-chalcone synthase'
F6HVY9	7	12	3	Protein	Putative uncharacterized protein OS=Vitis vinifera GN=VIT_10s0071g00840 PE=4 SV=1 - [F6HVY9_VITVI]	'28.1.1.4'	'DNA.synthesis/chromatin structure.retrotransposon/transposase.hat-like transposase'
F6HRX1	7	7	2	Protein	Putative uncharacterized protein OS=Vitis vinifera GN=VIT_00s0531g00050 PE=3 SV=1 - [F6HRX1_VITVI]	'13.2.3.5/13.2.4.5/13.2.6.3/16.1.2.1'	'''amino acid metabolism.degradation.aspartate family.lysine/amino acid metabolism.degradation.branched chain group.isoleucine/amin...'' <Preview truncated at 128 characters>'
F6HHX2	7	12	3	Protein	Putative uncharacterized protein OS=Vitis vinifera GN=VIT_13s0158g00140 PE=4 SV=1 - [F6HHX2_VITVI]	'35.1'	'not assigned.no ontology'
F6H2N7	7	7	1	Protein	Putative uncharacterized protein OS=Vitis vinifera GN=VIT_19s0014g01390 PE=3 SV=1 - [F6H2N7_VITVI]	'4.1.15'	'glycolysis.cytosolic branch.phospho-enol-pyruvate carboxylase (PEPC)'
A5C8Y4	7	1	1	Protein	Putative uncharacterized protein OS=Vitis vinifera GN=VITISV_006805 PE=4 SV=1 - [A5C8Y4_VITVI]	'30.3'	'signalling.calcium'
A5AUG8	7	6	1	Protein	Putative uncharacterized protein OS=Vitis vinifera GN=VITISV_017201 PE=4 SV=1 - [A5AUG8_VITVI]	'34.2/34.18/34.2'	'transport.sugars/transport.unspecified anions/transport.porins'
A5ATU0	7	11	2	Protein	Putative uncharacterized protein OS=Vitis vinifera GN=VITISV_031883 PE=4 SV=1 - [A5ATU0_VITVI]	'9.9'	'mitochondrial electron transport / ATP synthesis.F1-ATPase'
Alanine	6	8	3	Metabolite	Amino acid		Alanine
F6HI56	6	1	1	Protein	Putative uncharacterized protein OS=Vitis vinifera GN=VIT_07s0151g00640 PE=4 SV=1 - [F6HI56_VITVI]	'26.9/33.1'	'misc.glutathione S transferases/development.storage proteins'
D7TH48	6	1	1	Protein	Putative uncharacterized protein OS=Vitis vinifera GN=VIT_08s0007g02580 PE=4 SV=1 - [D7TH48_VITVI]	'29.5.11.3'	'protein.degradation.ubiquitin.E2'
D7TFJ4	6	5	2	Protein	Putative uncharacterized protein OS=Vitis vinifera GN=VIT_01s0150g00190 PE=3 SV=1 - [D7TFJ4_VITVI]	'7.2.2/11.1.9'	'OPP.non-reductive PP.transaldolase/lipid metabolism.FA synthesis and FA elongation.long chain fatty acid CoA ligase'
A5BEJ8	6	6	1	Protein	Malate dehydrogenase OS=Vitis vinifera GN=VIT_03s0088g01190 PE=3 SV=1 - [A5BEJ8_VITVI]	'6.3/10.1.5/27.3.1/29.2.2'	'''gluconeogenesis / glyoxylate cycle.malate dehydrogenase/cell wall.precursor synthesis.UXS/RNA.regulation of transcription.ABI3/V...'' <Preview truncated at 128 characters>'
F6GU22	6	9	3	Protein	Putative uncharacterized protein OS=Vitis vinifera GN=VIT_06s0004g02560 PE=4 SV=1 - [F6GU22_VITVI]	'17.7.1.2/33.99'	'hormone metabolism.jasmonate.synthesis-degradation.lipoxygenase/development.unspecified'
Unknown_5	5	5	1	Metabolite	Others		Unknown 5
Secologanin_like	5	10	2	Metabolite	Others		Secologanin like
Glycine	5	9	9	Metabolite	Amino acid		Glycine
Q0ZJ13	5	11	1	Protein	ATP synthase subunit beta, chloroplastic OS=Vitis vinifera GN=atpB PE=3 SV=1 - [ATPB_VITVI]	'1.1.4.2/1.1.4.3/9.9'	'''PS.lightreaction.ATP synthase.beta subunit/PS.lightreaction.ATP synthase.epsilon chain/mitochondrial electron transport / ATP sy...'' <Preview truncated at 128 characters>'
Q1PSI9	5	12	3	Protein	L-idonate 5-dehydrogenase OS=Vitis vinifera GN=VIT_16s0100g00290 PE=1 SV=2 - [IDND_VITVI]	'3.3/5.3/16.2.1.10/26.11.1'	'''minor CHO metabolism.sugar alcohols/fermentation.ADH/secondary metabolism.phenylpropanoids.lignin biosynthesis.CAD/misc.alcohol ...'' <Preview truncated at 128 characters>'
F6HBC6	5	1	1	Protein	Putative uncharacterized protein OS=Vitis vinifera GN=VIT_13s0064g00460 PE=4 SV=1 - [F6HBC6_VITVI]	'27.3.39/29.5.11.3'	'RNA.regulation of transcription.AtSR transcription factor family/protein.degradation.ubiquitin.E2'
F6H9A9	5	4	1	Protein	Thiamine thiazole synthase 1, chloroplastic OS=Vitis vinifera GN=THI1-1 PE=3 SV=1 - [THI41_VITVI]	'10.8.1/18.2'	'cell wall.pectinesterases.PME/Co-factor and vitamine metabolism.thiamine'
F6H3T7	5	1	1	Protein	Putative uncharacterized protein OS=Vitis vinifera GN=VIT_04s0008g05010 PE=4 SV=1 - [F6H3T7_VITVI]	'35.2'	'not assigned.unknown'
F6GTP8	5	11	3	Protein	Putative uncharacterized protein OS=Vitis vinifera GN=VIT_17s0000g09780 PE=3 SV=1 - [F6GTP8_VITVI]	'29.4/29.5.3'	'protein.postranslational modification/protein.degradation.cysteine protease'
E0CUG6	5	8	3	Protein	Putative uncharacterized protein OS=Vitis vinifera GN=VIT_16s0050g00140 PE=4 SV=1 - [E0CUG6_VITVI]	'34.12'	'transport.metal'
D7SYA8	5	12	3	Protein	Sucrose synthase OS=Vitis vinifera GN=VIT_05s0077g01930 PE=3 SV=1 - [D7SYA8_VITVI]	'2.2.1.5/20.2.1'	'major CHO metabolism.degradation.sucrose.Susy/stress.abiotic.heat'
D7SIN7	5	7	1	Protein	Putative uncharacterized protein OS=Vitis vinifera GN=VIT_17s0000g04910 PE=4 SV=1 - [D7SIN7_VITVI]	'13.2.3.1.1'	'amino acid metabolism.degradation.aspartate family.asparagine.L-asparaginase'
C7FB07	5	10	7	Protein	Heat shock protein OS=Vitis labrusca x Vitis vinifera PE=2 SV=1 - [C7FB07_9ROSI]	'20.2.1/29.5.5'	'stress.abiotic.heat/protein.degradation.serine protease'
A8VPW1	5	4	2	Protein	Glutathione S-transferase 5 OS=Vitis vinifera PE=2 SV=1 - [A8VPW1_VITVI]	'26.9/27.3.62/34.14'	'''misc.glutathione S transferases/RNA.regulation of transcription.nucleosome/chromatin assembly factor group/transport.unspecified...'' <Preview truncated at 128 characters>'
P85085	5	11	2	Protein	Ribulose bisphosphate carboxylase large chain (Fragments) OS=Vitis sp. GN=rbcL PE=1 SV=1 - [RBL_VITSX]	'1.3.1'	'PS.calvin cycle.rubisco large subunit'
A5BEM6	5	6	1	Protein	Putative uncharacterized protein OS=Vitis vinifera GN=VIT_17s0000g00900 PE=3 SV=1 - [A5BEM6_VITVI]	'19.3/26.7/29.5.11.4.2'	'tetrapyrrole synthesis.GSA/misc.oxidases - copper, flavone etc/protein.degradation.ubiquitin.E3.RING'
A5B894	5	7	1	Protein	Putative uncharacterized protein OS=Vitis vinifera GN=VIT_18s0001g10780 PE=4 SV=1 - [A5B894_VITVI]	'20.2.1/29.5.11.4.2/34.16'	'stress.abiotic.heat/protein.degradation.ubiquitin.E3.RING/transport.ABC transporters and multidrug resistance systems'
A5B6T9	5	9	3	Protein	Putative uncharacterized protein OS=Vitis vinifera GN=VITISV_032269 PE=4 SV=1 - [A5B6T9_VITVI]	'35.2'	'not assigned.unknown'
A5B0L2	5	1	1	Protein	Putative uncharacterized protein OS=Vitis vinifera GN=VIT_08s0007g06520 PE=3 SV=1 - [A5B0L2_VITVI]	'31.1'	'cell.organisation'
Unknown_3	5	10	2	Metabolite	Others		Unknown 3
A5BVN4	5	10	2	Protein	Nucleoside diphosphate kinase OS=Vitis vinifera GN=VIT_02s0025g01500 PE=3 SV=1 - [A5BVN4_VITVI]	'23.4.10/29.5.11.3'	'nucleotide metabolism.phosphotransfer and pyrophosphatases.nucleoside diphosphate kinase/protein.degradation.ubiquitin.E2'
A5APB9	5	6	2	Protein	Putative uncharacterized protein OS=Vitis vinifera GN=VIT_19s0015g00920 PE=4 SV=1 - [A5APB9_VITVI]	'27.4'	'RNA.RNA binding'
F6H6W3	5	8	1	Protein	Putative uncharacterized protein OS=Vitis vinifera GN=VIT_05s0077g01990 PE=4 SV=1 - [F6H6W3_VITVI]	'35.2'	'not assigned.unknown'
A5AHP2	5	11	3	Protein	Putative uncharacterized protein OS=Vitis vinifera GN=VITISV_005691 PE=4 SV=1 - [A5AHP2_VITVI]	'9.1.1/31.3'	'mitochondrial electron transport / ATP synthesis.NADH-DH (type I).complex I/cell.cycle'
A2ICC9	5	8	3	Protein	Anthocyanidin synthase OS=Vitis vinifera GN=ANS PE=2 SV=1 - [A2ICC9_VITVI]	16.8.1.1'	secondary metabolism.flavonoids.anthocyanins.leucocyanidin dioxygenase'
2,3-Dihydroxybutanedioic_acid_like	4	11	1	Metabolite	Others		2,3-Dihydroxybutanedioic acid like
Alanine_like	4	8	3	Metabolite	Others		Alanine like
G1JT87	4	11	1	Protein	Type II peroxiredoxin E OS=Vitis vinifera PE=2 SV=1 - [G1JT87_VITVI]	'16.2.1.10/21.5'	'secondary metabolism.phenylpropanoids.lignin biosynthesis.CAD/redox.peroxiredoxin'
F6HZK3	4	1	1	Protein	Putative uncharacterized protein OS=Vitis vinifera GN=VIT_07s0005g03420 PE=4 SV=1 - [F6HZK3_VITVI]	'33.1'	'development.storage proteins'
F6HZK2	4	1	1	Protein	Putative uncharacterized protein OS=Vitis vinifera GN=VIT_07s0005g03410 PE=4 SV=1 - [F6HZK2_VITVI]	'33.1'	'development.storage proteins'
F6HW56	4	3	1	Protein	Putative uncharacterized protein OS=Vitis vinifera GN=VIT_03s0097g00530 PE=3 SV=1 - [F6HW56_VITVI]	'20.2.1'	'stress.abiotic.heat'
F6HJ97	4	6	1	Protein	Putative uncharacterized protein OS=Vitis vinifera GN=VIT_01s0150g00610 PE=4 SV=1 - [F6HJ97_VITVI]	'27.3.44/30.2.16'	'RNA.regulation of transcription.chromatin remodeling factors/signalling.receptor kinases.Catharanthus roseus-like RLK1'
F6H6C2	4	11	3	Protein	Putative uncharacterized protein OS=Vitis vinifera GN=VIT_16s0050g01160 PE=4 SV=1 - [F6H6C2_VITVI]	'29.2.1.2.1.10/29.2.2'	'protein.synthesis.ribosomal protein.eukaryotic.40S subunit.S10/protein.synthesis.ribosome biogenesis'
F6GZK4	4	11	1	Protein	Serine hydroxymethyltransferase OS=Vitis vinifera GN=VIT_18s0001g07960 PE=1 SV=1 - [F6GZK4_VITVI]	'35.2'	'not assigned.unknown'
F6GTY5	4	1	1	Protein	Putative uncharacterized protein OS=Vitis vinifera GN=VIT_06s0004g03260 PE=4 SV=1 - [F6GTY5_VITVI]	'35.2'	'not assigned.unknown'
F6GTQ4	4	6	1	Protein	Putative uncharacterized protein OS=Vitis vinifera GN=VIT_17s0000g09680 PE=4 SV=1 - [F6GTQ4_VITVI]	'27.3.99/27.4'	'RNA.regulation of transcription.unclassified/RNA.RNA binding'
E0CUM8	4	12	3	Protein	Pyruvate kinase OS=Vitis vinifera GN=VIT_16s0050g02180 PE=3 SV=1 - [E0CUM8_VITVI]	'4.2.14/10.1.5/11.1.30/29.4'	'''glycolysis.plastid branch.pyruvate kinase (PK)/cell wall.precursor synthesis.UXS/lipid metabolism.FA synthesis and FA elongation...'' <Preview truncated at 128 characters>'
E0CR49	4	1	1	Protein	Protein disulfide-isomerase OS=Vitis vinifera GN=VIT_18s0001g02510 PE=3 SV=1 - [E0CR49_VITVI]	'35.2'	'not assigned.unknown'
E0CQE7	4	7	1	Protein	Putative uncharacterized protein OS=Vitis vinifera GN=VIT_18s0001g12690 PE=4 SV=1 - [E0CQE7_VITVI]	'16.8.5.1'	'secondary metabolism.flavonoids.isoflavonols.isoflavone reductase'
E0CQ75	4	6	1	Protein	Putative uncharacterized protein OS=Vitis vinifera GN=VIT_18s0001g14450 PE=4 SV=1 - [E0CQ75_VITVI]	'1.1.5.3/29.5.3'	'PS.lightreaction.other electron carrier (ox/red).ferredoxin reductase/protein.degradation.cysteine protease'
Gluconic_acid	4	10	1	Metabolite	Sugar acid		Gluconic acid
D7TIZ5	4	12	3	Protein	Pyruvate kinase OS=Vitis vinifera GN=VIT_08s0007g04170 PE=3 SV=1 - [D7TIZ5_VITVI]	'4.1.14/11.1.30/26.8/27.3.24'	'''glycolysis.cytosolic branch.pyruvate kinase (PK)/lipid metabolism.FA synthesis and FA elongation.pyruvate kinase/misc.nitrilases...'' <Preview truncated at 128 characters>'
D7T7A4	4	12	1	Protein	Putative uncharacterized protein OS=Vitis vinifera GN=VIT_05s0020g04900 PE=4 SV=1 - [D7T7A4_VITVI]	'29.5'	'protein.degradation'
D7T5C1	4	11	1	Protein	Serine hydroxymethyltransferase OS=Vitis vinifera GN=VIT_00s0211g00120 PE=1 SV=1 - [D7T5C1_VITVI]	'35.2'	'not assigned.unknown'
D7T1R6	4	12	3	Protein	Putative uncharacterized protein OS=Vitis vinifera GN=VIT_00s0264g00030 PE=4 SV=1 - [D7T1R6_VITVI]	'8.1.3'	'TCA / organic transformation.TCA.aconitase'
D7SNC1	4	8	3	Protein	Xyloglucan endotransglucosylase/hydrolase OS=Vitis vinifera GN=VIT_06s0061g00550 PE=3 SV=1 - [D7SNC1_VITVI]	'35.2'	'not assigned.unknown'
D7SN01	4	12	3	Protein	Putative uncharacterized protein OS=Vitis vinifera GN=VIT_18s0089g00350 PE=3 SV=1 - [D7SN01_VITVI]	'26.17'	'misc.dynamin'
D7SGX1	4	11	1	Protein	Putative uncharacterized protein OS=Vitis vinifera GN=VIT_17s0000g01540 PE=3 SV=1 - [D7SGX1_VITVI]	'21.1/27.3.6/29.2.4'	'redox.thioredoxin/RNA.regulation of transcription.basic helix-loop-helix family (bHLH)/protein.synthesis.elongation'
F6HN88	4	3	2	Protein	Putative uncharacterized protein OS=Vitis vinifera GN=VIT_13s0019g00510 PE=4 SV=1 - [F6HN88_VITVI]	'8.1.5/11.1.2'	'''TCA / organic transformation.TCA.2-oxoglutarate dehydrogenase/lipid metabolism.FA synthesis and FA elongation.acetyl CoA transac...'' <Preview truncated at 128 characters>'
A5C7L5	4	1	1	Protein	Putative uncharacterized protein OS=Vitis vinifera GN=VIT_14s0128g00200 PE=4 SV=1 - [A5C7L5_VITVI]	'35.2'	'not assigned.unknown'
A5BY13	4	12	3	Protein	Putative uncharacterized protein OS=Vitis vinifera GN=VITISV_037281 PE=4 SV=1 - [A5BY13_VITVI]	'35.2'	'not assigned.unknown'
D7T1V9	4	10	2	Protein	Putative uncharacterized protein OS=Vitis vinifera GN=VIT_16s0022g02100 PE=4 SV=1 - [D7T1V9_VITVI]	'33.99'	'development.unspecified'
A5BVI0	4	11	1	Protein	Putative uncharacterized protein OS=Vitis vinifera GN=VITISV_018854 PE=4 SV=1 - [A5BVI0_VITVI]	'9.1.1/31.3'	'mitochondrial electron transport / ATP synthesis.NADH-DH (type I).complex I/cell.cycle'
A5BP89	4	12	3	Protein	Putative uncharacterized protein OS=Vitis vinifera GN=VITISV_034601 PE=4 SV=1 - [A5BP89_VITVI]	'35.2'	'not assigned.unknown'
A5BGB7	4	9	3	Protein	Putative uncharacterized protein OS=Vitis vinifera GN=VITISV_043274 PE=3 SV=1 - [A5BGB7_VITVI]	'35.2'	'not assigned.unknown'
A5BDH7	4	11	1	Protein	Fructose-bisphosphate aldolase OS=Vitis vinifera GN=VIT_03s0038g00670 PE=3 SV=1 - [A5BDH7_VITVI]	'1.3.6/11.1.30'	'PS.calvin cycle.aldolase/lipid metabolism.FA synthesis and FA elongation.pyruvate kinase'
Galactonic_acid_	4	10	2	Metabolite	Sugar acid		Galactonic acid
A5ARJ3	4	1	1	Protein	Putative uncharacterized protein OS=Vitis vinifera GN=VITISV_032127 PE=3 SV=1 - [A5ARJ3_VITVI]	'11.1.15/29.2.2'	'lipid metabolism.FA synthesis and FA elongation.ACP desaturase/protein.synthesis.ribosome biogenesis'
A5ANR7	4	1	1	Protein	Putative uncharacterized protein OS=Vitis vinifera GN=VIT_18s0001g14310 PE=3 SV=1 - [A5ANR7_VITVI]	'16.8.3.2/17.5.1'	'secondary metabolism.flavonoids.dihydroflavonols.flavanone 3-hydroxylase/hormone metabolism.ethylene.synthesis-degradation'
A5AFS1	4	10	2	Protein	Elongation factor 1-alpha OS=Vitis vinifera GN=VIT_06s0004g03240 PE=3 SV=1 - [A5AFS1_VITVI]	'29.2.4'	'protein.synthesis.elongation'
Unknown_7	3	11	1	Metabolite	Others		Unknown 7
Spermidine_	3	11	1	Metabolite	Amine		Spermidine
Serine_	3	10	2	Metabolite	Amino acid		Serine
Unknown_1	3	8	3	Metabolite	Others		Unknown 1
Q84JW2	3	1	1	Protein	2S albumin OS=Vitis vinifera GN=Alb1 PE=4 SV=1 - [Q84JW2_VITVI]	'35.2'	'not assigned.unknown'
Q6ZYB1	3	11	1	Protein	Rubisco large subunit (Fragment) OS=Vitis vinifera GN=rbcL PE=3 SV=1 - [Q6ZYB1_VITVI]	'1.3.1'	'PS.calvin cycle.rubisco large subunit'
Q5UNS6	3	7	1	Protein	Oxidase (Fragment) OS=Vitis vinifera PE=2 SV=1 - [Q5UNS6_VITVI]	'16.1'	'secondary metabolism.simple phenols'
Q3ZPN4	3	8	3	Protein	Methanol O-anthraniloyltransferase OS=Vitis labrusca GN=AMAT PE=1 SV=1 - [ACMAT_VITLA]	'16.2/20.1.99/29.5.11.4.3.2'	'secondary metabolism.phenylpropanoids/stress.biotic.misc/protein.degradation.ubiquitin.E3.SCF.FBOX'
P52596	3	6	1	Protein	Glutamate dehydrogenase OS=Vitis vinifera GN=GDH PE=2 SV=1 - [DHE3_VITVI]	'12.3.1/27.3.39/28.99'	'''N-metabolism.N-degradation.glutamate dehydrogenase/RNA.regulation of transcription.AtSR transcription factor family/DNA.unspecif...'' <Preview truncated at 128 characters>'
O81228	3	7	2	Protein	PR-4 type protein OS=Vitis vinifera GN=PR-4a PE=4 SV=1 - [O81228_VITVI]	'35.2'	'not assigned.unknown'
F6I6W5	3	7	1	Protein	Putative uncharacterized protein OS=Vitis vinifera GN=VIT_18s0122g00510 PE=4 SV=1 - [F6I6W5_VITVI]	'4.1.5/26.8'	'''glycolysis.cytosolic branch.pyrophosphate-fructose-6-P phosphotransferase/misc.nitrilases, nitrile lyases, berberine bridge enzy...'' <Preview truncated at 128 characters>'
F6I511	3	7	1	Protein	Putative uncharacterized protein OS=Vitis vinifera GN=VIT_19s0015g02680 PE=3 SV=1 - [F6I511_VITVI]	'26.9'	'misc.glutathione S transferases'
F6I0K4	3	11	1	Protein	Catalase OS=Vitis vinifera GN=VIT_04s0044g00020 PE=3 SV=1 - [F6I0K4_VITVI]	'21.6'	'redox.dismutases and catalases'
F6HXK4	3	12	1	Protein	Putative uncharacterized protein OS=Vitis vinifera GN=VIT_09s0002g00130 PE=3 SV=1 - [F6HXK4_VITVI]	'2.2.1.3.1/19.4/34.1.2'	'''major CHO metabolism.degradation.sucrose.invertases.neutral/tetrapyrrole synthesis.ALA dehydratase/transport.p- and v-ATPases.H+...'' <Preview truncated at 128 characters>'
F6HVW3	3	11	1	Protein	Putative uncharacterized protein OS=Vitis vinifera GN=VIT_18s0164g00030 PE=3 SV=1 - [F6HVW3_VITVI]	'1.1.4.7'	'PS.lightreaction.ATP synthase.delta chain'
F6HUZ8	3	7	1	Protein	Putative uncharacterized protein OS=Vitis vinifera GN=VIT_14s0066g01340 PE=4 SV=1 - [F6HUZ8_VITVI]	'20.2.3/27.3.67/28.99/29.2.2/30.1'	'''stress.abiotic.drought/salt/RNA.regulation of transcription.putative transcription regulator/DNA.unspecified/protein.synthesis.r...'' <Preview truncated at 128 characters>'
F6HUS8	3	4	2	Protein	Putative uncharacterized protein OS=Vitis vinifera GN=VIT_14s0066g00140 PE=4 SV=1 - [F6HUS8_VITVI]	'27.3.99/27.4'	'RNA.regulation of transcription.unclassified/RNA.RNA binding'
F6HTM3	3	7	1	Protein	Putative uncharacterized protein OS=Vitis vinifera GN=VIT_03s0017g01690 PE=4 SV=1 - [F6HTM3_VITVI]	'11.1.9/16.1.5/29.2.3/31.1'	'''lipid metabolism.FA synthesis and FA elongation.long chain fatty acid CoA ligase/secondary metabolism.isoprenoids.terpenoids/pro...'' <Preview truncated at 128 characters>'
F6HSN5	3	8	3	Protein	Putative uncharacterized protein OS=Vitis vinifera GN=VIT_14s0006g02240 PE=3 SV=1 - [F6HSN5_VITVI]	'5.2/13.1.4.1'	'fermentation.PDC/amino acid metabolism.synthesis.branched chain group.common'
F6HPJ1	3	4	1	Protein	Pyruvate dehydrogenase E1 component subunit alpha OS=Vitis vinifera GN=VIT_01s0026g00990 PE=3 SV=1 - [F6HPJ1_VITVI]	'8.1.1.1'	'TCA / organic transformation.TCA.pyruvate DH.E1'
F6HPF2	3	3	3	Protein	Putative uncharacterized protein OS=Vitis vinifera GN=VIT_01s0026g01650 PE=4 SV=1 - [F6HPF2_VITVI]	'18.5.2.1/34.2/34.2'	'Co-factor and vitamine metabolism.folate and vitamine K.vitamine K.isochorismate synthase/transport.sugars/transport.porins'
F6HKH3	3	7	1	Protein	Putative uncharacterized protein OS=Vitis vinifera GN=VIT_08s0007g03960 PE=3 SV=1 - [F6HKH3_VITVI]	'4.1.13'	'glycolysis.cytosolic branch.enolase'
F6HJV0	3	1	1	Protein	Putative uncharacterized protein OS=Vitis vinifera GN=VIT_00s1290g00010 PE=4 SV=1 - [F6HJV0_VITVI]	'20.1.7.3'	'stress.biotic.PR-proteins.PR3/4/8/11 (chitinases and chitin binding proteins)'
F6HGF1	3	6	1	Protein	Putative uncharacterized protein OS=Vitis vinifera GN=VIT_01s0010g00680 PE=3 SV=1 - [F6HGF1_VITVI]	'20.2.1/30.2.3'	'stress.abiotic.heat/signalling.receptor kinases.leucine rich repeat III'
F6HFF7	3	7	1	Protein	Putative uncharacterized protein OS=Vitis vinifera GN=VIT_01s0011g05370 PE=4 SV=1 - [F6HFF7_VITVI]	'4.1.2/4.2.2'	'glycolysis.cytosolic branch.phosphoglucomutase (PGM)/glycolysis.plastid branch.phosphoglucomutase (PGM)'
F6HCG2	3	8	3	Protein	Putative uncharacterized protein OS=Vitis vinifera GN=VIT_11s0118g00200 PE=4 SV=1 - [F6HCG2_VITVI]	'2.1.1.1/20.1.2/28.1/29.5.11.4.2'	'''major CHO metabolism.synthesis.sucrose.SPS/stress.biotic.receptors/DNA.synthesis/chromatin structure/protein.degradation.ubiquit...'' <Preview truncated at 128 characters>'
F6H392	3	11	1	Protein	Putative uncharacterized protein OS=Vitis vinifera GN=VIT_04s0008g00820 PE=4 SV=1 - [F6H392_VITVI]	'35.2'	'not assigned.unknown'
F6GZY7	3	11	1	Protein	Putative uncharacterized protein OS=Vitis vinifera GN=VIT_18s0001g09990 PE=3 SV=1 - [F6GZY7_VITVI]	'29.5.3'	'protein.degradation.cysteine protease'
F6GWQ0	3	11	1	Protein	Fructose-bisphosphate aldolase OS=Vitis vinifera GN=VIT_04s0023g03010 PE=3 SV=1 - [F6GWQ0_VITVI]	'1.3.6/11.1.30'	'PS.calvin cycle.aldolase/lipid metabolism.FA synthesis and FA elongation.pyruvate kinase'
F6GV37	3	5	3	Protein	Putative uncharacterized protein OS=Vitis vinifera GN=VIT_06s0004g04280 PE=4 SV=1 - [F6GV37_VITVI]	'35.2'	'not assigned.unknown'
F6GUB9	3	10	2	Protein	Putative uncharacterized protein OS=Vitis vinifera GN=VIT_06s0004g07940 PE=4 SV=1 - [F6GUB9_VITVI]	'35.2'	'not assigned.unknown'
D7TGM4	3	12	3	Protein	Putative uncharacterized protein OS=Vitis vinifera GN=VIT_12s0035g01740 PE=3 SV=1 - [D7TGM4_VITVI]	'26.17'	'misc.dynamin'
E0CQY0	3	12	1	Protein	Putative uncharacterized protein OS=Vitis vinifera GN=VIT_18s0001g01130 PE=3 SV=1 - [E0CQY0_VITVI]	'10.7'	'cell wall.modification'
D7U4L8	3	12	3	Protein	Putative uncharacterized protein OS=Vitis vinifera GN=VIT_03s0038g04420 PE=4 SV=1 - [D7U4L8_VITVI]	'3.5/10.1.5/20.2.1/27.3.1/29.4.1.55'	'''minor CHO metabolism.others/cell wall.precursor synthesis.UXS/stress.abiotic.heat/RNA.regulation of transcription.ABI3/VP1-relat...'' <Preview truncated at 128 characters>'
D7U302	3	1	1	Protein	Putative uncharacterized protein OS=Vitis vinifera GN=VIT_07s0005g03400 PE=4 SV=1 - [D7U302_VITVI]	'33.1'	'development.storage proteins'
D7TUK6	3	11	1	Protein	Putative uncharacterized protein OS=Vitis vinifera GN=VIT_14s0030g01980 PE=4 SV=1 - [D7TUK6_VITVI]	'17.2.3/34.3'	'hormone metabolism.auxin.induced-regulated-responsive-activated/transport.amino acids'
D7TS57	3	11	1	Protein	Putative uncharacterized protein OS=Vitis vinifera GN=VIT_05s0051g00340 PE=3 SV=1 - [D7TS57_VITVI]	'20.2.1/29.4/29.6'	'stress.abiotic.heat/protein.postranslational modification/protein.folding'
D7TQG4	3	1	1	Protein	Putative uncharacterized protein OS=Vitis vinifera GN=VIT_08s0040g02470 PE=3 SV=1 - [D7TQG4_VITVI]	'23.4.99'	'nucleotide metabolism.phosphotransfer and pyrophosphatases.misc'
D7TUK1	3	11	1	Protein	Putative uncharacterized protein OS=Vitis vinifera GN=VIT_14s0030g02020 PE=4 SV=1 - [D7TUK1_VITVI]	'17.2.3/34.3'	'hormone metabolism.auxin.induced-regulated-responsive-activated/transport.amino acids'
D7T227	3	7	1	Protein	Putative uncharacterized protein OS=Vitis vinifera GN=VIT_16s0022g01770 PE=3 SV=1 - [D7T227_VITVI]	'4.1.13'	'glycolysis.cytosolic branch.enolase'
D7SYK8	3	7	1	Protein	Putative uncharacterized protein OS=Vitis vinifera GN=VIT_05s0077g00950 PE=4 SV=1 - [D7SYK8_VITVI]	'8.2.11/29.5.11.4.2'	'TCA / organic transformation.other organic acid transformations.atp-citrate lyase/protein.degradation.ubiquitin.E3.RING'
D7SNZ1	3	11	1	Protein	Putative uncharacterized protein OS=Vitis vinifera GN=VIT_04s0023g03510 PE=1 SV=1 - [D7SNZ1_VITVI]	'1.1.5.3/29.5.3'	'PS.lightreaction.other electron carrier (ox/red).ferredoxin reductase/protein.degradation.cysteine protease'
A5C5K3	3	7	1	Protein	Adenosylhomocysteinase OS=Vitis vinifera GN=VIT_05s0029g00330 PE=3 SV=1 - [A5C5K3_VITVI]	'13.2.3.4'	'amino acid metabolism.degradation.aspartate family.methionine'
A5C3B4	3	5	3	Protein	Putative uncharacterized protein OS=Vitis vinifera GN=VIT_14s0006g03230 PE=3 SV=1 - [A5C3B4_VITVI]	'30.7'	'signalling.14-3-3 proteins'
A5C0U0	3	10	2	Protein	Putative uncharacterized protein OS=Vitis vinifera GN=VITISV_016687 PE=4 SV=1 - [A5C0U0_VITVI]	'27.4'	'RNA.RNA binding'
D7SPB2	3	1	1	Protein	Putative uncharacterized protein OS=Vitis vinifera GN=VIT_04s0023g02050 PE=3 SV=1 - [D7SPB2_VITVI]	'23.4.99'	'nucleotide metabolism.phosphotransfer and pyrophosphatases.misc'
Acetoacetic_acid	3	5	2	Metabolite	Organic acid		Acetoacetic acid
A5BUC9	3	7	1	Protein	Putative uncharacterized protein OS=Vitis vinifera GN=VITISV_033286 PE=4 SV=1 - [A5BUC9_VITVI]	'11.1.9/16.1.5/29.2.3/31.1'	'''lipid metabolism.FA synthesis and FA elongation.long chain fatty acid CoA ligase/secondary metabolism.isoprenoids.terpenoids/pro...'' <Preview truncated at 128 characters>'
A5BSB1	3	11	1	Protein	ATP synthase subunit alpha OS=Vitis vinifera GN=atpA PE=3 SV=1 - [A5BSB1_VITVI]	'1.1.4.1'	'PS.lightreaction.ATP synthase.alpha subunit'
A5BN09	3	1	1	Protein	Putative uncharacterized protein OS=Vitis vinifera GN=VITISV_043951 PE=3 SV=1 - [A5BN09_VITVI]	'31.1'	'cell.organisation'
A5BMU2	3	12	1	Protein	Putative uncharacterized protein OS=Vitis vinifera GN=VITISV_012581 PE=4 SV=1 - [A5BMU2_VITVI]	'35.2'	'not assigned.unknown'
A5BM68	3	7	3	Protein	Putative uncharacterized protein OS=Vitis vinifera GN=VIT_05s0020g01170 PE=4 SV=1 - [A5BM68_VITVI]	'33.99'	'development.unspecified'
A5BKY5	3	6	1	Protein	Putative uncharacterized protein OS=Vitis vinifera GN=VIT_15s0024g00650 PE=4 SV=1 - [A5BKY5_VITVI]	'27.3.44'	'RNA.regulation of transcription.chromatin remodeling factors'
A5BE54	3	3	3	Protein	Putative uncharacterized protein OS=Vitis vinifera GN=VIT_14s0108g00010 PE=4 SV=1 - [A5BE54_VITVI]	'18.5.2.1/34.2/34.2'	'Co-factor and vitamine metabolism.folate and vitamine K.vitamine K.isochorismate synthase/transport.sugars/transport.porins'
F6HHQ0	3	9	3	Protein	Putative uncharacterized protein OS=Vitis vinifera GN=VIT_12s0057g01020 PE=4 SV=1 - [F6HHQ0_VITVI]	'10.5.1.1'	'cell wall.cell wall proteins.AGPs.AGP'
F6H2S4	3	12	3	Protein	Putative uncharacterized protein OS=Vitis vinifera GN=VIT_04s0008g01910 PE=4 SV=1 - [F6H2S4_VITVI]	'1.1.5.2'	'PS.lightreaction.other electron carrier (ox/red).ferredoxin'
A5B3K2	3	5	1	Protein	Putative uncharacterized protein OS=Vitis vinifera GN=VIT_01s0011g00560 PE=4 SV=1 - [A5B3K2_VITVI]	'35.2'	'not assigned.unknown'
F6H2W4	3	10	2	Protein	Putative uncharacterized protein OS=Vitis vinifera GN=VIT_04s0008g03010 PE=3 SV=1 - [F6H2W4_VITVI]	'29.1.12'	'protein.aa activation.aspartate-tRNA ligase'
A5B0Z2	3	10	2	Protein	40S ribosomal protein S21 OS=Vitis vinifera GN=VITISV_033219 PE=3 SV=1 - [A5B0Z2_VITVI]	'29.2.1.2.1.21'	'protein.synthesis.ribosomal protein.eukaryotic.40S subunit.S21'
A5B0L5	3	11	1	Protein	Putative uncharacterized protein OS=Vitis vinifera GN=VIT_08s0007g06480 PE=4 SV=1 - [A5B0L5_VITVI]	'3.4.1/10.3/13.1.3.4'	'''minor CHO metabolism.myo-inositol.poly-phosphatases/cell wall.hemicellulose synthesis/amino acid metabolism.synthesis.aspartate ...'' <Preview truncated at 128 characters>'
Threonic_acid_	3	10	2	Metabolite	Sugar acid		Threonic acid
A5AUW4	3	12	1	Protein	Putative uncharacterized protein OS=Vitis vinifera GN=VIT_04s0008g07320 PE=3 SV=1 - [A5AUW4_VITVI]	'17.3.1.2.7/27.1.19/29.4'	'''hormone metabolism.brassinosteroid.synthesis-degradation.sterols.DWF5/RNA.processing.ribonucleases/protein.postranslational modi...'' <Preview truncated at 128 characters>'
Citric_acid_	3	5	3	Metabolite	Organic acid		Citric acid
A5ARL2	3	5	1	Protein	Putative uncharacterized protein OS=Vitis vinifera GN=VITISV_023716 PE=4 SV=1 - [A5ARL2_VITVI]	'21.5'	'redox.peroxiredoxin'
A5AGM9	3	10	2	Protein	Elongation factor 1-alpha OS=Vitis vinifera GN=VITISV_018410 PE=3 SV=1 - [A5AGM9_VITVI]	'29.2.4'	'protein.synthesis.elongation'
A5AEB4	3	11	1	Protein	Putative uncharacterized protein OS=Vitis vinifera GN=VIT_05s0020g03180 PE=4 SV=1 - [A5AEB4_VITVI]	'1.1.2.2'	'PS.lightreaction.photosystem I.PSI polypeptide subunits'
A2ICC8	3	12	1	Protein	Flavanone 3-hydroxylase OS=Vitis vinifera GN=F3H PE=2 SV=1 - [A2ICC8_VITVI]	'16.8.3.2/17.5.1'	'secondary metabolism.flavonoids.dihydroflavonols.flavanone 3-hydroxylase/hormone metabolism.ethylene.synthesis-degradation'
Sugar_beta-D-Galactopyranoside,_1-isopropyl-,_1-thio-_	2	1	1	Metabolite	Others		Sugar beta-D-Galactopyranoside, 1-isopropyl-, 1-thio-
Glucose	2	5	1	Metabolite	Sugar		Glucose
Fructose	2	7	1	Metabolite	Sugar		Fructose
Pyruvic_acid	2	6	1	Metabolite	Organic acid		Pyruvic acid
Q84U32	2	5	3	Protein	Putative serine/threonine kinase OS=Vitis vinifera GN=VIT_02s0241g00140 PE=2 SV=1 - [Q84U32_VITVI]	'29.4/30.3'	'protein.postranslational modification/signalling.calcium'
Q7XAU7	2	4	2	Protein	Thaumatin-like protein OS=Vitis vinifera GN=Tl3 PE=2 SV=1 - [Q7XAU7_VITVI]	'20.1/20.2'	'stress.biotic/stress.abiotic'
P93621	2	4	2	Protein	Osmotin-like protein OS=Vitis vinifera GN=OSM1 PE=2 SV=1 - [P93621_VITVI]	'20.1/20.2'	'stress.biotic/stress.abiotic'
F6I111	2	11	1	Protein	Putative uncharacterized protein OS=Vitis vinifera GN=VIT_03s0038g02130 PE=4 SV=1 - [F6I111_VITVI]	'20.2.2/27.3.75'	'stress.abiotic.cold/RNA.regulation of transcription.GRP'
F6HZU4	2	10	2	Protein	Putative uncharacterized protein OS=Vitis vinifera GN=VIT_07s0005g04920 PE=4 SV=1 - [F6HZU4_VITVI]	'1.1.2.2/26.21'	'''PS.lightreaction.photosystem I.PSI polypeptide subunits/misc.protease inhibitor/seed storage/lipid transfer protein (LTP) family...'' <Preview truncated at 128 characters>'
F6HUT2	2	1	1	Protein	Putative uncharacterized protein OS=Vitis vinifera GN=VIT_14s0066g00250 PE=4 SV=1 - [F6HUT2_VITVI]	'10.6.2/26.28/33.99'	'cell wall.degradation.mannan-xylose-arabinose-fucose/misc.GDSL-motif lipase/development.unspecified'
F6HUT0	2	11	1	Protein	Elongation factor Tu OS=Vitis vinifera GN=VIT_14s0066g00220 PE=3 SV=1 - [F6HUT0_VITVI]	'29.2.4'	'protein.synthesis.elongation'
F6HUI7	2	1	1	Protein	Putative uncharacterized protein OS=Vitis vinifera GN=VIT_02s0025g04610 PE=4 SV=1 - [F6HUI7_VITVI]	'35.2'	'not assigned.unknown'
F6HTM6	2	3	2	Protein	Putative uncharacterized protein OS=Vitis vinifera GN=VIT_03s0017g01760 PE=3 SV=1 - [F6HTM6_VITVI]	'13.1.1.1.2/19.3/20.1.3/29.4.1.57/30.2.24'	'''amino acid metabolism.synthesis.central amino acid metabolism.GABA.GABA transaminase/tetrapyrrole synthesis.GSA/stress.biotic.si...'' <Preview truncated at 128 characters>'
F6HR74	2	7	1	Protein	Putative uncharacterized protein OS=Vitis vinifera GN=VIT_19s0093g00190 PE=3 SV=1 - [F6HR74_VITVI]	'26.9'	'misc.glutathione S transferases'
F6HM73	2	2	1	Protein	Putative uncharacterized protein OS=Vitis vinifera GN=VIT_10s0003g00890 PE=4 SV=1 - [F6HM73_VITVI]	'19.1/29.4'	'tetrapyrrole synthesis.magnesium chelatase/protein.postranslational modification'
F6HL96	2	11	3	Protein	Putative uncharacterized protein OS=Vitis vinifera GN=VIT_08s0007g00530 PE=4 SV=1 - [F6HL96_VITVI]	'27.3.40/29.5'	'RNA.regulation of transcription.AUX/IAA family/protein.degradation'
F6HI57	2	12	3	Protein	Putative uncharacterized protein OS=Vitis vinifera GN=VIT_07s0151g00630 PE=4 SV=1 - [F6HI57_VITVI]	'26.9/33.1'	'misc.glutathione S transferases/development.storage proteins'
F6HG55	2	5	3	Protein	Putative uncharacterized protein OS=Vitis vinifera GN=VIT_01s0010g02770 PE=3 SV=1 - [F6HG55_VITVI]	'19.4/23.4.1/30.2.19'	'''tetrapyrrole synthesis.ALA dehydratase/nucleotide metabolism.phosphotransfer and pyrophosphatases.adenylate kinase/signalling.re...'' <Preview truncated at 128 characters>'
F6HG44	2	7	1	Protein	Putative uncharacterized protein OS=Vitis vinifera GN=VIT_01s0010g02460 PE=3 SV=1 - [F6HG44_VITVI]	'4.1.8'	'glycolysis.cytosolic branch.glyceraldehyde 3-phosphate dehydrogenase (GAP-DH)'
F6H710	2	7	1	Protein	Putative uncharacterized protein OS=Vitis vinifera GN=VIT_05s0077g00690 PE=3 SV=1 - [F6H710_VITVI]	'1.1.1.2/3.8.1'	'PS.lightreaction.photosystem II.PSII polypeptide subunits/minor CHO metabolism.galactose.galactokinases'
F6H3Q4	2	9	3	Protein	Putative uncharacterized protein OS=Vitis vinifera GN=VIT_04s0008g01530 PE=3 SV=1 - [F6H3Q4_VITVI]	'35.2'	'not assigned.unknown'
F6I397	2	10	1	Protein	Putative uncharacterized protein OS=Vitis vinifera GN=VIT_15s0048g00370 PE=4 SV=1 - [F6I397_VITVI]	'1.3.8/7.2.1'	'PS.calvin cycle.transketolase/OPP.non-reductive PP.transketolase'
F6H0K6	2	7	1	Protein	Putative uncharacterized protein OS=Vitis vinifera GN=VIT_18s0001g02470 PE=3 SV=1 - [F6H0K6_VITVI]	'21.2.1'	'redox.ascorbate and glutathione.ascorbate'
F6H0C8	2	7	1	Protein	Putative uncharacterized protein OS=Vitis vinifera GN=VIT_18s0001g00480 PE=3 SV=1 - [F6H0C8_VITVI]	'29.6'	'protein.folding'
F6H088	2	10	2	Protein	Hexokinase 3 OS=Vitis vinifera GN=VIT_18s0001g14230 PE=2 SV=1 - [F6H088_VITVI]	'2.2.1.4'	'major CHO metabolism.degradation.sucrose.hexokinase'
F6GWA8	2	11	1	Protein	Putative uncharacterized protein OS=Vitis vinifera GN=VIT_06s0061g00270 PE=3 SV=1 - [F6GWA8_VITVI]	'1.3.13/29.6'	'PS.calvin cycle.rubisco interacting/protein.folding'
D7TDF1	2	8	3	Protein	Carbonic anhydrase OS=Vitis vinifera GN=VIT_01s0127g00720 PE=3 SV=1 - [D7TDF1_VITVI]	'8.3/16.99'	'TCA / organic transformation.carbonic anhydrases/secondary metabolism.unspecified'
F6GTT4	2	12	3	Protein	Putative uncharacterized protein OS=Vitis vinifera GN=VIT_17s0000g02860 PE=4 SV=1 - [F6GTT4_VITVI]	'27.3.25/29.2.4/30.5'	'RNA.regulation of transcription.MYB domain transcription factor family/protein.synthesis.elongation/signalling.G-proteins'
F6GTM7	2	7	1	Protein	Adenosylhomocysteinase OS=Vitis vinifera GN=VIT_17s0000g09840 PE=3 SV=1 - [F6GTM7_VITVI]	'13.2.3.4'	'amino acid metabolism.degradation.aspartate family.methionine'
F6GSG7	2	5	3	Protein	Putative uncharacterized protein OS=Vitis vinifera GN=VIT_17s0000g10430 PE=3 SV=1 - [F6GSG7_VITVI]	'4.1.8'	'glycolysis.cytosolic branch.glyceraldehyde 3-phosphate dehydrogenase (GAP-DH)'
D7UBZ3	2	11	1	Protein	Putative uncharacterized protein OS=Vitis vinifera GN=VIT_03s0180g00260 PE=3 SV=1 - [D7UBZ3_VITVI]	'16.2.1.10'	'secondary metabolism.phenylpropanoids.lignin biosynthesis.CAD'
D7UA03	2	7	1	Protein	Importin subunit alpha OS=Vitis vinifera GN=VIT_14s0060g01510 PE=3 SV=1 - [D7UA03_VITVI]	'35.2'	'not assigned.unknown'
D7U865	2	5	3	Protein	40S ribosomal protein S12 OS=Vitis vinifera GN=VIT_09s0070g00050 PE=3 SV=1 - [D7U865_VITVI]	'29.2.1.2.1.12/29.2.2'	'protein.synthesis.ribosomal protein.eukaryotic.40S subunit.S12/protein.synthesis.ribosome biogenesis'
D7TR81	2	12	3	Protein	Putative uncharacterized protein OS=Vitis vinifera GN=VIT_10s0116g00360 PE=4 SV=1 - [D7TR81_VITVI]	'4.2.5'	'glycolysis.plastid branch.pyrophosphate-fructose-6-P phosphotransferase'
D7TQM9	2	11	3	Protein	Putative uncharacterized protein OS=Vitis vinifera GN=VIT_08s0040g01700 PE=3 SV=1 - [D7TQM9_VITVI]	'8.1.4/8.2.4'	'TCA / organic transformation.TCA.IDH/TCA / organic transformation.other organic acid transformations.IDH'
D7TQ86	2	1	3	Protein	Putative uncharacterized protein OS=Vitis vinifera GN=VIT_08s0040g03360 PE=4 SV=1 - [D7TQ86_VITVI]	'35.2'	'not assigned.unknown'
D7TFV8	2	11	1	Protein	Putative uncharacterized protein OS=Vitis vinifera GN=VIT_03s0132g00200 PE=3 SV=1 - [D7TFV8_VITVI]	'13.2.4.3/16.4.2/29.5.7'	'''amino acid metabolism.degradation.branched chain group.valine/secondary metabolism.N misc.betaine/protein.degradation.metallopro...'' <Preview truncated at 128 characters>'
D7TEF8	2	1	1	Protein	Putative uncharacterized protein OS=Vitis vinifera GN=VIT_12s0059g01560 PE=3 SV=1 - [D7TEF8_VITVI]	'17.3.1.1.1/21.1'	'hormone metabolism.brassinosteroid.synthesis-degradation.BRs.DET2/redox.thioredoxin'
D7TDW8	2	6	1	Protein	Putative uncharacterized protein OS=Vitis vinifera GN=VIT_07s0151g01110 PE=3 SV=1 - [D7TDW8_VITVI]	'35.2'	'not assigned.unknown'
D7TA34	2	1	1	Protein	Putative uncharacterized protein OS=Vitis vinifera GN=VIT_04s0079g00600 PE=3 SV=1 - [D7TA34_VITVI]	'13.1.1.1.1'	'amino acid metabolism.synthesis.central amino acid metabolism.GABA.glutamate decarboxylase'
D7T9W2	2	12	3	Protein	Putative uncharacterized protein OS=Vitis vinifera GN=VIT_01s0011g00540 PE=4 SV=1 - [D7T9W2_VITVI]	'35.2'	'not assigned.unknown'
F6HUN1	2	5	1	Protein	Putative uncharacterized protein OS=Vitis vinifera GN=VIT_02s0025g00310 PE=4 SV=1 - [F6HUN1_VITVI]	'29.2.1.2.1.10/29.2.2'	'protein.synthesis.ribosomal protein.eukaryotic.40S subunit.S10/protein.synthesis.ribosome biogenesis'
D7T7L7	2	1	1	Protein	Putative uncharacterized protein OS=Vitis vinifera GN=VIT_16s0039g01680 PE=4 SV=1 - [D7T7L7_VITVI]	'35.2'	'not assigned.unknown'
D7T6T0	2	11	1	Protein	Type II peroxiredoxin F OS=Vitis vinifera GN=VIT_05s0020g02850 PE=2 SV=1 - [D7T6T0_VITVI]	'19.4/20.2.99/21.5'	'tetrapyrrole synthesis.ALA dehydratase/stress.abiotic.unspecified/redox.peroxiredoxin'
D7T6P4	2	11	1	Protein	Glutamine synthetase OS=Vitis vinifera GN=VIT_05s0020g02480 PE=3 SV=1 - [D7T6P4_VITVI]	'12.2.2/20.2.99/27.3.69/34.12'	'''N-metabolism.ammonia metabolism.glutamine synthetase/stress.abiotic.unspecified/RNA.regulation of transcription.SET-domain trans...'' <Preview truncated at 128 characters>'
D7U8M2	2	7	1	Protein	Ubiquitin carboxyl-terminal hydrolase OS=Vitis vinifera GN=VIT_08s0032g00600 PE=3 SV=1 - [D7U8M2_VITVI]	'29.5.11.5'	'protein.degradation.ubiquitin.ubiquitin protease'
D7SUL9	2	11	1	Protein	Putative uncharacterized protein OS=Vitis vinifera GN=VIT_04s0008g04690 PE=3 SV=1 - [D7SUL9_VITVI]	'29.5.11.20/30.2.16'	'protein.degradation.ubiquitin.proteasom/signalling.receptor kinases.Catharanthus roseus-like RLK1'
D7SU58	2	1	1	Protein	Putative uncharacterized protein OS=Vitis vinifera GN=VIT_04s0008g02920 PE=4 SV=1 - [D7SU58_VITVI]	'17.8.1/20.2.3/26.12/27.3/29.5.11.4.2/30.2.99/33.99'	'''hormone metabolism.salicylic acid.synthesis-degradation/stress.abiotic.drought/salt/misc.peroxidases/RNA.regulation of transcrip...'' <Preview truncated at 128 characters>'
D7SRG8	2	8	3	Protein	Putative uncharacterized protein OS=Vitis vinifera GN=VIT_08s0217g00030 PE=4 SV=1 - [D7SRG8_VITVI]	'35.2'	'not assigned.unknown'
D7SIZ7	2	11	1	Protein	Putative uncharacterized protein OS=Vitis vinifera GN=VIT_17s0000g03620 PE=3 SV=1 - [D7SIZ7_VITVI]	'17.2.3/20.2.1/29.6'	'hormone metabolism.auxin.induced-regulated-responsive-activated/stress.abiotic.heat/protein.folding'
D7SIX7	2	12	3	Protein	Putative uncharacterized protein OS=Vitis vinifera GN=VIT_17s0000g03870 PE=4 SV=1 - [D7SIX7_VITVI]	'29.4'	'protein.postranslational modification'
D5FUD8	2	8	3	Protein	Lipoxygenase OS=Vitis vinifera GN=LOXA PE=2 SV=1 - [D5FUD8_VITVI]	'17.7.1.2'	'hormone metabolism.jasmonate.synthesis-degradation.lipoxygenase'
A9UFX7	2	1	1	Protein	Cytosolic ascorbate peroxidase OS=Vitis vinifera GN=APX PE=2 SV=1 - [A9UFX7_VITVI]	'21.2.1/26.8'	'''redox.ascorbate and glutathione.ascorbate/misc.nitrilases, nitrile lyases, berberine bridge enzymes, reticuline oxidases, tropon...'' <Preview truncated at 128 characters>'
D7TLU7	2	1	1	Protein	Triosephosphate isomerase OS=Vitis vinifera GN=VIT_13s0019g01090 PE=3 SV=1 - [D7TLU7_VITVI]	'1.3.5/4.1.7'	'PS.calvin cycle.TPI/glycolysis.cytosolic branch.triosephosphate isomerase (TPI)'
A5C7J5	2	1	1	Protein	Putative uncharacterized protein OS=Vitis vinifera GN=VITISV_038267 PE=3 SV=1 - [A5C7J5_VITVI]	'21.1/29.2.2'	'redox.thioredoxin/protein.synthesis.ribosome biogenesis'
A5BI23	2	1	1	Protein	Putative uncharacterized protein OS=Vitis vinifera GN=VITISV_040309 PE=3 SV=1 - [A5BI23_VITVI]	'27.1.2/28.1/29.2.3'	'RNA.processing.RNA helicase/DNA.synthesis/chromatin structure/protein.synthesis.initiation'
F6H0X3	2	5	3	Protein	Putative uncharacterized protein OS=Vitis vinifera GN=VIT_18s0001g06330 PE=3 SV=1 - [F6H0X3_VITVI]	'35.2'	'not assigned.unknown'
A5BBY9	2	3	3	Protein	Isocitrate dehydrogenase [NADP] OS=Vitis vinifera GN=VITISV_001328 PE=3 SV=1 - [A5BBY9_VITVI]	'35.2'	'not assigned.unknown'
Q0ZJ25	2	5	3	Protein	Photosystem II D2 protein OS=Vitis vinifera GN=psbD PE=3 SV=1 - [PSBD_VITVI]	'1.1.1.2/11.9.4.3/29.4'	'''PS.lightreaction.photosystem II.PSII polypeptide subunits/lipid metabolism.lipid degradation.beta-oxidation.enoyl CoA hydratase/...'' <Preview truncated at 128 characters>'
A5B1Y5	2	11	3	Protein	Superoxide dismutase [Cu-Zn] OS=Vitis vinifera GN=VITISV_017620 PE=3 SV=1 - [A5B1Y5_VITVI]	'21.6/29.2.2'	'redox.dismutases and catalases/protein.synthesis.ribosome biogenesis'
A5B1P3	2	4	2	Protein	Putative uncharacterized protein OS=Vitis vinifera GN=VITISV_025619 PE=4 SV=1 - [A5B1P3_VITVI]	'21.1/21.5.1'	'redox.thioredoxin/redox.peroxiredoxin.BAS1'
A5AWN5	2	6	2	Protein	Putative uncharacterized protein OS=Vitis vinifera GN=VITISV_000603 PE=4 SV=1 - [A5AWN5_VITVI]	'29.2.1.2.1.7/29.2.2'	'protein.synthesis.ribosomal protein.eukaryotic.40S subunit.S7/protein.synthesis.ribosome biogenesis'
A5AT21	2	3	1	Protein	Putative uncharacterized protein OS=Vitis vinifera GN=VITISV_006707 PE=3 SV=1 - [A5AT21_VITVI]	'20.2.1'	'stress.abiotic.heat'
A5ASG6	2	5	3	Protein	Putative uncharacterized protein OS=Vitis vinifera GN=VIT_12s0057g00630 PE=4 SV=1 - [A5ASG6_VITVI]	'1.1.1.1/1.1.1.2'	'PS.lightreaction.photosystem II.LHC-II/PS.lightreaction.photosystem II.PSII polypeptide subunits'
A5AS18	2	5	1	Protein	Putative uncharacterized protein OS=Vitis vinifera GN=VIT_19s0014g04660 PE=3 SV=1 - [A5AS18_VITVI]	'35.2'	'not assigned.unknown'
F6GVD3	2	10	5	Protein	Putative uncharacterized protein OS=Vitis vinifera GN=VIT_15s0021g01000 PE=3 SV=1 - [F6GVD3_VITVI]	'13.1.4.1/29.2.1.2.2.537/29.2.2/30.4.1'	'''amino acid metabolism.synthesis.branched chain group.common/protein.synthesis.ribosomal protein.eukaryotic.60S subunit.L37A/prot...'' <Preview truncated at 128 characters>'
A5AQ47	2	9	3	Protein	Putative uncharacterized protein OS=Vitis vinifera GN=VIT_04s0008g01490 PE=3 SV=1 - [A5AQ47_VITVI]	'35.2'	'not assigned.unknown'
A5AIE0	2	6	1	Protein	Putative uncharacterized protein OS=Vitis vinifera GN=VIT_14s0060g00820 PE=4 SV=1 - [A5AIE0_VITVI]	'27.3.99'	'RNA.regulation of transcription.unclassified'
A5BHS5	2	3	3	Protein	Putative uncharacterized protein OS=Vitis vinifera GN=VITISV_034728 PE=3 SV=1 - [A5BHS5_VITVI]	'1.3.4/4.1.9'	'PS.calvin cycle.GAP/glycolysis.cytosolic branch.non-phosphorylating glyceraldehyde 3-phosphate dehydrogenase (NPGAP-DH)'
28._Epicatechin_gallate	1	11	1	Metabolite	Flavan-3-ol		28. Epicatechin gallate
9._Procyanidin_B_like	1	1	1	Metabolite	Proanthocyanidin		9. Procyanidin B like
Quinic_acid,_caffeoyl-	1	5	2	Metabolite	Others		Quinic acid, caffeoyl-
Ascorbic_acid	1	3	1	Metabolite	Organic acid		Ascorbic acid
Sugar_like_2	1	10	2	Metabolite	Others		Sugar like 2
Glutamic_acid_	1	11	1	Metabolite	Amino acid		Glutamic acid
Malic-acid,_1-methylester_	1	10	3	Metabolite	Others		Malic-acid, 1-methylester
Acid_like_1	1	10	3	Metabolite	Others		Acid like 1
Maleic_acid	1	4	2	Metabolite	Organic acid		Maleic acid
Threonine	1	10	2	Metabolite	Amino acid		Threonine
F6HTT7	1	3	9	Protein	Putative uncharacterized protein OS=Vitis vinifera GN=VIT_14s0030g01720 PE=4 SV=1 - [F6HTT7_VITVI]	'28.2'	'DNA.repair'
D7T3J3	1	1	9	Protein	Proline iminopeptidase OS=Vitis vinifera GN=VIT_03s0088g01170 PE=3 SV=1 - [D7T3J3_VITVI]	'29.5'	'protein.degradation'
A5C997	1	9	9	Protein	Putative uncharacterized protein OS=Vitis vinifera GN=VIT_16s0100g01280 PE=4 SV=1 - [A5C997_VITVI]	'35.2'	'not assigned.unknown'
A5AW13	1	3	9	Protein	Putative uncharacterized protein OS=Vitis vinifera GN=VIT_12s0134g00060 PE=4 SV=1 - [A5AW13_VITVI]	'35.2'	'not assigned.unknown'
Q9M4G6	1	1	1	Protein	Putative thaumatin-like protein OS=Vitis vinifera GN=Tl1 PE=2 SV=1 - [Q9M4G6_VITVI]	'20.1/20.2'	'stress.biotic/stress.abiotic'
Q84N22	1	1	1	Protein	Glutathione-S-transferase OS=Vitis vinifera PE=2 SV=1 - [Q84N22_VITVI]	'26.9'	'misc.glutathione S transferases'
Q2QCI7	1	5	1	Protein	Non-specific lipid-transfer protein OS=Vitis vinifera GN=LTP1 PE=3 SV=1 - [Q2QCI7_VITVI]	'11.6/26.21'	'lipid metabolism.lipid transfer proteins etc/misc.protease inhibitor/seed storage/lipid transfer protein (LTP) family protein'
Q09VU3	1	7	1	Protein	Phospholipase D OS=Vitis vinifera GN=PLD PE=2 SV=1 - [Q09VU3_VITVI]	'1.1.5.1/11.9.3.1/27.3.29'	'''PS.lightreaction.other electron carrier (ox/red).plastocyanin/lipid metabolism.lipid degradation.lysophospholipases.phospholipas...'' <Preview truncated at 128 characters>'
J7QW12	1	11	1	Protein	Ribulose bisphosphate carboxylase large chain (Fragment) OS=Vitis vinifera GN=rbcL PE=3 SV=1 - [J7QW12_VITVI]	'1.3.1'	'PS.calvin cycle.rubisco large subunit'
G9HQG0	1	11	1	Protein	Aldehyde dehydrogenase ALDH2B4_V2 OS=Vitis vinifera PE=2 SV=1 - [G9HQG0_VITVI]	'5.1/16.4.2/29.2.2'	'fermentation.aldehyde dehydrogenase/secondary metabolism.N misc.betaine/protein.synthesis.ribosome biogenesis'
F6I6B3	1	11	1	Protein	Putative uncharacterized protein OS=Vitis vinifera GN=VIT_15s0046g01090 PE=4 SV=1 - [F6I6B3_VITVI]	'35.2'	'not assigned.unknown'
F6I4Q7	1	12	3	Protein	Eukaryotic translation initiation factor 3 subunit A OS=Vitis vinifera GN=VIT_14s0060g01630 PE=3 SV=1 - [F6I4Q7_VITVI]	'29.2.3'	'protein.synthesis.initiation'
F6I407	1	3	2	Protein	Putative uncharacterized protein OS=Vitis vinifera GN=VIT_18s0041g00430 PE=4 SV=1 - [F6I407_VITVI]	'28.99/29.3.4.99/34.99'	'DNA.unspecified/protein.targeting.secretory pathway.unspecified/transport.misc'
F6I1W0	1	7	1	Protein	Putative uncharacterized protein OS=Vitis vinifera GN=VIT_17s0000g00920 PE=3 SV=1 - [F6I1W0_VITVI]	'13.1.1.1.1'	'amino acid metabolism.synthesis.central amino acid metabolism.GABA.glutamate decarboxylase'
F6I0H8	1	7	1	Protein	Putative uncharacterized protein OS=Vitis vinifera GN=VIT_04s0044g00710 PE=4 SV=1 - [F6I0H8_VITVI]	'4.1.1'	'glycolysis.cytosolic branch.UGPase'
F6HZN8	1	4	1	Protein	Putative uncharacterized protein OS=Vitis vinifera GN=VIT_07s0005g03980 PE=4 SV=1 - [F6HZN8_VITVI]	'27.4'	'RNA.RNA binding'
F6HZ37	1	4	1	Protein	Putative uncharacterized protein OS=Vitis vinifera GN=VIT_07s0005g00250 PE=4 SV=1 - [F6HZ37_VITVI]	'35.1.40'	'not assigned.no ontology.glycine rich proteins'
F6HYK6	1	7	1	Protein	Putative uncharacterized protein OS=Vitis vinifera GN=VIT_11s0037g00510 PE=3 SV=1 - [F6HYK6_VITVI]	'10.3/20.2.1/26.1/29.6/34.99'	'cell wall.hemicellulose synthesis/stress.abiotic.heat/misc.cytochrome P450/protein.folding/transport.misc'
F6HXZ5	1	1	1	Protein	Putative uncharacterized protein OS=Vitis vinifera GN=VIT_09s0002g01760 PE=3 SV=1 - [F6HXZ5_VITVI]	'27.1.2/28.1/29.2.3'	'RNA.processing.RNA helicase/DNA.synthesis/chromatin structure/protein.synthesis.initiation'
F6HXL0	1	12	3	Protein	Putative uncharacterized protein OS=Vitis vinifera GN=VIT_09s0002g00340 PE=4 SV=1 - [F6HXL0_VITVI]	'13.1.1.3.1'	'amino acid metabolism.synthesis.central amino acid metabolism.alanine.alanine aminotransferase'
F6HX00	1	12	1	Protein	Putative uncharacterized protein OS=Vitis vinifera GN=VIT_00s1995g00010 PE=3 SV=1 - [F6HX00_VITVI]	'6.4/11.6/26.2'	'''gluconeogenesis / glyoxylate cycle.phosphoenolpyruvate carboxykinase (PEPCK)/lipid metabolism.lipid transfer proteins etc/misc.U...'' <Preview truncated at 128 characters>'
F6HV98	1	1	1	Protein	Putative uncharacterized protein OS=Vitis vinifera GN=VIT_13s0084g00050 PE=4 SV=1 - [F6HV98_VITVI]	'29.5.3/29.5.15'	'protein.degradation.cysteine protease/protein.degradation.inhibitors'
F6HUH1	1	1	1	Protein	Putative uncharacterized protein OS=Vitis vinifera GN=VIT_02s0025g04330 PE=4 SV=1 - [F6HUH1_VITVI]	'20.1/20.2'	'stress.biotic/stress.abiotic'
F6HUG9	1	4	2	Protein	Putative uncharacterized protein OS=Vitis vinifera GN=VIT_02s0025g04310 PE=1 SV=1 - [F6HUG9_VITVI]	'20.1/20.2'	'stress.biotic/stress.abiotic'
F6HS56	1	12	3	Protein	Putative uncharacterized protein OS=Vitis vinifera GN=VIT_05s0051g00650 PE=4 SV=1 - [F6HS56_VITVI]	'17.2.3/30.2.17/34.15'	'hormone metabolism.auxin.induced-regulated-responsive-activated/signalling.receptor kinases.DUF 26/transport.potassium'
F6HLB4	1	11	1	Protein	Glutamate dehydrogenase OS=Vitis vinifera GN=VIT_08s0007g07400 PE=3 SV=1 - [F6HLB4_VITVI]	'12.3.1/27.3.39/28.99'	'''N-metabolism.N-degradation.glutamate dehydrogenase/RNA.regulation of transcription.AtSR transcription factor family/DNA.unspecif...'' <Preview truncated at 128 characters>'
F6HJJ4	1	11	1	Protein	Putative uncharacterized protein OS=Vitis vinifera GN=VIT_00s0373g00040 PE=3 SV=1 - [F6HJJ4_VITVI]	'6.3/10.1.5/27.3.1/29.2.2'	'''gluconeogenesis / glyoxylate cycle.malate dehydrogenase/cell wall.precursor synthesis.UXS/RNA.regulation of transcription.ABI3/V...'' <Preview truncated at 128 characters>'
F6HFS2	1	4	2	Protein	Putative uncharacterized protein OS=Vitis vinifera GN=VIT_01s0011g01900 PE=4 SV=1 - [F6HFS2_VITVI]	'26.9/30.11'	'misc.glutathione S transferases/signalling.light'
F6HF82	1	12	1	Protein	UDP-glucose 6-dehydrogenase OS=Vitis vinifera GN=VIT_01s0011g00690 PE=3 SV=1 - [F6HF82_VITVI]	'10.1.4'	'cell wall.precursor synthesis.UGD'
F6HEM1	1	12	3	Protein	40S ribosomal protein S8 OS=Vitis vinifera GN=VIT_19s0090g01570 PE=3 SV=1 - [F6HEM1_VITVI]	'29.2.1.2.1.8/29.2.2'	'protein.synthesis.ribosomal protein.eukaryotic.40S subunit.S8/protein.synthesis.ribosome biogenesis'
F6HE24	1	12	1	Protein	Putative uncharacterized protein OS=Vitis vinifera GN=VIT_05s0020g00490 PE=3 SV=1 - [F6HE24_VITVI]	'29.3.4.99/29.4'	'protein.targeting.secretory pathway.unspecified/protein.postranslational modification'
F6HCT7	1	4	1	Protein	Putative uncharacterized protein OS=Vitis vinifera GN=VIT_00s0415g00030 PE=3 SV=1 - [F6HCT7_VITVI]	'20.2.1'	'stress.abiotic.heat'
F6HBF2	1	7	1	Protein	Putative uncharacterized protein OS=Vitis vinifera GN=VIT_13s0064g01050 PE=3 SV=1 - [F6HBF2_VITVI]	'2.1.2.5/34.8/34.9/34.14'	'''major CHO metabolism.synthesis.starch.transporter/transport.metabolite transporters at the envelope membrane/transport.metabolit...'' <Preview truncated at 128 characters>'
F6HBA8	1	1	1	Protein	DRT100-like protein OS=Vitis vinifera GN=VIT_13s0064g01260 PE=2 SV=1 - [F6HBA8_VITVI]	'20.1.2/30.2.11'	'stress.biotic.receptors/signalling.receptor kinases.leucine rich repeat XI'
F6H8X5	1	5	3	Protein	Putative uncharacterized protein OS=Vitis vinifera GN=VIT_12s0034g01860 PE=4 SV=1 - [F6H8X5_VITVI]	'4.3.1/7.1.3'	'glycolysis.unclear/dually targeted.UGPase/OPP.oxidative PP.6-phosphogluconate dehydrogenase'
F6H8F3	1	3	1	Protein	Phosphoserine aminotransferase OS=Vitis vinifera GN=VIT_00s2579g00010 PE=3 SV=1 - [F6H8F3_VITVI]	'13.1.5.1.2/27.3.22'	'''amino acid metabolism.synthesis.serine-glycine-cysteine group.serine.phosphoserine aminotransferase/RNA.regulation of transcript...'' <Preview truncated at 128 characters>'
F6H727	1	5	3	Protein	Putative uncharacterized protein OS=Vitis vinifera GN=VIT_05s0077g01070 PE=4 SV=1 - [F6H727_VITVI]	'35.2'	'not assigned.unknown'
F6H3R7	1	11	1	Protein	Putative uncharacterized protein OS=Vitis vinifera GN=VIT_04s0008g01690 PE=4 SV=1 - [F6H3R7_VITVI]	'26.8/28.1.1.4'	'''misc.nitrilases, nitrile lyases, berberine bridge enzymes, reticuline oxidases, troponine reductases/DNA.synthesis/chromatin str...'' <Preview truncated at 128 characters>'
F6GZD1	1	4	2	Protein	Putative uncharacterized protein OS=Vitis vinifera GN=VIT_00s0615g00030 PE=3 SV=1 - [F6GZD1_VITVI]	'35.2'	'not assigned.unknown'
F6GZC7	1	9	1	Protein	Acyl-[acyl-carrier-protein] desaturase OS=Vitis vinifera GN=VIT_00s0499g00030 PE=3 SV=1 - [F6GZC7_VITVI]	'11.1.15/29.2.2'	'lipid metabolism.FA synthesis and FA elongation.ACP desaturase/protein.synthesis.ribosome biogenesis'
F6GU55	1	7	1	Protein	Putative uncharacterized protein OS=Vitis vinifera GN=VIT_06s0004g01910 PE=3 SV=1 - [F6GU55_VITVI]	'2.1.2.5/34.8/34.9/34.14'	'''major CHO metabolism.synthesis.starch.transporter/transport.metabolite transporters at the envelope membrane/transport.metabolit...'' <Preview truncated at 128 characters>'
F6GTR5	1	11	1	Protein	Elongation factor Tu OS=Vitis vinifera GN=VIT_17s0000g09370 PE=3 SV=1 - [F6GTR5_VITVI]	'29.2.4'	'protein.synthesis.elongation'
F6GTP0	1	3	2	Protein	Putative uncharacterized protein OS=Vitis vinifera GN=VIT_17s0000g03310 PE=3 SV=1 - [F6GTP0_VITVI]	'20.2.1'	'stress.abiotic.heat'
F6GTE2	1	7	1	Protein	Putative uncharacterized protein OS=Vitis vinifera GN=VIT_17s0000g05030 PE=4 SV=1 - [F6GTE2_VITVI]	'35.2'	'not assigned.unknown'
F6GST3	1	11	1	Protein	Putative uncharacterized protein OS=Vitis vinifera GN=VIT_17s0000g01690 PE=3 SV=1 - [F6GST3_VITVI]	'13.1.2.3.22'	'amino acid metabolism.synthesis.glutamate family.arginine.argininosuccinate synthase'
E5FXI7	1	8	3	Protein	Fatty acid hydroperoxide lyase 1 OS=Vitis vinifera PE=2 SV=1 - [E5FXI7_VITVI]	'17.7.1.3/20.1.8/26.1/27.1.20'	'''hormone metabolism.jasmonate.synthesis-degradation.allene oxidase synthase/stress.biotic.secondary metabolites/misc.cytochrome P...'' <Preview truncated at 128 characters>'
D7T300	1	4	8	Protein	Putative uncharacterized protein OS=Vitis vinifera GN=VIT_13s0064g00970 PE=3 SV=1 - [D7T300_VITVI]	'9.9'	'mitochondrial electron transport / ATP synthesis.F1-ATPase'
E0CSB6	1	4	8	Protein	Malate dehydrogenase OS=Vitis vinifera GN=VIT_19s0014g01640 PE=3 SV=1 - [E0CSB6_VITVI]	'8.1.9'	'TCA / organic transformation.TCA.malate DH'
D7UCZ6	1	7	2	Protein	Putative uncharacterized protein OS=Vitis vinifera GN=VIT_13s0067g00710 PE=4 SV=1 - [D7UCZ6_VITVI]	'29.2.4/31.99'	'protein.synthesis.elongation/cell.unspecified'
D7UBY5	1	10	1	Protein	Putative uncharacterized protein OS=Vitis vinifera GN=VIT_13s0074g00770 PE=4 SV=1 - [D7UBY5_VITVI]	'35.2'	'not assigned.unknown'
F6HAU0	1	5	3	Protein	Putative uncharacterized protein OS=Vitis vinifera GN=VIT_16s0022g00670 PE=3 SV=1 - [F6HAU0_VITVI]	'35.2'	'not assigned.unknown'
D7U762	1	5	2	Protein	Putative uncharacterized protein OS=Vitis vinifera GN=VIT_16s0013g00620 PE=3 SV=1 - [D7U762_VITVI]	'28.1/29.4'	'DNA.synthesis/chromatin structure/protein.postranslational modification'
D7U2D2	1	11	1	Protein	Putative uncharacterized protein OS=Vitis vinifera GN=VIT_07s0005g00880 PE=3 SV=1 - [D7U2D2_VITVI]	'8.1.8'	'TCA / organic transformation.TCA.fumarase'
D7U0E8	1	11	1	Protein	Putative uncharacterized protein OS=Vitis vinifera GN=VIT_09s0002g03930 PE=3 SV=1 - [D7U0E8_VITVI]	'1.3.13/29.6'	'PS.calvin cycle.rubisco interacting/protein.folding'
D7TZW9	1	7	1	Protein	Acetyltransferase component of pyruvate dehydrogenase complex OS=Vitis vinifera GN=VIT_09s0002g01800 PE=3 SV=1 - [D7TZW9_VITVI]	'8.1.1.2'	'TCA / organic transformation.TCA.pyruvate DH.E2'
D7TSR0	1	3	3	Protein	Putative uncharacterized protein OS=Vitis vinifera GN=VIT_14s0006g01410 PE=3 SV=1 - [D7TSR0_VITVI]	'2.2.1.1/3.5'	'major CHO metabolism.degradation.sucrose.fructokinase/minor CHO metabolism.others'
D7TNT9	1	10	5	Protein	Citrate synthase OS=Vitis vinifera GN=VIT_13s0156g00180 PE=3 SV=1 - [D7TNT9_VITVI]	'35.2'	'not assigned.unknown'
D7THV1	1	7	1	Protein	Putative uncharacterized protein OS=Vitis vinifera GN=VIT_08s0007g08690 PE=4 SV=1 - [D7THV1_VITVI]	'31.1'	'cell.organisation'
D7TBY5	1	5	3	Protein	Putative uncharacterized protein OS=Vitis vinifera GN=VIT_11s0016g04970 PE=3 SV=1 - [D7TBY5_VITVI]	'12.1.1/21.99'	'N-metabolism.nitrate metabolism.NR/redox.misc'
D7TBL7	1	1	1	Protein	Aspartate aminotransferase OS=Vitis vinifera GN=VIT_11s0016g03720 PE=3 SV=1 - [D7TBL7_VITVI]	'35.2'	'not assigned.unknown'
D7TAP7	1	10	2	Protein	Putative uncharacterized protein OS=Vitis vinifera GN=VIT_01s0010g02670 PE=3 SV=1 - [D7TAP7_VITVI]	'11.1.4/26.8/26.22'	'''lipid metabolism.FA synthesis and FA elongation.ACP oxoacyl reductase/misc.nitrilases, nitrile lyases, berberine bridge enzymes,...'' <Preview truncated at 128 characters>'
D7T7N4	1	3	1	Protein	Putative uncharacterized protein OS=Vitis vinifera GN=VIT_16s0039g01860 PE=4 SV=1 - [D7T7N4_VITVI]	'35.2'	'not assigned.unknown'
D7TQB6	1	12	1	Protein	Putative uncharacterized protein OS=Vitis vinifera GN=VIT_08s0040g03040 PE=4 SV=1 - [D7TQB6_VITVI]	'26.9/29.4/34.3'	'misc.glutathione S transferases/protein.postranslational modification/transport.amino acids'
D7T2W1	1	1	1	Protein	Putative uncharacterized protein OS=Vitis vinifera GN=VIT_13s0064g01450 PE=4 SV=1 - [D7T2W1_VITVI]	'35.2'	'not assigned.unknown'
D7T0M7	1	7	2	Protein	Proteasome subunit beta type OS=Vitis vinifera GN=VIT_11s0065g00320 PE=3 SV=1 - [D7T0M7_VITVI]	'13.1.6.1.7/20.2.1/27.3.67/29.5.11.20'	'''amino acid metabolism.synthesis.aromatic aa.chorismate.chorismate synthase/stress.abiotic.heat/RNA.regulation of transcription.p...'' <Preview truncated at 128 characters>'
D7SY66	1	7	1	Protein	Importin subunit alpha OS=Vitis vinifera GN=VIT_05s0077g01430 PE=3 SV=1 - [D7SY66_VITVI]	'35.2'	'not assigned.unknown'
D7SU41	1	12	3	Protein	Putative uncharacterized protein OS=Vitis vinifera GN=VIT_04s0008g02720 PE=4 SV=1 - [D7SU41_VITVI]	'35.2'	'not assigned.unknown'
D7SPM8	1	2	2	Protein	Putative uncharacterized protein OS=Vitis vinifera GN=VIT_04s0023g00780 PE=4 SV=1 - [D7SPM8_VITVI]	'10.1.5/27.3.1'	'''cell wall.precursor synthesis.UXS/RNA.regulation of transcription.ABI3/VP1-related B3-domain-containing transcription factor fam...'' <Preview truncated at 128 characters>'
D7SLM9	1	11	1	Protein	Putative uncharacterized protein OS=Vitis vinifera GN=VIT_06s0004g00240 PE=3 SV=1 - [D7SLM9_VITVI]	'1.3.13/29.6'	'PS.calvin cycle.rubisco interacting/protein.folding'
D7SKR5	1	7	2	Protein	Putative uncharacterized protein OS=Vitis vinifera GN=VIT_06s0004g03550 PE=3 SV=1 - [D7SKR5_VITVI]	'21.2.1/26.8'	'''redox.ascorbate and glutathione.ascorbate/misc.nitrilases, nitrile lyases, berberine bridge enzymes, reticuline oxidases, tropon...'' <Preview truncated at 128 characters>'
D7SK85	1	7	2	Protein	Putative uncharacterized protein OS=Vitis vinifera GN=VIT_06s0004g05430 PE=4 SV=1 - [D7SK85_VITVI]	'26.8'	'misc.nitrilases, nitrile lyases, berberine bridge enzymes, reticuline oxidases, troponine reductases'
D7SJX8	1	10	2	Protein	Peptidyl-prolyl cis-trans isomerase OS=Vitis vinifera GN=VIT_06s0004g06610 PE=3 SV=1 - [D7SJX8_VITVI]	'29.4/31.3.1'	'protein.postranslational modification/cell.cycle.peptidylprolyl isomerase'
F6HYG1	1	3	7	Protein	Putative uncharacterized protein OS=Vitis vinifera GN=VIT_09s0002g04680 PE=3 SV=1 - [F6HYG1_VITVI]	'2.2.1.3.1/20.2.1'	'major CHO metabolism.degradation.sucrose.invertases.neutral/stress.abiotic.heat'
F6HQM5	1	5	7	Protein	Putative uncharacterized protein OS=Vitis vinifera GN=VIT_03s0063g02610 PE=4 SV=1 - [F6HQM5_VITVI]	'27.3.75/27.4'	'RNA.regulation of transcription.GRP/RNA.RNA binding'
A5AHY0	1	9	7	Protein	Putative uncharacterized protein OS=Vitis vinifera GN=VIT_00s0317g00050 PE=4 SV=1 - [A5AHY0_VITVI]	'11.1.9/21.2.1'	'lipid metabolism.FA synthesis and FA elongation.long chain fatty acid CoA ligase/redox.ascorbate and glutathione.ascorbate'
A5AGV0	1	4	7	Protein	Putative uncharacterized protein OS=Vitis vinifera GN=VITISV_027093 PE=4 SV=1 - [A5AGV0_VITVI]	'29.5.11.1'	'protein.degradation.ubiquitin.ubiquitin'
B6VJY3	1	11	3	Protein	ATP synthase subunit alpha OS=Vitis vinifera GN=atp1 PE=3 SV=1 - [B6VJY3_VITVI]	'1.1.4.1'	'PS.lightreaction.ATP synthase.alpha subunit'
A5C4U9	1	5	3	Protein	Putative uncharacterized protein OS=Vitis vinifera GN=VIT_19s0014g00160 PE=4 SV=1 - [A5C4U9_VITVI]	'35.2'	'not assigned.unknown'
A5C4C2	1	10	2	Protein	Elongation factor 1-alpha OS=Vitis vinifera GN=VIT_08s0040g02330 PE=3 SV=1 - [A5C4C2_VITVI]	'29.2.4'	'protein.synthesis.elongation'
A5C3A2	1	7	1	Protein	Putative uncharacterized protein OS=Vitis vinifera GN=VITISV_009087 PE=3 SV=1 - [A5C3A2_VITVI]	'2.1.2.5/34.8/34.9/34.14'	'''major CHO metabolism.synthesis.starch.transporter/transport.metabolite transporters at the envelope membrane/transport.metabolit...'' <Preview truncated at 128 characters>'
A5C1Q2	1	8	1	Protein	Putative uncharacterized protein OS=Vitis vinifera GN=VITISV_009781 PE=4 SV=1 - [A5C1Q2_VITVI]	'29.3.4.99'	'protein.targeting.secretory pathway.unspecified'
A5C0I8	1	7	3	Protein	Putative uncharacterized protein OS=Vitis vinifera GN=VIT_04s0044g01110 PE=3 SV=1 - [A5C0I8_VITVI]	'35.2'	'not assigned.unknown'
A5BVL7	1	10	3	Protein	Putative uncharacterized protein OS=Vitis vinifera GN=VITISV_008818 PE=4 SV=1 - [A5BVL7_VITVI]	'35.1.26'	'not assigned.no ontology.DC1 domain containing protein'
A5BVF4	1	7	3	Protein	Putative uncharacterized protein OS=Vitis vinifera GN=VITISV_027630 PE=4 SV=1 - [A5BVF4_VITVI]	'1.1.1.2'	'PS.lightreaction.photosystem II.PSII polypeptide subunits'
A5BV73	1	1	1	Protein	Ferritin (Fragment) OS=Vitis vinifera GN=VITISV_041389 PE=3 SV=1 - [A5BV73_VITVI]	'15.2'	'metal handling.binding, chelation and storage'
A5BV65	1	5	2	Protein	Triosephosphate isomerase OS=Vitis vinifera GN=VITISV_041523 PE=3 SV=1 - [A5BV65_VITVI]	'1.3.5/4.1.7'	'PS.calvin cycle.TPI/glycolysis.cytosolic branch.triosephosphate isomerase (TPI)'
A5BV56	1	11	1	Protein	Elongation factor Tu OS=Vitis vinifera GN=VIT_07s0104g00600 PE=3 SV=1 - [A5BV56_VITVI]	'21.2/29.2.4'	'redox.ascorbate and glutathione/protein.synthesis.elongation'
A5BP92	1	12	1	Protein	Putative uncharacterized protein OS=Vitis vinifera GN=VIT_09s0002g02600 PE=4 SV=1 - [A5BP92_VITVI]	'27.3.71'	'RNA.regulation of transcription.SNF7'
A5BJL8	1	4	1	Protein	Cyanate hydratase OS=Vitis vinifera GN=CYN PE=3 SV=1 - [CYNS_VITVI]	'35.2'	'not assigned.unknown'
A5BIN1	1	7	2	Protein	Putative uncharacterized protein OS=Vitis vinifera GN=VIT_13s0019g00840 PE=4 SV=1 - [A5BIN1_VITVI]	'10.1.5'	'cell wall.precursor synthesis.UXS'
A5BGY1	1	4	1	Protein	Putative uncharacterized protein OS=Vitis vinifera GN=VIT_02s0025g01580 PE=3 SV=1 - [A5BGY1_VITVI]	'10.1.2'	'cell wall.precursor synthesis.UGE'
A5BGW2	1	10	3	Protein	3-oxoacyl-[acyl-carrier-protein] synthase OS=Vitis vinifera GN=VITISV_030014 PE=3 SV=1 - [A5BGW2_VITVI]	'35.2'	'not assigned.unknown'
A5BGJ0	1	1	1	Protein	Putative uncharacterized protein OS=Vitis vinifera GN=VITISV_011895 PE=4 SV=1 - [A5BGJ0_VITVI]	'16.8.3.1'	'secondary metabolism.flavonoids.dihydroflavonols.dihydroflavonol 4-reductase'
A5B8Y3	1	9	3	Protein	Putative uncharacterized protein (Fragment) OS=Vitis vinifera GN=VITISV_023445 PE=3 SV=1 - [A5B8Y3_VITVI]	'35.2'	'not assigned.unknown'
A5B7N6	1	9	3	Protein	Putative uncharacterized protein OS=Vitis vinifera GN=VITISV_012919 PE=4 SV=1 - [A5B7N6_VITVI]	'10.5.1.1'	'cell wall.cell wall proteins.AGPs.AGP'
F6HMT9	1	11	2	Protein	Putative uncharacterized protein OS=Vitis vinifera GN=VIT_08s0056g00620 PE=3 SV=1 - [F6HMT9_VITVI]	'29.2.3/34.1.1.4'	'protein.synthesis.initiation/transport.p- and v-ATPases.H+-transporting two-sector ATPase.subunit E'
A5BCS8	1	3	1	Protein	Putative uncharacterized protein OS=Vitis vinifera GN=VITISV_021726 PE=3 SV=1 - [A5BCS8_VITVI]	'1.3.4'	'PS.calvin cycle.GAP'
A5BB92	1	3	1	Protein	Putative uncharacterized protein OS=Vitis vinifera GN=VITISV_010724 PE=3 SV=1 - [A5BB92_VITVI]	'20.2.1/29.5.5'	'stress.abiotic.heat/protein.degradation.serine protease'
A5B9P8	1	11	1	Protein	Peptidyl-prolyl cis-trans isomerase OS=Vitis vinifera GN=VITISV_015631 PE=3 SV=1 - [A5B9P8_VITVI]	'31.3.1'	'cell.cycle.peptidylprolyl isomerase'
A5B8K3	1	5	3	Protein	Putative uncharacterized protein OS=Vitis vinifera GN=VIT_14s0066g00960 PE=4 SV=1 - [A5B8K3_VITVI]	'21.4'	'redox.glutaredoxins'
A5B878	1	5	3	Protein	Nucleoside diphosphate kinase OS=Vitis vinifera GN=VIT_15s0021g01330 PE=3 SV=1 - [A5B878_VITVI]	'23.4.10'	'nucleotide metabolism.phosphotransfer and pyrophosphatases.nucleoside diphosphate kinase'
A5BHY1	1	3	3	Protein	Putative uncharacterized protein OS=Vitis vinifera GN=VIT_13s0073g00120 PE=3 SV=1 - [A5BHY1_VITVI]	'29.2.1.2.1.17/29.2.2'	'protein.synthesis.ribosomal protein.eukaryotic.40S subunit.S17/protein.synthesis.ribosome biogenesis'
A5AKD8	1	5	3	Protein	Peptidyl-prolyl cis-trans isomerase OS=Vitis vinifera GN=VIT_18s0001g14400 PE=3 SV=1 - [A5AKD8_VITVI]	'2.2.1.3.1/26.8/31.3.1'	'''major CHO metabolism.degradation.sucrose.invertases.neutral/misc.nitrilases, nitrile lyases, berberine bridge enzymes, reticulin...'' <Preview truncated at 128 characters>'
A5B5N0	1	3	2	Protein	Putative uncharacterized protein OS=Vitis vinifera GN=VIT_18s0001g10170 PE=4 SV=1 - [A5B5N0_VITVI]	'27.1'	'RNA.processing'
A5B427	1	10	1	Protein	Putative uncharacterized protein OS=Vitis vinifera GN=VIT_03s0180g00070 PE=4 SV=1 - [A5B427_VITVI]	'9.9/27.3.35/28.99'	'''mitochondrial electron transport / ATP synthesis.F1-ATPase/RNA.regulation of transcription.bZIP transcription factor family/DNA....'' <Preview truncated at 128 characters>'
A5B118	1	5	1	Protein	Fructose-bisphosphate aldolase OS=Vitis vinifera GN=VIT_08s0007g03830 PE=3 SV=1 - [A5B118_VITVI]	'1.3.6/4.1.10/27.3.39/29.4'	'''PS.calvin cycle.aldolase/glycolysis.cytosolic branch.aldolase/RNA.regulation of transcription.AtSR transcription factor family/p...'' <Preview truncated at 128 characters>'
A5AYP2	1	10	2	Protein	Putative uncharacterized protein OS=Vitis vinifera GN=VITISV_016037 PE=4 SV=1 - [A5AYP2_VITVI]	'26.8'	'misc.nitrilases, nitrile lyases, berberine bridge enzymes, reticuline oxidases, troponine reductases'
A5AY42	1	5	1	Protein	Putative uncharacterized protein OS=Vitis vinifera GN=VIT_13s0019g03860 PE=4 SV=1 - [A5AY42_VITVI]	'9.9/29.5.11.4.2/31.2'	'mitochondrial electron transport / ATP synthesis.F1-ATPase/protein.degradation.ubiquitin.E3.RING/cell.division'
A5AXQ8	1	7	1	Protein	Putative uncharacterized protein OS=Vitis vinifera GN=VITISV_028800 PE=4 SV=1 - [A5AXQ8_VITVI]	'15/17.2.3/17.8.1/33.99'	'''metal handling/hormone metabolism.auxin.induced-regulated-responsive-activated/hormone metabolism.salicylic acid.synthesis-degra...'' <Preview truncated at 128 characters>'
A5AXB8	1	12	1	Protein	Putative uncharacterized protein OS=Vitis vinifera GN=VITISV_020873 PE=4 SV=1 - [A5AXB8_VITVI]	'3.4.5/21.2.1.3/26.2/30.3'	'''minor CHO metabolism.myo-inositol.inositol phosphatase/redox.ascorbate and glutathione.ascorbate.L-galactose-1-phosphate phospha...'' <Preview truncated at 128 characters>'
A3FA65	1	5	6	Protein	Aquaporin PIP1;3 OS=Vitis vinifera GN=PIP1;3 PE=2 SV=1 - [A3FA65_VITVI]	'34.19.1'	'transport.major intrinsic proteins.PIP'
A5AX75	1	7	6	Protein	Putative uncharacterized protein OS=Vitis vinifera GN=VIT_18s0001g07240 PE=3 SV=1 - [A5AX75_VITVI]	'15.2/30.7'	'metal handling.binding, chelation and storage/signalling.14-3-3 proteins'
A5AX39	1	11	1	Protein	Putative uncharacterized protein OS=Vitis vinifera GN=VITISV_021576 PE=3 SV=1 - [A5AX39_VITVI]	'35.2'	'not assigned.unknown'
A5ATQ5	1	8	1	Protein	Putative uncharacterized protein OS=Vitis vinifera GN=VITISV_014971 PE=4 SV=1 - [A5ATQ5_VITVI]	'30.3'	'signalling.calcium'
A5ATQ4	1	6	1	Protein	N-acetyl-gamma-glutamyl-phosphate reductase OS=Vitis vinifera GN=VITISV_023769 PE=3 SV=1 - [A5ATQ4_VITVI]	'13.1.2.3/13.1.3.6.1.2'	'''amino acid metabolism.synthesis.glutamate family.arginine/amino acid metabolism.synthesis.aspartate family.misc.homoserine.aspar...'' <Preview truncated at 128 characters>'
A5ASV7	1	4	1	Protein	Putative uncharacterized protein OS=Vitis vinifera GN=VIT_18s0001g01490 PE=4 SV=1 - [A5ASV7_VITVI]	'35.1'	'not assigned.no ontology'
A5ARE0	1	3	5	Protein	Putative uncharacterized protein OS=Vitis vinifera GN=VIT_06s0004g04060 PE=4 SV=1 - [A5ARE0_VITVI]	'28.2/33.1'	'DNA.repair/development.storage proteins'
A5ARC5	1	7	1	Protein	Importin subunit alpha OS=Vitis vinifera GN=VIT_07s0005g01100 PE=3 SV=1 - [A5ARC5_VITVI]	'35.2'	'not assigned.unknown'
A5AR69	1	1	1	Protein	Putative uncharacterized protein OS=Vitis vinifera GN=VITISV_038913 PE=4 SV=1 - [A5AR69_VITVI]	'26.12/33.99'	'misc.peroxidases/development.unspecified'
A5AMM2	1	11	1	Protein	Putative uncharacterized protein OS=Vitis vinifera GN=VITISV_041962 PE=4 SV=1 - [A5AMM2_VITVI]	'26.1'	'misc.misc2'
A5AKB1	1	5	1	Protein	Putative uncharacterized protein OS=Vitis vinifera GN=VITISV_012048 PE=4 SV=1 - [A5AKB1_VITVI]	'26.2/31.1'	'misc.UDP glucosyl and glucoronyl transferases/cell.organisation'
A5AI12	1	9	3	Protein	Putative uncharacterized protein OS=Vitis vinifera GN=VIT_19s0015g01190 PE=3 SV=1 - [A5AI12_VITVI]	'29.5.11.3'	'protein.degradation.ubiquitin.E2'
A5AHG5	1	12	3	Protein	Putative uncharacterized protein OS=Vitis vinifera GN=VITISV_038955 PE=4 SV=1 - [A5AHG5_VITVI]	'17.5.1/23.2.1.3'	'hormone metabolism.ethylene.synthesis-degradation/nucleotide metabolism.degradation.pyrimidine.dihydrouracil dehydrogenase'
A5AGN5	1	11	1	Protein	Ketol-acid reductoisomerase OS=Vitis vinifera GN=VIT_12s0028g02340 PE=3 SV=1 - [A5AGN5_VITVI]	'13.1.4.1.2'	'amino acid metabolism.synthesis.branched chain group.common.ketol-acid reductoisomerase'
A5AGJ5	1	7	1	Protein	Putative uncharacterized protein OS=Vitis vinifera GN=VITISV_040294 PE=4 SV=1 - [A5AGJ5_VITVI]	'17.2.3/26.1'	'hormone metabolism.auxin.induced-regulated-responsive-activated/misc.cytochrome P450'
A5ACT0	1	6	4	Protein	Putative uncharacterized protein OS=Vitis vinifera GN=VITISV_033901 PE=4 SV=1 - [A5ACT0_VITVI]	'35.1'	'not assigned.no ontology'
A5AEQ0	1	12	4	Protein	Putative uncharacterized protein OS=Vitis vinifera GN=VIT_14s0066g02380 PE=4 SV=1 - [A5AEQ0_VITVI]	'35.2'	'not assigned.unknown'
A5AEH1	1	5	1	Protein	Putative uncharacterized protein OS=Vitis vinifera GN=VIT_07s0191g00090 PE=3 SV=1 - [A5AEH1_VITVI]	'35.2'	'not assigned.unknown'
A1YW90	1	7	1	Protein	Glutathione S-transferase OS=Vitis vinifera GN=GST5 PE=3 SV=1 - [A1YW90_VITVI]	'26.9'	'misc.glutathione S transferases'
