# Supplementary material for: System-Level and Granger Network Analysis of Integrated Proteomic and Metabolomic Dynamics Identifies Key Points of Grape Berry Development at the Interface of Primary and Secondary Metabolism
Source: Front Plant Sci. 2017 Jun 30;8:1066. doi: 10.3389/fpls.2017.01066 (PMC5491621; doi:10.3389/fpls.2017.01066)
Supplement: Table S8 — Anthocyanin profiles of grape berries of different cultivars. [file DataSheet8.XLSX]

## Sheet: Sheet1
Table S8. Anthocyanin profiles of grape berries of different cultivars
Abbreviation: Caff, Caffeoyl; Cou, Coumaryl; Cy, Cyanidin; Dp, Delphinidin; Glc, Glucose; Mv, Malvidin; Pg, Pelargonidin; Pn, Peonidin; Pt, Petunidin;
Cultivars	Anthocyanin profile	Reference
Early Campbell	Derivatives of Cy>Dp>Pn>Pt>Mv	In the present study Figure S1
Pink Sultana	Cy-Glc>Dp-Glc>Pn-Glc>Pt-Glc≈Mv-Glc>...	1996 Boss et al.
Concord	Derivatives of Dp>Cy>Mv≈Pn≈Pt	2011 Liang et al
Beizi	Derivatives of Mv>Dp≈Pn≈Pt>Cy	2011 Liang et al
Merlot	Derivatives of Mv>Pn>Dp>Cy≈Pt	2011 Liang et al
Beichun	Derivatives of Mv>Pn>Pt>Dp>Cy	2011 Liang et al
Black Olympia	Derivatives of Mv>Pn≈Pt>Dp>Cy	2011 Liang et al
Shiraz	Mv-Glc>Mv-CouGlc>Mv-acetylGlc>Pn-Glc>Dp-Glc>...	1996 Boss et al.
Cabernet Sauvignon	Mv-Glc>Mv-acetylGlc>Mv-CouGlc>Dp-Glc≈Pt-Glc≈PnGlc>...	1996 Boss et al.
Pinot Noir	Mv-Glc>Pn-Glc>Dp-Glc≈PtGlc>Cy-Glc	1996 Boss et al. 1999 Mazza et al.
Muscat Rouge	Mv-Glc>Pn-Glc>Cy-Glc>Dp-Glc≈Pt-Glc	1996 Boss et al.
Red Chardonnay	Pn-Glc>Cy-Glc>Mv-Glc>Dp-Glc≈Pt-Glc>...	1996 Boss et al.
Cabernet Franc	Mv-Glc>Dp-Glc>Pn-Glc>Mv-acetylGlc≈Cy-Glc	1999 Mazza et al.
Merlot	Mv-Glc≈Dp-Glc>Pt-Glc>Pn-Glc≈Cy-Glc	1999 Mazza et al.
Albarossa	Mv-Glc>Dp-Glc≈Pt-Glc>Cy-Glc≈Pn-Glc, non-acelated anthocyanins>coumarate and caffeoate anthocyanins>acylated anthocyanins	2010 Papini et al.
Barbera	Mv-Glc>Dp-Glc≈Pt-Glc>Cy-Glc≈Pn-Glc, non-acelated anthocyanins>coumarate and caffeoate anthocyanins>acylated anthocyanins	2010 Papini et al.
Nebbiolo di Dronero	Mv-Glc>Dp-Glc≈Pt-Glc>Pn-Glc>Cy-Glc, non-acelated anthocyanins>coumarate and caffeoate anthocyanins>acylated anthocyanins	2010 Papini et al.
Yan 73 (Muscat Hamburg × Alicante Bouschet)	In skin: Mv-Glc>Mv-acetylGlc>Pn-Glc>Mv-CouGlc>Dp-Glc≈Pt-Glc>Pn-acetylGlc>... In pulp: Pn-Glc>Mv-Glc>Mv-acetylGlc>Pn-acetylGlc>Dp-Glc≈Cy-Glc≈Pn-CouGlc≈Mv-CouGlc>...	2010 He et al.
Norton （Vitis aestivalis）	Mv-diGlc>Mv-Glc≈Dp-Glc>Pn-Glc>Pt-diGlc≈Pt-Glc>Cy-Glc>Cy-diGlc>Dp-diGlc>Pn-Glc	2011b Ali et al.
